# Supplementary material for: Computationally Efficient Assembly of Pseudomonas aeruginosa Gene Expression Compendia
Source: mSystems. 2022 Dec 21;8(1):e00341-22. doi: 10.1128/msystems.00341-22 (PMC9948711; doi:10.1128/msystems.00341-22)
Supplement: DATA SET S1 [file msystems.00341-22-s0004.xlsx]

## Sheet: Legend
Legend:
	Supplemental Dataset S1: WT pstB differential expression analyses.
	Sheet 1-Comparison of CLC full alignment and salmon mapping (pseudo-alignment) pre-processing effects on downstream differential expression analysis comparing WT PA14 P. aeruginosa gown in sufficient phosphate to suppress the low-phosphate response and the mutant derivative with a disrupted repressor, pstB::TnM, and thus a constitutive low-phosphate response in these conditions. (Columns A-F) Ann…

## Sheet: 1-EdgeR_counts_TPM
Annotations						EdgeR Differential Expression Analyses															Counts												TPM
						CLC aligned to PA14					Salmon aligned to PA14					Salmon aligned to PAO1					CLC aligned to PA14				Salmon aligned to PA14				Salmon aligned to PAO1				CLC-aligned to PA14				Salmon aligned to PA14				Salmon aligned to PAO1
pa14_num	genes	gene_name	excluded_identical_ortholog	strain_specific_notes	pho_reg	logFC	logCPM	F	PValue	FDR	logFC	logCPM	F	PValue	FDR	logFC	logCPM	F	PValue	FDR	wt_mops_1	wt_mops_2	pstB_mops_1	pstB_mops_2	pa14_wt_1_reads	pa14_wt_2_reads	pa14_pstB_1_reads	pa14_pstB_2_reads	pao1_wt_1_reads	pao1_wt_2_reads	pao1_pstB_1_reads	pao1_pstB_2_reads	wt_mops_1	wt_mops_2	pstB_mops_1	pstB_mops_2	pa14_wt_1_reads.x	pa14_wt_2_reads.x	pa14_pstB_1_reads	pa14_pstB_2_reads	pao1_wt_1_reads	pao1_wt_2_reads	pao1_pstB_1_reads	pao1_pstB_2_reads
PA14_00010	PA0001	dnaA			FALSE	0.17507	8.97994	2.71958	0.140805	0.359315	0.190289	8.94893	3.0898	0.123787	0.337752	0.19152	8.96478	3.16426	0.12045	0.334407	8176	7810	6664	4662	8190	7649	6655	4614	8189	7647	6653	4612	211.535	180.378	197.033	158.688	43.0644	44.3069	26.5197	24.613	45.3786	46.3898	27.4203	25.4653
PA14_00020	PA0002	dnaN			FALSE	0.111342	9.04747	1.05009	0.337825	0.567267	0.133396	9.11453	1.43404	0.271469	0.506416	0.135068	9.13079	1.48528	0.264155	0.501126	8964	8183	6554	4994	9517	8623	7034	5294	9516	8623	7035	5294	324.565	248.264	288.908	237.892	72.6644	73.3278	41.2325	41.853	76.1054	77.0908	42.7392	43.429
PA14_00030	PA0003	recF			FALSE	0.226425	7.7381	3.35433	0.107428	0.309298	0.215983	7.83692	3.36625	0.110761	0.316407	0.217092	7.85199	3.43597	0.108133	0.31542	3568	3063	2959	1933	3821	3435	3203	2079	3817	3434	3200	2077	128.491	111.481	107.557	91.5819	26.7103	26.4864	18.2348	16.419	27.8452	28.6642	18.9285	16.9618
PA14_00050	PA0004	gyrB			FALSE	0.293189	9.16602	5.78142	0.0453074	0.192196	0.306693	9.27863	5.79664	0.048225	0.204598	0.308258	9.29443	5.88554	0.0472575	0.203473	9415	7990	7923	5470	10359	8695	8696	6004	10357	8690	8692	6003	155.451	136.859	128.638	118.821	31.1584	28.4374	19.0183	17.2616	32.7453	29.4949	19.6756	17.9427
PA14_00060	PA0005	lptA			FALSE	0.0408304	5.63859	0.0978925	0.763011	0.880882	0.0651491	5.78437	0.249854	0.633059	0.793175	0.0666276	5.80059	0.261473	0.625541	0.786827	862	789	655	418	956	888	744	468	956	888	744	468	44.518	35.3897	39.7331	28.4012	10.1726	10.6014	6.81652	6.01207	10.5274	11.4131	6.98933	6.10703
PA14_00070	PA0006	PA0006			FALSE	0.35372	5.61211	3.11088	0.118836	0.328539	0.381965	5.43161	3.4576	0.106865	0.311818	0.383363	5.44673	3.47057	0.106689	0.314065	799	645	790	396	709	573	709	358	709	572	708	358	59.476	61.5219	46.8168	38.7812	15.3272	14.1761	12.4616	8.66478	15.9481	15.0647	12.8428	8.89395
PA14_00080	PA0007	PA0007			FALSE	0.568628	10.3748	12.4976	0.00870952	0.0675875	0.546078	10.5462	10.6422	0.0145511	0.102636	0.549769	10.5527	10.8054	0.0142379	0.101547	20154	15912	17291	15620	23266	18452	19764	17499	23073	18324	19641	17391	471.951	423.608	363.335	481.225	91.791	82.6729	62.5775	75.0852	95.9136	87.6885	65.0265	77.9874
PA14_00090	PA0008	glyS			FALSE	0.152219	7.32696	2.14244	0.184429	0.410951	0.134538	7.34257	1.72625	0.231788	0.46721	0.137385	7.35817	1.82045	0.221116	0.458037	2640	2483	2039	1517	2713	2593	2067	1544	2711	2590	2067	1544	51.3525	41.4937	47.0957	38.8217	10.2089	11.2641	6.001	6.00294	10.6855	11.8266	6.247	6.26781
PA14_00100	PA0009	glyQ			FALSE	0.166746	6.44049	2.40301	0.162748	0.387492	0.17291	6.41627	2.53199	0.157175	0.382009	0.175191	6.43086	2.62306	0.151313	0.37539	1377	1377	1137	802	1380	1371	1150	786	1379	1368	1148	786	58.0624	50.1567	56.6164	44.4904	11.8627	12.9892	7.65574	7.07634	12.1235	13.4597	7.79984	7.25541
PA14_00110	PA0010	tag			FALSE	0.203947	4.61958	1.33008	0.28469	0.518493	0.127768	4.69853	0.549858	0.483375	0.693297	0.139515	4.70478	0.650852	0.447521	0.665087	427	339	343	215	472	375	348	231	467	371	347	230	30.9213	25.9856	23.9374	20.4833	9.35269	8.41116	5.58456	5.02869	9.40241	8.60314	5.77649	5.17596
PA14_00120	PA0011	htrB1			FALSE	0.162013	6.79477	1.34222	0.282673	0.516657	0.198792	6.82664	1.76924	0.226665	0.462085	0.200897	6.84163	1.81571	0.221651	0.458697	1875	1654	1575	933	1940	1683	1669	961	1938	1681	1667	961	84.403	74.1728	72.6004	55.2547	20.7158	19.6418	14.5282	11.5786	21.8577	21.1535	14.9378	11.853
PA14_00130	PA0012	PA0012			FALSE	0.406933	5.11591	6.06102	0.0415523	0.181735	0.328509	4.67882	3.26966	0.115093	0.322964	0.329982	4.69511	3.29201	0.114435	0.325095	513	488	544	303	406	369	396	221	406	369	396	221	76.8025	85.2049	71.2402	59.6804	101.547	103.394	77.7135	58.1447	105.794	107.532	79.9383	59.9192
PA14_00140	PA0013	PA0013			FALSE	0.426674	5.18106	10.1808	0.0141768	0.0927984	0.405175	5.20364	10.0664	0.016428	0.109991	0.406657	5.21996	10.1321	0.0163796	0.11074	503	536	475	391	531	553	502	386	531	553	502	386	30.7439	30.3734	31.945	31.4412	7.54009	8.91849	6.52274	7.28513	8.04031	10.2736	6.8773	7.5575
PA14_00150	PA0014	PA0014			FALSE	0.642138	3.37892	7.0461	0.0311352	0.151409	0.582148	3.32252	5.24745	0.057111	0.227647	0.591205	3.30078	5.36632	0.0553271	0.224638	134	136	142	119	126	145	138	112	123	140	135	109	19.6206	21.7522	19.4175	22.9237	26.8257	32.7693	19.7036	20.8678	28.8459	33.5072	21.1139	22.3274
PA14_00160	PA0015	PA0015			FALSE	-0.108979	4.39789	0.377688	0.557267	0.750867	-0.0878793	4.36773	0.272184	0.618548	0.783393	-0.0853676	4.38047	0.255448	0.629478	0.789233	330	402	231	190	340	385	235	186	339	384	234	186	41.4817	30.3782	49.2737	31.4215	33.7657	42.8334	18.3115	19.4306	35.0744	44.4322	18.629	19.738
PA14_00170	PA0016	trkA			FALSE	-0.0394573	7.39028	0.144513	0.714516	0.853934	-0.0365793	7.42075	0.128333	0.731109	0.857323	-0.0366061	7.41252	0.130287	0.729257	0.857411	2932	2796	1968	1506	3042	2908	2061	1536	2994	2859	2034	1503	85.2995	59.8984	79.3171	57.642	16.3545	17.3826	8.25894	8.09138	16.6322	17.6573	8.42615	8.23631
PA14_00180	PA0017	PA0017			FALSE	-0.0419908	5.38492	0.112573	0.74655	0.872848	-0.110786	5.27217	0.73254	0.421406	0.641142	-0.0992855	5.2816	0.586918	0.469764	0.681251	711	713	522	349	675	697	478	317	668	693	477	317	21.7785	16.7277	21.2959	14.0642	3.72273	4.48081	2.19681	1.99817	3.77961	4.75349	2.26674	2.06338
PA14_00190	PA0018	fmt			FALSE	-0.17074	4.77341	1.23183	0.301823	0.533818	-0.0984038	4.93697	0.446767	0.526066	0.724053	-0.096313	4.94814	0.423657	0.536813	0.732317	468	503	336	210	526	556	390	245	523	555	389	244	19.7963	14.8691	20.7469	11.6866	4.29781	5.42633	2.63228	2.29472	4.61285	5.9521	2.80298	2.41609
PA14_00200	PA0019	def			FALSE	-0.0045781	7.68443	0.00143704	0.970764	0.986291	-0.0105172	7.70553	0.0067985	0.936678	0.970853	-0.0102715	7.72092	0.00649455	0.938125	0.970683	3680	3262	2655	1713	3849	3336	2743	1736	3849	3335	2742	1733	290.141	218.995	250.78	177.685	88.2641	82.1732	44.5528	37.2485	93.2315	83.9412	46.4804	39.1469
PA14_00210	PA0020	tsaP			FALSE	-0.193826	7.21053	3.49704	0.101408	0.299854	-0.190563	7.29733	3.48195	0.105857	0.310782	-0.188834	7.31337	3.45869	0.107182	0.314917	2643	2679	1702	1214	2846	2903	1843	1295	2845	2903	1843	1295	102.972	69.3728	101.775	62.226	20.7189	23.556	10.3029	9.61619	22.1505	25.0731	10.8476	10.101
PA14_00230	PA0021	PA0021			FALSE	-0.646982	1.99754	1.14687	0.317897	0.547716	-0.858536	1.90224	1.78297	0.225062	0.460329	-0.879652	1.90187	1.91631	0.210657	0.446384	47	111	32	30	44	115	30	24	44	114	30	23	1.7252	1.22885	3.97294	1.44875	0.283562	0.905555	0.173247	0.198252	0.303018	1.01747	0.186108	0.200139
PA14_00240	PA0022	PA0022			FALSE	-0.203352	4.84286	2.1811	0.180972	0.406692	-0.220415	4.83923	2.58979	0.153181	0.377511	-0.210022	4.82498	2.27372	0.17725	0.40888	499	531	317	241	519	533	325	236	500	527	319	232	35.7467	23.7576	37.0917	22.7135	8.49462	10.3845	4.48104	4.64968	8.6475	11.3117	4.71496	4.87124
PA14_00250	PA0023	qor			FALSE	0.00950574	6.85278	0.0081214	0.930585	0.967635	0.00019487	6.85769	3.43e-06	0.998575	0.998919	-0.0008321	6.86028	6.33e-05	0.993882	0.996993	1900	1978	1399	1040	1931	2044	1412	1053	1919	2022	1395	1044	77.6576	59.8213	78.8323	55.9236	15.2708	18.3811	8.86251	9.01376	15.4802	18.8422	8.94069	9.1463
PA14_00280	PA0024	hemF			FALSE	-0.150298	5.2263	1.28759	0.29192	0.525701	-0.133356	4.98008	0.915439	0.371685	0.597251	-0.131885	4.99626	0.894011	0.377265	0.602843	623	699	437	310	532	596	374	266	532	596	374	266	27.1278	19.9075	29.6791	17.759	5.17729	6.74937	2.909	2.7878	5.3552	7.0542	2.98515	2.87779
PA14_00290	PA0025	aroE			FALSE	-0.160881	4.43572	1.03035	0.342121	0.571116	-0.193006	4.51702	1.40538	0.275882	0.510182	-0.188453	4.50153	1.33358	0.287728	0.52192	389	376	232	192	422	411	241	206	413	401	237	201	18.848	11.7601	17.7644	12.2391	4.45474	5.27608	2.12321	2.49374	4.46787	5.43132	2.14147	2.50086
PA14_00300	PA0026	plcB			FALSE	0.56686	8.41267	27.2798	0.00102631	0.0141999	0.576193	8.42869	28.6209	0.0011984	0.0176566	0.575181	8.43899	28.9174	0.00119599	0.0179329	4538	4716	5143	3482	4640	4851	5290	3555	4624	4837	5261	3540	183.788	217.91	186.24	185.529	35.2393	40.421	30.8644	27.6193	36.1533	41.5731	31.6273	28.6318
PA14_00310	PA0027	PA0027			FALSE	0.918185	7.57887	68.6283	5.34e-05	0.00160634	0.922932	7.60471	71.0703	8e-05	0.0026263	0.928053	7.60813	73.2654	7.63e-05	0.00258418	2340	2118	3129	2162	2404	2206	3240	2216	2373	2188	3215	2197	72.6786	101.673	64.1452	88.3442	12.9757	14.0036	14.0774	13.2441	13.5127	15.0379	14.7111	13.7572
PA14_00320	PA0028	PA0028			FALSE	0.823022	4.73549	32.0725	0.00062804	0.0100663	0.815351	4.70259	28.8516	0.00117173	0.0174639	0.816827	4.719	28.953	0.00119189	0.0179238	327	318	432	287	325	319	433	278	325	319	433	278	21.677	29.9601	20.5554	25.0303	5.53877	6.29817	6.21085	5.47241	5.73564	6.76314	6.45685	5.66697
PA14_00340	PA0029	PA0029			FALSE	0.442866	5.03666	5.82086	0.0447518	0.191077	0.429349	5.05488	4.45204	0.0742586	0.262254	0.427661	5.06794	4.34635	0.0773733	0.269728	388	545	451	341	389	579	458	349	388	579	455	349	9.98045	12.1368	13.6698	11.54	1.74163	3.21313	1.94114	2.17661	1.81319	3.69507	2.04815	2.27023
PA14_00360	PA0030	cosX			FALSE	-0.177764	3.91601	0.889239	0.375455	0.599725	-0.256949	4.06024	2.04194	0.197623	0.430128	-0.253139	4.07513	1.98514	0.203574	0.437521	276	259	164	130	297	321	185	136	296	321	185	136	11.9401	7.42248	10.9256	7.39898	2.55038	3.15325	1.2982	1.30287	2.57432	3.29139	1.31509	1.31435
PA14_00380	PA0031	betC			FALSE	-0.16265	5.65176	1.98682	0.1993	0.429194	-0.158441	5.65268	1.85551	0.216859	0.452136	-0.156162	5.66844	1.80431	0.222949	0.45915	902	883	563	431	906	910	571	436	905	910	571	436	23.8465	15.5716	22.7628	14.9908	3.84421	4.35505	2.03629	2.15948	4.0129	4.74399	2.14389	2.25428
PA14_00400	PA0032	PA0032			FALSE	-0.339168	4.68925	5.62739	0.0475643	0.197992	-0.315962	4.66777	4.82473	0.0654794	0.245625	-0.309852	4.66644	4.59484	0.0710559	0.259763	492	474	266	209	479	483	274	205	474	475	271	203	21.4938	12.1573	20.1917	12.0123	4.61313	5.66501	2.26672	2.36227	4.8997	6.14764	2.37505	2.44674
PA14_00420	PA0033	hptC			FALSE	0.0557026	3.5856	0.0654972	0.804981	0.902507	0.102267	3.66113	0.205819	0.664292	0.813283	0.103739	3.67738	0.213507	0.658675	0.809026	192	200	140	113	187	227	152	122	187	227	152	122	20.9696	15.9965	21.2993	16.2367	10.6402	14.4678	6.16632	6.39309	10.8238	14.7418	6.29195	6.60726
PA14_00430	PA0034	PA0034			FALSE	0.2438	3.55325	1.12533	0.322176	0.551806	0.173519	3.44225	0.519536	0.495243	0.702836	0.175018	3.4585	0.535463	0.48914	0.694823	197	161	149	115	187	159	135	106	187	159	135	106	12.6198	9.98571	10.0568	9.69201	2.79992	2.63834	1.68341	1.80644	3.06889	2.94449	1.79553	1.90785
PA14_00440	PA0035	trpA			FALSE	-0.599137	6.29806	8.36376	0.0218927	0.122212	-0.570427	6.46306	6.61199	0.0381086	0.178763	-0.567703	6.4784	6.50204	0.0395749	0.184995	1971	1222	734	576	2244	1369	844	659	2243	1367	844	659	97.6298	38.0364	59.022	37.5361	22.3099	15.6963	6.83059	7.31635	24.6503	17.441	7.34232	7.76979
PA14_00450	PA0036	trpB			FALSE	-0.623195	7.38873	7.60791	0.0266782	0.137396	-0.621479	7.37482	7.24316	0.0321187	0.162714	-0.619541	7.39059	7.16902	0.0330111	0.166284	4338	2515	1638	1150	4339	2560	1655	1142	4338	2559	1655	1142	143.428	56.6585	81.0827	50.0233	26.9495	17.7871	7.76453	7.06257	27.6527	18.2489	7.91999	7.25592
PA14_00460	PA0037	trpI			FALSE	-0.397867	3.07422	1.73379	0.227253	0.461433	-0.316097	2.99982	1.10257	0.329842	0.558237	-0.321283	3.00831	1.1646	0.317861	0.550028	135	182	81	68	133	166	82	66	133	165	82	65	6.07701	3.8146	7.98868	4.02714	1.1847	1.79982	0.659688	0.759022	1.2096	1.9373	0.681476	0.762397
PA14_00470	PA0038	PA0038			FALSE	1.28923	9.78344	89.6188	2.15e-05	0.00081041	1.24265	9.27188	72.208	7.62e-05	0.00255997	1.24427	9.28836	72.626	7.84e-05	0.00262714	9465	7791	14377	11768	7064	5538	10345	8078	7063	5538	10345	8078	1751.61	2783.5	1405.91	2865.16	4336.74	3808.83	4983.14	5216.66	4517.48	3961.28	5125.8	5375.87
PA14_00480	PA0039	PA0039			FALSE	0.957205	11.1509	51.7105	0.0001371	0.00329611	0.980857	11.1817	45.0693	0.00032154	0.00697615	0.982352	11.1982	45.0135	0.0003345	0.00738414	27949	24178	36324	26901	29133	24484	38148	27615	29133	24484	38148	27615	4900.05	6662.48	4133.35	6204.89	15133.8	14248.5	15548.7	15089.8	15766.7	14818.9	15993.8	15550.3
PA14_00490	PA0040	PA0040			FALSE	-0.368244	5.01862	3.61268	0.0968533	0.294207	-0.369785	4.98674	4.23026	0.0802363	0.272147	-0.32751	5.46287	5.013	0.0618877	0.238258	523	702	301	282	524.284	696.976	317.671	263.482	778.97	882.251	433.191	376.945	12.3777	7.45271	16.2003	8.78052	2.0451	3.17226	1.00895	1.14346	3.13395	4.26608	1.43626	1.70623
PA14_00510	PA0041	PA0041			FALSE	-0.387121	6.72988	3.23487	0.112835	0.319152	-0.397058	6.6849	3.06321	0.125148	0.339403	-0.468836	5.32089	2.02725	0.199405	0.433284	1536	2509	1081	846	1501.52	2506.36	1062.47	819.774	493.092	1076.67	397.51	303.759	5.9426	4.37541	9.46527	4.30613	0.910923	1.77733	0.487894	0.500956	0.305563	0.771351	0.184154	0.187776
PA14_00530	PA0042	PA0042			FALSE	-0.0616221	4.18913	0.104744	0.755168	0.877611	-0.0582774	4.14175	0.0911572	0.771802	0.884862	-0.0591327	4.15447	0.0925897	0.770152	0.883126	313	310	241	139	307	306	235	137	307	305	235	136	31.595	25.4507	30.5129	18.4595	12.9457	14.7146	8.04412	6.50456	13.7517	15.9287	8.63044	6.81904
PA14_00550	PA0043	PA0043			FALSE	-0.515816	4.26994	6.46875	0.0367656	0.168591	-0.472347	4.19932	5.11621	0.0595494	0.232166	-0.490851	4.14685	5.39163	0.0548931	0.224565	320	439	191	141	308	419	194	133	295	402	179	129	9.07194	5.66489	12.1356	5.25897	1.46667	2.39993	0.854397	0.849906	1.48883	2.67224	0.856078	0.887465
PA14_00560	PA0044	exoT			FALSE	-0.0289763	5.9067	0.05713	0.817579	0.911274	-0.0374292	5.88049	0.0901	0.773084	0.88574	-0.0278411	5.93894	0.0501392	0.829502	0.918723	957	1080	717	531	949	1094	717	520	974	1124	735	541	28.7843	22.5617	31.6749	21.0121	4.73182	6.11449	2.92013	2.89095	4.8813	6.46159	2.9688	2.98648
PA14_00570	PA0045	PA0045			FALSE	-0.156466	3.08959	0.237426	0.64018	0.809444	-0.101862	2.94247	0.0762333	0.790732	0.895385	-0.0924109	2.96248	0.0635266	0.80857	0.904587	116	181	97	70	97	171	93	63	97	171	94	63	6.74948	5.90462	10.2692	5.35848	1.50459	3.02747	1.09155	0.977394	1.58767	3.1605	1.12985	1.00141
PA14_00580	PA0046	PA0046			FALSE	0.164536	2.80821	0.269689	0.618714	0.794827	0.127916	2.51693	0.115447	0.744354	0.866671	0.129381	2.53318	0.121869	0.73774	0.863233	109	109	85	67	82	101	71	53	82	101	71	53	12.3081	10.0414	12.0016	9.95342	4.55931	6.70965	2.93118	2.91458	4.8167	7.01661	3.08932	3.10246
PA14_00590	PA0047	PA0047			FALSE	-0.261838	2.59802	0.371073	0.560656	0.752367	-0.407735	2.6262	0.966744	0.35942	0.586531	-0.392977	2.62386	0.873182	0.382551	0.607001	87	130	49	60	94	142	51	56	91	141	50	56	6.81896	4.01794	9.9355	6.18702	2.21393	3.92166	0.974941	1.45091	2.20064	4.07699	0.966854	1.45641
PA14_00600	PA0048	PA0048			FALSE	-0.4383	1.77616	0.456341	0.519891	0.72344	-0.499294	1.80819	0.658397	0.444797	0.660844	-0.476388	1.81223	0.623642	0.456757	0.670747	41	86	39	21	45	90	37	23	45	88	37	23	4.26798	4.24728	8.72939	2.876	2.05262	4.71428	1.32346	1.09575	2.24044	4.9408	1.39946	1.15424
PA14_00620	PA0049	PA0049			FALSE	-0.702602	3.67951	3.46924	0.102545	0.300281	-0.65631	3.66884	2.95923	0.130665	0.344275	-0.654878	3.68493	2.93775	0.132214	0.350022	162	366	105	95	164	364	109	96	164	364	109	96	3.89631	2.64202	8.58354	3.00603	0.638897	1.63433	0.370219	0.448433	0.67547	1.7917	0.386952	0.462462
PA14_00630	PA0050	PA0050			TRUE	0.223289	4.90614	1.70671	0.230564	0.465083	0.12207	4.33582	0.348097	0.574406	0.756601	0.125765	4.35103	0.368967	0.563598	0.750494	452	476	335	328	337	322	215	219	336	322	215	219	128.141	99.358	131.584	122.336	568.952	609.013	284.802	388.925	590.989	633.39	292.956	400.794
PA14_00640	PA0051	phzH			TRUE	0.475969	8.28067	11.8928	0.00982966	0.0734432	0.544779	8.04067	14.0309	0.00770527	0.0677274	0.546259	8.04755	14.2071	0.00759306	0.067249	4946	3824	4338	3270	4164	3183	3854	2804	4135	3164	3831	2784	107.86	98.9701	81.3152	93.818	15.2474	13.6084	11.8733	11.9348	15.6185	14.4127	12.2086	12.1895
PA14_00650	PA0052	PA0052			FALSE	0.0868976	9.32924	0.483029	0.50829	0.715509	0.09995	9.22516	0.573733	0.47439	0.685393	0.100251	9.23618	0.579122	0.47261	0.683458	11330	9703	7597	6248	10821	9003	7275	5825	10788	8973	7244	5803	1055.7	740.563	881.587	765.922	293.882	281.788	184.285	215.104	299.014	317.459	191.911	218.819
PA14_00660	PA0054	PA0054			FALSE	-0.0800436	3.2347	0.0978261	0.763088	0.880882	-0.134524	3.64766	0.39543	0.550141	0.742278	-0.129799	3.66217	0.370907	0.562601	0.750215	155	166	106	83	217	228	139	111	216	228	139	111	11.2857	8.07441	11.7856	7.95072	4.27995	5.33963	2.18862	2.37245	4.32597	5.49986	2.25397	2.44659
PA14_00670	PA0055	PA0055			FALSE	-0.201626	5.59431	1.89755	0.208586	0.441819	-0.20096	5.17092	1.84366	0.21817	0.453264	-0.199489	5.18709	1.81098	0.222189	0.458697	775	961	520	418	597	720	398	310	597	720	398	310	61.1031	42.8916	73.8809	43.358	13.7942	17.8458	7.22228	7.35983	14.1454	18.5647	7.29931	7.49482
PA14_00680	PA0056	PA0056			FALSE	-0.922308	2.56444	2.59224	0.149121	0.370598	-0.769786	2.49708	1.82541	0.220211	0.454998	-0.80485	2.48228	1.98552	0.203535	0.437521	61	193	41	41	60	178	44	41	59	176	43	39	2.64752	1.86166	8.16797	2.34113	0.485065	1.73007	0.308262	0.406982	0.507497	1.89918	0.320301	0.404111
PA14_00690	PA0057	PA0057			FALSE	-0.0801478	3.65538	0.0777604	0.787991	0.895563	-0.20818	3.64835	0.459785	0.520287	0.720637	-0.206731	3.66454	0.453598	0.523198	0.722391	165	266	131	120	167	289	130	112	167	289	130	112	7.42746	6.16929	11.6758	7.10672	1.43868	2.807	0.895999	1.04783	1.50662	3.00987	0.932464	1.08707
PA14_00700	PA0058	dsbM			FALSE	-0.553059	2.23854	0.955281	0.359253	0.586781	-0.589115	2.32745	1.01302	0.348896	0.576116	-0.587679	2.34357	1.02196	0.347194	0.576234	53	130	37	39	55	146	37	43	55	146	37	43	3.00508	2.19477	7.18738	2.90922	0.783577	2.5607	0.461851	0.739895	0.800752	2.7373	0.47826	0.762381
PA14_00710	PA0059	osmC			FALSE	2.18314	9.87617	337.55	1.93e-07	5.21e-05	2.20144	9.61954	321.145	6.08e-07	0.00015632	2.20298	9.63598	324.235	6.41e-07	0.0001757	5998	5436	18528	13886	5111	4530	15927	11615	5109	4530	15923	11614	525.788	1699.19	464.656	1601.45	150.803	150.837	339.388	323.696	162.157	157.274	353.73	339.691
PA14_00720	PA0060	PA0060			FALSE	1.84868	7.67539	297.006	3.06e-07	6.45e-05	1.92589	7.71234	327.523	5.7e-07	0.00015632	1.92761	7.72918	332.315	5.91e-07	0.0001757	1544	1449	3927	2824	1545	1452	4107	2971	1545	1452	4107	2972	263.755	701.814	241.362	634.672	734.312	725.378	1554.4	1507.5	776.427	789.586	1598.9	1554.03
PA14_00730	PA0061	PA0061			FALSE	0.849061	5.94617	38.5762	0.0003529	0.00650786	0.824542	5.67272	29.9719	0.00105261	0.0162052	0.827275	5.68992	30.1325	0.00106594	0.0166143	821	660	971	699	707	553	805	582	707	553	805	583	74.927	92.7091	58.7336	83.9274	20.0369	19.5272	21.8828	21.9911	20.1586	21.1211	22.7816	22.7012
PA14_00740	PA0062	PA0062			FALSE	1.39699	5.0093	89.1026	2.19e-05	0.00081041	1.32675	5.0539	86.1433	4.38e-05	0.00168007	1.32825	5.07043	86.2195	4.59e-05	0.00182591	322	273	539	434	341	306	556	445	341	306	556	445	30.8666	54.0543	25.5178	54.7336	9.19515	8.6916	12.6937	13.9895	9.67989	9.53734	13.5961	14.6612
PA14_00750	PA0063	PA0063			FALSE	-0.0543445	4.87359	0.15597	0.704035	0.848106	0.038525	4.99507	0.0826273	0.782393	0.891208	0.0400141	5.01129	0.0890937	0.774385	0.885209	525	477	343	259	555	520	390	294	555	520	390	294	18.6046	12.7163	16.4826	12.0751	4.07136	4.52028	2.42186	2.51779	4.18003	4.79763	2.48925	2.56889
PA14_00760	PA0064	PA0064			FALSE	-0.0642976	5.64477	0.309893	0.59418	0.775267	-0.0486361	5.74455	0.17646	0.687483	0.828654	-0.045351	5.75081	0.152384	0.708392	0.843171	856	863	581	444	919	947	631	485	909	943	627	482	34.7735	24.6921	34.1847	23.7295	7.66902	9.95272	4.86304	5.40407	8.09432	11.4546	5.19693	5.68842
PA14_00770	PA0065	PA0065			FALSE	-0.129071	5.26908	1.09221	0.328925	0.557958	-0.13906	5.45705	1.35006	0.284707	0.518768	-0.141387	5.40605	1.34429	0.285964	0.521118	697	656	444	329	795	780	505	381	772	733	491	356	41.8339	27.8796	38.3925	25.979	11.0991	12.3934	5.8179	5.96778	11.3282	12.4092	5.89192	5.78877
PA14_00780	PA0066	PA0066			FALSE	-0.244645	5.40582	3.11989	0.118386	0.328412	-0.274472	5.21276	3.88136	0.0910093	0.29157	-0.272999	5.22891	3.83054	0.0930923	0.29591	707	837	454	357	642	746	402	308	642	746	402	308	52.0462	34.965	60.0817	34.5755	12.2285	16.1881	6.0673	6.31951	12.7171	17.4053	6.35665	6.63204
PA14_00790	PA0067	prlC			FALSE	-0.0027217	8.55722	0.00060544	0.98102	0.990359	0.00983504	8.56159	0.0077689	0.932323	0.969465	0.0106865	8.57693	0.00926857	0.926122	0.965602	6727	5981	4647	3302	6831	6087	4752	3348	6829	6084	4747	3346	131.427	94.9826	113.942	84.8735	21.8408	22.4407	12.483	11.9839	23.0765	24.1754	13.1092	12.5036
PA14_00800	PA0068	PA0068			FALSE	0.0511019	5.5765	0.125744	0.732781	0.863089	-0.024037	5.69197	0.0361708	0.854757	0.929867	-0.022548	5.70817	0.0318534	0.863631	0.935579	872	704	617	411	949	835	646	448	949	835	646	448	126.292	93.4874	99.4215	78.3129	200.273	197.409	106.966	99.4511	208.649	205.311	110.029	102.486
PA14_00810	PA0069	PA0069			FALSE	-0.20379	3.90455	1.07278	0.332985	0.561751	-0.259712	3.99512	1.75254	0.228635	0.463253	-0.25825	4.01127	1.74057	0.230404	0.466613	253	282	177	116	278	313	190	120	278	313	190	120	9.54979	6.98963	10.3793	5.76053	1.96724	2.54176	1.15037	0.999912	2.01959	2.75131	1.19745	1.03312
PA14_00820	PA0070	tagQ1			FALSE	0.0618049	7.95953	0.258546	0.625932	0.799905	0.0865478	8.04245	0.511378	0.498528	0.705255	0.0891158	8.04653	0.546015	0.48505	0.691887	4089	4117	2805	2477	4436	4336	3055	2652	4389	4306	3030	2631	178.635	128.2	175.378	142.366	41.1153	44.7428	21.3058	24.2088	44.3237	48.9609	22.7975	26.0362
PA14_00830	PA0071	tagR1			FALSE	0.306727	7.66262	8.09729	0.0234435	0.127296	0.318305	7.57215	8.83227	0.0216552	0.130285	0.31874	7.58788	8.93918	0.0213313	0.129055	2922	3179	2745	1981	2779	3030	2654	1859	2779	3030	2653	1857	68.1855	67.0135	72.3352	60.8174	13.0091	16.18	9.47373	8.74339	13.4096	16.3983	9.59674	8.89708
PA14_00850	PA0072	tagS1			FALSE	-0.11026	3.01264	0.103134	0.756985	0.878293	-0.106098	3.01758	0.0987997	0.762768	0.877832	-0.0944334	3.02857	0.080188	0.7856	0.891575	104	173	94	67	109	174	97	67	109	172	97	67	3.46435	3.27585	5.61929	2.93626	0.686845	1.35833	0.559234	0.548557	0.70421	1.46502	0.576898	0.558249
PA14_00860	PA0073	tagT1			FALSE	-0.616244	1.17208	0.524093	0.491356	0.70262	-0.573464	1.13063	0.468673	0.516411	0.718643	-0.572018	1.1467	0.496388	0.504859	0.710367	43	43	24	12	40	44	24	12	40	44	24	12	2.38729	1.39398	2.32784	0.876495	0.495898	0.693834	0.274291	0.199032	0.515782	0.766529	0.286916	0.202816
PA14_00875	PA0074	ppkA			FALSE	0.390575	6.87597	13.2792	0.00749212	0.0609107	0.389799	6.89266	13.546	0.00837902	0.0710972	0.389576	6.90515	13.6091	0.0084098	0.0720104	1682	1740	1658	1158	1725	1801	1702	1179	1720	1799	1697	1175	21.6957	22.3738	21.8849	19.6511	3.46503	4.19299	2.75966	2.59951	3.62682	4.51272	2.90262	2.72151
PA14_00890	PA0075	pppA			FALSE	0.231603	4.58204	2.28805	0.17186	0.396863	0.289133	4.55561	3.31911	0.112847	0.320018	0.288321	4.57065	3.30692	0.11376	0.32373	352	386	324	221	339	383	328	223	339	383	327	223	19.3012	18.5864	20.6384	15.9428	4.05844	5.32255	3.13918	2.92197	4.13193	5.58258	3.25694	3.0358
PA14_00900	PA0076	tagF1			FALSE	0.269914	4.46636	2.84809	0.133033	0.348854	0.241338	4.42681	1.67107	0.23861	0.472644	0.247117	4.44115	1.73228	0.2314	0.467356	317	354	280	223	311	361	254	231	309	361	254	231	18.6072	17.1944	20.2616	17.221	3.84817	5.35	2.66186	3.39721	3.97802	5.79981	2.76863	3.48915
PA14_00910	PA0077	icmF1			FALSE	0.193367	7.76767	3.58311	0.0979919	0.295478	0.193909	7.77684	3.70568	0.0971716	0.300778	0.194597	7.79248	3.77696	0.0949626	0.297889	3464	3386	2772	2112	3534	3483	2837	2136	3533	3483	2833	2136	41.8457	35.0327	39.8847	33.5659	6.82172	7.84477	4.40318	4.51188	7.15942	8.38371	4.63238	4.73932
PA14_00925	PA0078	tssL1			FALSE	0.0113454	5.81624	0.00999301	0.923028	0.96448	-0.011515	5.96071	0.0108936	0.919908	0.962976	-0.0100337	5.97692	0.00830141	0.93007	0.966789	948	939	700	493	1065	1076	762	557	1065	1076	762	557	28.0701	21.6841	27.1112	19.205	5.60308	6.79183	3.39164	3.43013	5.90297	7.37469	3.5703	3.56798
PA14_00940	PA0079	tssK1			FALSE	-0.0782816	6.88443	0.507211	0.49819	0.708265	-0.0753189	6.82262	0.47563	0.513415	0.716962	-0.0736349	6.83819	0.457955	0.521273	0.721481	2098	1988	1331	1072	2043	1938	1302	1030	2041	1938	1301	1030	62.8194	41.694	58.0432	42.2293	10.1747	11.4377	5.6614	6.28887	10.6436	12.601	5.92689	6.5192
PA14_00960	PA0080	tssJ1	TRUE		FALSE	-0.129607	5.36007	0.664992	0.440266	0.657588	-0.111828	5.58751	0.600548	0.46465	0.676819	-0.110349	5.60371	0.583038	0.471176	0.682347	671	770	418	391	786	923	526	445	786	923	526	445	57.6818	37.5924	64.5438	44.2206	20.0112	26.8148	11.9232	14.0616	20.676	29.4556	12.4864	14.5477
PA14_00980	PA0081	fha1			FALSE	0.0579258	7.95665	0.310134	0.59404	0.775267	0.0827851	8.05898	0.666921	0.441996	0.659059	0.035156	8.31887	0.123384	0.736189	0.862404	3992	4208	3092	2250	4390	4495	3437	2423	5292	5413	3928	2876	166.222	134.693	170.852	123.257	31.3097	36.179	21.6471	21.1677	25.3167	30.4754	15.6908	15.4729
PA14_00990	PA0082	tssA1			TRUE	0.0485065	6.87813	0.214897	0.656289	0.818769	0.0579004	6.70793	0.267336	0.621632	0.786136	0.0544496	6.71341	0.241896	0.638557	0.795173	1982	1912	1467	1055	1809	1702	1372	914	1798	1693	1355	909	76.5478	59.2744	72.0052	53.6059	12.995	14.2197	8.57762	7.99339	13.6032	15.65	8.91249	8.27212
PA14_01010	PA0083	tssB1			FALSE	0.161077	8.43346	1.48702	0.26013	0.494775	0.193251	8.30375	2.04659	0.197175	0.430128	0.194629	8.31966	2.08586	0.1938	0.427904	5704	5297	3947	3616	5380	4735	3753	3322	5378	4735	3752	3321	439.321	318.036	397.813	366.405	132.64	127.724	66.4055	76.3893	134.302	126.057	67.3238	78.1863
PA14_01020	PA0084	tssC1			FALSE	0.256694	9.84916	3.94471	0.0851855	0.274096	0.252436	9.83669	3.60849	0.100823	0.3046	0.254126	9.85167	3.67339	0.0987233	0.302783	14320	14009	11035	9823	14740	13899	11135	9753	14722	13889	11128	9743	382.376	308.267	364.756	345.083	76.2142	78.7227	42.6457	48.8066	78.6905	80.8251	43.8597	50.4796
PA14_01030	PA0085	hcp1			FALSE	0.505899	9.221	16.0477	0.00459839	0.0435704	0.518327	9.30132	15.4305	0.00611771	0.0583623	0.519827	9.31766	15.5949	0.0060598	0.0585356	9123	7505	8363	6357	9790	8011	9025	6775	9790	8011	9025	6775	745.758	715.205	598.216	683.666	277.787	254.648	181.523	176.714	289.405	264.841	186.755	183.377
PA14_01040	PA0086	tagJ1			FALSE	0.305312	6.38328	5.38167	0.0514754	0.208865	0.316396	6.33873	5.76423	0.0486966	0.205919	0.322094	6.34916	6.05528	0.0449592	0.197439	1389	1125	1140	807	1356	1114	1122	793	1346	1110	1120	790	65.6298	56.3523	51.8321	50.1654	14.9202	14.8531	10.3991	10.187	15.6204	15.9431	10.8961	10.5969
PA14_01060	PA0087	tssE1			FALSE	0.0742983	4.81233	0.296905	0.601863	0.781769	0.0534224	4.99053	0.161942	0.699815	0.837823	0.0540611	4.93593	0.1616	0.700213	0.836602	468	450	351	254	547	519	397	290	517	498	375	278	36.6813	28.7815	34.3921	26.1917	11.3955	12.3037	6.87441	6.89847	10.9703	12.316	6.68519	6.77018
PA14_01070	PA0088	tssF1			FALSE	0.211232	6.15565	2.54032	0.152701	0.375011	0.197245	6.17942	2.19385	0.183675	0.413149	0.199371	6.19539	2.2369	0.180334	0.412283	1227	997	904	699	1263	1050	915	722	1263	1049	915	722	26.3694	20.3251	20.8929	19.7635	4.44669	4.34513	2.79346	3.08043	4.69349	4.78201	2.95054	3.20293
PA14_01080	PA0089	tssG1			FALSE	0.328265	5.03145	4.98497	0.0587157	0.224798	0.318965	5.23026	4.98529	0.0621211	0.237438	0.320447	5.24657	5.01757	0.0617963	0.238258	468	505	402	352	540	602	475	400	540	602	475	400	17.8677	16.0567	18.8001	17.6806	3.44077	4.35941	2.5095	2.90536	3.49096	4.61545	2.58877	2.99121
PA14_01100	PA0090	clpV1			FALSE	0.460086	7.57093	14.2301	0.00628837	0.0541937	0.452212	7.57379	13.0719	0.00911375	0.0752214	0.453871	7.58968	13.252	0.00895263	0.074649	2936	2458	2586	2029	3009	2509	2630	2037	3008	2508	2630	2036	43.3228	39.9206	35.3663	39.3889	7.22214	6.95143	4.90609	5.09626	7.48507	7.24009	5.06145	5.26779
PA14_01110	PA0091	vgrG1	TRUE		FALSE	0.291524	6.50017	6.93822	0.0320983	0.154519	0.297854	6.57033	7.62723	0.029069	0.154288	0.336851	6.39852	9.08688	0.0206204	0.126334	1411	1329	1248	859	1491.89	1429.62	1324.76	915.349	1319.29	1207.85	1163.61	821.778	29.1937	27.0137	26.8123	23.3823	5.06694	5.50839	3.55861	3.32612	4.80664	5.03264	3.2904	3.12204
PA14_01120	PA0092	tsi6			FALSE	-0.0203136	4.59171	0.0137533	0.909763	0.958888	-0.0489375	4.82021	0.081277	0.784124	0.892225	-0.0690865	2.2558	0.0247418	0.879651	0.942116	454	360	306	200	546	435	363	232	93	68	58	38	63.6767	44.9008	49.235	36.9051	63.9422	54.4471	40.7906	37.7896	17.2187	14.0799	7.58768	6.46596
PA14_01140	PA0093	tse6			FALSE	-0.16197	5.50411	1.27029	0.294939	0.528381	-0.191891	5.34282	1.56828	0.252109	0.486333	-0.220246	3.40597	0.848831	0.388885	0.613087	761	849	469	418	694	786	418	374	180	202	116	87	23.0452	14.8585	25.0698	16.6534	4.05606	5.19332	1.77958	2.06456	1.10206	1.41656	0.554518	0.55968
PA14_01150	PA0094	eagT6			FALSE	-0.266101	5.53405	3.54814	0.0993613	0.297217	-0.249406	5.40396	2.6166	0.151376	0.374218	-0.246999	5.41962	2.55983	0.155601	0.381411	832	868	456	414	754	819	420	387	754	818	420	387	76.4546	43.8382	77.7762	50.0509	24.0742	28.1359	10.1307	12.1056	25.7812	29.3695	10.7897	12.9521
PA14_01170	PA0096	PA0096			FALSE	-0.238205	3.86099	0.941352	0.362578	0.58922	-0.0737631	4.23993	0.114389	0.745479	0.867055	-0.0862208	4.20535	0.146713	0.71357	0.845468	282	243	129	141	360	300	190	190	345	295	179	185	25.0499	11.9882	21.048	16.4781	9.79887	9.6378	4.54605	6.38606	9.67018	10.2691	4.51068	6.43169
PA14_01180	PA0097	PA0097			FALSE	-0.0640245	5.59514	0.208901	0.660751	0.821449	0.00828301	6.011	0.00342725	0.955012	0.978592	0.00919615	6.02628	0.00424466	0.949957	0.975697	876	785	518	461	1136	1066	708	644	1135	1066	708	643	29.1805	18.052	25.4979	20.2032	7.38852	8.36392	3.91328	4.92044	7.53495	8.68174	3.95287	4.91591
PA14_01190	PA0098	PA0098			FALSE	-0.192139	4.47875	0.820502	0.393579	0.616616	-0.180204	4.41773	0.582119	0.471305	0.68247	-0.178713	4.43392	0.570046	0.475962	0.685792	365	431	206	218	348	426	196	215	348	426	196	215	14.0561	8.29941	16.1844	11.0449	2.58338	3.76186	1.22094	1.85797	2.69796	4.0974	1.29148	1.95313
PA14_01200	PA0099	PA0099			FALSE	0.309793	7.14364	7.66372	0.0262815	0.136309	0.324429	7.15763	8.34832	0.0242957	0.138502	0.169448	5.34236	1.03346	0.344677	0.574186	2108	2144	1786	1480	2163	2184	1833	1515	600	692	456	428	77.1645	68.3968	76.5277	71.2754	15.1536	16.313	9.26683	9.95497	4.39105	5.4466	2.3637	2.9571
PA14_01230	PA0101	PA0101			FALSE	0.0543751	5.10979	0.164027	0.696933	0.842509	0.268935	5.66228	5.38692	0.0546621	0.222012	0.224059	5.4827	3.29067	0.114496	0.325095	548	589	405	328	775	797	671	503	690	706	560	445	17.7659	13.7363	18.6195	13.9898	4.47229	5.49355	3.27774	3.39762	4.1958	5.29125	2.85138	3.08437
PA14_01240	PA0102	PA0102			TRUE	0.350592	7.82174	9.65698	0.0159833	0.100164	0.354803	7.8341	9.45321	0.0187902	0.118997	0.356769	7.84919	9.665	0.0181182	0.116575	3577	3125	3011	2313	3685	3184	3122	2325	3680	3182	3119	2324	196.138	172.727	167.086	166.859	44.2654	44.5062	30.5693	31.306	46.4155	47.4038	31.6895	32.4006
PA14_01250	PA0103	PA0103			FALSE	0.622263	6.54346	24.1105	0.0014783	0.0187029	0.602642	6.56868	21.6217	0.00257849	0.0318716	0.605385	6.58526	21.8298	0.00256912	0.0322903	1176	1296	1265	1087	1215	1368	1300	1107	1215	1367	1300	1108	29.9036	33.6523	32.1343	36.3645	4.90473	6.66614	4.76523	5.90141	5.11322	7.64815	5.1193	6.29025
PA14_01270	PA0104	PA0104			FALSE	0.180088	6.62682	2.25219	0.174844	0.400166	0.169873	6.63876	2.03569	0.198228	0.430262	0.170336	6.65494	2.0545	0.196771	0.430492	1452	1666	1302	915	1503	1711	1344	914	1503	1712	1343	914	97.2213	91.204	108.772	80.6023	30.4356	41.4132	21.5707	20.2633	30.711	42.1831	21.8997	20.7152
PA14_01290	PA0105	coxB			TRUE	0.28836	10.8906	4.26622	0.075584	0.257707	0.30498	10.9082	4.13644	0.082958	0.276276	0.306393	10.9239	4.16208	0.0825497	0.279113	31740	25902	24923	18959	32679	26327	25839	19344	32668	26315	25825	19337	1127.78	926.456	897.423	886.265	206.063	182.976	124.07	124.836	221.341	196.746	130.456	131.231
PA14_01300	PA0106	coxA			FALSE	0.272159	10.361	3.68387	0.0941825	0.291036	0.288752	10.3833	3.76205	0.095135	0.297557	0.290156	10.3991	3.79779	0.0942295	0.297354	21981	18193	16208	13782	22621	18641	16837	14128	22615	18636	16833	14122	551.57	425.491	445.149	454.985	107.2	99.9783	67.6769	78.3769	113.198	108.978	71.2294	81.8309
PA14_01310	PA0107	PA0107			FALSE	0.226917	7.98189	3.70425	0.0934357	0.290469	0.235096	7.94087	3.79204	0.0940749	0.29568	0.236748	7.95686	3.8637	0.0919594	0.293812	4210	3641	3160	2544	4129	3614	3090	2521	4129	3612	3089	2521	303.22	238.106	255.708	241.06	84.4311	83.956	52.1748	58.3503	88.2246	91.1345	54.3101	60.668
PA14_01320	PA0108	coIII			FALSE	0.185451	9.85016	2.15121	0.183637	0.410431	0.186638	9.76154	2.02959	0.198822	0.430652	0.186189	9.77054	2.01398	0.200705	0.434635	15870	13253	11731	8916	15199	12662	11191	8450	15149	12592	11124	8405	714.387	552.458	581.725	528.029	152.062	145.209	95.4271	100.422	157.408	156.241	98.3031	102.518
PA14_01330	PA0109	PA0109			FALSE	0.00921431	8.38352	0.00603711	0.940128	0.973035	0.14441	7.84028	2.01729	0.200026	0.431567	0.146249	7.85536	2.09916	0.192558	0.426539	5251	5962	3876	3132	3775	3692	2897	2211	3772	3688	2897	2208	999.521	771.865	1106.6	784.338	2549.31	2793.14	1535.02	1570.62	2653.82	2901.79	1578.96	1616.35
PA14_01340	PA0110	PA0110			FALSE	0.248813	6.77014	3.47069	0.102485	0.300281	0.319875	7.14442	7.26978	0.0318941	0.162215	0.32029	7.15877	7.38988	0.0311558	0.161006	1872	1488	1411	1077	2326	1989	1911	1428	2322	1989	1910	1424	94.1257	74.2227	72.9545	71.2442	21.5388	22.3492	16.1071	17.6448	23.0523	25.5653	17.3386	18.4876
PA14_01350	PA0111	PA0111			FALSE	0.139961	6.06177	1.08286	0.330869	0.559974	0.171956	5.69982	2.24748	0.179079	0.407801	0.173767	5.71194	2.29985	0.175105	0.406075	974	1163	807	655	837	836	667	501	835	833	666	499	67.2434	58.2871	78.2921	59.4927	15.3516	18.4903	10.3061	10.8487	16.2571	20.2627	10.977	11.4103
PA14_01360	PA0112	PA0112			FALSE	0.130235	6.45844	1.14776	0.317722	0.547716	0.180932	6.55772	2.29995	0.174735	0.402998	0.181625	6.57355	2.33036	0.172647	0.402975	1532	1295	1115	819	1623	1403	1215	911	1623	1403	1215	910	57.0196	43.4158	46.9983	40.1033	11.0555	11.857	7.64246	8.37366	11.4477	13.3342	8.04011	8.62467
PA14_01380	PA0113	PA0113			FALSE	0.181241	7.27848	2.41704	0.16168	0.386381	0.184679	7.13853	2.37444	0.168815	0.395853	0.185641	7.1545	2.41656	0.165954	0.39451	2619	2283	1921	1532	2437	2085	1797	1382	2437	2085	1797	1381	114.415	87.7978	97.2526	88.0518	22.3071	22.4328	14.0648	15.1533	22.805	24.2702	14.6771	15.7481
PA14_01390	PA0114	senC			FALSE	0.230057	7.37958	4.31119	0.0743558	0.255128	0.230973	7.46148	4.77048	0.0666686	0.247891	0.232455	7.47776	4.88055	0.0646122	0.245367	2464	2697	2114	1654	2703	2858	2267	1766	2703	2858	2267	1766	154.865	139.003	165.288	136.766	34.7581	39.6753	24.8489	27.1638	36.0835	43.856	26.1355	28.2896
PA14_01400	PA0115	PA0115			FALSE	-0.0760369	5.00387	0.309871	0.594193	0.775267	-0.0392547	4.72033	0.0747595	0.792707	0.89624	-0.037776	4.73654	0.0692558	0.80034	0.900031	551	554	399	262	459	453	329	225	459	453	329	225	48.6209	36.8343	47.6681	30.4161	11.7089	12.7771	6.81825	6.50138	11.7798	13.4036	6.9596	6.62169
PA14_01410	PA0116	PA0116			FALSE	-0.0266924	5.81221	0.0474969	0.833368	0.916699	-0.0046606	5.78463	0.00139266	0.971311	0.98634	-0.0027054	5.79955	0.00047078	0.983322	0.992418	998	909	639	522	1002	888	654	510	1000	888	653	510	84.1631	56.3767	74.7484	57.9152	27.1	26.3597	14.3552	15.0691	26.7627	27.6489	14.7861	15.7282
PA14_01430	PA0117	PA0117			FALSE	-0.441623	3.09934	2.3243	0.168913	0.39388	-0.296019	2.82166	0.851763	0.387859	0.612352	-0.28903	2.83483	0.827822	0.394487	0.617688	152	175	77	71	124	138	71	60	123	138	71	60	8.33461	4.41713	9.35679	5.1219	1.67405	2.17231	0.770432	0.875357	1.75881	2.32997	0.803547	0.914095
PA14_01440	PA0118	PA0118			FALSE	-0.464519	3.58175	3.57969	0.0981247	0.295524	-0.473843	3.72522	3.47502	0.106143	0.311036	-0.464072	3.73656	3.34594	0.112018	0.32179	196	266	119	90	214	308	126	105	213	306	126	105	13.3244	8.46344	17.6328	8.04944	4.01227	6.47696	1.92162	2.16567	4.07051	6.76165	1.9458	2.19108
PA14_01460	PA0119	PA0119			FALSE	-0.0817716	4.82868	0.308609	0.59493	0.7757	-0.0792252	4.89212	0.285725	0.610122	0.777316	-0.0777521	4.90555	0.276384	0.616041	0.782333	493	487	307	265	523	519	326	279	523	517	326	278	14.5976	9.51003	14.0609	10.3232	2.82457	3.2718	1.54177	1.87614	2.95571	3.59791	1.62182	1.94205
PA14_01470	PA0120	PA0120			FALSE	-0.255006	5.02182	3.21392	0.113821	0.32088	-0.203503	4.97242	2.01975	0.199784	0.431567	-0.199504	4.98725	1.93587	0.208609	0.44351	562	624	337	279	556	592	335	278	555	591	335	278	32.7001	20.514	35.4034	21.3574	7.63302	9.6014	3.7728	4.3664	8.05089	10.4504	3.95617	4.52674
PA14_01480	PA0121	PA0121			FALSE	-0.368558	3.6087	2.95504	0.126996	0.340487	-0.362944	3.49563	2.52126	0.157932	0.382158	-0.312627	3.43363	1.78675	0.224968	0.461638	238	220	125	96	216	214	114	92	202	199	111	88	12.9437	7.11213	11.6668	6.86886	2.53574	2.99501	1.13186	1.26387	2.45932	2.95404	1.13448	1.23724
PA14_01490	PA0122	rahU			FALSE	0.246897	13.5502	1.79395	0.220133	0.455563	0.259901	13.6021	1.61855	0.245373	0.479008	0.260997	13.6146	1.58389	0.250321	0.486364	175915	193828	141849	128292	185761	202642	150176	134146	185202	202241	149737	133798	17109.2	14433.2	18381.9	16415.7	7231.95	8472.75	3777.19	4273.92	7822.72	8473.01	3946.46	4554.85
PA14_01500	PA0123	PA0123			FALSE	0.154324	9.41574	1.41669	0.27074	0.504994	0.163719	9.24086	1.57111	0.251722	0.486052	0.164605	9.2503	1.60338	0.247712	0.483726	11657	10138	8052	6930	10421	9162	7275	6187	10366	9129	7240	6156	512.616	370.439	434.715	400.931	96.4059	99.4304	53.9639	62.2581	99.7936	103.299	55.2572	63.4279
PA14_01510	PA0124	PA0124			FALSE	-0.700604	3.91612	13.3953	0.00733021	0.0599585	-0.600686	4.24067	10.4622	0.0151061	0.104967	-0.602723	4.25351	10.6675	0.0146452	0.103218	314	310	146	96	371	405	166	147	371	404	166	146	44.5092	21.6511	42.8479	17.9029	63.6171	77.0544	21.0556	25.4935	72.5056	88.2987	24.1963	29.1508
PA14_01520	PA0125	PA0125			FALSE	-0.587506	3.99913	4.98793	0.0586569	0.224798	-0.638935	3.67813	3.46661	0.106491	0.311122	-0.653661	3.64137	3.42416	0.108632	0.315977	281	360	120	138	224	305	85	116	217	295	80	112	49.2653	22.0102	61.5438	31.8306	116.362	163.184	34.645	61.0134	117.44	172.936	33.5406	63.0684
PA14_01540	PA0126	PA0126			FALSE	-0.447421	5.21572	5.27061	0.0533798	0.213395	-0.449116	5.19745	4.84341	0.0650766	0.244608	-0.447836	5.20851	4.86426	0.0649583	0.246017	648	791	315	328	646	802	315	326	644	799	315	324	41.5107	21.1107	49.4093	27.6433	9.31221	12.3643	3.86861	5.52933	9.62427	13.5252	4.08603	5.77892
PA14_01550	PA0127	PA0127			FALSE	-0.304779	4.10197	2.5123	0.154682	0.377373	-0.227239	3.99286	1.14741	0.320898	0.549399	-0.229811	4.00719	1.17309	0.316235	0.548683	283	351	181	139	252	332	176	133	252	332	175	133	22.5797	15.1084	27.3077	14.5908	5.20072	7.6074	2.95398	3.03636	5.44044	8.34372	3.09097	3.20329
PA14_01560	PA0128	PA0128			FALSE	0.0302956	4.49811	0.02535	0.877758	0.940956	0.0225277	4.55581	0.0126468	0.913732	0.959417	0.0239955	4.57202	0.0143135	0.908281	0.95667	389	360	317	172	415	381	338	177	415	381	338	177	45.4666	38.7624	41.0292	26.4486	26.2522	24.9876	18.3503	13.6079	28.678	29.0367	20.0241	14.0839
PA14_01600	PA0130	bauC			FALSE	-0.0625746	7.86159	0.248905	0.63234	0.804697	-0.0638794	7.86726	0.257768	0.627824	0.788931	-0.0641699	7.87958	0.261437	0.625564	0.786827	4337	3671	2920	1914	4416	3770	2972	1935	4407	3762	2963	1928	116.04	81.7353	95.7746	67.374	21.4374	21.0264	11.3045	9.86859	22.3462	22.0456	11.5809	10.0745
PA14_01610	PA0131	bauB			FALSE	-0.171537	3.60799	0.547661	0.482097	0.694592	-0.288489	3.14325	1.01014	0.349536	0.576616	-0.287035	3.1594	1.0161	0.348488	0.577772	193	237	146	95	143	185	101	67	143	185	101	67	26.7876	21.2001	32.0754	17.3473	21.8792	31.2504	12.299	11.0476	23.2402	33.4392	12.6601	11.2627
PA14_01640	PA0133	bauR			FALSE	-0.246138	4.30207	2.01777	0.196215	0.425211	-0.262023	4.19896	2.20416	0.182779	0.411732	-0.274462	4.20464	2.43209	0.164787	0.392854	336	380	204	170	322	360	196	155	321	359	195	152	14.6307	9.29319	16.1346	9.73883	2.65116	3.4436	1.32203	1.42902	2.78337	3.72938	1.38499	1.46799
PA14_01660	PA0134	PA0134			FALSE	0.192045	5.89177	2.22513	0.177142	0.401851	0.17395	5.89826	1.75861	0.227915	0.462852	0.17974	5.90626	1.86395	0.216281	0.453429	954	910	701	613	988	931	712	615	980	925	708	613	27.8151	21.3825	25.8714	23.5138	5.32797	5.83852	3.25425	3.86364	5.48842	6.23955	3.34367	3.94565
PA14_01670	PA0136	PA0136			FALSE	-1.07042	3.20218	7.63714	0.0264695	0.136568	-1.11161	3.23497	7.34979	0.0312316	0.160864	-1.10686	3.24872	7.21919	0.0325772	0.164912	135	278	63	58	136	299	65	58	135	299	65	58	3.43282	1.67597	6.89301	1.94033	0.606535	1.64439	0.256002	0.322212	0.629067	1.80631	0.268036	0.332864
PA14_01680	PA0137	PA0137			FALSE	-0.693995	2.45562	1.67079	0.235061	0.468774	-0.73522	2.50371	1.66083	0.239907	0.473697	-0.733808	2.51979	1.66962	0.23913	0.476031	60	162	46	39	59	178	46	41	59	178	46	41	2.18433	1.75199	5.75081	1.86794	0.420739	1.57423	0.304757	0.396539	0.431491	1.75837	0.319474	0.408729
PA14_01690	PA0138	PA0138			FALSE	-0.303517	3.61588	1.71104	0.230029	0.464665	-0.388693	3.4978	2.52254	0.157841	0.382158	-0.441146	3.37144	2.94623	0.131746	0.34946	210	241	145	87	195	239	127	81	176	223	108	75	8.55696	6.18125	9.57557	4.66392	1.54779	2.34972	0.929319	0.861689	1.51368	2.64798	0.879334	0.881317
PA14_01710	PA0139	ahpC			FALSE	-0.052094	9.79039	0.127937	0.73057	0.861841	-0.0514505	9.80396	0.110215	0.749971	0.868475	-0.0500475	9.82001	0.10425	0.756639	0.875462	16859	13540	9723	8382	17418	13803	9968	8514	17417	13802	9965	8514	1194.87	720.939	935.742	781.572	342.004	284.103	139.108	152.187	358.995	289.252	142.847	157.565
PA14_01720	PA0140	ahpF			FALSE	-0.574412	6.62248	6.25733	0.0391533	0.17441	-0.556139	6.66946	5.21326	0.0577333	0.228681	-0.554263	6.6853	5.14504	0.059321	0.233281	2524	1449	956	709	2646	1507	999	751	2646	1506	999	751	64.4269	25.5296	36.0656	23.8098	13.0179	8.48086	3.73252	3.7302	13.5387	8.81905	3.83544	3.84821
PA14_01730	PA0141	PA0141			FALSE	-0.602626	8.12003	11.5515	0.0105433	0.0761044	-0.593832	8.15017	10.0867	0.0163567	0.109656	-0.593192	8.1644	10.0746	0.0165815	0.11115	6646	4666	2441	2150	6914	4809	2548	2211	6904	4807	2543	2208	296.167	113.803	202.754	126.051	66.6922	50.7707	18.6614	21.6477	73.8077	56.0183	20.0613	23.1394
PA14_01750	PA0142	PA0142			FALSE	-0.770631	3.7223	6.05923	0.0415751	0.181735	-0.717888	4.12576	7.00106	0.0342592	0.16908	-0.706463	4.10832	6.2556	0.0424327	0.19228	193	361	120	84	274	465	165	115	262	458	163	112	5.71469	3.71727	10.4229	3.27225	1.31852	2.59463	0.667428	0.646219	1.29785	2.74055	0.682636	0.647299
PA14_01760	PA0143	nuh			FALSE	-0.0034639	6.8283	0.00109051	0.97453	0.988361	0.0239033	6.85353	0.0541096	0.822957	0.91495	0.0238274	6.8719	0.054308	0.822695	0.914016	1892	1938	1361	1024	1946	1985	1434	1048	1950	1989	1434	1050	76.3933	57.491	76.3019	54.3958	14.4159	16.4368	8.4989	8.34889	14.5488	16.9312	8.52199	8.36937
PA14_01780	PA0144	PA0144			FALSE	0.00806268	4.69891	0.00292451	0.958304	0.98159	-0.0680231	4.41052	0.16574	0.696528	0.835249	-0.0190339	4.24262	0.0115605	0.917528	0.961623	420	448	296	245	357	385	237	198	308	334	212	177	26.7763	19.7425	27.8501	20.5494	6.01993	7.60791	3.26732	3.6824	5.47465	7.14546	3.1355	3.52443
PA14_01790	PA0145	PA0145			FALSE	-0.645508	3.73456	6.85274	0.0328887	0.156767	-0.631457	3.73137	6.70993	0.0370882	0.176909	-0.630007	3.74744	6.70705	0.0373876	0.179136	223	318	131	87	229	319	132	89	229	319	132	89	17.1754	10.5556	23.8823	8.81561	4.89752	8.03048	2.36413	2.18163	5.1106	8.41208	2.39322	2.18514
PA14_01800	PA0146	PA0146			FALSE	-0.448094	3.18954	2.46654	0.157991	0.381269	-0.588862	3.00485	3.43202	0.107937	0.313115	-0.586812	3.00802	3.44227	0.107868	0.315383	149	200	96	65	134	191	77	57	133	189	77	56	5.42442	3.65634	7.09977	3.11323	0.918673	1.44684	0.404616	0.398312	0.941559	1.48534	0.41696	0.405944
PA14_01810	PA0147	PA0147			FALSE	-0.129649	5.63961	0.886554	0.376138	0.600257	-0.143725	5.63813	1.09332	0.331737	0.559892	-0.141886	5.65288	1.07034	0.336794	0.565101	791	959	582	420	810	979	586	421	810	977	585	421	32.8337	25.274	38.8158	22.9363	6.23676	8.53346	3.72044	3.63414	6.60288	9.18352	3.91623	3.81527
PA14_01830	PA0148	PA0148			FALSE	0.0587266	6.36915	0.28669	0.608064	0.786844	0.085652	6.38638	0.633794	0.453056	0.667128	0.0867175	6.40189	0.652832	0.446862	0.665087	1377	1348	1055	728	1396	1385	1086	754	1395	1385	1086	753	57.8792	46.3926	55.2492	40.2579	11.0975	12.286	6.87396	6.48936	11.473	12.9157	7.11114	6.71025
PA14_01840	PA0149	PA0149			FALSE	-1.33835	1.67415	4.05329	0.0817732	0.267806	-1.33915	1.69312	4.29973	0.0782972	0.268941	-1.31862	1.69598	4.29131	0.0788729	0.271815	59	88	16	19	59	93	17	19	58	92	17	19	4.31945	1.22548	6.28212	1.83004	1.18544	2.2593	0.294282	0.457797	1.20128	2.37743	0.297151	0.453882
PA14_01860	PA0150	PA0150			FALSE	-0.687322	1.28306	0.624682	0.453901	0.671069	-0.610247	1.22527	0.468141	0.516642	0.718769	-0.544164	1.20489	0.378877	0.558544	0.747836	31	64	14	21	27	64	14	21	26	61	14	21	1.24415	0.587822	2.50459	1.10882	0.226053	0.674279	0.099606	0.20866	0.229078	0.703716	0.105239	0.218514
PA14_01870	PA0151	PA0151			FALSE	-0.139141	3.68481	0.394275	0.548948	0.745011	-0.34726	3.69164	1.73318	0.23095	0.466252	-0.342872	3.70615	1.67713	0.238184	0.475072	201	248	143	111	195	296	136	103	194	296	136	103	3.36458	2.50426	4.04794	2.4445	0.492329	0.845271	0.274449	0.282214	0.518265	0.911968	0.290512	0.297689
PA14_01890	PA0152	pcaQ			FALSE	-0.51158	3.81101	5.22412	0.054204	0.215185	-0.580842	3.80742	5.64068	0.050551	0.210785	-0.579379	3.82351	5.62561	0.0510873	0.213683	237	313	134	106	237	333	127	107	237	333	127	107	11.4416	6.76786	14.7343	6.7325	2.11482	3.57976	1.00433	1.21735	2.2065	3.97477	1.04773	1.25305
PA14_01900	PA0153	pcaH			FALSE	-0.633531	5.27737	8.67177	0.0202603	0.117917	-0.698908	5.22011	9.04731	0.0206022	0.125666	-0.700743	5.23126	8.96963	0.0211821	0.128547	699	884	294	325	682	895	277	307	681	892	275	306	38.8074	17.0762	47.856	23.7384	7.75561	11.2741	2.50257	3.71919	8.18662	12.0202	2.61983	3.9106
PA14_01910	PA0154	pcaG			FALSE	-0.847693	4.67963	22.5202	0.00180154	0.0216765	-0.791237	4.76435	12.239	0.010621	0.0836339	-0.793375	4.79363	12.0202	0.0112159	0.0875422	521	583	192	184	550	626	192	216	552	636	193	218	34.3664	13.2497	37.4984	15.9678	8.26482	10.5675	2.36295	3.67794	8.75917	11.8407	2.55788	3.98125
PA14_01930	PA0155	pcaR			FALSE	-0.220972	5.60405	2.56579	0.15093	0.372798	-0.246624	5.58303	3.25172	0.115922	0.324656	-0.240852	5.58734	3.1403	0.121626	0.335501	818	941	506	428	829	951	506	417	824	939	503	414	38.9263	25.1912	43.6643	26.7957	7.85611	10.411	4.03733	4.64922	7.79113	10.6959	4.06906	4.6299
PA14_01940	PA0156	triA			FALSE	0.744219	6.97769	31.2924	0.00067737	0.0105134	0.757525	6.99619	32.1427	0.00086314	0.0142252	0.759443	7.01022	32.4451	0.00086518	0.0145463	1520	1652	1720	1552	1561	1692	1775	1587	1558	1689	1773	1584	52.7425	62.4386	55.8951	70.85	10.4956	13.6865	9.42158	11.5397	10.5939	13.9254	9.50434	11.5843
PA14_01960	PA0157	triB			FALSE	0.472084	5.94667	7.02035	0.0313617	0.151936	0.460055	5.86864	6.01603	0.045186	0.197573	0.463256	5.88427	6.04077	0.0451498	0.197718	789	948	730	741	761	923	695	707	759	923	695	707	29.4481	28.5043	34.5013	36.3856	4.89667	6.84725	3.636	5.07771	5.05974	7.26908	3.79533	5.253
PA14_01970	PA0158	triC			FALSE	0.574874	8.47586	26.6831	0.00109632	0.0148436	0.597772	8.51289	27.4913	0.00134098	0.0192071	0.598355	8.52827	27.7784	0.00133724	0.0195924	5106	4534	5047	3896	5297	4675	5289	4049	5296	4673	5283	4046	66.963	69.2461	57.9806	67.221	11.244	11.2624	8.75526	9.0685	11.6194	11.7873	8.98275	9.32294
PA14_01980	PA0159	PA0159			FALSE	0.226992	5.65134	3.59578	0.0975019	0.29474	0.195657	5.55344	2.772	0.141466	0.361719	0.196742	5.56083	2.79295	0.140566	0.362588	818	739	652	486	761	737	614	451	757	732	609	449	34.8223	29.0375	30.6758	27.219	5.51644	6.22652	3.85634	3.99807	5.85814	6.92752	4.09547	4.21921
PA14_01990	PA0160	PA0160			FALSE	-0.0288954	3.69547	0.0192808	0.893269	0.94956	0.0550178	3.4961	0.0594494	0.814614	0.909213	0.0603457	3.51046	0.0724921	0.795852	0.897627	207	229	153	114	183	192	140	102	183	191	140	102	44.4863	34.3998	47.9887	32.2324	176.546	207.508	105.973	103.51	183.93	214.69	109.007	106.669
PA14_02010	PA0161	PA0161			FALSE	-0.225534	1.34373	0.0875788	0.775414	0.888729	-0.0421275	1.47804	0.00373387	0.953045	0.978262	-0.0632502	1.48367	0.00879143	0.928042	0.966687	51	36	25	21	56	36	34	22	56	36	33	22	13.3244	6.83323	9.17123	7.21819	75.6351	54.4707	36.0308	31.256	78.7985	56.6511	35.9722	32.2099
PA14_02020	PA0162	opdC			FALSE	0.042695	5.22355	0.119378	0.739328	0.869053	0.0313908	5.14592	0.0612249	0.811929	0.907838	0.0267378	5.15184	0.0440269	0.840047	0.923302	621	615	451	343	591	606	440	320	586	605	436	317	18.5943	14.1277	17.956	13.5118	3.53856	3.96689	1.91509	1.79734	3.63985	4.02675	1.96077	1.86994
PA14_02030	PA0163	PA0163			FALSE	-0.623269	3.61951	4.70582	0.0646192	0.236887	-0.667866	3.49545	4.35172	0.0768864	0.266229	-0.660244	3.5078	4.24222	0.0802434	0.275346	197	299	99	98	178	291	90	89	177	290	90	89	9.86808	5.18811	14.6044	6.45838	1.79289	3.50785	0.826814	1.16073	1.96492	4.0655	0.903962	1.24204
PA14_02050	PA0164	PA0164			FALSE	-0.380216	4.0305	2.92738	0.128521	0.34279	-0.414497	4.04575	3.11502	0.122516	0.335629	-0.413039	4.06188	3.09116	0.124085	0.339365	258	359	161	133	261	381	165	132	261	381	165	132	6.37792	4.16383	8.65368	4.32556	1.18203	2.05849	0.613804	0.675106	1.21204	2.14644	0.627372	0.686285
PA14_02060	PA0165	PA0165			TRUE	0.0917424	4.14314	0.278792	0.612959	0.790196	0.108949	4.16825	0.364495	0.565751	0.75258	0.113326	4.17132	0.388162	0.553893	0.744374	298	274	227	156	310	279	241	157	307	276	240	155	14.2318	11.3417	12.7597	9.80166	2.94745	2.85208	1.77747	1.52341	3.08317	2.96969	1.83249	1.56708
PA14_02070	PA0166	PA0166			FALSE	-0.483892	3.8864	3.5967	0.0974664	0.29474	-0.483442	3.91777	3.19738	0.118484	0.329322	-0.484411	3.93527	3.19083	0.119164	0.332813	224	351	151	107	228	371	161	107	228	372	161	107	6.3639	4.48807	9.72366	3.99936	1.19267	2.35917	0.768738	0.726215	1.23084	2.61103	0.797045	0.74409
PA14_02090	PA0167	PA0167			FALSE	-0.0773108	5.82952	0.343054	0.575499	0.761363	-0.0806457	5.79447	0.352548	0.572029	0.755786	-0.0794934	5.80976	0.34026	0.578794	0.759299	1069	895	642	514	1054	899	626	511	1054	898	625	511	64.1612	40.3123	52.38	40.5872	15.4462	14.6486	7.19978	7.78134	16.044	15.2508	7.30852	7.90583
PA14_02100	PA0168	PA0168			FALSE	-0.0621406	3.22183	0.0460565	0.83587	0.917745	-0.0894555	3.74711	0.169704	0.693144	0.832906	-0.0849205	3.76174	0.154653	0.706352	0.841778	133	183	100	87	211	259	161	114	211	258	161	114	8.99567	7.07603	12.0692	7.74163	4.13509	6.41753	2.51119	2.44065	4.41497	6.84196	2.65944	2.57599
PA14_02110	PA0169	siaD			FALSE	-0.239533	3.70913	1.36607	0.27877	0.512864	-0.280755	3.75818	1.88127	0.214048	0.449422	-0.276422	3.77277	1.83311	0.219692	0.456475	231	241	148	103	242	262	154	105	241	262	154	105	13.0421	8.7419	13.2678	7.65076	3.11649	3.88233	1.57349	1.4604	3.18934	4.11228	1.65044	1.54134
PA14_02130	PA0170	PA0170			FALSE	0.0114875	2.91985	0.00124523	0.972784	0.987369	-0.0563811	2.81972	0.030343	0.866824	0.935995	-0.0667726	2.83023	0.0430553	0.841792	0.923752	106	143	98	61	111	131	89	57	111	131	89	56	11.1212	10.7567	14.6294	8.41987	4.28217	5.58639	2.77261	2.44687	4.40608	5.81716	2.8655	2.46456
PA14_02140	PA0171	PA0171			FALSE	-0.796082	2.26333	2.9381	0.127927	0.341737	-0.750385	2.2101	2.21313	0.182004	0.411008	-0.74892	2.22616	2.26685	0.177819	0.409456	83	116	35	35	73	120	33	36	73	120	33	36	6.11009	2.69554	8.32673	3.38976	1.67071	3.10661	0.553623	0.785112	1.78526	3.14122	0.565543	0.801799
PA14_02150	PA0172	siaA			FALSE	-0.461491	4.23889	3.97898	0.0840888	0.272785	-0.486696	4.26822	3.87102	0.0913571	0.291722	-0.485245	4.28434	3.83393	0.0929757	0.29591	290	441	183	147	296	470	187	150	296	470	187	150	5.8194	3.84184	8.62911	3.88087	0.967345	1.76647	0.509305	0.556408	1.0062	1.90163	0.53135	0.577094
PA14_02190	PA0174	PA0174			FALSE	0.488248	6.25459	15.815	0.0047794	0.0447091	0.498366	6.4382	13.0722	0.0091133	0.0752214	0.504461	6.42709	13.515	0.00854863	0.0723172	1158	981	1083	793	1370	1093	1257	906	1340	1072	1235	890	76.7645	75.1084	63.4115	69.1603	26.0116	24.493	19.9951	19.7614	25.2072	24.9087	19.9585	19.7527
PA14_02200	PA0175	PA0175			FALSE	0.384717	8.63076	12.6847	0.00839642	0.0659536	0.381452	8.64577	12.3883	0.0103281	0.0820819	0.385563	8.65775	12.7662	0.00976689	0.0799097	5986	5602	5239	4164	6121	5814	5352	4242	6103	5784	5341	4232	283.843	259.895	259.019	259.767	57.681	63.175	43.0975	47.2187	60.2868	68.8662	45.1137	48.9544
PA14_02220	PA0176	aer2			FALSE	0.24491	10.8122	3.48472	0.10191	0.300281	0.257429	10.8875	3.49181	0.105453	0.310561	0.258974	10.9032	3.52842	0.104332	0.311054	29420	26068	22375	18384	31323	27901	24039	19557	31308	27890	24032	19547	576.477	458.68	498.074	473.926	113.763	113.999	62.5883	65.9176	116.184	113.31	63.2955	67.4996
PA14_02260	PA0179	PA0179			FALSE	0.0945208	10.3954	0.669475	0.438793	0.656085	0.105953	10.2752	0.831546	0.393233	0.61617	0.107414	10.2911	0.858334	0.386393	0.610232	22066	21845	16342	12828	20675	20287	15463	11818	20671	20283	15459	11816	2409.97	1867.24	2326.42	1843.23	1203.63	1323.09	692.617	671.418	1253.73	1375.78	684.807	684.754
PA14_02270	PA0180	cttP			FALSE	-0.176845	8.24515	2.88909	0.130674	0.345516	-0.170984	8.21538	2.52246	0.157847	0.382158	-0.169395	8.23067	2.49757	0.159987	0.386138	5482	5367	3345	2626	5573	5226	3309	2612	5569	5223	3305	2612	186.814	119.255	178.341	117.733	33.5388	34.6379	15.7699	16.9126	34.3087	36.145	16.1632	17.2833
PA14_02290	PA0181	PA0181			FALSE	-0.327615	5.23426	6.68231	0.034541	0.161333	-0.430885	4.95543	10.2667	0.0157411	0.107491	-0.435234	4.96433	10.4438	0.0153393	0.106338	722	685	389	308	622	595	318	241	620	593	316	239	30.8341	17.38	28.5254	17.3052	5.24174	5.86373	2.21981	2.30678	5.33429	6.12399	2.25221	2.33058
PA14_02310	PA0183	atsA			FALSE	-0.806057	3.99629	5.33172	0.0523207	0.211129	-0.902789	3.99798	4.87583	0.064385	0.242896	-0.90137	4.01401	4.83292	0.0656309	0.248014	211	466	138	104	200	508	128	105	200	508	128	105	5.23548	3.58229	11.2747	3.39499	0.822704	2.37439	0.420143	0.46695	0.846073	2.48234	0.432908	0.48293
PA14_02330	PA0184	PA0184			FALSE	-1.29575	2.01494	2.2286	0.176846	0.401709	-1.01261	1.743	1.4341	0.27146	0.506416	-1.00138	1.75275	1.39465	0.277879	0.514071	26	160	18	27	27	120	18	25	26	120	18	25	1.23727	0.896129	7.42433	1.69038	0.263857	1.41447	0.145864	0.280034	0.271931	1.56374	0.154623	0.294488
PA14_02340	PA0185	PA0185			TRUE	-1.09006	2.28271	2.97498	0.125911	0.339308	-1.1087	2.24808	2.84635	0.137036	0.354448	-1.12154	2.24671	2.98003	0.129903	0.347131	53	163	27	34	50	166	28	32	50	164	28	31	1.31019	0.698282	3.92911	1.10578	0.201655	0.843465	0.108932	0.185128	0.212569	0.961739	0.116029	0.186393
PA14_02360	PA0186	PA0186			TRUE	-0.571983	3.36255	2.35181	0.166723	0.391327	-0.603678	3.44873	2.24561	0.179236	0.407801	-0.60263	3.45828	2.24551	0.179606	0.411391	131	277	92	78	135	311	97	83	135	309	96	83	4.93079	3.62277	10.1665	3.86252	0.98423	2.63617	0.58838	0.691853	1.01071	2.7809	0.595942	0.707625
PA14_02370	PA0189	PA0189			FALSE	-0.349371	3.25637	1.20914	0.305994	0.537318	-0.318895	3.23824	0.960352	0.360913	0.587707	-0.313375	3.25216	0.93967	0.366078	0.593314	133	222	99	75	132	222	101	75	132	221	101	75	3.91202	3.04644	6.36722	2.9023	0.665323	1.31266	0.42344	0.431732	0.694722	1.41746	0.448539	0.456519
PA14_02380	PA0190	PA0190			FALSE	0.0684802	2.94205	0.0516762	0.826327	0.914387	0.155343	3.25347	0.353111	0.57173	0.755786	0.15681	3.26973	0.365656	0.565308	0.751781	114	134	95	68	139	166	122	89	139	166	122	89	6.27679	5.47223	7.19424	4.92576	1.60703	2.17866	1.19151	1.19247	1.68121	2.38156	1.26773	1.26403
PA14_02390	PA0191	PA0191			FALSE	-0.529701	3.89621	6.54417	0.0359595	0.165781	-0.620855	3.93009	7.79109	0.0278833	0.151177	-0.619388	3.94617	7.77169	0.0282591	0.152666	271	316	134	117	271	357	137	114	271	357	137	114	11.8004	6.10435	13.4172	6.70261	2.33541	3.55197	0.981935	1.11382	2.49221	3.85792	1.04307	1.17541
PA14_02410	PA0192	PA0192			FALSE	-0.322525	4.21848	1.36706	0.27861	0.512861	-0.479304	4.31007	2.22204	0.181238	0.410323	-0.468948	4.3042	2.07413	0.194904	0.428614	248	443	192	152	260	527	193	155	254	519	191	153	4.17757	3.38361	7.2765	3.36858	0.715753	1.64916	0.422187	0.454627	0.715205	1.6905	0.42904	0.462503
PA14_02420	PA0193	PA0193			FALSE	-0.974157	2.68356	4.20346	0.0773427	0.260765	-1.00071	2.68151	4.05	0.0855757	0.281349	-0.994247	2.69425	4.04985	0.0859308	0.284442	86	194	43	44	84	203	44	43	84	202	44	43	3.80698	1.9914	8.37395	2.56251	0.691425	1.86351	0.286138	0.379467	0.722191	1.98797	0.300847	0.399269
PA14_02435	PA0194	PA0194			FALSE	-0.840636	3.3121	8.45736	0.0213794	0.121142	-0.874379	3.34538	8.34965	0.0242879	0.138502	-0.866444	3.35725	8.33297	0.0246097	0.142055	172	251	90	59	174	271	92	60	174	269	92	60	7.63933	4.18193	10.8705	3.44755	1.4309	2.53319	0.629275	0.562147	1.49765	2.71294	0.655952	0.5808
PA14_02450	PA0195	pntAA			FALSE	0.0157487	6.12197	0.0209023	0.888906	0.94727	0.0383435	5.94892	0.114871	0.744966	0.866851	0.0405236	5.9648	0.12854	0.730992	0.858769	1171	1159	838	632	1073	1014	758	570	1073	1013	758	570	41.8308	31.3178	40.371	29.7021	8.19683	9.01171	4.54399	4.55355	8.21734	9.17871	4.53765	4.56146
PA14_02460	PA0195.1	PA0195.1			FALSE	0.0905198	4.61777	0.369165	0.561641	0.75287	0.100109	4.37991	0.356019	0.57019	0.755228	0.0978479	4.39422	0.339127	0.579412	0.759569	411	386	319	215	366	319	271	187	366	319	271	186	53.1683	43.1727	48.6906	36.5915	41.8923	37.0522	24.3379	21.4706	43.6445	41.4849	25.0346	22.843
PA14_02470	PA0196	pntB			FALSE	0.0551772	6.45868	0.235328	0.641638	0.810325	0.0726461	6.54813	0.437086	0.530446	0.726572	0.0744602	6.56177	0.462906	0.519101	0.719447	1529	1375	1056	822	1626	1500	1159	877	1621	1499	1155	877	42.5324	30.7315	37.296	30.0826	8.26167	8.71861	4.85206	5.06498	8.51054	9.44275	5.05676	5.2964
PA14_02490	PA0197	tonB2			FALSE	-0.796385	2.92712	6.4367	0.0371153	0.168811	-0.683427	2.64223	3.73994	0.0959271	0.298577	-0.688917	2.6502	3.87221	0.0916718	0.293441	141	178	63	51	118	140	55	44	118	139	54	44	6.93263	3.24061	8.53387	3.29898	1.15542	1.61485	0.469631	0.528597	1.20607	1.74862	0.478147	0.538078
PA14_02500	PA0198	exbB1			FALSE	-0.827662	4.07802	19.8159	0.00258954	0.0283472	-0.794605	3.92484	13.8579	0.00793728	0.0688255	-0.786494	3.93671	13.6105	0.00840775	0.0720104	362	360	134	117	315	340	119	111	314	338	119	111	20.0977	7.78304	19.4889	8.54583	3.99966	5.06234	1.25662	1.63254	4.0351	5.29667	1.28359	1.6601
PA14_02510	PA0199	exbD1			FALSE	-0.851803	4.62982	12.0301	0.0095599	0.0723319	-0.646474	4.22451	7.43952	0.0305097	0.15927	-0.629968	4.22596	7.1432	0.0332374	0.166284	675	394	210	159	461	316	196	117	452	314	196	116	67.1192	21.8459	38.2021	20.8004	15.3746	11.206	5.54711	4.53202	16.1817	12.612	5.86181	4.64115
PA14_02520	PA0200	PA0200			FALSE	-1.61586	5.31448	38.2542	0.00036239	0.00663515	-1.62187	5.02116	35.7398	0.00063619	0.0116693	-1.63048	5.0345	36.1694	0.00063404	0.0117841	1288	730	210	194	1071	604	181	153	1071	604	181	151	241.716	41.2303	133.586	47.8986	723.261	456.949	95.9055	108.686	753.511	475.239	98.6511	110.539
PA14_02530	PA0201	PA0201			FALSE	-1.02808	2.82029	10.1478	0.0142826	0.0930542	-1.11673	2.56888	9.15626	0.0200942	0.123594	-1.11523	2.58482	9.41417	0.0191521	0.121657	166	147	52	43	145	127	42	35	145	127	42	35	11.4013	3.73644	9.84489	3.88549	2.52	2.65893	0.638839	0.74757	2.70376	2.9579	0.679792	0.783322
PA14_02550	PA0208	mdcA			FALSE	0.0527895	6.87097	0.175807	0.68691	0.838237	0.0735145	6.89584	0.332948	0.582655	0.763315	0.0757828	6.91102	0.354866	0.570956	0.754993	1986	1883	1576	967	2046	1932	1641	996	2042	1932	1641	995	47.6798	39.5839	44.0811	30.5431	8.21748	8.88196	5.2788	4.37201	8.53088	9.4079	5.45318	4.48817
PA14_02560	PA0209	PA0209			FALSE	0.0552388	3.25601	0.0478023	0.832843	0.916699	0.0509549	3.43197	0.046387	0.835838	0.920513	0.0685754	3.44038	0.0846102	0.77995	0.88781	152	159	120	83	175	184	141	92	173	182	141	92	6.88881	5.68971	7.0266	4.94892	1.91289	2.55497	1.25158	1.10435	1.9433	2.6427	1.28357	1.12941
PA14_02570	PA0210	mdcC			FALSE	-0.099321	2.00765	0.036221	0.854178	0.929122	-0.225554	1.783	0.146455	0.713713	0.846403	-0.224125	1.79916	0.151074	0.709578	0.843467	54	81	46	33	48	74	42	24	48	74	42	24	7.19518	6.4123	10.524	5.78487	4.66582	8.07207	3.59779	2.86709	4.85144	8.81009	3.73468	2.95468
PA14_02580	PA0211	mdcD			FALSE	0.257745	4.88582	2.8789	0.131255	0.345952	0.214042	4.84074	1.55563	0.253847	0.487772	0.220295	4.85482	1.62766	0.244515	0.481638	419	484	365	304	399	507	356	291	397	506	356	291	19.3852	17.6667	21.8347	18.5038	3.89734	5.92674	2.95369	3.33425	4.15219	6.57609	3.15693	3.52347
PA14_02590	PA0212	mdcE			FALSE	0.311724	4.66189	3.94193	0.0852755	0.274214	0.322914	4.83838	5.20999	0.0577933	0.228681	0.335916	4.82761	5.481	0.0533967	0.220288	371	386	367	228	428	440	407	272	416	432	402	267	18.3768	19.0182	18.6436	14.8581	3.93099	4.89227	3.3572	3.18665	4.042	5.34378	3.47717	3.2226
PA14_02610	PA0213	PA0213			FALSE	0.111905	3.53145	0.252502	0.629931	0.803163	0.116812	3.44541	0.243938	0.637042	0.794362	0.104827	3.44667	0.194932	0.672753	0.819815	193	177	148	103	189	165	140	99	188	164	140	96	11.1325	8.93111	9.95535	7.81636	2.49565	2.83271	1.7015	1.74261	2.65131	3.17932	1.82793	1.775
PA14_02620	PA0214	PA0214			FALSE	0.139113	4.9359	0.88658	0.376131	0.600257	-0.114347	3.93083	0.316389	0.59197	0.76689	-0.112863	3.94703	0.309613	0.59602	0.769148	447	530	384	288	255	284	163	142	255	284	163	142	19.1512	17.2118	22.1417	16.2335	2.40081	3.33823	1.34964	1.645	2.48278	3.58772	1.38474	1.66447
PA14_02630	PA0215	PA0215			FALSE	0.27526	4.40475	2.27702	0.17277	0.396863	0.339974	4.5453	3.29183	0.114078	0.321244	0.327295	4.54555	2.92229	0.133073	0.351167	361	281	293	196	395	308	343	216	394	305	340	211	35.6305	30.2545	27.0438	25.4508	16.5538	15.0331	11.7254	9.89928	16.7043	15.4826	11.9556	9.96525
PA14_02640	PA0216	PA0216			FALSE	0.262122	5.23129	4.06547	0.0814015	0.267099	0.235808	5.18989	3.31663	0.112958	0.320018	0.235242	5.20506	3.2886	0.11459	0.325095	571	576	522	345	553	593	495	346	553	593	495	345	29.8362	28.5355	29.3479	23.7169	6.19724	8.04634	4.8951	4.88124	6.34892	8.86164	5.12393	5.07117
PA14_02650	PA0217	PA0217			FALSE	0.144209	5.24153	1.09388	0.32858	0.557751	0.136957	5.13243	0.879765	0.38061	0.605725	0.138428	5.14868	0.897222	0.37646	0.602149	616	591	519	325	574	568	492	299	574	568	492	299	26.4769	23.3379	24.7697	18.3781	5.08826	5.66083	3.4977	2.88002	5.32936	6.05114	3.66487	3.01076
PA14_02660	PA0218	PA0218			FALSE	0.0194006	5.16936	0.02362	0.881965	0.943587	-0.0257307	5.10056	0.0358757	0.855342	0.930226	-0.0242532	5.11678	0.0320111	0.863298	0.935579	602	598	425	332	560	623	407	312	561	622	407	312	26.128	19.2977	25.308	18.9574	4.63434	5.84496	2.73811	2.86083	4.87598	6.1997	2.8071	2.92175
PA14_02680	PA0219	PA0219			FALSE	-0.828	3.32124	4.50987	0.0692314	0.245483	-0.874555	3.20097	4.1812	0.0816444	0.273852	-0.873145	3.21701	4.17402	0.0822005	0.278602	131	293	88	62	119	283	82	55	119	283	82	55	3.51207	2.46821	7.65961	2.18683	0.58291	1.63851	0.328944	0.303847	0.604547	1.73518	0.337618	0.309772
PA14_02690	PA0220	PA0220			FALSE	-0.503473	4.89368	11.5982	0.0104419	0.0755606	-0.545179	4.90223	11.2196	0.01294	0.0955994	-0.542517	4.91761	11.1101	0.0133887	0.0984785	545	624	283	229	542	670	284	228	542	669	284	228	15.1921	8.25305	16.961	8.39822	2.60064	3.91632	1.27418	1.4873	2.71946	4.4055	1.32793	1.51902
PA14_02700	PA0221	PA0221			FALSE	-0.277439	3.63513	0.869461	0.380532	0.604457	-0.396385	3.74966	1.34147	0.286114	0.519543	-0.394959	3.7658	1.32862	0.28855	0.522487	165	288	135	99	171	348	142	103	171	348	142	103	4.76904	4.08215	8.11684	3.76456	0.875907	2.02933	0.577902	0.565732	0.920225	2.16628	0.605026	0.591351
PA14_02720	PA0222	PA0222			FALSE	-0.845387	2.92147	2.37647	0.164791	0.389996	-1.00061	2.85721	3.03784	0.126464	0.341148	-0.990326	2.86742	3.00129	0.128762	0.345521	72	249	61	50	72	253	59	42	72	251	59	42	2.71773	2.40886	9.16473	2.48299	0.477721	1.91486	0.316243	0.307856	0.506755	2.05646	0.329955	0.319956
PA14_02730	PA0223	PA0223			FALSE	-0.33846	4.26635	4.35656	0.0731432	0.252396	-0.316595	4.2502	3.63004	0.0999972	0.303534	-0.317123	4.26744	3.65208	0.0995219	0.303598	365	354	203	152	351	368	209	150	351	369	209	150	16.5422	9.62509	15.6441	9.06308	3.39132	4.0551	1.55369	1.50042	3.47788	4.23418	1.60288	1.55264
PA14_02740	PA0224	PA0224			FALSE	-0.260999	5.47069	4.52578	0.0688412	0.244701	-0.213027	5.48759	3.0656	0.125025	0.339403	-0.212089	5.50263	3.0479	0.126307	0.34301	783	841	498	352	824	824	529	359	823	824	528	359	39.9732	26.5977	41.865	23.6419	9.10835	10.1097	4.44031	4.01519	9.45071	10.4283	4.56365	4.14711
PA14_02750	PA0225	PA0225			FALSE	0.165712	4.469	0.937039	0.363617	0.590161	0.131129	4.54491	0.608898	0.461689	0.6752	0.132621	4.56682	0.631542	0.454041	0.668866	345	354	312	186	363	397	325	199	366	397	326	200	25.5385	24.1623	25.5521	18.1142	8.4125	10.2214	5.70006	4.63847	8.53107	10.1706	5.67335	4.66728
PA14_02760	PA0226	PA0226			FALSE	-1.48141	6.36789	30.8816	0.00070533	0.010865	-1.50327	6.28826	27.8941	0.00128773	0.0187048	-1.5034	6.29021	27.507	0.00137406	0.0200175	1679	2410	393	488	1599	2359	371	461	1586	2335	366	457	78.7736	19.2899	110.254	30.1218	13.9563	23.2981	2.72091	4.64818	14.6976	25.3709	2.80814	4.77714
PA14_02770	PA0227	PA0227			FALSE	-1.5105	5.56797	28.3041	0.00091884	0.0132051	-1.43812	5.71983	25.7265	0.00161115	0.0221547	-1.43608	5.73534	25.4421	0.00170236	0.023404	972	1386	215	281	1108	1527	253	325	1107	1527	253	325	49.622	11.483	68.9951	18.8732	12.9324	20.8001	2.33685	4.02348	13.2868	21.5838	2.39314	4.09399
PA14_02790	PA0228	pcaF			FALSE	-1.67671	5.90192	37.4614	0.00038715	0.00703852	-1.65422	5.86918	33.3686	0.00077546	0.0131599	-1.65274	5.88504	33.0734	0.00081928	0.0140042	1199	1861	265	313	1190	1847	264	313	1190	1847	264	313	39.7412	9.18916	60.1472	13.6489	7.30569	13.2115	1.29933	2.08438	7.64146	14.0013	1.34595	2.15426
PA14_02810	PA0229	pcaT			FALSE	0.287817	7.10557	3.47081	0.102481	0.300281	0.287624	7.03216	3.48114	0.105891	0.310782	0.292698	7.04365	3.63028	0.100348	0.305391	1847	2327	1658	1483	1788	2253	1609	1411	1780	2242	1608	1406	56.8365	53.3768	69.8238	60.0389	11.0473	16.1093	8.41645	10.211	11.4397	17.4847	8.78333	10.5889
PA14_02830	PA0230	pcaB			FALSE	-0.289484	5.34575	4.8256	0.0619957	0.231421	-0.248011	5.33147	3.65972	0.0988757	0.302215	-0.247148	5.33382	3.65728	0.0993261	0.303181	703	799	433	333	717	778	434	343	710	771	432	338	20.3632	13.1216	22.5675	12.6901	3.57908	4.71794	1.88526	2.09996	3.7042	5.1485	1.97125	2.15951
PA14_02840	PA0231	pcaD			FALSE	-0.307914	5.57625	3.15347	0.116728	0.326217	-0.31255	5.52149	3.07629	0.124476	0.338654	-0.310238	5.53718	3.00772	0.12842	0.344999	801	972	444	433	784	957	434	418	783	957	434	418	40.4275	23.4442	47.8363	28.7517	8.58576	12.7121	4.15697	5.64942	8.9555	14.0672	4.39164	5.88067
PA14_02850	PA0232	pcaC			FALSE	-0.281662	6.1514	2.84007	0.133501	0.349905	-0.271066	6.08245	2.45084	0.163027	0.387707	-0.285839	6.04282	2.71483	0.145374	0.368239	1226	1397	657	661	1175	1363	639	636	1138	1316	611	608	121.908	68.3465	135.452	86.4721	49.983	63.5593	19.1714	24.3708	52.6743	66.5294	20.1892	25.6994
PA14_02870	PA0233	PA0233			FALSE	-0.434943	4.6098	5.25401	0.0536723	0.214099	-0.382841	4.79658	4.78793	0.0662829	0.247246	-0.383801	4.81166	4.75228	0.0674048	0.251038	413	527	224	204	492	582	264	239	492	582	263	239	17.5254	9.9443	21.806	11.3889	4.18992	5.91249	1.90675	2.39797	4.36429	6.42682	1.98288	2.4813
PA14_02890	PA0234	PA0234			FALSE	-0.610425	3.55045	5.17636	0.0550681	0.215943	-0.552894	3.45588	4.11191	0.0836899	0.277814	-0.544878	3.46813	4.00925	0.0871995	0.286566	200	271	96	93	194	248	93	90	193	247	93	90	9.58591	4.81374	12.6654	5.86432	1.95744	2.73578	0.726114	0.93925	2.16132	3.01968	0.787639	1.02213
PA14_02900	PA0235	pcaK			FALSE	-1.52483	4.83093	39.5788	0.00032533	0.00620394	-1.61429	4.89606	36.8666	0.00058134	0.0107528	-1.6119	4.91123	36.348	0.00062509	0.0117417	534	881	167	138	559	974	169	139	558	974	169	139	15.8469	5.18473	25.4932	5.38781	2.839	5.97511	0.7864	0.933653	2.95337	6.79128	0.834285	0.979046
PA14_02910	PA0236	PA0236			FALSE	-1.08553	5.51171	54.1962	0.00011746	0.0029337	-1.07904	5.46149	54.9124	0.00017721	0.00455615	-1.07753	5.47536	53.8753	0.00019542	0.00503576	938	1145	335	274	924	1122	335	263	921	1122	334	263	48.0704	17.9609	57.2173	18.4738	8.58152	12.0785	2.73931	3.02312	8.87374	13.2117	2.85825	3.11274
PA14_02930	PA0237	PA0237			FALSE	-1.77468	3.73387	24.7636	0.00136707	0.017584	-1.81068	3.76815	24.6512	0.00181105	0.0241197	-1.80918	3.78399	24.5349	0.00187889	0.0250911	292	394	48	71	298	422	50	71	298	422	50	71	11.1803	1.92273	14.71	3.5765	2.14296	3.67859	0.311398	0.625389	2.2128	4.03074	0.327023	0.651477
PA14_02960	PA0238	PA0238			FALSE	-1.88265	3.80028	34.5731	0.0004978	0.00848076	-1.87145	3.82839	30.4661	0.00100507	0.0156609	-1.86421	3.83976	30.1334	0.00106585	0.0166143	355	376	49	69	369	389	50	72	368	387	50	72	17.3903	2.51121	17.9603	4.44692	3.7301	4.89978	0.451943	0.925575	3.92171	5.41966	0.479126	0.963026
PA14_02970	PA0239	PA0239			FALSE	-1.20921	4.69106	23.7372	0.00154708	0.019239	-1.16146	4.70815	21.2016	0.00271631	0.0331764	-1.15881	4.72331	20.9144	0.00287621	0.0350337	516	692	147	169	525	708	156	175	524	708	156	175	23.4655	6.99368	30.6855	10.1111	5.18472	8.4738	1.45677	2.38188	5.51007	9.77073	1.56086	2.48983
PA14_02980	PA0240	PA0240			FALSE	-1.1591	6.01674	46.8057	0.00018983	0.00412095	-1.17473	6.0428	45.3738	0.00031514	0.00688863	-1.17089	6.05855	44.8054	0.00033913	0.00738414	1272	1734	458	377	1322	1807	465	387	1320	1807	466	387	40.1627	15.129	53.3866	15.6606	8.15732	12.7304	2.28358	2.54783	8.50038	13.4824	2.39174	2.65205
PA14_02990	PA0241	PA0241			FALSE	-1.36827	6.70758	39.141	0.00033702	0.00632833	-1.37091	6.56921	39.357	0.00048024	0.00924865	-1.37023	6.58459	38.893	0.00051379	0.0100176	2137	2931	573	620	1989	2704	533	562	1988	2704	532	562	64.4214	18.0713	86.1567	24.5895	11.0954	17.7158	2.5972	3.82362	11.8436	19.9071	2.76358	4.02957
PA14_03000	PA0242	PA0242			FALSE	-0.888696	6.53619	23.7318	0.0015481	0.019239	-0.871821	6.54013	22.1719	0.00241143	0.0302428	-0.870339	6.55615	22.0096	0.00251387	0.0317945	1788	2266	668	670	1815	2309	688	679	1815	2309	688	679	37.5182	14.6642	46.3641	18.4961	6.34626	9.33403	2.01745	2.74745	6.547	9.96722	2.0997	2.84851
PA14_03010	PA0243	PA0243			FALSE	-0.424189	5.71749	13.6777	0.00695477	0.0580881	-0.422088	5.73174	13.7374	0.00810433	0.0697829	-0.420606	5.74784	13.6714	0.00831954	0.0719502	1021	1006	554	393	1045	1038	560	406	1045	1038	560	406	61.0055	34.6307	58.6122	30.8935	16.7514	18.7881	6.50046	6.16045	17.2354	18.9476	6.60025	6.33797
PA14_03020	PA0244	PA0244			FALSE	-1.22385	2.64067	6.85539	0.0328638	0.156767	-1.55589	2.38967	6.13699	0.0436177	0.193014	-1.54943	2.3797	6.16738	0.0435217	0.195087	89	198	41	35	60	201	28	26	60	196	27	26	4.16096	2.00537	9.02642	2.15279	0.523057	2.09508	0.216867	0.281761	0.538864	2.23059	0.216165	0.287538
PA14_03030	PA0245	aroQ2			FALSE	-0.607408	3.1421	3.3911	0.105833	0.305764	-0.548841	3.16184	2.75384	0.142577	0.362937	-0.547392	3.17794	2.76465	0.142282	0.365133	135	218	76	67	136	223	83	68	136	223	83	68	12.0725	7.11022	19.0093	7.88257	4.35779	8.13832	1.97422	2.14447	4.56024	8.608	2.0833	2.28919
PA14_03040	PA0246	PA0246			FALSE	-0.601441	4.29364	5.17254	0.055138	0.215943	-0.577985	4.31471	4.77027	0.0666732	0.247891	-0.576546	4.3308	4.72511	0.0680168	0.252198	289	501	192	135	300	512	196	142	300	512	196	142	7.67083	5.33155	12.9667	4.71422	1.38976	2.87826	0.82788	0.858523	1.42726	3.16464	0.861283	0.879667
PA14_03050	PA0247	pobA			FALSE	-0.805981	4.1348	10.8093	0.0123395	0.0845132	-0.801167	4.06171	10.4946	0.0150044	0.104692	-0.798525	4.07221	10.1807	0.0162114	0.110401	358	389	119	139	339	383	118	131	337	382	117	131	12.0763	4.19958	12.7952	6.16875	2.31272	3.03163	0.634648	0.950463	2.32437	3.12293	0.645325	0.98091
PA14_03070	PA0248	PA0248			FALSE	-0.345241	4.63966	4.93889	0.0596403	0.227128	-0.348658	4.66671	4.81572	0.0656749	0.245905	-0.348766	4.65529	4.80962	0.0661369	0.249192	486	449	284	181	507	464	294	185	501	452	286	183	22.4071	13.6986	20.1857	10.9789	4.93168	5.44311	2.45017	2.16417	5.15088	5.80365	2.52813	2.23521
PA14_03080	PA0249	PA0249			FALSE	-0.15324	5.50667	1.57924	0.247097	0.481194	-0.132583	5.84069	1.156	0.319226	0.547154	-0.131088	5.85687	1.13162	0.324297	0.555999	840	769	508	393	1091	961	659	500	1091	961	659	500	75.1175	47.5262	67.0556	46.2366	31.0264	29.9101	15.4125	15.9295	32.7617	33.0333	16.5087	16.9144
PA14_03090	PA0250	PA0250			FALSE	-0.228974	7.78696	4.24454	0.0761854	0.258899	-0.230775	7.61704	4.02404	0.0863833	0.283094	-0.228882	7.63298	3.99822	0.0875484	0.287075	4236	3795	2379	1881	3874	3396	2155	1674	3872	3396	2155	1674	389.257	228.709	340.047	227.405	141.414	138.876	61.7221	64.2784	147.253	144.435	63.4891	66.2401
PA14_03100	PA0251	PA0251			FALSE	0.266225	3.6469	1.53949	0.252598	0.487478	0.184166	3.40187	0.546787	0.484553	0.694032	0.19946	0.590716	0.031823	0.863695	0.935579	199	180	172	115	174	161	150	90	25	18	19	12	12.3905	11.2039	10.9283	9.42027	2.60927	2.78649	1.85448	1.54554	0.392187	0.327786	0.243882	0.210925
PA14_03110	PA0252	PA0252			FALSE	0.210747	1.94899	0.150381	0.70909	0.8516	0.241292	1.8132	0.174967	0.688723	0.829586	0.253646	1.78197	0.188494	0.677823	0.822109	49	67	56	30	45	61	53	27	44	58	53	25	6.801	8.13154	9.06774	5.47809	6.75397	10.9587	6.84947	4.67801	7.25774	11.1306	7.04556	4.46368
PA14_03120	PA0253	hudR			FALSE	-0.363813	3.19259	1.41374	0.271199	0.505551	-0.257116	2.95801	0.659257	0.444513	0.660794	-0.255665	2.97417	0.664211	0.443106	0.661498	138	203	104	64	121	164	89	60	121	164	89	60	11.5646	9.11784	16.588	7.05606	3.11387	4.89177	1.83777	1.66584	3.32158	5.25618	1.90225	1.72224
PA14_03130	PA0254	hudA			FALSE	-0.355099	4.58442	5.50893	0.0493999	0.203167	-0.354639	4.50334	4.91789	0.0635023	0.240837	-0.361514	4.51418	5.11874	0.0598208	0.234503	429	473	258	184	407	461	249	174	407	460	247	173	11.5014	7.23634	12.3652	6.48994	1.73924	2.29805	0.879585	0.856218	1.88244	2.5569	0.937438	0.906401
PA14_03150	PA0255	PA0255			FALSE	-0.186551	4.78413	1.24238	0.299911	0.532806	-0.191538	4.66799	1.20043	0.310788	0.54172	-0.190065	4.68417	1.17851	0.315205	0.548108	439	544	291	244	412	513	272	226	412	513	272	226	25.5433	17.7139	30.8645	18.6781	6.54111	10.4551	3.6339	4.26119	6.71744	11.2683	3.75796	4.3867
PA14_03160	PA0256	PA0256			FALSE	0.0134736	8.89318	0.0166999	0.900621	0.953746	0.0238503	8.86156	0.0523301	0.825834	0.915801	0.0252681	8.87747	0.0594693	0.814642	0.908702	8160	7789	5717	4326	8113	7714	5775	4218	8112	7712	5775	4216	349.605	256.25	325.399	243.84	75.7307	79.1037	38.9494	37.7316	79.5879	81.2364	39.824	38.7147
PA14_03190	PA0259	tli3			FALSE	0.14131	7.4433	1.3419	0.282725	0.516657	0.160727	7.43868	1.70959	0.233817	0.468259	0.130487	7.23646	1.15307	0.320088	0.55255	2902	2674	2030	1766	2902	2716	2064	1785	2541	2343	1769	1508	80.3897	58.8311	72.229	64.3613	15.3259	16.1277	8.6172	10.1646	14.3101	14.9074	7.78069	9.02009
PA14_03200	PA0260	tle3			FALSE	0.0285136	6.65633	0.0450109	0.837712	0.918395	0.00437752	6.6389	0.00107173	0.974831	0.98848	-0.021999	6.33403	0.0215903	0.88751	0.946413	1614	1747	1106	1004	1629	1781	1108	984	1322	1433	849	801	29.9939	21.5026	31.6569	24.5467	5.30404	6.4601	2.71531	3.22222	4.55873	5.47417	2.17145	2.73905
PA14_03210	PA0261	PA0261			FALSE	-0.058637	4.49505	0.104433	0.755517	0.877611	-0.0245947	4.6095	0.0157223	0.903869	0.955032	-0.0230793	4.62571	0.0138045	0.909917	0.95714	434	337	249	209	480	360	271	235	480	360	271	235	34.8361	20.9097	26.3765	22.0708	10.6619	8.96534	5.16483	6.24929	11.6911	10.2182	5.53787	6.58821
PA14_03220	PA0262	vgrG2b	TRUE		FALSE	3.52e-05	6.59157	7.15e-08	0.999794	0.999794	0.0203215	6.61794	0.0218387	0.886835	0.946426	-0.0142933	7.0122	0.0151091	0.90578	0.955925	1634	1612	1045	952	1660.05	1682.12	1077.59	990.056	2217.04	2182.64	1449.13	1223.14	21.3452	14.2814	20.5334	16.3612	3.3327	3.79298	1.66829	2.05076	4.67302	5.19376	2.33424	2.64275
PA14_03240	PA0263	hcpC	TRUE		FALSE	0.494014	4.83305	1.00964	0.346719	0.574886	0.407217	5.05424	0.771978	0.409796	0.630511	0.167246	5.96691	0.190233	0.676443	0.821601	421	373	173	466	465.624	510.529	222.097	516.594	1101.58	894.62	456.819	840.337	32.4253	13.9398	28.0129	47.2193	8.61491	9.97634	3.10829	9.67401	21.5488	18.4384	6.70292	16.5657
PA14_69560	PA5267	hcpB	TRUE		FALSE	0.494014	4.83305	1.00964	0.346719	0.574886	0.407217	5.05424	0.771978	0.409796	0.630511	0.167246	5.96691	0.190233	0.676443	0.821601	558	586	228	499	683.833	659.886	307.166	509.094	1101.58	894.62	456.819	840.337	42.977	18.3715	44.0095	50.5631	13.3842	13.6825	4.4687	9.80687	21.5488	18.4384	6.70292	16.5657
PA14_44890	PA1512	hcpA	TRUE		FALSE	0.494014	4.83305	1.00964	0.346719	0.574886	0.407217	5.05424	0.771978	0.409796	0.630511	0.167246	5.96691	0.190233	0.676443	0.821601	1041	905	613	719	719.783	492.934	389.247	524.887	1101.58	894.62	456.819	840.337	80.1775	49.3936	67.9669	72.8555	13.5023	9.76908	5.52286	9.95476	21.5488	18.4384	6.70292	16.5657
PA14_03420	PA0264	PA0264			FALSE	-0.242401	5.22494	2.52694	0.153642	0.376812	0.331919	5.79597	7.64254	0.0289554	0.154129	0.331588	5.81212	7.65664	0.0290933	0.155684	680	681	463	269	834	850	800	527	834	851	799	527	65.1842	46.4325	63.6543	33.9248	27.3033	30.0789	23.8962	22.4169	28.8442	34.7123	25.2264	23.101
PA14_03470	PA0267	PA0267			FALSE	0.0533534	4.92479	0.157005	0.703111	0.847277	0.0780453	5.00711	0.318012	0.591042	0.766685	0.0795219	5.02334	0.329907	0.584491	0.761845	488	512	382	269	541	528	428	279	541	528	428	279	16.2558	13.3125	16.6305	11.7889	3.28279	3.85421	2.26399	2.07684	3.47909	4.28293	2.40286	2.16967
PA14_03480	PA0268	PA0268			FALSE	-0.331655	4.53347	3.46484	0.102727	0.3003	-0.28607	4.47981	2.59752	0.152658	0.376664	-0.275948	4.49125	2.39057	0.167934	0.396303	379	485	238	189	376	460	232	190	373	458	232	190	10.6539	6.9993	13.2941	6.98977	1.77365	2.54982	0.924255	1.04495	1.81154	2.73389	0.969519	1.09163
PA14_03490	PA0269	PA0269			FALSE	-0.13912	6.27973	1.48429	0.26053	0.495008	-0.121858	6.17655	1.07661	0.335199	0.564	-0.11898	6.19117	1.02535	0.34645	0.575846	1374	1366	848	695	1285	1297	801	659	1283	1295	800	659	125.395	80.9653	121.561	83.4471	41.1888	45.3956	20.5073	22.8499	38.696	43.1986	19.4185	21.5354
PA14_03510	PA0270	PA0270			FALSE	-0.0058896	6.34825	0.00214738	0.964266	0.983379	-0.0324344	6.24429	0.0670594	0.803388	0.903153	-0.0372571	6.24139	0.0871706	0.776753	0.886276	1482	1266	930	766	1378	1248	860	718	1362	1235	844	709	145.197	95.3235	120.946	98.7346	50.4013	52.1288	26.8321	31.3379	48.9263	53.0107	25.7063	30.0018
PA14_03520	PA0271	PA0271			FALSE	0.072291	5.81451	0.388948	0.551592	0.746585	0.069054	5.75799	0.321528	0.589044	0.766219	0.0670618	5.7435	0.309545	0.59606	0.769148	951	894	677	530	954	854	670	505	928	844	652	496	133.384	99.3393	122.267	97.7984	169.539	170.022	93.4235	94.4037	171.816	174.757	93.5164	95.551
PA14_03530	PA0272	PA0272			FALSE	-0.03997	5.94881	0.125945	0.732577	0.863089	-0.0492066	5.86691	0.182304	0.682691	0.825199	-0.0521347	5.85812	0.202198	0.667152	0.815531	1055	1051	758	528	987	1045	721	503	973	1027	711	491	45.2002	33.9754	43.9074	29.7614	8.36792	10.1514	4.9472	4.72175	8.37326	10.3237	4.94996	4.64445
PA14_03550	PA0273	PA0273			FALSE	-1.07667	2.60995	4.61788	0.0666381	0.239757	-1.18642	2.38961	4.24064	0.0799424	0.272147	-1.17308	2.39755	4.07468	0.0851671	0.282768	79	193	40	39	67	176	30	34	65	176	30	34	2.59908	1.37677	6.19152	1.68806	0.382478	1.24432	0.16358	0.27424	0.377915	1.40785	0.172013	0.283207
PA14_03560	PA0274	PA0274			FALSE	-0.221981	3.45014	0.589548	0.466392	0.68143	-0.274867	3.43856	0.812781	0.398331	0.619849	-0.269836	3.45278	0.777418	0.408478	0.628678	152	239	114	94	151	251	118	88	150	251	118	88	7.88059	6.1834	12.0826	6.41171	1.45015	2.8297	1.08785	1.16833	1.54598	3.34631	1.16764	1.23039
PA14_03580	PA0275	PA0275			FALSE	0.0167858	5.73611	0.0172859	0.898904	0.952793	0.0202965	5.70678	0.0242969	0.880692	0.942287	0.0247456	5.72043	0.0363053	0.854536	0.930374	959	823	627	494	952	823	624	488	948	822	623	488	55.7996	38.167	46.6938	37.8156	12.7737	12.5139	6.9771	7.585	13.173	13.4603	7.25451	7.86014
PA14_03590	PA0276	PA0276			FALSE	-0.549432	6.60073	13.0204	0.00786972	0.0626776	-0.541711	6.60171	11.6641	0.0118551	0.090176	-0.540206	6.61777	11.5974	0.012163	0.0925402	2233	1651	955	703	2271	1675	979	706	2271	1675	979	706	172.985	77.3982	124.714	71.6484	53.8727	48.1305	20.6668	19.9808	56.8084	52.5069	21.2585	20.5906
PA14_03610	PA0277	PA0277			FALSE	-0.319853	6.09065	4.69085	0.0649572	0.237361	-0.276662	5.91917	2.76516	0.141883	0.361886	-0.281997	5.92523	2.88824	0.134992	0.35463	1445	1102	750	529	1309	961	696	474	1301	958	690	469	76.1019	41.3235	56.5922	36.6534	14.6952	12.3127	6.20664	5.70019	15.2717	12.9664	6.32317	5.77486
PA14_03620	PA0278	PA0278			FALSE	-0.866152	3.04233	6.68085	0.0345557	0.161333	-0.746287	2.96677	4.31255	0.0779461	0.268497	-0.740443	2.98013	4.31291	0.0782798	0.270871	144	208	59	59	131	199	59	60	131	198	59	60	7.64428	3.27668	10.7668	4.12057	1.36736	2.55395	0.582558	0.880646	1.41041	2.90166	0.616012	0.920319
PA14_03630	PA0279	PA0279			FALSE	-0.612733	2.31685	1.88232	0.21023	0.443409	-0.68598	2.40433	2.66886	0.14794	0.369635	-0.677911	2.41641	2.6899	0.146955	0.369585	82	115	52	30	90	128	52	33	90	127	52	33	4.68928	3.11102	6.41264	2.25707	1.1071	1.97287	0.573409	0.522244	1.1594	2.17107	0.600414	0.539167
PA14_03650	PA0280	cysA			FALSE	-0.721074	5.72943	12.9678	0.00794931	0.0632136	-0.711414	5.79741	9.97093	0.0167693	0.111549	-0.711789	5.81271	9.96918	0.0169602	0.112804	1307	915	420	405	1414	950	442	434	1414	950	442	433	52.7727	17.7415	36.0249	21.514	11.4929	8.54994	2.70102	3.52695	11.661	8.72792	2.73709	3.58892
PA14_03670	PA0281	cysW			FALSE	-0.817793	5.01205	10.2968	0.0138127	0.0913451	-0.844384	4.84068	8.58917	0.022932	0.134473	-0.845713	4.85565	8.48262	0.0237422	0.138897	826	557	221	253	764	493	193	226	764	493	192	226	37.9516	10.6231	24.9547	15.2933	7.35676	5.4192	1.60986	2.65095	7.53598	5.85123	1.63159	2.66492
PA14_03680	PA0282	cysT			FALSE	-0.955071	4.80186	14.3595	0.00614425	0.0534893	-0.948104	4.90393	14.461	0.00716561	0.0643029	-0.946573	4.91991	14.3281	0.00744057	0.0663035	714	521	176	208	758	589	193	225	758	589	193	225	34.8485	8.98682	24.7954	13.3561	6.83786	6.31994	1.69026	2.92453	7.21221	7.38574	1.79163	3.02581
PA14_03700	PA0283	sbp			FALSE	-1.21707	6.64991	40.2629	0.00030807	0.00609507	-1.23524	6.55022	37.3563	0.00055942	0.0104984	-1.23171	6.56577	37.2693	0.00058148	0.0110245	2590	2139	594	641	2481	2027	557	597	2478	2027	558	597	103.634	24.8656	83.4568	33.7437	18.0856	15.7574	3.03	4.31814	19.1799	16.8594	3.17496	4.53988
PA14_03710	PA0284	PA0284			FALSE	-1.08993	5.04813	39.7265	0.0003215	0.0061895	-1.1482	4.74546	42.0033	0.00039642	0.00802526	-1.1467	4.76138	41.7918	0.00041641	0.00845541	873	639	253	190	710	552	195	156	710	552	195	156	190.692	57.8158	136.103	54.6013	684.961	596.584	147.605	158.31	713.609	620.464	151.831	163.141
PA14_03720	PA0285	PA0285			TRUE	0.0523498	6.12804	0.197012	0.669838	0.827352	0.0556274	6.14014	0.219181	0.654407	0.807229	0.0554579	6.15249	0.21836	0.655122	0.806427	1161	1149	914	597	1181	1188	939	605	1179	1185	936	603	20.328	16.7424	19.6169	13.7521	3.29106	3.7349	2.09261	1.83456	3.40135	3.95566	2.16694	1.89574
PA14_03730	PA0286	desA			FALSE	-0.0295935	8.21831	0.0489774	0.830838	0.916699	-0.0200409	8.23387	0.0211613	0.888589	0.946969	-0.0196396	8.24856	0.0203984	0.890634	0.948333	5483	4658	3882	2407	5633	4766	4000	2455	5629	4763	3995	2451	185.898	137.695	153.993	107.365	38.2397	36.383	21.2372	17.7255	39.2515	37.951	21.5891	18.0567
PA14_03760	PA0287	gpuP			FALSE	-0.703116	2.75842	2.28405	0.172189	0.396863	-0.634779	2.77123	1.89874	0.21217	0.447232	-0.63334	2.78733	1.90706	0.211635	0.447532	83	193	53	51	87	192	55	54	87	192	55	54	2.39378	1.59915	5.42763	1.93512	0.45858	1.24037	0.258201	0.363116	0.482741	1.39681	0.272503	0.378266
PA14_03780	PA0289	gpuR			FALSE	-0.392635	5.54165	11.2296	0.0112782	0.0801469	-0.399697	5.52004	11.1213	0.0131971	0.0966661	-0.398238	5.53211	11.1042	0.0134045	0.0984785	897	880	479	365	888	898	472	365	886	895	472	363	37.2336	20.8011	35.6183	19.9328	7.00619	8.1427	3.10113	3.27919	7.37917	8.84399	3.26065	3.40308
PA14_03790	PA0290	PA0290			FALSE	-0.0444179	7.07035	0.172692	0.689521	0.839149	-0.0539804	6.99871	0.260436	0.626083	0.788662	-0.0520024	7.01419	0.244394	0.63686	0.794409	2295	2300	1663	1138	2204	2262	1597	1089	2203	2260	1596	1089	94.3813	71.5489	92.2313	61.5711	18.0509	20.7081	10.0482	9.07591	19.2892	22.0203	10.4918	9.47268
PA14_03800	PA0291	oprE			TRUE	-0.0415362	8.58072	0.104272	0.755699	0.877611	-0.0390007	8.59206	0.0888829	0.774571	0.886429	-0.0068822	8.52158	0.00266308	0.96035	0.981751	7207	5886	4756	3240	7371	6047	4863	3295	6899	5604	4648	3122	206.959	142.883	164.815	122.407	39.9487	36.7581	19.8651	17.7905	39.5264	35.7488	19.9614	17.7923
PA14_03810	PA0292	aguA			FALSE	-0.131791	6.37468	1.48833	0.259937	0.494693	-0.134881	6.43178	1.60817	0.246742	0.480181	-0.133907	6.44725	1.59807	0.248418	0.484921	1500	1420	952	712	1554	1542	993	753	1553	1542	993	752	54.1643	35.9639	49.9985	33.8246	10.009	10.9867	4.82538	4.83857	10.473	11.3443	4.91798	4.89935
PA14_03830	PA0293	aguB			FALSE	0.00049684	4.00328	3.74e-06	0.998508	0.998897	0.24275	3.75529	1.17324	0.315911	0.54494	0.243621	3.76785	1.18173	0.314595	0.547381	209	326	174	156	193	227	161	143	193	226	160	143	9.50444	8.27823	14.4559	9.33333	1.76116	2.31584	1.19277	1.43961	1.8743	2.49945	1.25814	1.52108
PA14_03840	PA0294	aguR			FALSE	-0.236797	4.0915	1.34566	0.282106	0.515973	-0.271814	4.04663	1.68549	0.236798	0.470667	-0.264899	4.05591	1.59584	0.248717	0.48532	267	349	196	133	266	349	189	129	264	347	188	129	16.0253	12.3072	20.4253	10.5021	3.86943	6.02171	2.3706	2.22392	3.83586	6.23956	2.37303	2.22898
PA14_03855	PA0295	PA0295			FALSE	-0.216721	5.78804	3.33658	0.108209	0.3112	-0.197564	5.65637	2.70393	0.145694	0.366516	-0.194508	5.6717	2.63064	0.15081	0.37505	1008	989	587	479	953	891	560	434	951	891	560	434	37.9407	23.1148	36.2985	23.7198	6.37735	6.85896	3.17612	3.43083	6.84869	7.68341	3.40329	3.62561
PA14_03860	PA0296	spuI			FALSE	0.0506122	9.13359	0.198035	0.669043	0.826663	0.0389603	9.11038	0.113674	0.746241	0.867354	0.00489371	8.77887	0.0019974	0.965657	0.984599	9704	8896	7255	4870	9768.4	8939.54	7223.19	4800.71	7730.84	7152.79	5548.64	3768.83	281.7	220.334	251.813	185.993	49.7419	49.4539	28.2312	25.0878	41.7769	42.0024	22.6897	20.5813
PA14_03870	PA0297	spuA			FALSE	0.0383018	8.23419	0.130147	0.728363	0.860455	0.026342	8.29582	0.0602201	0.813443	0.908489	0.0271876	8.3101	0.0646314	0.806953	0.904154	5150	4862	3824	2635	5498	5184	4056	2741	5495	5175	4052	2735	273.389	212.373	251.673	184.029	71.2702	77.1861	42.8689	40.0242	75.0298	83.3615	44.9677	41.5395
PA14_03880	PA0298	spuB			FALSE	0.113686	7.42227	0.833524	0.39004	0.612376	0.121642	7.41019	0.788134	0.405192	0.625299	0.123182	7.42517	0.811498	0.39893	0.622176	2948	2603	2323	1473	3034	2553	2360	1463	3030	2552	2359	1461	86.7116	71.4837	74.6571	57.0012	17.7887	16.4724	10.1883	8.27107	18.574	16.8688	10.4335	8.4809
PA14_03900	PA0299	spuC			FALSE	0.300369	8.41771	5.66574	0.0469891	0.196872	0.313693	8.31872	5.9565	0.045985	0.199499	0.315182	8.335	6.05149	0.0450089	0.197439	5588	4743	4859	3165	5296	4471	4606	3000	5296	4471	4606	3000	162.925	148.213	134.844	121.405	30.9147	29.5521	20.1348	17.3085	32.7849	30.6971	20.9036	18.029
PA14_03920	PA0300	spuD			FALSE	0.320442	10.1453	7.51848	0.0273301	0.139636	0.339463	10.1828	8.07426	0.0259795	0.143179	0.341375	10.1987	8.19648	0.0254374	0.143448	16917	17031	14510	11796	17822	17392	15264	12211	17817	17383	15262	12210	612.525	549.636	601.295	561.91	131.306	131.437	78.2181	80.3893	137.899	134.383	80.8089	84.233
PA14_03930	PA0301	spuE			FALSE	0.264056	7.63318	6.71732	0.034193	0.160368	0.283041	7.70313	7.81055	0.0277468	0.150659	0.284495	7.71918	7.98818	0.0267724	0.147464	3063	3014	2596	1958	3251	3197	2762	2096	3251	3196	2761	2096	111.51	98.8734	106.994	93.7802	23.57	24.3416	14.4037	14.1678	24.7011	24.9752	14.7279	14.6337
PA14_03940	PA0302	spuF			FALSE	0.248242	7.22724	5.61758	0.047713	0.198451	0.28118	7.23119	7.48185	0.0301768	0.157853	0.28231	7.24728	7.62068	0.0293607	0.156083	2332	2281	1914	1496	2344	2307	1980	1517	2344	2307	1979	1517	80.7079	69.3006	76.9768	68.1162	15.1724	16.5916	9.69371	9.83221	16.0532	17.5602	10.1218	10.3151
PA14_03950	PA0303	spuG			FALSE	0.187816	7.22655	2.79828	0.135976	0.353448	0.170685	7.18706	2.04406	0.197418	0.430128	0.172484	7.20317	2.10482	0.192034	0.426113	2514	2203	1930	1427	2537	2164	1932	1363	2536	2164	1932	1363	113.937	91.5094	97.3559	85.0856	24.3485	23.4639	15.9035	15.7027	25.3299	25.9029	16.5769	16.1895
PA14_03960	PA0304	spuH			FALSE	0.37115	6.88368	6.5753	0.0356334	0.16472	0.390593	6.98256	6.7869	0.0363114	0.174825	0.391274	6.9984	6.82968	0.0361549	0.175246	1956	1513	1697	1128	2125	1627	1841	1234	2125	1627	1839	1234	89.8709	81.5717	67.7854	68.1853	20.4883	18.1551	15.7078	15.1667	21.4867	20.2171	16.4523	15.691
PA14_03980	PA0305	hacB			FALSE	-0.177398	5.71089	1.7435	0.226083	0.460854	-0.208729	5.69733	1.88191	0.213979	0.449422	-0.20924	5.71335	1.87593	0.214975	0.45217	851	1017	583	447	835	1069	572	446	835	1070	571	446	14.2451	10.2097	16.5998	9.84405	2.02464	2.8893	1.12424	1.21188	2.10725	3.10858	1.1689	1.25235
PA14_04000	PA0306	PA0306			FALSE	-0.186668	5.41974	2.14446	0.184246	0.410951	-0.248815	5.28319	3.45498	0.106974	0.311826	-0.246066	5.30092	3.34965	0.111854	0.32179	776	755	454	379	712	734	408	340	712	735	408	341	29.458	18.0304	27.947	18.9283	5.36166	6.47281	2.70458	3.14858	5.57327	7.15674	2.81581	3.25611
PA14_04020	PA0307	PA0307			FALSE	-0.401349	3.83587	3.59952	0.0973577	0.29474	-0.473819	3.63206	3.6941	0.0975973	0.300778	-0.472361	3.64817	3.69351	0.0979773	0.301747	242	300	153	105	206	283	124	94	206	283	124	94	15.8064	10.4548	19.1067	9.02274	2.8303	4.43882	1.52229	1.65723	3.04186	5.15867	1.63836	1.76248
PA14_04030	PA0308	PA0308			FALSE	0.129113	5.00198	0.95301	0.359792	0.587287	0.0363441	4.88873	0.0656326	0.805438	0.904848	0.0358559	4.90397	0.0636885	0.808332	0.904587	499	528	411	293	472	527	363	272	472	527	362	272	19.5555	16.8507	20.1767	15.1066	3.27407	4.31129	2.25872	2.41505	3.4231	4.78576	2.38194	2.51641
PA14_04040	PA0309	PA0309			FALSE	0.738086	6.25215	40.8653	0.00029383	0.0058595	0.970799	6.47892	79.1991	5.7e-05	0.00203006	0.972495	6.49413	79.7082	5.87e-05	0.00211096	924	998	1190	824	1003	1062	1476	1044	1001	1062	1475	1043	49.0508	66.089	51.6597	57.5484	11.3632	14.2893	14.7095	14.7511	12.0911	15.9485	15.4916	15.1909
PA14_04050	PA0310	PA0310			FALSE	0.819381	5.59298	28.3278	0.00091653	0.0132051	1.04589	5.79929	50.0465	0.0002348	0.00561551	1.04971	5.815	50.2888	0.00024042	0.00589893	650	524	808	503	694	550	947	655	693	549	947	655	37.1711	48.3405	29.2194	37.8435	10.1472	9.32501	10.6363	9.82507	10.1286	9.28956	10.7411	9.95171
PA14_04060	PA0311	PA0311			FALSE	-0.955709	2.35693	3.48917	0.101728	0.300281	-1.22516	2.07045	4.05484	0.0854263	0.281116	-1.22376	2.08642	4.14063	0.0831819	0.279312	68	153	40	31	54	141	31	21	54	141	31	21	4.89762	3.01401	10.7452	2.93744	0.851754	2.59261	0.439313	0.418653	0.908615	2.93608	0.467286	0.436739
PA14_04070	PA0312	PA0312			FALSE	-0.133979	5.55992	0.68489	0.433791	0.653162	-0.122703	5.63833	0.546003	0.484855	0.694077	-0.120804	5.65307	0.53094	0.490914	0.6962	958	702	544	401	1023	754	580	432	1021	754	579	432	77.3623	45.959	55.2775	42.603	22.6087	20.4081	11.603	12.4457	23.3857	22.4986	12.1821	12.8113
PA14_04080	PA0313	PA0313			FALSE	0.12944	6.41807	0.94143	0.362559	0.58922	0.116051	6.56679	0.70207	0.43076	0.649448	0.116007	6.58176	0.704548	0.430216	0.648866	1527	1223	1099	785	1738	1380	1233	871	1737	1380	1231	870	88.0796	66.3196	68.7875	59.5713	21.8326	19.4362	13.5679	13.5194	21.8183	20.7981	13.9589	13.8458
PA14_04090	PA0314	PA0314			FALSE	0.0402047	7.40472	0.14029	0.7185	0.854678	0.0533447	7.35899	0.258556	0.627309	0.788931	0.0533019	7.37444	0.260468	0.626193	0.787118	2872	2756	1993	1601	2817	2708	1989	1553	2817	2708	1986	1552	148.902	108.101	139.329	109.204	32.6857	35.4362	18.0216	18.9449	36.2802	39.4616	19.479	20.3921
PA14_04100	PA0315	PA0315			FALSE	0.391444	9.11827	12.8725	0.00809642	0.064185	0.396066	9.17777	13.5787	0.00833126	0.0710437	0.397752	9.19379	13.845	0.00807461	0.0704194	7784	8416	7639	5645	8310	8850	8149	5887	8309	8846	8148	5886	710.392	729.356	748.942	677.783	279.715	318.899	208.116	200.106	284.121	318.827	211.38	203.788
PA14_04110	PA0316	serA			FALSE	0.225566	8.31127	4.36747	0.0728554	0.251835	0.211122	8.29712	3.76514	0.095025	0.297557	0.211161	8.309	3.80613	0.0939382	0.296988	5108	4761	4307	2946	5170	4832	4328	2909	5157	4820	4314	2898	166.003	146.436	150.872	125.959	32.8393	33.7106	20.6139	18.3242	33.9993	34.7565	21.046	18.7945
PA14_04140	PA0317	PA0317			FALSE	0.0411903	7.44225	0.150424	0.709051	0.8516	0.0644153	7.4593	0.370767	0.562513	0.750115	0.065936	7.47506	0.392149	0.55192	0.743064	2897	2877	2222	1514	2963	2937	2309	1548	2963	2935	2309	1547	83.0125	66.6112	80.3863	57.0758	15.433	16.719	9.21036	8.26579	16.4417	17.8164	9.61175	8.62713
PA14_04150	PA0318	PA0318			FALSE	-0.126617	7.21135	1.25149	0.298276	0.531197	-0.127444	7.2972	1.25169	0.301464	0.533424	-0.125694	7.31324	1.22626	0.306338	0.538842	2784	2427	1706	1274	3006	2625	1834	1363	3006	2624	1834	1363	167.095	107.123	142.04	100.6	42.0212	42.3511	21.2036	21.3688	45.0311	46.6082	22.4941	22.5477
PA14_04160	PA0319	PA0319			FALSE	-0.11257	5.7632	0.94886	0.36078	0.587573	-0.0913935	5.78192	0.604396	0.463281	0.676119	-0.0891739	5.79773	0.576492	0.473577	0.684278	944	953	651	451	971	972	682	458	971	971	682	458	38.1159	27.4994	37.521	23.9575	7.34091	8.22375	4.02005	3.62058	7.74277	8.85472	4.23945	3.84011
PA14_04180	PA0320	carO			FALSE	0.0780909	3.38249	0.0890721	0.77357	0.887406	0.0473965	3.44597	0.0402032	0.846992	0.92566	0.0488708	3.4622	0.0433153	0.841323	0.923752	144	193	126	96	170	193	131	101	170	193	131	101	16.3993	15.0121	21.4322	14.3835	8.13846	10.194	6.04789	6.79277	8.68544	11.9093	6.58901	7.1641
PA14_04190	PA0321	PA0321			FALSE	0.0248951	5.12427	0.0234827	0.882305	0.943755	-0.0422659	5.10336	0.0550657	0.821432	0.91365	-0.0443215	5.0738	0.0577648	0.817259	0.910472	508	652	405	328	510	682	386	325	491	665	374	314	19.6197	16.3641	24.5541	16.6661	3.77103	5.59059	2.26309	2.5225	3.75856	5.68723	2.2575	2.50733
PA14_04210	PA0322	PA0322			FALSE	-0.101426	4.82986	0.45798	0.519164	0.723423	-0.108681	4.82035	0.519218	0.49537	0.702836	-0.106486	4.83402	0.498641	0.503928	0.709539	465	522	311	259	466	535	320	253	466	533	319	253	13.3244	9.32316	14.5852	9.76397	2.60715	3.6127	1.58714	1.78187	2.71611	3.99672	1.66472	1.8554
PA14_04220	PA0323	PA0323			FALSE	0.0403475	4.87944	0.0620107	0.810119	0.905313	0.0604111	4.91238	0.136646	0.722964	0.851072	0.0647527	4.92723	0.15769	0.703649	0.839788	437	536	338	282	452	555	354	292	452	553	354	292	16.7321	13.5392	20.0116	14.2053	3.53259	4.67671	2.05497	2.22732	3.80862	4.87919	2.13867	2.32619
PA14_04230	PA0324	PA0324			FALSE	-0.191198	4.73147	1.18683	0.310181	0.540977	-0.240684	4.81077	2.12157	0.190135	0.42141	-0.237825	4.82618	2.05325	0.196891	0.430492	423	526	273	240	463	575	302	240	462	575	302	240	21.4305	14.4698	25.9852	15.9969	5.27722	7.53777	3.07583	3.51674	5.42947	8.37085	3.24182	3.66684
PA14_04240	PA0325	PA0325			FALSE	-0.334818	5.3336	5.75972	0.0456169	0.192862	-0.331439	5.259	5.32825	0.0556751	0.223981	-0.325175	5.2584	5.05833	0.0609902	0.236802	773	738	470	289	750	709	453	277	741	699	449	274	33.2251	21.1345	30.9307	16.3424	6.2725	7.07656	3.33794	2.91707	6.52899	7.87969	3.52448	3.0343
PA14_04250	PA0326	PA0326			FALSE	-0.500974	3.73952	2.04282	0.193765	0.422289	-0.464349	3.80123	1.76035	0.22771	0.462852	-0.462917	3.81737	1.7439	0.230006	0.466399	166	355	127	102	178	371	135	110	178	371	135	110	6.31958	5.05815	13.1782	5.10871	1.30024	3.09203	0.789311	0.863202	1.35489	3.25987	0.821157	0.896507
PA14_04270	PA0327	carP			FALSE	-0.128824	5.30065	1.07334	0.332868	0.561751	-0.1233	5.25777	0.976538	0.357152	0.584249	-0.130339	5.25931	1.08206	0.334347	0.563354	720	663	453	337	691	673	458	322	685	669	453	317	29.7937	19.6109	26.7518	18.3465	5.16179	5.55981	2.72482	2.58955	5.58517	6.06347	2.90381	2.72833
PA14_04290	PA0328	aaaA			FALSE	-0.187022	6.13401	2.55598	0.151609	0.373756	-0.174021	6.06156	2.03377	0.198415	0.430485	-0.173062	6.07452	2.02373	0.199749	0.433662	1223	1292	756	615	1157	1268	731	593	1155	1265	730	591	25.1478	16.2631	25.905	16.6372	3.7416	4.69584	1.88887	2.08708	3.92018	5.02287	1.97884	2.17625
PA14_04300	PA0329	PA0329			FALSE	0.222962	8.51564	3.57722	0.0982207	0.295524	0.238372	8.51304	3.89992	0.0903891	0.290488	0.238902	8.5239	3.94605	0.0892248	0.288521	5926	5457	4441	3774	6085	5415	4572	3773	6064	5397	4553	3758	711.356	557.717	638.743	596.017	495.094	493.573	291.873	322.916	514.021	511.623	298.981	331.448
PA14_04310	PA0330	rpiA			FALSE	0.222705	6.6704	1.9861	0.199373	0.429194	0.283086	6.64111	3.03996	0.126353	0.341148	0.287369	6.65378	3.1449	0.121399	0.335055	1648	1517	1530	831	1626	1460	1548	838	1619	1456	1545	837	98.0296	95.2137	87.9899	65.0328	26.3589	27.5304	18.276	13.025	27.373	28.0894	18.8953	13.5418
PA14_04320	PA0331	ilvA1			FALSE	0.019564	6.18345	0.0256603	0.87702	0.940956	-0.0046955	6.11344	0.00155782	0.969658	0.986152	-0.0046313	6.12835	0.00151473	0.97009	0.987247	1176	1252	944	610	1134	1241	886	594	1133	1241	885	593	31.0287	26.0577	32.2113	21.1747	5.28558	6.50705	3.16946	2.81431	5.52581	6.82966	3.26178	2.90718
PA14_04330	PA0332	PA0332			FALSE	0.113037	5.8239	0.525522	0.490786	0.701999	0.0257193	5.62606	0.0261556	0.876256	0.94006	0.026366	5.6427	0.0275443	0.873086	0.938909	1029	802	654	568	950	725	590	463	950	726	590	463	87.8899	58.4398	66.7952	63.8268	26.2506	25.276	14.4065	15.1566	27.1415	26.324	14.8189	15.6192
PA14_04340	PA0333	PA0333			FALSE	0.0460666	5.54686	0.136217	0.72241	0.857195	0.0910839	5.74196	0.448048	0.525492	0.723957	0.107867	5.74154	0.602321	0.464229	0.677067	792	754	541	448	941	833	628	532	930	814	622	530	24.889	17.7864	23.1047	18.5222	5.03633	5.52745	3.11301	3.8371	5.22392	6.12109	3.27964	4.00124
PA14_04370	PA0334	PA0334			FALSE	-0.263692	4.84509	1.82268	0.216843	0.451136	-0.341844	4.74745	2.70025	0.145928	0.366573	-0.341423	4.73487	2.58482	0.153886	0.37866	442	609	286	254	422	603	267	229	414	591	258	227	14.2256	9.6299	19.1123	10.7551	2.34205	4.12183	1.40984	1.79266	2.33959	4.56809	1.44271	1.85528
PA14_04380	PA0335	PA0335			FALSE	0.0592155	5.22766	0.177022	0.6859	0.837834	0.0623401	5.23531	0.189828	0.676654	0.821572	0.0655355	5.24556	0.210158	0.661156	0.811102	583	649	494	317	601	659	509	318	599	655	507	317	35.6336	31.5883	38.6797	25.4907	9.16781	11.5421	6.05698	5.07163	9.37528	11.8839	6.25596	5.25755
PA14_04390	PA0336	ygdP			FALSE	-0.186502	7.90939	3.15915	0.116451	0.325854	-0.172149	7.65911	2.80259	0.13962	0.358425	-0.170695	7.67487	2.78653	0.140953	0.363037	4430	4193	2802	1954	3754	3591	2390	1672	3754	3589	2390	1671	368.92	244.12	340.487	214.084	109.123	118.634	53.9574	50.6293	114.834	123.314	56.3496	53.4168
PA14_04410	PA0337	ptsP			FALSE	-0.0231618	9.02986	0.0286518	0.870122	0.938331	-0.0129702	9.09196	0.00864552	0.928618	0.968052	-0.0114527	9.10779	0.00676941	0.936833	0.970114	9941	7825	6486	4489	10490	8318	6873	4752	10487	8316	6871	4751	174.287	118.965	133.772	103.542	28.3605	25.5769	14.8371	14.0587	29.5912	27.4837	15.4881	14.6346
PA14_04420	PA0338	PA0338			FALSE	-0.111172	6.57892	0.852798	0.384894	0.609442	-0.0961155	6.6192	0.641928	0.450296	0.665734	-0.0960832	6.63428	0.649746	0.44789	0.6652	1621	1720	1190	764	1714	1767	1256	790	1714	1766	1253	790	57.2914	44.0009	59.2765	35.5248	13.0971	15.6029	7.23196	6.0213	13.5942	15.8967	7.38502	6.19715
PA14_04430	PA0339	PA0339			FALSE	-0.382638	4.49784	4.91207	0.0601874	0.228198	-0.324271	4.37629	3.19132	0.118775	0.329595	-0.320976	4.39142	3.10445	0.123414	0.33825	381	475	234	176	349	438	228	163	348	438	228	163	20.1452	12.9441	24.49	12.2431	3.72545	5.66239	2.20381	2.24273	3.96146	6.38063	2.32943	2.32941
PA14_04440	PA0340	PA0340			FALSE	-0.214628	4.79088	2.36064	0.166028	0.390587	-0.240651	4.78987	2.51316	0.158507	0.382828	-0.234034	4.80557	2.36332	0.170044	0.399445	486	511	301	234	478	545	297	237	476	545	298	237	24.1629	15.6562	24.7732	15.306	6.16578	8.60481	3.3244	3.70584	6.27147	9.21921	3.37727	3.73263
PA14_04460	PA0341	lgt			FALSE	0.178169	5.51728	2.2807	0.172466	0.396863	0.169872	5.50675	2.03627	0.198172	0.430262	0.173027	5.52389	2.11387	0.191198	0.424812	721	723	575	443	748	716	588	434	748	716	588	435	35.9809	30.0201	35.1821	29.0852	8.22682	9.29975	5.3488	5.51231	8.87059	10.5496	5.77556	5.90809
PA14_04480	PA0342	thyA			FALSE	0.287481	6.60998	5.79038	0.0451804	0.191952	0.303639	6.51796	6.37301	0.0407581	0.186457	0.309001	6.5333	6.59249	0.0385897	0.181877	1568	1394	1368	909	1490	1321	1302	868	1489	1316	1302	869	78.8403	71.9608	68.3459	60.1309	17.1375	17.205	11.6585	10.3155	17.5133	17.7056	11.9449	10.6187
PA14_04490	PA0343	PA0343			FALSE	0.271319	5.96949	5.18062	0.0549904	0.215943	0.324845	6.04887	7.21897	0.0323246	0.163114	0.327802	6.05665	7.22445	0.0325321	0.164912	988	922	872	580	1029	984	961	620	1025	975	958	615	49.4907	45.6973	45.0344	38.2231	10.3922	11.2031	7.80621	6.90442	10.8764	11.819	8.01144	6.99555
PA14_04510	PA0344	PA0344			FALSE	0.634147	6.15381	33.744	0.00053681	0.00899637	0.595271	6.07812	29.273	0.00112496	0.0170134	0.597388	6.09253	29.5613	0.00112465	0.0172671	938	939	1059	765	906	937	1002	728	904	936	1001	727	27.1702	32.0918	26.5218	29.153	4.68362	5.844	4.40542	4.45774	4.93194	6.44515	4.64557	4.64782
PA14_04520	PA0345	PA0345			FALSE	0.760309	5.41518	35.6616	0.00045189	0.0079081	0.774173	5.44427	39.9502	0.00045959	0.00901987	0.776966	5.4602	40.3046	0.00046305	0.00920358	512	552	622	498	535	564	662	502	535	563	662	502	14.7664	18.7674	15.5236	18.8959	2.64116	3.45337	2.98577	3.26742	2.70551	3.79282	3.12481	3.37472
PA14_04530	PA0346	PA0346			FALSE	0.292313	4.23221	2.94965	0.127291	0.340923	0.307658	4.34746	3.52732	0.104014	0.30791	0.310987	4.35317	3.55549	0.103252	0.309024	270	295	258	177	305	315	288	192	302	313	287	190	29.7322	29.7228	31.6761	25.6429	13.104	15.0615	12.1235	11.7158	14.3496	17.8128	13.0247	12.019
PA14_04550	PA0347	glpQ			TRUE	1.54559	5.21773	70.937	4.77e-05	0.00150681	1.48287	5.26556	67.0083	9.61e-05	0.00297673	1.48746	5.28028	66.8119	0.00010141	0.00315163	265	372	667	496	291	402	683	517	290	401	682	517	9.19523	24.2131	12.5866	22.6428	1.68818	2.59584	3.18821	3.28061	1.75492	2.77879	3.34349	3.42827
PA14_04560	PA0348	PA0348			FALSE	-0.370522	3.56468	2.22292	0.177332	0.402104	-0.495897	3.67453	3.46271	0.106652	0.311418	-0.494458	3.69063	3.45381	0.107386	0.315139	195	249	136	82	208	299	143	84	208	299	143	84	7.11852	5.194	8.86343	3.93822	1.4554	2.43706	0.8328	0.676853	1.5413	2.66565	0.882476	0.708433
PA14_04570	PA0349	PA0349			FALSE	-0.326341	3.88103	2.89751	0.130197	0.345112	-0.310363	3.81955	2.31938	0.173163	0.401784	-0.313593	3.83361	2.38129	0.168648	0.397806	262	285	158	115	246	285	154	112	246	285	153	112	10.0605	6.34722	10.6711	5.80962	1.66784	2.29671	0.891239	0.912815	1.73535	2.50096	0.920076	0.94331
PA14_04580	PA0350	folA			FALSE	-0.38834	3.44364	2.35791	0.166242	0.390733	-0.307456	3.31754	1.16173	0.318119	0.546651	-0.311287	3.32754	1.19671	0.311779	0.544737	178	232	117	80	154	219	115	74	154	218	115	73	14.034	9.65062	17.836	8.29818	3.68242	6.26898	2.24765	1.96563	3.82195	6.61883	2.29462	1.9788
PA14_04590	PA0351	PA0351			FALSE	-0.339134	4.7759	6.05316	0.0416522	0.181735	-0.368231	4.59634	6.1891	0.0429642	0.191109	-0.364172	4.61204	6.05156	0.045008	0.197439	509	517	288	218	454	476	257	190	454	475	256	191	42.9248	25.4092	42.5137	24.1868	11.3338	13.5023	5.36018	5.40699	11.7322	14.4364	5.59964	5.66006
PA14_04610	PA0352	PA0352			FALSE	-0.193712	4.24597	0.847048	0.386418	0.610082	-0.178954	4.2475	0.759955	0.413278	0.633973	-0.177501	4.26366	0.747395	0.417206	0.637818	315	362	247	132	320	367	248	137	320	367	248	137	9.08483	7.45265	10.1803	5.00854	1.67152	2.27241	1.12676	0.874443	1.73886	2.50974	1.17389	0.903746
PA14_04630	PA0353	ilvD			FALSE	-0.0555398	8.53426	0.251536	0.630576	0.803446	-0.0479518	8.56459	0.181359	0.683459	0.82574	-0.0466773	8.58068	0.173573	0.68999	0.83058	6742	5994	4497	3185	7006	6199	4660	3293	7006	6199	4660	3292	146.547	102.263	127.043	91.0811	25.9811	25.6875	13.0852	12.2915	27.3558	26.9235	13.6713	12.8591
PA14_04640	PA0354	PA0354			FALSE	1.49052	7.06817	125.091	6.72e-06	0.00039768	1.54062	7.20496	134.921	1.04e-05	0.00073483	1.54158	7.22114	135.488	1.09e-05	0.00079082	1305	1068	2281	1855	1414	1174	2576	2066	1414	1174	2574	2066	43.5798	79.6908	34.7771	81.4987	9.40354	9.1513	13.5603	14.8108	9.9213	9.82759	14.2654	15.568
PA14_04650	PA0355	pfpI			FALSE	1.60922	9.33278	118.109	8.23e-06	0.0004275	1.57643	9.1959	99.7191	2.75e-05	0.00124162	1.57827	9.21202	99.9396	2.89e-05	0.00132139	5884	4850	10651	9517	5576	4530	9728	8696	5574	4527	9725	8694	435.56	824.848	350.078	926.845	114.625	103.175	150.479	179.549	122.366	108.257	156.261	185.868
PA14_04660	PA0356	PA0356			FALSE	0.248561	4.88578	1.86084	0.21258	0.445326	0.267142	4.8724	1.96386	0.205374	0.437847	0.273588	4.88025	2.05059	0.197146	0.430492	516	391	425	258	520	388	427	261	516	385	425	260	25.0014	21.5433	18.4731	16.4462	5.25985	4.34847	3.32455	2.75111	5.58739	4.55997	3.4381	2.84536
PA14_04670	PA0357	mutM			FALSE	-0.162933	5.30374	1.57786	0.247285	0.481201	-0.198231	5.27633	2.14801	0.187735	0.41855	-0.201215	5.28433	2.19069	0.184311	0.416498	663	738	441	339	662	754	430	333	657	753	429	329	32.5981	22.6843	35.382	21.9285	6.8788	9.15637	3.65056	3.87484	7.2145	9.93457	3.82885	3.98875
PA14_04680	PA0358	PA0358			FALSE	0.115862	4.15525	0.408823	0.541855	0.740266	0.136997	4.1803	0.535309	0.489003	0.697578	0.138496	4.19654	0.548462	0.48411	0.691729	310	262	214	171	324	264	230	171	324	264	230	171	21.4019	15.4565	17.6376	15.5317	5.67032	5.17455	3.46228	3.60083	6.02715	5.73883	3.68564	3.78015
PA14_04690	PA0359	PA0359			FALSE	-0.384214	6.10209	11.6081	0.0104206	0.0755124	-0.40417	6.03219	11.4215	0.0124317	0.0933197	-0.402676	6.0483	11.3677	0.0127218	0.0955156	1363	1254	713	538	1352	1201	681	514	1352	1201	681	514	157.923	86.4266	141.676	82.0094	78.9239	78.9684	33.6178	35.635	79.4648	84.3696	34.9331	36.8433
PA14_04700	PA0360	PA0360			FALSE	0.0273032	6.61631	0.0675296	0.802053	0.90171	0.0593681	6.57955	0.300073	0.601475	0.774163	0.0598798	6.58808	0.302139	0.600395	0.772409	1645	1626	1204	881	1662	1548	1218	864	1659	1535	1214	857	66.6221	51.0137	64.2125	46.9418	13.7932	14.6344	7.78948	7.41108	14.3045	15.1577	8.0597	7.70739
PA14_04730	PA0361	PA0361			FALSE	-0.0242903	6.01719	0.040524	0.845884	0.922831	-0.0549192	5.87331	0.187967	0.678134	0.82278	-0.0709217	5.80587	0.334181	0.582125	0.760188	1033	1163	761	585	953	1092	682	534	916	1025	646	496	23.8134	18.3532	26.1425	17.7422	3.69506	4.93456	2.24053	2.42433	3.78087	5.10243	2.26153	2.37979
PA14_04750	PA0362	fdx1			FALSE	0.0452487	5.54057	0.0644967	0.80644	0.903557	-0.0455282	5.15024	0.0503804	0.829046	0.917343	-0.0457391	5.1656	0.0508928	0.82825	0.917931	821	719	667	351	668	565	507	256	668	565	506	256	130.23	110.688	111.21	73.2499	225.555	181.534	131.271	83.2702	234.988	184.95	137.894	87.6578
PA14_04760	PA0363	coaD			FALSE	0.127393	6.26844	0.765215	0.409203	0.630343	0.133756	6.22053	0.747961	0.416802	0.637738	0.133292	6.23516	0.741514	0.418952	0.638636	1331	1149	1082	639	1308	1128	1075	616	1308	1127	1073	615	110.842	94.2678	93.3029	70.01	33.631	32.2979	22.4597	17.6116	35.729	34.8631	22.9852	17.7716
PA14_04780	PA0364	PA0364			FALSE	0.0959016	7.24102	0.750598	0.413502	0.634746	0.0974655	7.36194	0.790537	0.404514	0.624754	0.0997102	7.37699	0.830493	0.393767	0.616938	2354	2570	1946	1358	2574	2876	2099	1524	2569	2875	2098	1523	58.958	50.9902	62.7649	44.7474	10.3583	13.1458	6.85729	6.84194	10.7058	14.0105	7.14642	7.1071
PA14_04790	PA0365	PA0365			FALSE	-0.0191364	6.96994	0.0294627	0.868317	0.93717	-0.0482432	6.84526	0.19331	0.67391	0.820565	-0.0476094	6.83456	0.183599	0.681749	0.824919	2041	2207	1455	1152	1936	2071	1340	1053	1891	2043	1311	1036	148.607	110.833	156.692	110.352	37.4302	44.6359	21.4988	22.9641	37.3065	46.5411	21.7186	23.3825
PA14_04810	PA0366	PA0366			FALSE	-0.12295	8.51335	1.26359	0.296123	0.529011	-0.139036	8.46978	1.64415	0.242042	0.475375	-0.137497	8.48577	1.6234	0.245071	0.481688	6360	6476	4020	3291	6286	6462	3952	3183	6285	6461	3951	3183	177.659	117.48	176.394	120.945	31.1829	36.2278	16.2451	17.7386	32.4555	38.7078	16.8472	18.3482
PA14_04820	PA0367	PA0367			FALSE	-0.137872	6.71741	1.63765	0.23932	0.47247	-0.120449	6.89678	1.35736	0.283519	0.517703	-0.119145	6.91254	1.34045	0.286594	0.521709	1817	1894	1242	874	2087	2168	1409	1023	2086	2168	1408	1023	112.085	80.1537	113.926	70.9312	28.1542	32.8682	14.7178	14.4435	29.8814	35.4972	15.6258	15.2918
PA14_04840	PA0368	PA0368			FALSE	-0.209823	4.86558	1.26441	0.295978	0.529011	-0.219807	4.86123	1.63739	0.242916	0.4762	-0.214615	4.87103	1.55311	0.254524	0.489714	442	606	346	226	466	602	342	231	463	599	340	231	17.6859	14.484	23.6441	11.8972	3.17128	4.85217	2.11493	2.05545	3.25556	5.36326	2.20986	2.13353
PA14_04850	PA0369	PA0369			FALSE	0.16413	3.10616	0.309277	0.594539	0.775388	0.110734	2.78051	0.101545	0.759618	0.875775	0.115288	2.77267	0.109228	0.751128	0.872431	122	147	95	90	94	128	79	68	91	127	79	66	16.7585	13.6524	19.6898	16.2649	12.7983	19.2671	7.65046	8.45613	12.6701	19.7872	8.30057	9.05441
PA14_04860	PA0370	PA0370			FALSE	0.30383	5.01192	5.43405	0.0506076	0.20685	0.256009	5.10089	3.22548	0.11715	0.326768	0.257479	5.11717	3.25475	0.116147	0.327209	475	494	431	317	492	577	455	337	492	577	455	337	31.8045	30.1912	32.2529	27.9245	7.48316	10.1631	5.83492	6.0882	7.92211	11.2185	6.19834	6.38817
PA14_04870	PA0371	PA0371			FALSE	0.40701	6.44211	14.6142	0.00587256	0.0518256	0.404737	6.49021	14.8214	0.00675057	0.0620942	0.40619	6.50597	15.0455	0.00661366	0.0612182	1262	1254	1210	878	1317	1334	1261	919	1317	1333	1260	919	33.902	34.0063	32.8482	31.0308	6.32649	7.06162	4.75003	4.63439	6.60045	7.37027	4.88861	4.74781
PA14_04890	PA0372	PA0372			FALSE	0.611735	6.2693	31.5489	0.00066062	0.0103625	0.624862	6.30434	33.1788	0.00078825	0.0132458	0.626345	6.32072	33.5224	0.0007884	0.0135669	1026	1027	1105	850	1055	1075	1153	880	1055	1075	1153	880	29.3366	33.0546	28.6339	31.9751	5.30766	6.05165	4.62849	4.78037	5.47458	6.35898	4.77892	4.94173
PA14_04900	PA0373	ftsY			FALSE	0.254289	6.82649	5.1421	0.055699	0.217253	0.256691	6.7242	5.02938	0.0612388	0.235344	0.2581	6.74051	5.11667	0.0598605	0.234503	1749	1736	1578	1042	1622	1680	1501	972	1622	1680.14	1501	972	51.5584	48.6659	49.9007	40.4118	8.36973	9.94312	5.99646	5.18036	8.59563	10.2286	6.10719	5.28953
PA14_04910	PA0374	ftsE			FALSE	0.262089	6.4789	6.0818	0.0412896	0.181568	0.303804	6.57827	7.63333	0.0290237	0.154288	0.306927	6.58857	7.834	0.0278203	0.151446	1387	1343	1180	867	1531	1400	1295	951	1524	1393	1291	947	82.5043	73.4328	77.8975	67.8501	20.8419	21.7487	14.2627	14.4139	22.0521	23.5549	14.9171	14.998
PA14_04920	PA0375	ftsX			FALSE	0.355868	6.43369	4.29623	0.0747616	0.256261	0.364213	6.60348	5.26163	0.0568554	0.227157	0.365926	6.61841	5.31522	0.056217	0.22643	1494	1060	1253	809	1664	1250	1419	930	1662	1249	1418	929	59.246	51.9838	40.9885	42.2074	14.3113	12.6468	9.87166	8.91203	14.2263	12.9989	9.81598	8.90447
PA14_04930	PA0376	rpoH			FALSE	0.517105	10.6065	18.7413	0.00302306	0.031807	0.534161	10.64	18.1677	0.00406115	0.0432348	0.53566	10.6565	18.2836	0.00407205	0.0440537	22394	20846	21702	16828	23240	21496	22623	17440	23243	21497	22626	17441	1046.97	1061.48	950.327	1035.06	259.433	264.989	182.582	184.692	272.505	269.527	188.384	191.349
PA14_04940	PA0377	PA0377			FALSE	0.270285	4.70597	3.54325	0.0995547	0.29745	0.362294	4.67339	5.92016	0.046482	0.200565	0.37221	4.68119	6.25146	0.042483	0.19228	382	411	348	251	368	394	365	247	366	389	364	246	25.1977	24.0151	26.4354	21.7822	5.37462	6.93852	4.75715	4.67288	5.9429	8.0586	5.19804	4.95789
PA14_04960	PA0379	PA0379			FALSE	-0.127377	4.21382	0.589331	0.466471	0.68143	-0.109118	3.90653	0.319858	0.589991	0.766685	-0.117375	3.91808	0.370515	0.562803	0.750215	329	319	218	154	269	260	185	122	269	260	184	121	34.7915	24.118	32.8939	21.4254	13.7044	15.3672	7.6582	6.77066	14.652	15.9823	7.83486	6.92011
PA14_04970	PA0380	PA0380			FALSE	-0.775107	2.1389	1.70947	0.230223	0.464873	-0.582928	1.29371	0.528203	0.491796	0.699535	-0.581523	1.30978	0.553615	0.482142	0.68985	67	114	53	17	36	59	29	12	36	59	29	12	13.3244	11.027	22.1068	4.44789	27.0125	49.5953	17.0734	9.47153	28.1423	51.5804	17.5622	9.76059
PA14_04980	PA0381	thiG			FALSE	-0.215747	5.6829	2.82517	0.134376	0.350854	-0.219764	5.7065	2.85462	0.136555	0.353737	-0.218765	5.7217	2.83905	0.137831	0.358388	862	993	587	415	893	1030	613	418	893	1029	612	418	43.1791	30.7618	48.5024	27.3493	9.2552	12.1256	4.96551	4.60946	9.51771	12.6869	5.10098	4.74601
PA14_05010	PA0383	PA0383			FALSE	0.0553751	6.10278	0.223158	0.650264	0.814921	0.0452081	6.05615	0.149674	0.710756	0.845019	0.0352327	6.03935	0.087706	0.776091	0.886171	1204	1064	856	619	1177	1066	848	594	1160	1041	830	575	35.7296	26.5756	30.7886	24.1671	5.82795	6.01146	3.47512	3.36033	5.99181	6.32451	3.54217	3.36027
PA14_05020	PA0384	PA0384			FALSE	-0.0140142	5.16847	0.0118614	0.91617	0.962764	0.0590599	5.31997	0.225594	0.649795	0.803764	0.0755946	5.32114	0.365102	0.565595	0.751781	583	630	432	319	650	688	494	370	639	678	490	369	90.3271	70.0231	95.1782	65.0237	199.524	236.59	118.979	119.47	204.352	242.484	121.394	122.784
PA14_05030	PA0385	PA0385			FALSE	0.0502553	3.82378	0.0475861	0.833215	0.916699	0.0641149	3.44653	0.0530435	0.824674	0.915495	0.0655602	3.46276	0.0558782	0.820204	0.912761	214	250	198	109	166	195	160	81	166	195	160	81	26.4021	25.5563	30.0754	17.6922	13.9508	19.9358	11.4565	7.77561	14.7173	20.7338	11.7845	8.01291
PA14_05040	PA0386	PA0386			FALSE	-0.216601	4.02412	1.28494	0.292379	0.52616	-0.246194	4.07438	1.45928	0.267667	0.503118	-0.24766	4.08691	1.48887	0.263633	0.500738	267	317	176	137	272	350	182	142	272	349	182	141	9.24057	6.37247	10.6978	6.23791	1.61198	2.32423	0.875412	0.930162	1.67653	2.45807	0.909623	0.954539
PA14_05050	PA0387	PA0387			FALSE	-0.580321	7.86749	13.6523	0.00698748	0.0581708	-0.511411	8.63613	11.9524	0.0112142	0.0871014	-0.510055	8.6517	11.8913	0.0114942	0.0892764	5312	4122	2036	1845	8522	7522	3550	3308	8521	7518	3548	3307	357.471	143.34	270.482	163.347	158.297	160.042	50.5825	61.6318	161.123	162.182	51.5838	63.6853
PA14_05060	PA0388	PA0388			FALSE	-0.576719	9.0801	13.9201	0.00665172	0.0566608	-0.570927	8.79067	14.3762	0.00726805	0.064913	-0.571877	8.79891	14.3225	0.00744751	0.0663035	10720	11115	4478	4468	9168	8993	3777	3651	9122	8953	3748	3631	1020.27	445.874	1031.52	559.454	311.774	331.215	105.576	140.911	314.903	357.346	110.71	148.013
PA14_05070	PA0389	PA0389			FALSE	0.504887	4.4857	8.559	0.0208392	0.119796	0.572438	4.4989	12.6307	0.00987476	0.0800884	0.573905	4.51526	12.7025	0.00988078	0.0801719	278	342	327	226	295	325	347	230	295	325	347	230	17.8946	22.0208	21.466	19.1389	5.05936	6.35197	4.50018	3.98194	5.19278	6.50687	4.61684	4.10258
PA14_05080	PA0390	metX			FALSE	0.707162	5.60226	32.5559	0.00059976	0.00970308	0.703559	5.59116	28.5652	0.00120495	0.0176661	0.705026	5.60755	28.6538	0.00122688	0.018289	593	647	752	520	584	671	758	518	584	671	758	518	20.7931	27.5861	22.1216	23.9883	4.0993	5.35888	4.25585	3.94134	4.2765	5.69407	4.42567	4.09175
PA14_05110	PA0391	PA0391			FALSE	-0.341073	6.88351	9.39505	0.0169975	0.104622	-0.337151	6.9079	9.18409	0.0199671	0.123254	-0.335671	6.92403	9.16497	0.020257	0.124722	2140	2302	1218	963	2197	2398	1261	986	2197	2398	1261	986	43.4668	25.8821	45.5929	25.7337	7.46927	9.33656	3.38886	3.59847	7.65693	9.77295	3.49137	3.69177
PA14_05130	PA0392	PA0392			FALSE	0.110635	5.91077	0.449976	0.522733	0.725508	0.0630124	5.86807	0.139117	0.720599	0.849844	0.0573339	5.8651	0.117061	0.742735	0.8672	1135	812	763	552	1135	821	741	530	1120	815	729	522	76.3798	53.7174	53.2827	48.8712	21.4028	17.9613	12.7808	13.0186	21.7631	19.9357	13.3073	13.422
PA14_05150	PA0393	proC			FALSE	-0.181204	5.27973	1.65018	0.237697	0.470789	-0.125047	4.94522	0.518933	0.495484	0.702836	-0.124224	4.95976	0.511954	0.498487	0.703811	761	626	431	331	626	472	353	270	625	472	352	270	37.0069	21.9272	29.6838	21.1766	6.82352	6.25936	3.18634	3.31968	6.98533	6.60865	3.25497	3.37658
PA14_05160	PA0394	PA0394			FALSE	-0.238728	5.64163	3.37891	0.106358	0.306733	-0.250462	5.59009	3.75775	0.0952885	0.297776	-0.252875	5.59802	3.78407	0.0947115	0.297866	971	846	526	429	929	862	507	419	924	859	502	417	56.0087	31.7417	47.5832	32.5555	13.3106	14.4962	5.73904	6.44281	13.5357	14.9365	5.86705	6.63985
PA14_05180	PA0395	pilT			FALSE	0.0355287	8.12841	0.107465	0.752133	0.87499	0.0324253	8.18166	0.0850591	0.779315	0.888523	0.0333354	8.19714	0.0907333	0.772389	0.884109	4912	4402	3472	2504	5220	4628	3667	2602	5219	4626	3666	2599	189.709	140.287	165.778	127.232	39.523	37.6977	21.114	20.1205	41.4031	39.9188	22.1923	21.2165
PA14_05190	PA0396	pilU			FALSE	-0.0031193	9.00908	0.00083863	0.977663	0.989676	-0.0016448	8.9922	0.000233	0.988263	0.994739	0.00035772	9.00793	1.12e-05	0.997432	0.998423	9063	8322	6152	4667	9068	8414	6176	4644	9060	8413	6174	4644	315.298	223.91	282.309	213.608	54.8217	56.1807	29.2478	29.6287	57.3721	59.3186	30.5765	31.0093
PA14_05200	PA0397	PA0397			FALSE	0.00361549	7.12832	0.00094042	0.976347	0.989424	-0.0053811	6.99894	0.00206791	0.965045	0.983663	-0.0056036	7.01429	0.00225032	0.963549	0.983495	2545	2162	1683	1262	2366	2027	1567	1150	2367	2026	1566	1148	113.035	78.2022	93.6332	73.7424	20.1377	19.7247	11.1464	11.424	21.2964	21.9428	11.8372	12.0508
PA14_05210	PA0398	PA0398			FALSE	0.116842	5.10039	0.496594	0.502578	0.712166	0.119997	5.07107	0.471138	0.515346	0.717841	0.121502	5.08733	0.480924	0.511344	0.714285	566	539	370	363	565	536	366	360	565	536	366	360	55.8638	38.2053	51.8741	47.136	23.5529	24.0803	11.7036	15.3629	25.2866	25.5757	12.4017	16.1789
PA14_05220	PA0399	PA0399			FALSE	0.0512538	7.53918	0.204911	0.663764	0.823302	0.0423425	7.55514	0.144122	0.71588	0.847167	0.0446243	7.55373	0.164356	0.697821	0.835691	3224	2931	2176	1779	3319	3036	2244	1792	3270	3006	2221	1768	93.7946	66.2292	83.1468	68.091	15.6229	16.3771	8.8373	9.78016	16.6604	18.1305	9.34622	10.1974
PA14_05230	PA0400	PA0400			FALSE	-0.017925	7.31443	0.0249971	0.878604	0.941362	-0.0016767	7.3888	0.00020704	0.988936	0.994739	-0.001748	7.40248	0.00022677	0.988424	0.995107	2721	2673	1790	1507	2878	2872	1906	1619	2872	2871	1902	1615	91.7866	63.1701	87.9219	66.8799	15.1705	17.413	8.79209	10.6141	16.1108	19.6037	9.4101	11.1738
PA14_05260	PA0402	pyrB			FALSE	-0.0223997	6.06667	0.0293724	0.868517	0.937189	-0.0136263	6.09554	0.0111577	0.918947	0.962563	-0.0109475	6.11233	0.00720254	0.934849	0.968743	1249	1024	792	603	1277	1076	816	626	1277	1076	816	627	49.6782	32.9561	39.7146	31.5538	9.60783	9.09669	4.87094	5.03301	10.0421	9.49854	4.98935	5.14845
PA14_05270	PA0403	pyrR			FALSE	-0.277003	3.99894	2.02765	0.195244	0.423943	-0.332719	3.84425	2.42942	0.164622	0.389933	-0.331241	3.8604	2.42006	0.16569	0.394456	278	307	159	139	249	295	143	122	249	295	143	122	21.6619	12.9615	23.3259	14.2495	5.50345	7.56136	2.52894	2.97041	5.81872	8.20005	2.68121	3.14343
PA14_05290	PA0405	algH			FALSE	-0.226341	5.51086	2.75203	0.138787	0.357029	-0.233667	5.53876	2.74306	0.143243	0.363551	-0.232734	5.55383	2.7317	0.144316	0.367272	824	828	555	340	859	860	577	345	859	859	576	345	57.7859	40.7188	56.6203	31.3693	15.7356	18.0308	8.1347	6.60985	16.2661	18.7288	8.41704	6.85575
PA14_05300	PA0406	tonB3			FALSE	-0.354534	4.70623	6.40513	0.0374639	0.169129	-0.366491	4.67805	6.3518	0.0410049	0.186921	-0.363547	4.69336	6.25966	0.0423834	0.19228	490	492	276	204	476	508	274	200	476	507	274	200	20.403	12.0231	19.9761	11.1753	3.83107	4.49604	1.68839	1.63535	3.99071	4.66415	1.71282	1.65786
PA14_05310	PA0407	gshB			FALSE	-0.125948	7.79968	1.13716	0.319815	0.549349	-0.108192	7.8823	0.83091	0.393404	0.61617	-0.106347	7.89865	0.810006	0.399341	0.62245	4228	3608	2662	1846	4522	3874	2872	1986	4522	3874	2872	1987	177.156	116.691	147.413	101.762	41.95	40.3373	20.8827	19.31	43.7109	42.2936	21.4799	19.9158
PA14_05320	PA0408	pilG			FALSE	-0.265213	7.80673	5.43468	0.0505973	0.20685	-0.247874	7.67718	4.23293	0.0801605	0.272147	-0.246388	7.69332	4.21463	0.0810275	0.276637	4353	3883	2573	1738	4065	3556	2427	1592	4065	3556	2427	1592	426.479	263.728	370.957	224.022	173.744	170.269	79.5103	63.72	181.01	173.29	80.7285	66.2167
PA14_05330	PA0409	pilH			FALSE	-0.348334	6.87044	8.01883	0.0239268	0.12916	-0.334512	6.59577	7.84687	0.0274942	0.149604	-0.333889	6.61075	7.82491	0.0278838	0.15147	2054	2357	1306	876	1770	1927	1116	722	1768	1927	1115	721	224.331	149.224	251.012	125.87	103.044	121.749	46.5914	37.1743	107.232	119.536	48.4866	39.5098
PA14_05340	PA0410	pilI			FALSE	-0.289148	5.69713	6.11213	0.0409098	0.18067	-0.325884	5.51964	6.96812	0.0345648	0.169203	-0.324404	5.53577	6.90907	0.0353853	0.172486	951	967	583	403	889	857	522	349	889	857	522	349	70.7906	45.4016	70.1889	39.4668	16.7511	19.5845	8.59253	8.33013	17.6706	21.789	9.08636	8.74429
PA14_05360	PA0411	pilJ			FALSE	-0.286372	8.02668	7.56738	0.0269711	0.138076	-0.265429	8.06364	6.49259	0.0394032	0.182697	-0.264128	8.07884	6.49083	0.0396992	0.185408	4979	4677	2796	2139	5170	4849	2934	2227	5170	4843	2931	2226	97.1336	57.0653	88.9697	54.8996	18.3521	18.7089	7.38184	7.28264	18.6746	18.6576	7.44717	7.43055
PA14_05380	PA0412	pilK			FALSE	-0.0465399	5.94673	0.169422	0.692292	0.841049	-0.0782547	5.92321	0.489717	0.50745	0.712536	-0.0774553	5.9384	0.48069	0.511443	0.714285	1090	1018	743	535	1088	1046	728	528	1088	1045	728	527	49.7384	35.4701	45.296	32.1181	10.8236	12.4235	5.86259	5.81652	11.2993	13.276	6.12616	6.06657
PA14_05390	PA0413	chpA			FALSE	-0.155014	8.95187	1.55773	0.250052	0.484383	-0.14344	8.97724	1.32043	0.289606	0.522171	-0.1418	8.99173	1.30123	0.293155	0.527288	9629	7962	5782	4116	9874	8277	6004	4230	9861	8268	5995	4227	51.7968	32.5393	41.763	29.1292	7.84436	7.62198	3.83503	3.70688	8.12221	8.05256	3.9502	3.80448
PA14_05400	PA0414	chpB			FALSE	-0.0584336	5.93095	0.202675	0.665469	0.824226	-0.0290301	5.88244	0.0417094	0.844196	0.924844	-0.027389	5.88737	0.0372912	0.852602	0.929058	1139	955	748	515	1121	919	756	496	1112	912	749	493	44.1177	30.3109	36.0695	26.2439	8.68845	8.53548	4.88074	4.41577	9.02029	9.08991	5.06706	4.58102
PA14_05410	PA0415	chpC			FALSE	0.571964	4.82361	15.8931	0.00471768	0.0443738	0.436817	5.15102	10.8017	0.0140808	0.100841	0.43831	5.16734	10.8672	0.0140601	0.100699	407	357	413	298	539	493	488	376	539	493	488	376	32.089	34.0659	27.4459	30.9107	10.9341	11.8219	8.92851	9.89906	11.5764	13.7534	9.48698	10.3214
PA14_05420	PA0416	chpD			FALSE	0.299564	4.07892	2.24295	0.175624	0.400881	0.337009	4.01814	2.16688	0.186049	0.417139	0.335436	4.0269	2.181	0.185161	0.417182	221	285	222	167	201	286	213	167	201	284	213	165	11.1121	11.6779	13.9731	11.0471	2.10691	3.65891	2.00168	2.21184	2.19522	4.00802	2.10844	2.27188
PA14_05430	PA0417	chpE			FALSE	-0.0872264	2.81993	0.0692197	0.799655	0.901254	-0.0754046	2.94971	0.0535436	0.823867	0.915368	-0.0794314	2.95799	0.0600646	0.813737	0.908702	104	136	84	58	111	156	97	62	111	155	97	61	6.79284	5.73991	8.66172	4.98399	1.84113	3.17913	1.52809	1.40859	1.83067	3.4413	1.57076	1.40346
PA14_05440	PA0418	PA0418			FALSE	-0.241609	5.08177	2.52162	0.154019	0.377124	-0.265828	5.11814	2.66638	0.148101	0.369677	-0.263254	5.13369	2.59025	0.153517	0.37866	550	681	378	274	565	731	389	281	564	731	389	281	15.5263	11.1636	18.7456	10.1763	2.56075	3.80837	1.52436	1.54397	2.69823	4.20937	1.61786	1.61905
PA14_05450	PA0419	PA0419			FALSE	-0.286931	3.81811	1.76498	0.223523	0.458725	-0.288191	3.90025	1.75867	0.227909	0.462852	-0.307232	3.89184	1.98146	0.203944	0.43795	240	277	168	101	247	311	176	111	245	307	172	108	13.2691	9.71736	14.9334	7.34656	2.85087	4.23591	1.72464	1.51312	2.98998	4.57692	1.76505	1.53361
PA14_05460	PA0420	bioA			FALSE	-0.144603	6.26993	1.73961	0.226551	0.461433	-0.10769	6.29749	0.993643	0.353243	0.580126	-0.105693	6.31341	0.96311	0.360538	0.588075	1332	1394	877	662	1370	1425	920	688	1370	1424	920	688	37.9233	26.1222	38.7001	24.7966	6.54035	7.58286	3.49987	3.53587	6.87028	8.03242	3.65156	3.68408
PA14_05480	PA0421	PA0421			FALSE	0.0214372	6.54284	0.0402472	0.846403	0.923006	0.0191918	6.51086	0.0334069	0.860343	0.932522	0.0202664	6.52641	0.037502	0.852192	0.929058	1594	1521	1152	828	1569	1535	1127	826	1570	1533	1127	825	42.7346	32.3111	39.762	29.2047	7.9231	8.88374	4.52486	4.48647	8.29189	9.49041	4.73779	4.69214
PA14_05500	PA0422	PA0422			FALSE	0.524855	7.13748	9.85889	0.015254	0.0968909	0.497594	6.92953	9.08338	0.0204322	0.125223	0.499478	6.94569	9.14528	0.0203478	0.124995	2042	1847	2349	1236	1790	1675	2037	1077	1790	1674	2037	1077	143.202	172.34	126.302	114.037	32.0187	35.9849	34.4039	27.1088	34.5842	42.5012	38.1549	29.4135
PA14_05510	PA0423	pasP			FALSE	0.731795	9.70346	32.9898	0.00057573	0.00945141	0.752999	9.7992	33.1036	0.0007934	0.0132549	0.754477	9.81559	33.3743	0.00079842	0.0136932	10933	10192	13675	8528	11814	10956	14894	9240	11814	10956	14894	9240	758.728	992.846	689.689	778.62	257.177	251.358	216.139	166.371	271.39	248.82	223.476	174.98
PA14_05520	PA0424	mexR			FALSE	0.143765	8.30655	1.74399	0.226023	0.460854	0.147932	8.36327	1.81586	0.22129	0.455522	0.150562	8.37796	1.90975	0.21135	0.447297	5359	4780	4043	2961	5661	5057	4277	3102	5649	5053	4271	3102	482.47	380.801	419.625	350.716	163.045	157.468	92.8475	89.5882	171.594	168.873	97.7936	94.6335
PA14_05530	PA0425	mexA			FALSE	0.136881	8.25504	1.67879	0.234048	0.468108	0.154062	8.28257	2.09701	0.192401	0.424967	0.155661	8.29859	2.16163	0.186875	0.419569	5107	4700	3820	2904	5252	4860	3943	3019	5253	4857	3942	3019	177.208	138.672	159.024	132.57	34.6145	36.0946	20.0514	20.6473	36.155	38.0827	20.9343	21.5013
PA14_05540	PA0426	mexB			FALSE	0.244045	9.82522	4.44376	0.0708838	0.249105	0.258596	9.84992	4.66881	0.0689752	0.254614	0.260529	9.86348	4.77087	0.0669901	0.249953	14828	13174	11905	8814	15289	13547	12371	9050	15257	13520	12358	9028	188.705	158.503	163.481	147.573	33.0353	32.982	20.8646	20.6986	34.4652	34.9269	21.6731	21.4451
PA14_05550	PA0427	oprM			FALSE	0.168522	8.68473	2.13303	0.185284	0.411965	0.188505	8.79814	2.53773	0.156771	0.382009	0.188368	8.8102	2.54168	0.156862	0.383042	6645	6413	4907	4169	7298	6978	5414	4575	7288	6955	5393	4561	182.183	140.746	171.443	150.375	32.8963	35.789	20.3805	23.6739	34.8309	38.9986	21.6376	24.9175
PA14_05560	PA0428	PA0428			FALSE	0.125245	8.49656	1.42132	0.270024	0.504639	0.142174	8.56349	1.8528	0.217158	0.452407	0.144646	8.57897	1.94361	0.207807	0.442538	5947	5696	4704	3269	6267	6073.01	5031	3465	6262	6067.01	5029	3465	123.813	102.457	115.634	89.5394	22.5693	24.7481	13.7912	12.6082	23.6786	25.8009	14.1829	13.0291
PA14_05580	PA0429	PA0429			FALSE	0.224889	8.94716	3.72416	0.0927137	0.289187	0.24187	8.95738	4.09918	0.0840732	0.278537	0.243447	8.97361	4.1882	0.0817883	0.27793	8065	7278	6800	4498	8242	7387	6994	4581	8241	7387	6994	4581	301.012	265.52	264.874	220.867	64.1113	64.6328	43.5675	39.4154	67.2119	69.575	45.421	41.0146
PA14_05590	PA0430	metF			FALSE	-0.0466759	6.37695	0.184057	0.680128	0.834317	-0.0713315	6.26046	0.42931	0.534015	0.729693	-0.0703903	6.27586	0.419621	0.538702	0.733604	1440	1402	1017	710	1354	1337	943	654	1353	1337	943	653	65.9352	48.7174	62.5965	42.7705	14.4131	16.2211	7.96221	7.34319	14.9648	16.9587	8.1511	7.51223
PA14_05600	PA0431	PA0431			FALSE	-0.0890576	6.10152	0.473073	0.51256	0.719437	-0.0783916	6.25224	0.409341	0.543403	0.736798	-0.0952359	6.17785	0.558109	0.480437	0.688564	1087	1293	789	606	1244	1438	891	681	1161	1373	833	634	78.2899	59.4513	90.8076	57.4223	20.56	26.3529	12.4308	13.3082	20.124	27.3817	12.2161	12.84
PA14_05620	PA0432	sahH			FALSE	-0.0090269	8.83809	0.00700489	0.935519	0.970608	-0.0069085	8.86383	0.00412781	0.950634	0.977241	-0.0053797	8.8799	0.00252839	0.961364	0.982047	7435	8032	5565	4054	7685	8337	5764	4150	7683	8337	5763	4150	210.781	165.053	222.035	151.205	39.7835	46.6909	20.9847	19.5033	41.6946	47.7211	21.6884	20.356
PA14_05630	PA0433	PA0433			FALSE	0.454646	4.825	2.95885	0.126788	0.340106	0.451064	4.84626	2.98513	0.12926	0.343015	0.457118	4.85824	2.91066	0.133724	0.351841	513	290	441	258	521	309	453	264	522	304	453	263	47.1409	42.3962	25.9852	31.1911	16.4965	12.4007	12.9745	10.1371	16.965	12.9294	13.346	10.4069
PA14_05640	PA0434	PA0434			FALSE	0.0802388	6.49757	0.493822	0.503736	0.712468	0.0885512	6.55633	0.62824	0.454957	0.668397	0.0830408	6.51404	0.535116	0.489276	0.694823	1442	1514	1068	871	1506	1620	1151	902	1437	1572	1104	863	26.2843	20.3662	26.9094	20.8872	4.26941	5.18237	2.6337	2.7902	4.23334	5.31177	2.63246	2.77972
PA14_05650	PA0435	PA0435			FALSE	-0.268266	3.8171	0.602274	0.461799	0.678457	-0.121376	3.76796	0.145834	0.714288	0.846403	-0.124461	3.78202	0.15195	0.708784	0.843171	172	341	128	132	175	307	136	133	175	307	135	133	4.64868	3.61925	8.98675	4.6936	0.823835	1.79128	0.566252	0.797852	0.856514	1.99328	0.599077	0.842579
PA14_05660	PA0436	PA0436			FALSE	0.436968	7.20783	9.07652	0.0183445	0.110131	0.447693	7.02403	7.64757	0.0289182	0.154091	0.449159	7.03996	7.70552	0.0287349	0.15462	2214	2017	2325	1324	2009	1766	2117	1153	2009	1765	2116	1153	142.513	156.57	126.599	112.124	36.7183	34.0206	27.6972	19.6033	38.8089	35.3633	28.6266	20.5264
PA14_05690	PA0437	codA			FALSE	0.0798387	5.46531	0.368932	0.561762	0.75287	-0.0072765	5.09013	0.00256357	0.961085	0.982105	-0.0045746	5.10573	0.00100869	0.97559	0.989678	696	747	585	378	558	609	446	283	557	609	446	283	21.8721	19.2329	22.8902	15.6281	2.83523	3.48722	1.80391	1.56918	2.99778	3.76	1.90061	1.64462
PA14_05700	PA0438	codB			FALSE	-0.406263	4.21199	4.07683	0.0810569	0.266948	-0.458021	4.24223	4.618	0.0701676	0.25541	-0.456566	4.25835	4.5818	0.0713698	0.259932	301	405	191	142	310	436	194	143	310	436	194	143	9.61786	6.38489	12.6187	5.96941	1.88282	3.11331	1.02327	1.05718	1.9312	3.39996	1.06637	1.0949
PA14_05740	PA0439	PA0439			FALSE	-0.0150144	4.22298	0.0043296	0.94928	0.977005	-0.0297717	4.39001	0.017388	0.898937	0.952885	-0.0283098	4.4062	0.0156821	0.904021	0.955051	335	293	268	132	374	348	305	148	374	348	305	148	10.4781	8.76963	8.93621	5.4318	2.12545	2.26492	1.35224	0.896197	2.19609	2.39433	1.4	0.926999
PA14_05750	PA0440	PA0440			FALSE	-0.179165	4.24028	0.839015	0.388563	0.611386	-0.158666	4.2818	0.651412	0.447115	0.661973	-0.157212	4.29798	0.639236	0.451424	0.667503	297	374	230	145	307	392	240	153	307	392	240	153	8.6784	7.03103	10.6562	5.5742	1.55741	2.2872	0.985679	0.854625	1.60341	2.39599	1.01114	0.871368
PA14_05790	PA0443	PA0443			FALSE	0.161629	4.87217	0.771678	0.407324	0.628391	0.219505	4.85781	1.37296	0.281005	0.514758	0.224118	4.87262	1.42946	0.272487	0.509225	431	496	429	234	440	475	443	235	440	473	443	235	11.555	12.0325	12.9664	8.25351	2.17624	2.7767	1.87239	1.39086	2.23454	2.99842	1.95458	1.44709
PA14_05820	PA0446	PA0446			FALSE	-0.109046	6.08418	0.788977	0.402366	0.624111	-0.113183	6.13541	0.844124	0.389876	0.61401	-0.112568	6.15118	0.832995	0.393095	0.616261	1158	1210	734	624	1205	1297	776	646	1205	1297	775	646	37.8178	25.0779	38.5319	26.8104	6.95132	8.47327	3.5625	3.99997	7.11757	8.81119	3.64735	4.10403
PA14_05840	PA0447	gcdH			FALSE	0.106417	7.58553	0.806744	0.397376	0.619037	0.125053	7.58584	1.11143	0.328046	0.556337	0.127003	7.60187	1.15368	0.319969	0.55255	3104	3127	2217	1925	3144	3159	2267	1948	3144	3157	2267	1948	104.972	78.4378	103.116	85.6474	20.6199	23.4806	11.6986	13.436	21.583	24.8315	12.1322	13.9677
PA14_05850	PA0448	gcdR			FALSE	-0.440789	5.07871	7.96135	0.024289	0.130303	-0.417444	5.11864	5.89034	0.046895	0.201617	-0.41489	5.13416	5.79967	0.0484795	0.206138	634	672	306	285	644	714	315	303	644	713	315	303	27.8801	14.0778	28.8152	16.4885	5.85461	7.52576	2.37308	3.15317	6.12781	8.04694	2.48887	3.28399
PA14_05860	PA0449	PA0449			FALSE	-0.146472	6.59544	1.81719	0.217467	0.451886	-0.183649	6.46218	2.56504	0.154874	0.379581	-0.177085	6.51045	2.43517	0.164556	0.392537	1736	1684	1072	849	1676	1537	975	771	1708	1572	1000	789	171.342	110.692	162.07	110.244	65.6257	64.2857	28.2108	29.3564	35.6785	36.5063	16.2605	17.0514
PA14_05870	PA0450	PA0450			TRUE	0.936013	5.47683	58.5873	9.07e-05	0.00238172	1.06778	5.25111	60.8535	0.0001294	0.00359655	1.06697	5.26605	60.9687	0.00013424	0.00378236	498	529	720	512	401	440	666	438	401	440	664	438	12.2654	18.552	12.7044	16.5902	1.74387	2.21451	2.40159	2.18088	1.82239	2.41374	2.51287	2.2833
PA14_05880	PA0451	PA0451			TRUE	-0.621969	8.64327	17.4452	0.00367701	0.0368777	-0.604325	8.63583	15.7934	0.005777	0.0561014	-0.602656	8.65073	15.7082	0.00595317	0.0578179	8591	7746	3301	3198	8660	7804	3369	3217	8653	7797	3366	3215	257.815	103.638	226.668	126.263	47.9857	54.265	16.3002	21.9839	49.722	59.4741	17.0724	22.8249
PA14_05890	PA0452	PA0452			FALSE	-0.44599	9.02757	11.1394	0.0114959	0.0810222	-0.458979	8.83666	10.6762	0.0144491	0.102451	-0.458416	8.84783	10.7216	0.0144835	0.102727	10400	9886	4765	4388	9247	8913	4171	3880	9210	8893	4157	3864	522.92	250.653	484.697	290.269	106.941	118.188	39.2333	49.9856	113.452	128.928	40.8602	51.701
PA14_05920	PA0454	PA0454			FALSE	-0.0469764	6.2359	0.180545	0.682993	0.836536	-0.0472871	6.25553	0.186986	0.678917	0.822959	-0.0454731	6.26865	0.173221	0.690285	0.830739	1296	1281	927	640	1329	1331	951	655	1325	1329	950	653	23.5265	17.6051	22.6751	15.2849	3.66907	4.26423	2.31974	2.27478	3.83261	4.72614	2.42751	2.33988
PA14_05950	PA0455	dbpA			TRUE	0.163869	6.7608	2.32183	0.169112	0.39388	0.187694	6.80474	3.00292	0.128308	0.342198	0.18918	6.821	3.0771	0.124802	0.34052	1784	1660	1409	1008	1862	1720.99	1493	1049	1862	1720.99	1493	1049	51.7881	42.7912	46.9884	38.497	8.69615	9.21521	5.81255	5.66662	9.07083	9.97248	6.05268	5.8438
PA14_05960	PA0456	PA0456			TRUE	0.500567	11.2682	7.24143	0.0294841	0.146142	0.493443	11.6021	6.40741	0.0403622	0.185192	0.494894	11.6185	6.39563	0.0407767	0.188424	36599	32278	41126	21360	46205	42414	52446	27100	46205	42415	52446	27100	6966.57	8189.82	5991.06	5349.12	31202.9	32087.8	27789.3	19250.9	32507.9	33373	28584.9	19838.4
PA14_05970	PA0457	PA0457			FALSE	0.0371329	4.46264	0.0323701	0.862048	0.933341	0.144725	4.55568	0.441973	0.528226	0.725271	0.148591	4.57315	0.461886	0.519547	0.719725	385	344	317	163	429	333	350	186	429	333	351	186	29.3137	25.2509	25.5397	16.3278	10.1291	9.4962	6.79459	4.98531	10.7056	10.3228	7.21473	5.24259
PA14_05990	PA0458	PA0458			FALSE	-0.114068	5.47101	0.930282	0.365255	0.591743	-0.137672	5.54969	1.32581	0.288706	0.521646	-0.138457	5.56394	1.33886	0.286856	0.521855	766	783	516	379	815	864	541	405	814	864	540	404	21.3525	15.048	21.2828	13.8992	3.80324	4.76545	2.34689	2.54415	3.91141	5.3677	2.44492	2.61891
PA14_06000	PA0459	PA0459			FALSE	-0.307589	9.78645	3.45625	0.103082	0.300828	-0.302629	9.79994	3.10121	0.12321	0.337063	-0.301252	9.81178	3.07506	0.124906	0.34052	18054	14885	8238	8043	18528	15257	8480	8167	18460	15226	8452	8144	282.678	134.942	227.256	165.679	49.5575	45.6794	16.4795	20.6896	51.6175	46.7046	16.8601	21.3194
PA14_06010	PA0460	PA0460			FALSE	0.706462	8.34203	31.3812	0.00067151	0.010496	0.675489	8.22318	28.6263	0.00119776	0.0176566	0.682217	8.23508	29.689	0.00111116	0.0171113	4540	3772	4659	3759	4287	3607	4325	3451	4257	3595	4315	3447	313.434	336.505	253.927	341.424	69.0299	66.395	59.6657	66.4298	72.9163	75.4395	63.7014	70.6849
PA14_06030	PA0461	PA0461			FALSE	0.498399	6.8832	15.0162	0.00547403	0.0494165	0.44815	6.63836	12.3045	0.0104913	0.0828665	0.450634	6.65376	12.4561	0.0103377	0.0828311	1814	1482	1723	1199	1577	1311	1444	1011	1576	1309	1443	1011	81.657	81.1427	65.0507	71.0079	13.5756	12.4653	10.0719	9.75854	14.5802	13.694	10.5584	10.1333
PA14_06040	PA0462	PA0462			FALSE	0.918223	7.83897	53.6962	0.00012111	0.00298137	0.890876	7.83198	47.0862	0.00028207	0.00639284	0.893153	7.84813	47.6484	0.00028248	0.0065546	2874	2466	3858	2508	2957	2519	3885	2486	2955	2518	3885	2486	162.955	228.85	136.339	187.085	35.0567	32.9115	38.9351	34.831	37.41	36.9647	41.579	36.8961
PA14_06060	PA0463	creB			FALSE	0.117056	4.64243	0.48572	0.507148	0.715202	0.234025	4.736	1.89442	0.212633	0.447421	0.240358	4.74801	1.99873	0.202215	0.43588	400	403	350	204	409	427	395	227	406	426	394	227	23.1729	21.2127	22.7653	15.5483	5.3666	6.50431	4.30674	3.38447	5.55845	6.90285	4.40388	3.45792
PA14_06070	PA0464	creC			FALSE	-0.083879	4.77147	0.292967	0.604237	0.783665	-0.0998428	4.77648	0.353758	0.571387	0.755786	-0.0931965	4.78475	0.305884	0.598194	0.770739	435	507	336	224	447	521	354	215	444	517	353	214	12.2024	9.86056	13.8679	8.26673	2.23153	3.10808	1.45878	1.22301	2.30595	3.27473	1.49461	1.23934
PA14_06080	PA0465	creD			FALSE	-0.15377	4.29334	0.611247	0.458608	0.674732	-0.108719	4.38704	0.331726	0.583331	0.763822	-0.0935479	4.39617	0.244729	0.636633	0.794409	351	340	257	140	369	371	279	156	366	367	279	156	10.3242	7.90844	9.7516	5.41763	2.05161	2.46308	1.32131	1.02043	2.11722	2.63569	1.37068	1.0534
PA14_06090	PA0466	PA0466			FALSE	0.26334	1.62381	0.165623	0.695551	0.841629	0.101545	1.67541	0.0284707	0.870952	0.936961	0.103046	1.69164	0.0308513	0.865768	0.936133	51	39	33	33	53	48	34	32	53	48	34	32	6.72817	4.55458	5.01694	5.72759	5.62388	5.92165	3.33619	4.20957	5.99019	6.99396	3.43169	4.33804
PA14_06120	PA0467	PA0467			FALSE	-0.369454	4.51855	4.58455	0.0674246	0.241405	-0.379818	4.56961	4.61367	0.0702704	0.25541	-0.377536	4.58139	4.55594	0.0719983	0.261293	384	481	242	177	402	514	252	185	401	512	252	184	24.7178	16.2967	30.1905	14.9893	6.00253	8.96923	3.24372	3.28039	6.24984	9.62606	3.43928	3.42428
PA14_06130	PA0468	PA0468			FALSE	-0.179441	5.35585	2.19062	0.180135	0.405599	-0.164468	5.3212	1.76343	0.227347	0.462571	-0.162109	5.3338	1.7147	0.233532	0.469567	738	723	474	335	729	716	475	329	729	712	473	329	31.0202	20.8437	29.6329	18.5253	5.69113	6.72648	3.13134	3.01365	5.99289	7.2969	3.26041	3.11167
PA14_06150	PA0469	PA0469			FALSE	-0.0168831	6.27868	0.0206339	0.889616	0.947437	-0.0798019	6.03963	0.426416	0.535356	0.730734	-0.0776821	6.0555	0.403944	0.546165	0.738773	1379	1249	891	721	1228	1087	759	594	1228	1086	759	594	64.246	43.4278	56.7403	44.1925	12.7919	13.5524	6.42487	6.86557	13.2388	14.13	6.55686	6.97555
PA14_06160	PA0470	fiuA			FALSE	0.295201	6.40921	6.7816	0.0335658	0.158582	0.287695	6.40784	6.54352	0.038844	0.180757	0.285448	6.12189	5.85209	0.0477286	0.204472	1356	1213	1145	828	1375	1245	1147	839	1127	1000	932	677	22.6415	20.0013	19.7494	18.1889	3.88028	3.8036	2.41674	2.33257	3.28586	3.11821	2.00597	1.92276
PA14_06170	PA0471	fiuR			FALSE	-0.677212	3.66399	8.28065	0.0223619	0.123845	-0.758163	3.50637	11.0942	0.0132692	0.0967806	-0.753694	3.52054	11.0681	0.0135016	0.0987088	290	230	128	78	252	232	104	74	252	231	104	74	11.9262	5.50707	9.22313	4.22016	2.01946	2.22712	0.701179	0.693888	2.16627	2.45826	0.750933	0.736863
PA14_06180	PA0472	fiuI			FALSE	-1.12157	3.52833	10.7755	0.0124301	0.0847061	-1.13804	3.49396	10.1474	0.0161455	0.108946	-1.1507	3.50278	10.2735	0.0158965	0.10869	349	178	79	70	348	177	78	68	347	177	76	68	26.8799	6.36556	13.3681	7.09302	8.82833	5.33495	1.64659	1.92449	9.11232	5.54849	1.6503	1.98323
PA14_06190	PA0473	PA0473			FALSE	0.185576	5.66976	2.45109	0.159131	0.382762	0.198628	5.71569	2.91928	0.132873	0.348384	0.201834	5.73116	3.01252	0.128165	0.344999	787	814	631	501	826	849	672	517	824	849	672	517	41.9453	35.184	42.3038	35.1299	10.0021	12.0899	6.86169	7.32456	10.8418	13.7064	7.48877	7.89458
PA14_06200	PA0474	PA0474			FALSE	-0.420855	0.875347	0.141732	0.717132	0.854276	-0.399695	0.658095	0.110217	0.749969	0.868475	-0.398303	0.674251	0.116223	0.743618	0.867442	14	51	16	14	12	44	14	12	12	44	14	12	1.38179	1.65212	4.90831	1.81792	0.463544	2.08412	0.478588	0.54996	0.487073	2.23355	0.492289	0.566744
PA14_06210	PA0475	PA0475			FALSE	-0.388813	3.0864	1.70213	0.23113	0.465343	-0.42212	3.08558	1.74415	0.229634	0.464677	-0.420638	3.1017	1.75466	0.228726	0.465368	150	169	75	74	144	184	73	75	144	184	73	75	10.5193	5.50254	11.5566	6.82743	2.81072	4.27332	1.23361	1.7445	2.8615	4.54886	1.26105	1.77493
PA14_06230	PA0476	PA0476			FALSE	-0.0029723	7.2222	0.00078919	0.978331	0.989778	-0.0133663	7.22131	0.0164437	0.901702	0.953827	-0.0104789	7.23682	0.0102371	0.922373	0.964328	2583	2451	1857	1296	2638	2502	1866	1307	2634	2501	1866	1307	59.7517	44.9413	55.2861	39.4423	10.3056	11.353	6.51863	6.40885	10.5302	12.4138	6.7738	6.59255
PA14_06240	PA0477	PA0477			FALSE	-0.439652	4.83767	9.66393	0.0159575	0.100124	-0.433213	4.68826	8.69996	0.0223382	0.132331	-0.411832	4.65933	7.64962	0.0291452	0.155684	556	548	309	204	512	499	280	188	497	477	273	184	23.9753	13.9398	23.0419	11.5731	4.0872	4.68253	1.93065	1.82122	4.10688	4.89822	1.96857	1.85198
PA14_06250	PA0478	PA0478			FALSE	-0.543458	3.94703	8.41327	0.0216192	0.121299	-0.416843	3.5531	3.58876	0.101586	0.305649	-0.407039	3.55064	3.41388	0.109069	0.316754	322	289	151	111	229	226	120	91	224	224	119	90	26.984	13.2384	23.6154	12.2379	6.84278	7.56538	2.73713	2.73714	6.97332	7.79857	2.81195	2.8196
PA14_06260	PA0479	PA0479			FALSE	-0.692534	5.06543	15.8596	0.00474401	0.04454	-0.67342	4.98176	14.0916	0.00762601	0.0672606	-0.690706	4.94778	14.5001	0.00723057	0.065562	751	638	267	259	715	612	259	247	698	590	249	236	31.9701	11.8911	26.4833	14.5056	5.49986	5.45737	1.76696	2.37355	5.61433	5.91994	1.81786	2.40961
PA14_06270	PA0480	PA0480			FALSE	-1.23583	5.79747	84.8759	2.59e-05	0.00091216	-1.38312	5.57067	98.9062	2.83e-05	0.00126332	-1.38262	5.58506	97.6442	3.11e-05	0.00136602	1300	1325	364	323	1202	1149	295	257	1201	1148	294	257	65.1193	19.0755	64.7187	21.2863	12.6078	14.4934	2.73324	3.3669	12.9261	15.9587	2.84313	3.46878
PA14_06280	PA0481	PA0481			FALSE	-0.423696	5.78459	12.2258	0.00919151	0.0705825	-0.440956	5.82826	12.7366	0.0096847	0.0789203	-0.439464	5.84435	12.6699	0.00993966	0.0803952	1127	997	579	413	1193	1047	597	429	1193	1047	597	429	101.464	54.5347	87.5243	48.9179	34.9853	34.7223	14.3848	14.2791	36.0831	37.2432	14.754	14.7259
PA14_06290	PA0482	glcB			FALSE	-0.0992148	9.36703	0.537754	0.48595	0.697604	-0.0903841	9.39509	0.422168	0.537336	0.731334	-0.0888407	9.41111	0.408929	0.54377	0.737686	12436	10591	8378	5224	12863	10963	8696	5381	12863	10960	8696	5380	228.24	160.864	189.538	126.138	41.6851	39.3307	20.3792	16.461	43.3283	39.9599	20.9145	17.029
PA14_06300	PA0483	PA0483			FALSE	-0.0582425	7.69808	0.293682	0.603804	0.783499	-0.0561045	7.65305	0.282453	0.612134	0.778863	-0.0541978	7.66844	0.26714	0.62189	0.784888	3552	3584	2579	1735	3482	3555	2531	1700	3480	3552	2529	1700	319.786	242.91	314.631	205.503	96.7744	109.551	64.319	60.3426	99.8979	121.708	67.8176	62.8942
PA14_06310	PA0484	PA0484			FALSE	-0.0193402	9.37553	0.0328211	0.861102	0.933276	-0.0193569	9.29918	0.0327663	0.861672	0.933244	-0.0226475	9.29219	0.0454535	0.83752	0.921911	11575	10963	8059	5856	11141	10620	7768	5583	10985	10464	7631	5485	896.686	653.143	828.126	596.832	229.424	251.258	126.416	127.251	233.634	262.053	130.699	131.351
PA14_06320	PA0485	PA0485			FALSE	0.077643	5.74035	0.349924	0.571784	0.758398	0.150364	5.48066	0.928604	0.368475	0.594882	0.157479	5.4483	0.932895	0.367704	0.594072	904	845	719	449	781	667	636	378	755	642	623	361	40.2852	33.5207	36.7181	26.3242	7.02621	7.11111	5.1574	4.4688	6.85591	7.60753	5.30119	4.44063
PA14_06330	PA0486	PA0486			FALSE	0.182314	6.22221	2.74272	0.139362	0.357971	0.186282	6.10739	2.88855	0.134606	0.350505	0.187764	6.12365	2.94893	0.131598	0.34946	1161	1192	983	692	1117	1092	917	648	1117	1092	917	648	47.5989	42.1625	47.6528	37.3252	8.69458	9.94435	6.1744	6.09079	9.10512	10.8998	6.51015	6.35412
PA14_06340	PA0487	PA0487			FALSE	-0.0534951	5.15469	0.177345	0.685632	0.837705	-0.0894411	5.00996	0.465817	0.51765	0.719006	-0.0911199	5.01955	0.482662	0.510607	0.714237	609	609	435	302	560	575	381	281	560	571	378	280	32.0734	23.9676	31.2746	20.925	6.91186	8.15593	3.57731	3.52583	7.16737	8.36418	3.65256	3.62164
PA14_06350	PA0488	PA0488			FALSE	-0.110839	3.92909	0.30316	0.598135	0.778605	-0.199569	3.7664	0.858722	0.386037	0.610831	-0.198664	3.7736	0.837367	0.391925	0.61518	256	272	158	143	241	253	139	124	241	250	137	124	31.879	20.584	33.0279	23.4278	20.1521	24.5712	10.3734	12.4064	21.4678	27.7049	10.5169	12.785
PA14_06360	PA0489	PA0489			FALSE	0.0472219	1.63478	0.00513964	0.944748	0.974875	0.881509	2.35478	4.62351	0.070037	0.25541	0.696121	2.09609	2.20551	0.183022	0.415282	36	62	35	28	57	63	74	62	51	56	56	50	1.98214	2.01608	3.32868	2.02825	0.654622	0.888204	0.822918	0.995571	0.617778	0.899892	0.663898	0.836624
PA14_06390	PA0490	PA0490			FALSE	1.32693	6.20463	88.7481	2.22e-05	0.00081041	1.29195	5.47769	59.9178	0.00013571	0.00366214	1.28997	5.49175	59.3833	0.00014547	0.00401065	791	624	1303	922	502	382	816	539	502	382	815	537	107.547	185.342	82.7282	164.924	73.6973	62.8256	93.9934	83.2362	76.7796	65.3403	96.5658	85.4582
PA14_06400	PA0491	PA0491			FALSE	-0.537454	4.08202	8.60872	0.0205814	0.118591	-0.571925	4.09844	8.71504	0.0222589	0.132285	-0.58034	4.10442	9.00089	0.0210304	0.128081	314	356	160	127	313	384	164	126	312	382	163	124	13.54	7.21801	14.9688	7.20485	2.57033	3.59661	1.0984	1.15872	2.63608	3.74347	1.12444	1.16585
PA14_06420	PA0492	PA0492			FALSE	-0.517919	3.46074	3.98038	0.0840441	0.272785	-0.530475	3.47131	4.11944	0.0834643	0.277487	-0.532326	3.48285	4.22354	0.0807731	0.276246	188	243	119	72	195	249	122	72	195	248	121	72	9.90114	6.55665	12.479	4.98875	2.43488	3.64918	1.22526	0.988568	2.43772	3.73823	1.20661	0.983155
PA14_06430	PA0493	PA0493			FALSE	0.187565	2.05021	0.144255	0.714757	0.854024	0.137389	1.79853	0.0613922	0.811678	0.907838	0.272808	1.72243	0.225665	0.649866	0.803596	70	56	49	40	58	51	45	30	54	43	43	30	11.2375	8.22951	8.76608	8.44814	20.6148	20.3071	12.5494	11.2163	19.9959	17.807	12.335	11.5586
PA14_06450	PA0494	PA0494			FALSE	-0.27626	3.71161	1.22735	0.302639	0.534531	-0.349121	3.81599	1.69442	0.235687	0.470169	-0.34766	3.83214	1.68076	0.237728	0.474531	198	280	131	113	213	323	135	122	213	323	135	122	5.74779	3.97846	7.92575	4.31564	1.20877	2.21089	0.622611	0.771899	1.25207	2.32866	0.640293	0.790289
PA14_06460	PA0495	PA0495			FALSE	-0.0247611	4.2524	0.0232068	0.882993	0.943901	-0.0009342	4.28215	3.29e-05	0.995593	0.997922	0.00207391	4.29046	0.00016158	0.990229	0.99586	322	321	227	168	332	331	236	175	330	329	235	174	14.6432	10.7998	14.2342	10.0513	3.31418	3.81558	1.91086	1.95347	3.42754	4.01574	1.97588	2.00001
PA14_06480	PA0496	PA0496			FALSE	-0.312729	4.61911	3.61625	0.0967167	0.294207	-0.358911	4.59578	4.63585	0.0697456	0.25541	-0.352775	4.6093	4.44246	0.0748444	0.265423	417	495	279	184	422	505	271	181	420	504	271	181	17.0438	11.9301	19.728	9.89418	2.91921	4.13572	1.64527	1.58144	3.10265	4.66412	1.75558	1.65629
PA14_06500	PA0500	bioB			FALSE	-0.138955	7.24685	0.948621	0.360837	0.587573	-0.127214	7.25652	0.69611	0.43263	0.650974	-0.125218	7.27188	0.677109	0.438913	0.658113	2996	2368	1872	1203	3063	2411	1949	1204	3059	2411	1949	1203	113.088	73.9243	87.157	59.7407	21.1434	18.1551	10.3442	8.65531	21.6794	19.049	10.6207	8.89145
PA14_06510	PA0501	bioF			FALSE	-0.412734	5.58243	11.4795	0.0107022	0.0771185	-0.365303	5.58322	8.70632	0.0223047	0.132285	-0.361468	5.59803	8.51534	0.0235579	0.138537	917	922	472	385	927	920	487	396	927	917	487	396	30.3942	16.3671	29.7989	16.7886	5.59509	6.50548	2.45317	2.7625	5.72545	6.92466	2.52805	2.8372
PA14_06530	PA0502	PA0502			FALSE	-0.316727	5.47228	4.23118	0.0765592	0.259406	-0.331459	5.46859	4.3546	0.0768094	0.266161	-0.320182	5.43525	3.94258	0.0893379	0.288673	871	784	419	396	864	824	418	398	830	796	404	387	48.1559	24.2355	42.2663	28.8043	10.4018	11.7623	4.32857	5.81098	10.6666	12.6305	4.4693	5.95331
PA14_06540	PA0503	PA0503			FALSE	-0.447309	4.08032	4.85952	0.0612781	0.230296	-0.354026	4.24765	4.13678	0.0829481	0.276276	-0.390697	4.14304	4.4725	0.0740766	0.264346	300	352	153	141	357	369	190	159	321	354	172	144	14.5357	7.75559	16.6305	8.98806	3.66346	4.64466	1.7643	2.10257	3.43951	4.91951	1.68266	1.97982
PA14_06570	PA0504	bioD			FALSE	-0.517255	2.67742	2.20045	0.179276	0.404848	-0.439259	2.70548	1.64731	0.241635	0.475375	-0.431389	2.70736	1.61878	0.245678	0.482055	113	135	65	44	114	138	69	47	113	136	68	47	6.57493	3.95671	7.65938	3.36819	1.46787	2.20139	0.772068	0.747665	1.5496	2.46518	0.81653	0.795241
PA14_06580	PA0505	PA0505			FALSE	-0.0379988	6.84896	0.0431361	0.841072	0.92051	0.00372569	6.51644	0.00035604	0.985491	0.993997	0.00272754	6.51614	0.0001926	0.989332	0.995349	2182	1752	1611	844	1792	1341	1303	695	1772	1328	1285	688	377.583	291.649	295.623	192.146	864.401	724.655	493.153	352.645	890.504	746.355	500.263	359.747
PA14_06600	PA0506	PA0506			FALSE	0.0337396	9.6254	0.0704868	0.797877	0.900631	0.0495423	9.6399	0.142101	0.717773	0.847873	0.0511392	9.65569	0.151893	0.708836	0.843171	14042	12274	9033	7630	14412	12494	9355	7766	14407	12490	9351	7765	310.8	209.166	264.902	222.181	58.1647	56.5593	28.4152	31.2891	60.7944	58.6385	29.3436	32.4448
PA14_06620	PA0507	PA0507			FALSE	-0.231528	5.10384	2.21937	0.177637	0.402441	-0.233691	5.17105	2.16189	0.186493	0.41756	-0.232077	5.18729	2.1239	0.19028	0.423778	551	695	383	281	584	747	410	294	584.001	747.001	410.087	294	12.2567	8.91308	15.0749	8.22354	2.30105	3.35011	1.26126	1.21142	2.42391	3.51466	1.3139	1.25954
PA14_06640	PA0508	PA0508			FALSE	-0.209462	5.80507	2.23465	0.17633	0.401353	-0.17633	5.85064	1.54925	0.254728	0.488718	-0.177416	5.85587	1.56712	0.252598	0.488049	903	1112	643	451	933.999	1161.99	676.998	477.998	927.981	1153.85	670.547	474.434	20.29	15.1151	24.3638	13.3322	3.85096	5.42117	2.13835	2.01376	3.94051	5.58102	2.17511	2.06508
PA14_06650	PA0509	nirN			FALSE	-1.15479	4.10203	22.5129	0.00180322	0.0216765	-1.29306	3.98715	22.9828	0.0021899	0.0282217	-1.28967	4.00174	22.8466	0.00227612	0.0295493	383	409	100	115	357	409	86	101	357	408	86	101	10.3305	2.82182	10.757	4.08085	1.5122	1.99181	0.308877	0.507158	1.53417	2.1138	0.318964	0.521576
PA14_06660	PA0510	nirE			FALSE	-1.65035	3.45356	10.1249	0.0143567	0.0931466	-1.59971	3.57582	9.02108	0.0207271	0.125979	-1.59814	3.59166	8.9604	0.0212272	0.128668	313	240	29	72	343	265	33	81	343	265	33	81	14.8948	1.44376	11.1365	4.50769	3.10365	2.86345	0.26961	0.947501	3.25205	3.21271	0.28556	0.988941
PA14_06670	PA0511	nirJ			FALSE	-1.46288	4.62891	16.8617	0.00403016	0.0399521	-1.48283	4.56093	15.3581	0.0061888	0.0588221	-1.47517	4.57233	15.1406	0.00651317	0.0608498	738	480	102	159	703	483	95	153	699	482	95	153	25.3439	3.66458	16.0733	7.18364	4.61098	3.58059	0.488019	1.04353	4.74244	3.73663	0.505896	1.08487
PA14_06680	PA0512	nirH			FALSE	-1.54551	2.75903	11.8203	0.00997592	0.074247	-1.41657	2.92852	8.44485	0.0237367	0.136701	-1.415	2.94439	8.46043	0.0238682	0.139319	210	123	29	39	221	152	29	52	221	152	29	52	16.2682	2.35031	9.2912	3.9748	4.82184	3.87704	0.550594	1.37165	5.2489	4.44228	0.592888	1.45298
PA14_06690	PA0513	nirG			FALSE	-2.02679	2.39037	11.6497	0.0103313	0.0752978	-2.0151	2.38753	13.2064	0.00889711	0.0739078	-2.0084	2.39929	13.2868	0.00889777	0.0743426	150	126	12	27	147	133	14	26	147	132	14	26	13.5045	1.13025	11.0612	3.19802	3.74938	3.92323	0.315367	0.831907	4.02284	4.52207	0.344398	0.900245
PA14_06700	PA0514	nirL			FALSE	-1.77171	2.91107	13.618	0.00703206	0.0583547	-1.92031	3.12538	18.7034	0.00376912	0.0415898	-1.94125	3.13656	19.6536	0.00338232	0.0393894	235	150	24	42	279	187	28	44	279	187	28	43	17.8928	1.91174	11.1365	4.20718	5.82367	4.73432	0.524142	1.16595	5.85816	5.08608	0.534997	1.14656
PA14_06710	PA0515	PA0515			FALSE	-1.5657	2.96974	10.0973	0.0144467	0.0934944	-1.52456	3.10843	8.51958	0.0233155	0.135467	-1.52297	3.12427	8.50028	0.0236424	0.138558	256	132	29	48	285	147	31	56	285	147	31	56	22.5897	2.67718	11.3577	5.57242	6.9423	4.02654	0.667553	1.72801	7.18155	4.47381	0.704911	1.81044
PA14_06720	PA0516	nirF			FALSE	-1.38424	5.0345	13.584	0.00707648	0.0585345	-1.38791	5.02502	11.8806	0.0113695	0.0878766	-1.39351	5.03712	12.0241	0.0112077	0.0875422	1071	522	155	209	1046	564	143	218	1045	563	143	216	36.3116	5.49788	17.2573	9.32252	6.00121	3.64783	0.664188	1.38145	6.14832	3.85419	0.687975	1.4132
PA14_06730	PA0517	nirC			FALSE	-1.63846	2.25744	8.18692	0.0229066	0.125645	-1.80904	2.58605	13.4103	0.00858118	0.0718639	-1.80748	2.60182	13.5689	0.00846872	0.0721389	168	69	22	24	214	99	27	27	214	99	27	27	18.6542	2.55563	7.47073	3.50598	9.14895	4.83944	1.10292	1.60252	9.80083	5.59161	1.18931	1.68031
PA14_06740	PA0518	nirM			FALSE	-1.87829	3.78204	9.02734	0.0185645	0.111193	-1.90355	3.95622	7.10027	0.0333601	0.166703	-1.90192	3.97197	7.03795	0.0341811	0.16919	539	184	34	79	613	220	31	94	613	220	31	94	68.3987	4.51383	22.7679	13.1892	44.5052	17.6354	2.06682	9.12762	46.9434	20.2819	2.23153	9.55841
PA14_06750	PA0519	nirS			FALSE	-1.98273	7.40564	11.7024	0.0102199	0.074796	-1.98699	7.41083	10.454	0.0151321	0.105005	-1.98677	7.42565	10.3523	0.0156354	0.107767	6913	2224	449	893	7096	2225	458	898	7095	2222	457	897	161.883	10.9999	50.7829	27.5118	26.9276	9.14932	1.30874	3.4044	28.4305	9.61867	1.36241	3.55897
PA14_06770	PA0520	nirQ			FALSE	-0.452877	6.12996	3.35091	0.107578	0.309556	-0.423454	6.10443	2.78321	0.140786	0.360265	-0.419242	6.119	2.72245	0.144894	0.368013	1734	992	634	588	1709	991	644	585	1705	990	644	585	88.5231	33.8614	49.3817	39.4926	17.7672	11.9975	5.52167	6.98895	18.7501	13.0418	5.85508	7.34167
PA14_06790	PA0521	PA0521			FALSE	-1.23952	3.34647	6.20935	0.0397228	0.176794	-1.16082	3.34744	6.28028	0.0418513	0.188276	-1.15927	3.36332	6.25612	0.0424264	0.19228	364	112	70	55	349	127	76	56	349	127	76	56	27.5573	5.54423	8.268	5.47809	7.41258	3.42034	1.52717	1.58488	7.6676	3.85732	1.62227	1.63325
PA14_06810	PA0523	norC			FALSE	-2.68947	5.41787	15.6279	0.00493156	0.0457994	-2.74382	5.10839	16.8714	0.00490008	0.0497949	-2.72735	5.11114	16.5719	0.00521557	0.0531719	2026	468	78	147	1631	421	65	113	1614	417	65	113	183.641	7.39662	41.3641	17.5299	51.784	14.7502	1.57034	3.66298	54.5397	15.7824	1.62754	3.79495
PA14_06830	PA0524	norB			FALSE	-2.41693	6.825	8.79977	0.0196278	0.115546	-2.41504	6.92541	7.95214	0.026779	0.146487	-2.41317	6.94086	7.87925	0.0275073	0.150428	5500	951	194	496	6008	1011	216	532	6007	1011	216	532	157.262	5.80326	26.5149	18.6584	31.5195	6.11192	0.964228	3.33219	33.1862	6.76336	1.02309	3.50135
PA14_06840	PA0525	PA0525			FALSE	-2.19173	4.87924	12.5692	0.00858795	0.0670485	-2.27867	4.98946	13.4958	0.00845316	0.0712352	-2.27706	5.00513	13.3738	0.00876252	0.073542	1272	352	72	135	1414	386	84	133	1414	386	84	133	27.6487	1.6373	7.46066	3.86058	5.18037	1.71954	0.269354	0.595026	5.343	1.85646	0.281482	0.615179
PA14_06860	PA0526	PA0526			FALSE	-2.13321	2.85449	13.2296	0.00756271	0.0609888	-2.052	2.95187	14.2054	0.00748011	0.0664296	-2.03919	2.93908	13.5108	0.00855481	0.0723172	297	93	23	30	304	116	26	34	298	113	25	34	60.8823	4.93254	18.5894	8.09072	256.619	109.698	17.2206	30.1905	262.075	111.138	17.0323	31.1119
PA14_06870	PA0527	dnr			FALSE	-0.298935	5.72523	4.25277	0.0759564	0.258634	-0.274946	5.76128	3.58707	0.101652	0.305667	-0.275083	5.77668	3.58941	0.101921	0.30715	1101	862	559	434	1133	900	594	447	1133	900	594	446	64.3429	34.1769	49.1211	33.3683	14.1102	12.0141	5.99939	6.10119	14.965	12.9463	6.25973	6.30972
PA14_06880	PA0528	PA0528			FALSE	-0.216556	3.06563	0.59987	0.462661	0.679141	-0.375946	3.09214	1.56732	0.252241	0.486333	-0.374488	3.10828	1.57987	0.250864	0.486364	141	157	91	69	137	188	88	67	137	188	88	67	6.41209	4.32942	6.96189	4.1282	1.37561	2.20709	0.716496	0.745835	1.4235	2.34267	0.741494	0.77204
PA14_06890	PA0529	PA0529			FALSE	0.0965055	4.28363	0.31678	0.590193	0.773402	0.110124	4.26063	0.410978	0.542622	0.736384	0.108651	4.27534	0.399677	0.548233	0.740606	337	293	231	187	332	296	236	183	332	296	235	183	19.1894	13.7611	16.2685	14.0089	4.74928	4.92444	2.70129	2.80942	5.08986	5.27579	2.83501	2.94447
PA14_06920	PA0530	PA0530			FALSE	-0.458606	3.54063	2.90272	0.129902	0.344955	-0.502725	3.67174	3.69892	0.0974197	0.300778	-0.501271	3.68785	3.69042	0.0980915	0.301747	181	267	110	92	204	303	124	97	204	303	124	97	6.12111	3.89182	8.80461	4.09328	1.17706	2.07177	0.611703	0.668709	1.22173	2.24276	0.636293	0.688913
PA14_06930	PA0531	PA0531			FALSE	-0.381603	5.25686	9.46713	0.0167104	0.103459	-0.414209	4.55947	7.3735	0.0310386	0.160564	-0.412725	4.57558	7.32863	0.0316563	0.162598	749	704	401	296	476	443	254	176	476	443	254	176	41.7573	23.3885	38.271	21.7107	5.65651	6.28123	2.56997	2.47403	5.98001	6.92437	2.70788	2.57864
PA14_06940	PA0532	PA0532			FALSE	-0.231811	3.7917	1.31664	0.286949	0.520791	-0.202879	3.89728	1.07909	0.334679	0.563682	-0.201386	3.91344	1.07048	0.336765	0.565101	256	243	143	120	280	262	160	130	280	262	160	130	20.1837	11.7952	18.6816	12.4473	5.85518	5.95456	2.79088	3.11647	6.36655	6.60961	2.96553	3.27846
PA14_06950	PA0533	PA0533			FALSE	0.0123613	5.68777	0.0110929	0.918919	0.962902	0.020563	5.72309	0.0297846	0.868041	0.936403	0.0209401	5.73876	0.0308312	0.865811	0.936133	845	880	608	475	870	925	632	493	870	925	631	493	22.6542	17.0531	23.005	16.7539	4.05948	5.05462	2.36215	2.51835	4.3071	5.42755	2.46565	2.61595
PA14_06960	PA0534	pauB1			FALSE	-0.215318	4.68209	1.59621	0.244802	0.478717	-0.229105	4.67224	1.59391	0.248641	0.482872	-0.226111	4.68758	1.55466	0.254309	0.489526	407	517	295	205	404	535	293	206	404	534	293	206	12.6117	9.56334	15.6213	8.35728	2.14589	3.35761	1.29956	1.26052	2.2835	3.66925	1.38953	1.33858
PA14_06970	PA0535	PA0535			FALSE	-0.435345	3.99242	4.79397	0.0626749	0.232657	-0.558707	3.82372	6.11058	0.043954	0.194335	-0.557253	3.83981	6.10412	0.0443253	0.196627	284	327	176	110	247	326	145	98	247	326	145	98	20.4548	13.2616	22.9653	10.4232	4.38716	6.93967	2.15966	2.0779	4.63844	7.69565	2.30431	2.19077
PA14_06980	PA0536	PA0536			FALSE	0.49083	6.60456	19.384	0.00275361	0.0295152	0.505134	6.80027	21.5538	0.00260015	0.0320622	0.506012	6.81625	21.8299	0.00256908	0.0322903	1419	1305	1333	1048	1633	1525	1562	1209	1633	1525	1562	1208	55.2846	54.3325	49.5769	53.7174	12.211	13.3984	9.75794	10.4036	12.717	14.493	10.1363	10.7055
PA14_06990	PA0537	PA0537			FALSE	0.727288	7.55768	39.4123	0.00032971	0.0062597	0.740017	7.49018	38.5904	0.00050875	0.00976109	0.741517	7.50595	38.9156	0.00051293	0.0100176	2571	2210	2888	2069	2488	2130	2831	1976	2488	2128	2830	1975	168.754	198.316	141.446	178.667	44.014	41.7019	40.3063	38.0846	45.7054	44.7376	42.5013	40.1478
PA14_07010	PA0539	PA0539			FALSE	-1.0456	3.01887	6.89404	0.0325037	0.155837	-1.09039	3.07195	7.00373	0.0342346	0.16908	-1.08519	3.08544	6.99719	0.034556	0.170631	128	233	50	56	132	254	52	57	132	253	52	57	6.15713	2.51621	10.9288	3.54395	1.29454	3.16463	0.486878	0.795968	1.37728	3.69826	0.523898	0.837558
PA14_07020	PA0540	PA0540			FALSE	0.0885182	4.25291	0.237227	0.640318	0.809444	0.140036	3.96432	0.475037	0.51367	0.716962	0.141496	3.98057	0.487028	0.508766	0.713218	289	329	256	160	234	271	216	134	234	271	216	134	29.8508	27.6634	33.1361	21.7425	11.5346	14.9651	8.35407	6.94809	12.017	15.5641	8.59324	7.16014
PA14_07030	PA0541	PA0541			FALSE	-0.288218	4.82614	4.39235	0.0722046	0.251313	-0.238546	4.77812	2.6115	0.151717	0.374882	-0.238853	4.79204	2.59179	0.153413	0.37866	523	523	318	220	505	509	328	211	505	508	328	210	45.5468	28.9729	44.4125	25.2064	13.3256	14.3566	6.92754	6.05356	13.5244	15.0447	7.0251	6.06974
PA14_07040	PA0542	PA0542			FALSE	-0.0255527	4.91425	0.0281398	0.871275	0.938999	-0.0781936	4.70299	0.225047	0.650186	0.804032	-0.0901232	4.70485	0.297092	0.603389	0.774901	461	559	358	268	408	505	310	227	406	502	305	224	43.8754	35.646	51.8775	33.5572	13.4141	17.2599	8.87655	8.89601	15.0127	20.8162	9.60351	9.52891
PA14_07050	PA0543	PA0543			FALSE	0.562993	6.33276	18.8833	0.00296073	0.0314082	0.583569	6.10657	19.9446	0.00319022	0.0371407	0.584428	6.1103	19.1545	0.00361455	0.0408269	1150	1040	1064	932	986	903	934	802	980	893	920	799	47.4399	45.9193	41.8337	50.5816	8.43126	9.44271	6.87094	8.22511	8.57241	9.96012	7.00838	8.44546
PA14_07060	PA0544	PA0544			FALSE	0.27707	6.37237	4.57212	0.067721	0.241626	0.238853	6.05303	3.38859	0.109791	0.31555	0.240652	6.06946	3.44189	0.107884	0.315383	1388	1134	1078	826	1136	950	877	650	1136	950	876	651	74.5737	60.5931	59.4096	58.3859	13.1903	12.6578	8.30824	8.42703	13.3744	12.9551	8.31478	8.41704
PA14_07070	PA0545	PA0545			FALSE	-0.479946	5.06812	11.55	0.0105466	0.0761044	-0.459547	5.06975	9.38409	0.0190836	0.120121	-0.460813	5.08252	9.39763	0.0192229	0.121698	711	601	343	246	729	600	350	251	728	599	349	250	21.7785	10.9916	17.9507	9.91346	4.10859	4.13307	1.72287	1.79527	4.29419	4.58578	1.80208	1.85478
PA14_07090	PA0546	metK			FALSE	-0.0726087	9.65392	0.416986	0.537954	0.736501	-0.0585019	9.73837	0.257635	0.627912	0.788931	-0.056742	9.75436	0.244095	0.637062	0.794468	14493	13346	9250	7224	15561	14343	10030	7729	15557	14340	10029	7729	486.425	324.793	436.773	318.982	102.351	107.028	49.1617	50.2442	105.342	109.615	50.4355	51.8313
PA14_07110	PA0547	PA0547			FALSE	-0.139203	8.12451	1.80684	0.218649	0.453425	-0.163768	7.92427	2.42623	0.164861	0.389933	-0.162277	7.94044	2.41107	0.16637	0.394609	5091	4766	3200	2389	4572	4232	2773	2095	4572	4232	2773	2095	203.098	133.555	185.397	125.386	35.8221	38.8588	17.6425	18.1198	37.4396	41.2475	18.3849	18.7872
PA14_07130	PA0548	tktA			FALSE	0.0753618	8.84907	0.522882	0.491841	0.703118	0.0785961	8.85475	0.567816	0.476589	0.686833	0.0795426	8.87062	0.588802	0.46908	0.680465	7490	7643	5631	4309	7610	7841	5737	4364	7609	7841	5736	4361	149.85	117.86	149.102	113.418	27.0194	31.5562	15.7121	15.943	28.1208	32.7975	16.2458	16.4605
PA14_07140	PA0549	PA0549			FALSE	-0.196547	5.30609	2.29243	0.1715	0.396747	-0.100594	5.67624	0.562647	0.478524	0.687974	-0.0943692	5.68434	0.490436	0.507337	0.712221	702	717	472	309	950	861	651	410	944	854	649	408	26.3486	18.534	26.2413	15.2584	6.70612	7.42163	3.97977	3.54876	6.94685	7.95152	4.10092	3.60267
PA14_07150	PA0550	PA0550			FALSE	-0.112466	4.97313	0.741473	0.416225	0.636397	-0.110331	4.94313	0.689315	0.43478	0.652143	-0.108849	4.95931	0.670779	0.440962	0.66036	558	537	364	269	549	542	364	264	549	542	364	264	27.9512	19.0755	26.2294	17.7276	5.35864	6.02019	3.00832	2.98376	5.50138	6.47117	3.1385	3.10388
PA14_07170	PA0551	epd			FALSE	0.61646	6.04994	26.7383	0.0010896	0.0147915	0.539468	5.93371	18.9319	0.00365288	0.0404809	0.540936	5.95006	19.0533	0.00366416	0.0411326	839	920	1004	691	805	901	927	623	805	901	927	623	31.5796	39.5354	33.766	34.218	5.79856	7.43233	5.49571	5.03333	5.96557	7.90292	5.6754	5.18547
PA14_07190	PA0552	pgk			FALSE	0.556498	7.04469	28.2138	0.00092772	0.0132586	0.579522	6.99702	31.793	0.00089048	0.0145563	0.581035	7.01299	32.2753	0.00087815	0.0146683	1848	1751	1891	1414	1771	1740	1859	1393	1771	1739	1858	1393	63.4627	67.9385	58.634	63.8847	12.2109	13.7348	9.64366	9.66685	12.739	14.2514	9.86061	9.89669
PA14_07200	PA0553	PA0553			FALSE	0.663307	7.85917	18.33	0.00321323	0.0332946	0.626479	7.72648	16.2012	0.00542292	0.0540401	0.626732	7.73981	16.2411	0.00548316	0.0549173	3484	2575	3269	2678	3266	2445	3022	2415	3260	2442	3012	2411	692.869	680.136	499.342	700.673	2450.64	2055.26	1779.17	1906.15	2548.44	2134.91	1824.05	1961.06
PA14_07210	PA0554	PA0554			FALSE	0.641126	7.33499	18.3104	0.00322268	0.0332946	0.625677	6.96915	18.5325	0.00385926	0.0419541	0.62689	6.97723	18.8998	0.00374112	0.0415742	2151	2098	2039	2013	1754	1624	1637	1537	1749	1610	1633	1524	251.411	249.326	239.109	309.541	95.0892	97.858	85.1917	118.677	112.091	126.263	96.7435	121.265
PA14_07230	PA0555	fda			FALSE	0.542929	9.80649	19.891	0.00256229	0.0281954	0.560033	9.80782	19.377	0.00343946	0.0387845	0.561278	9.82391	19.5378	0.0034344	0.0394879	12939	11634	12157	10029	13136	11724	12380	10173	13135	11723	12376	10171	485.647	477.369	425.791	495.232	95.6511	94.12	69.2223	75.6946	101.941	100.778	72.8933	79.7935
PA14_07240	PA0556	PA0556			FALSE	-0.0316409	5.10477	0.0557557	0.81974	0.912035	0.0255124	5.08911	0.0311023	0.865187	0.935031	0.0240448	5.04666	0.0285815	0.870744	0.938457	620	548	403	309	622	531	407	318	592	516	393	303	51.3114	34.8927	44.2232	33.6443	16.5175	16.9689	9.29547	9.7369	16.959	17.5	9.23269	9.56075
PA14_07250	PA0557	PA0557			FALSE	-0.133192	6.66893	1.2857	0.292246	0.526105	-0.116071	6.63992	1.02309	0.346668	0.573542	-0.114451	6.65375	0.997369	0.352675	0.580956	1684	1898	1140	893	1677	1878	1147	882	1673	1876	1146	880	102.458	72.5632	112.602	71.4804	28.4878	35.84	14.7056	14.9144	29.5954	36.4537	14.8558	15.231
PA14_07260	PA0558	PA0558			FALSE	0.0801087	5.17608	0.399295	0.546479	0.743819	0.0699975	5.08019	0.288287	0.608557	0.777055	0.0809544	5.08719	0.382731	0.556604	0.746603	582	598	461	322	550	578	431	306	545	572	431	304	30.2922	25.1025	30.3498	22.0493	6.53994	8.05388	4.44498	4.45779	6.96505	8.84422	4.68748	4.59603
PA14_07280	PA0559	PA0559			FALSE	-0.0182645	5.85085	0.01787	0.897221	0.951991	-0.0366427	5.81084	0.0651783	0.806096	0.904848	-0.0385201	5.81947	0.0727193	0.795542	0.897627	997	956	765	459	976	970	758	441	969	969	752	439	33.8026	27.1347	31.6054	20.4739	6.31825	7.12488	4.00922	3.17293	6.44269	7.51891	4.12282	3.25148
PA14_07290	PA0560	PA0560			FALSE	0.361025	4.19932	1.71825	0.229144	0.463423	0.388258	4.04074	1.81752	0.221101	0.455489	0.390189	4.03351	1.85445	0.217323	0.453483	287	251	318	132	260	225	290	121	257	220	284	120	23.4608	27.1954	20.007	14.196	6.11612	5.88404	5.51493	3.14605	6.20214	6.05401	5.5297	3.19475
PA14_07300	PA0561	PA0561			FALSE	0.290355	4.81831	2.61299	0.147721	0.368511	0.330767	4.85264	3.11597	0.122468	0.335629	0.333871	4.8682	3.15474	0.120915	0.334654	404	447	429	236	413	461	455	244	412	461	455	244	13.982	15.5329	15.0849	10.7456	3.31875	4.0857	2.90238	2.09253	3.59995	4.52188	3.08185	2.22358
PA14_07310	PA0562	PA0562			FALSE	-0.0881931	3.54804	0.131965	0.726563	0.860455	-0.0013339	3.57066	2.83e-05	0.995911	0.998037	-0.0234941	3.56818	0.00866619	0.928555	0.966789	173	228	136	100	170	233	148	103	169	232	146	100	10.245	8.42582	13.1658	7.79107	2.22749	3.58288	1.60351	1.52464	2.26254	3.74711	1.61941	1.50435
PA14_07330	PA0563	PA0563			FALSE	0.0807672	7.14718	0.597391	0.463552	0.679897	0.0649101	7.16482	0.352559	0.572023	0.755786	0.0656031	7.18064	0.363825	0.566258	0.752272	2365	2275	1726	1331	2525	2284	1772	1343	2524	2285	1770	1343	267.053	203.899	250.492	197.731	163.958	166.147	90.2808	89.4959	170.748	168.982	90.3034	87.2246
PA14_07340	PA0564	PA0564			FALSE	-0.263111	4.06301	1.67133	0.234992	0.468774	-0.327917	4.05617	2.05692	0.196183	0.428719	-0.326443	4.07232	2.03766	0.198393	0.432183	274	335	166	147	271	359	159	147	271	359	159	147	12.0095	7.61185	14.3175	8.47663	2.05624	3.24891	1.09845	1.45793	2.21034	3.71283	1.17853	1.53049
PA14_07355	PA0565	PA0565			FALSE	1.00392	7.80159	8.41887	0.0215886	0.121259	1.01946	7.61989	7.5695	0.0295024	0.155591	1.02006	7.63607	7.52239	0.0301081	0.158516	2792	2212	5062	1588	2499	1958	4582	1390	2500	1958	4581	1389	329.219	624.453	254.333	246.349	189.619	166.438	272.791	110.945	197.629	173.1	280.539	114.248
PA14_07360	PA0566	PA0566			FALSE	0.835576	6.27542	5.44473	0.0504331	0.206755	0.873499	6.22146	5.71295	0.0494552	0.208034	0.873739	6.23707	5.69137	0.0500807	0.209848	1061	812	1698	520	1037	768	1659	522	1037	768	1657	522	82.193	137.615	61.337	52.9974	18.7787	17.2754	31.315	14.7733	19.4809	20.6	33.3625	15.2242
PA14_07370	PA0567	PA0567			FALSE	1.8115	8.38842	199.157	1.29e-06	0.00014206	1.87917	8.626	226.444	1.93e-06	0.00032195	1.88067	8.64264	228.519	2.02e-06	0.00035654	2753	2256	6223	4737	3130	2664	7464	5723	3130	2664	7464	5723	692.115	1636.74	553.042	1566.78	4227.46	4030.84	7909.82	8130.83	4404.27	4192.18	8136.27	8378.98
PA14_07380	PA0568	PA0568			FALSE	2.04749	7.26449	240.323	6.57e-07	0.0001117	1.95877	6.59336	221.202	2.08e-06	0.00032423	1.96026	6.61	220.292	2.27e-06	0.00036415	1114	904	3039	2184	733	621	1970	1321	734	620	1970	1321	97.0157	276.882	76.7666	250.231	21.9175	20.4395	43.9306	38.9877	24.0026	21.795	46.9399	41.2187
PA14_07400	PA0569	PA0569			FALSE	0.557739	4.49338	10.9877	0.0118741	0.082595	0.42653	4.43238	5.08091	0.0602286	0.232854	0.418981	4.4413	4.85377	0.0651823	0.246539	276	334	317	243	281	347	276	241	280	347	274	239	23.4238	28.1459	27.6403	27.1323	8.6256	11.9327	6.56343	7.63156	8.41605	12.4103	6.45751	7.61921
PA14_07410	PA0570	PA0570			FALSE	0.534298	3.66102	4.38318	0.0724436	0.251313	0.323476	3.5228	1.0926	0.331885	0.559892	0.32645	3.52756	1.07013	0.336839	0.565101	142	202	165	143	131	215	137	127	128	215	136	126	16.3109	19.8281	22.625	21.6101	6.9732	12.9468	6.28273	8.32912	7.1471	14.526	6.72401	8.9465
PA14_07420	PA0571	PA0571			FALSE	0.344821	4.82096	6.13993	0.0405658	0.179614	0.459303	4.89877	10.2101	0.0159313	0.108215	0.46385	4.90343	10.2283	0.0160488	0.109585	407	428	370	290	408	450	406	322	402	448	404	319	26.4538	25.1596	27.126	24.7984	7.35895	9.73877	5.87876	6.26172	7.49943	10.0421	5.99344	6.36275
PA14_07430	PA0572	PA0572			TRUE	1.05206	9.33355	43.3404	0.00024339	0.00504929	1.0589	9.38433	41.3807	0.00041432	0.00828958	1.06022	9.39368	41.3429	0.00042982	0.00864353	7756	6399	9200	8785	8108	6766	9688	9170	8074	6728	9639	9125	111.844	138.794	89.9778	166.667	18.2199	17.2859	17.0314	21.8692	19.003	18.0761	17.6329	22.5825
PA14_07440	PA0573	PA0573			FALSE	-0.0374026	3.43388	0.0256743	0.876987	0.940956	0.097973	3.3359	0.155771	0.705255	0.841007	0.0968055	3.34214	0.151156	0.709503	0.843467	180	184	121	99	166	164	118	99	165	163	116	99	21.4142	15.0599	21.3449	15.4952	10.2954	12.2285	6.3929	8.01618	11.5626	14.5444	7.1084	8.42702
PA14_07450	PA0574	PA0574			FALSE	0.0950215	5.09948	0.543142	0.483848	0.695946	0.0804998	5.02439	0.357782	0.569261	0.7548	0.0639299	4.87138	0.208961	0.662048	0.811809	571	542	416	324	564	517	407	302	504	463	362	265	20.3429	15.5052	18.8288	15.1863	4.49118	4.5851	2.51601	2.52122	4.12956	4.20629	2.25657	2.24057
PA14_07500	PA0575	PA0575			FALSE	0.255832	8.78346	5.75952	0.0456196	0.192862	0.266531	8.78962	6.16856	0.0432203	0.191916	0.268604	8.8058	6.34236	0.0413964	0.190315	7059	6479	5842	4268	7183	6601	5957	4342	7180	6600	5957	4343	75.4872	65.3581	67.5593	60.0462	11.3569	11.6102	7.6487	7.63102	11.8529	12.44	7.96775	7.91792
PA14_07520	PA0576	rpoD			FALSE	0.0690937	10.2788	0.267033	0.620417	0.795996	0.0840525	10.3447	0.347759	0.574587	0.756601	0.0856588	10.3607	0.361649	0.567391	0.752608	22026	18858	16403	10654	23478	19845	17562	11248	23472	19843	17560	11247	474.892	369.991	396.463	302.206	100.62	91.7071	52.0187	42.8719	103.588	90.9909	52.5283	43.911
PA14_07530	PA0577	dnaG			FALSE	-0.134672	7.27345	1.49496	0.258969	0.494213	-0.12589	6.98664	1.34256	0.285935	0.519543	-0.12378	7.00249	1.30934	0.291781	0.52574	2812	2642	1871	1256	2242	2295	1562	1039	2241	2294	1562	1039	56.3432	39.22	51.6186	33.1091	7.36267	8.31519	3.98243	3.54116	7.79471	8.88318	4.16907	3.70691
PA14_07550	PA0578	PA0578			FALSE	-0.114513	5.40209	0.84627	0.386625	0.610082	-0.0691754	5.73527	0.333343	0.582436	0.763223	-0.0676938	5.75146	0.31976	0.590194	0.765731	760	717	511	347	960	907	664	448	960	907	664	448	67.5104	47.4882	62.1045	40.5525	27.2617	27.9397	13.8754	12.3255	30.1026	30.169	14.8899	13.241
PA14_07560	PA0579	rpsU			FALSE	0.0589775	7.68266	0.140157	0.718627	0.854678	0.0859636	7.59904	0.260862	0.625806	0.788662	0.0874291	7.61526	0.269849	0.620163	0.784158	3379	3400	2944	1576	3318	3133	2872	1492	3318	3133	2872	1492	625.322	569.982	613.538	383.71	2036.99	2154.76	1383.43	963.513	2122.19	2241.01	1423.03	992.918
PA14_07570	PA0580	gcp			FALSE	-0.0333003	6.12551	0.0630153	0.808623	0.90454	-0.0580984	6.16435	0.191798	0.675098	0.820626	-0.0571923	6.17969	0.185134	0.680511	0.824589	1231	1145	915	557	1284	1222	946	571	1283	1222	946	570	47.9601	37.295	43.4985	28.5502	10.1534	11.5001	6.34222	5.36976	10.3339	12.2159	6.5233	5.4782
PA14_07580	PA0581	PA0581			FALSE	-0.0657568	6.43873	0.336496	0.579093	0.764153	-0.0671629	6.41617	0.348087	0.574411	0.756601	-0.0656861	6.43238	0.334365	0.582023	0.760188	1422	1563	1014	766	1422	1572	1004	765	1422	1572	1004	765	99.7227	74.3944	106.881	70.6732	25.1982	34.3713	16.9588	18.9349	25.8498	38.5529	17.8145	19.5371
PA14_07590	PA0582	folB			FALSE	0.0290014	4.94059	0.0470021	0.834223	0.917015	0.0811381	5.03134	0.355988	0.570207	0.755228	0.0826262	5.04757	0.368959	0.563602	0.750494	524	496	384	269	570	516	418	297	570	516	418	297	59.1694	45.3633	54.6129	39.9622	37.0124	37.5359	21.2965	20.2864	38.5604	39.0384	21.9062	20.9055
PA14_07600	PA0583	PA0583			FALSE	0.316274	5.13072	4.69095	0.064955	0.237361	0.299076	5.25038	4.91948	0.0634693	0.240837	0.301792	5.26611	5.01383	0.061871	0.238258	563	485	502	322	603	564	546	354	602	564	546	354	41.4455	38.6617	34.8144	31.1858	14.6011	16.0691	10.8007	9.60929	14.7823	17.0753	10.9154	9.74718
PA14_07620	PA0584	cca			FALSE	0.0173977	6.14619	0.0254947	0.877413	0.940956	0.00411642	6.14425	0.00140054	0.97123	0.98634	0.00678982	6.15988	0.00383377	0.952437	0.977406	1173	1195	865	634	1181	1238	861	643	1181	1236	861	643	38.0281	29.338	37.7765	27.0413	6.97768	8.49779	4.31986	4.49495	7.22316	9.11221	4.46592	4.59724
PA14_07630	PA0585	PA0585			FALSE	-0.293258	4.04155	2.63563	0.146215	0.366428	-0.338592	4.32744	4.15434	0.0824293	0.275586	-0.33143	4.34043	3.98181	0.0880711	0.287662	313	293	170	137	384	380	205	167	382	379	205	167	24.6778	14.0223	22.5256	14.2106	7.46066	8.38233	3.59772	4.20017	7.71666	9.40847	3.84466	4.42307
PA14_07650	PA0586	PA0586			FALSE	-0.152008	10.7421	0.946663	0.361305	0.588022	-0.135356	10.8786	0.666713	0.442064	0.659059	-0.133639	10.8917	0.646369	0.449021	0.665677	33347	27447	17652	16006	36985	30656	19754	17858	36902	30590	19704	17828	857.778	475.029	688.431	541.667	170.723	151.656	67.0508	79.6367	183.508	160.599	70.99	84.8291
PA14_07660	PA0587	PA0587			FALSE	-0.141525	10.5895	0.811327	0.396105	0.618309	-0.115008	10.7532	0.449638	0.524781	0.723827	-0.113478	10.7691	0.436564	0.53086	0.726902	30329	24178	16124	14319	34346	27245	18309	16443	34335	27244	18307	16439	953.104	530.106	740.883	592.006	224.247	193.689	85.3303	98.4861	232.893	196.7	87.4317	101.978
PA14_07680	PA0588	PA0588			FALSE	-0.137776	13.4206	0.472485	0.512814	0.719437	-0.126023	13.4265	0.320493	0.589631	0.766595	-0.124472	13.442	0.305274	0.598551	0.771005	210702	176700	109280	106206	216179	178171	112064	107601	216074	178095	111998	107567	4379.84	2376.5	3581.57	2904.49	846.655	733.38	309.756	382.092	876.33	745.119	315.961	395.135
PA14_07700	PA0590	apaH			FALSE	-0.0025637	6.95391	0.00047011	0.983275	0.990466	0.0369922	7.15957	0.0803356	0.78534	0.8932	0.0379695	7.17523	0.0851036	0.77933	0.887799	2217	1962	1577	1050	2632	2207	1885	1226	2632	2206	1883	1226	104.015	77.405	89.7586	64.8113	23.1601	22.4629	14.2493	13.0082	25.6998	26.142	15.6356	14.1285
PA14_07730	PA0592	ksgA			FALSE	0.961699	7.03303	66.2304	6.02e-05	0.00173003	0.921056	6.88122	60.6572	0.00013069	0.00361292	0.921167	6.89107	60.5136	0.00013735	0.00383537	1606	1387	2036	1591	1492	1301	1848	1423	1488	1294	1839	1416	79.5502	105.507	66.9915	103.681	15.2146	15.2562	15.8519	17.0767	16.6929	17.0414	16.5523	17.5635
PA14_07760	PA0594	surA			TRUE	0.31387	7.65924	8.89408	0.0191779	0.113414	0.333639	7.84788	10.1789	0.0160375	0.108477	0.334909	7.86364	10.3678	0.0155847	0.107651	3118	2954	2793	1945	3578	3414	3262	2237	3577	3413	3262	2235	96.3933	90.3336	89.0489	79.1082	21.7837	23.51	15.3603	14.0787	22.838	24.5253	15.7599	14.3851
PA14_07780	PA0596	PA0596			FALSE	-0.0281348	7.00184	0.0514963	0.826624	0.914387	-0.0178356	7.04081	0.0194944	0.893034	0.949361	-0.0157852	7.05539	0.0154345	0.904777	0.955309	2357	2002	1613	1078	2457	2085	1699	1111	2453	2083	1696	1111	92.642	66.327	76.729	55.744	18.2834	18.0503	11.2306	10.3925	19.4398	20.0777	11.9303	10.9111
PA14_07790	PA0597	PA0597			FALSE	-0.167103	5.67096	1.75081	0.225207	0.460103	-0.17256	5.65707	1.9806	0.203677	0.436561	-0.171424	5.66756	1.96075	0.206045	0.440433	957	855	609	407	957	873	600	413	952	871	598	411	56.6732	37.7303	49.3718	31.7096	14.3812	15.3877	7.32378	6.79951	14.5918	16.0879	7.59825	7.07964
PA14_07800	PA0598	PA0598			FALSE	-0.0582239	6.12983	0.270868	0.617961	0.794423	-0.0692459	6.12287	0.373428	0.561151	0.749007	-0.0677722	6.13907	0.358974	0.568792	0.753208	1193	1210	858	592	1176	1268	852	599	1176	1268	852	599	62.8301	47.274	62.1384	41.0186	14.1671	18.8942	8.89002	8.80059	14.9645	20.9202	9.29952	9.09855
PA14_07810	PA0599	PA0599			FALSE	-0.123178	5.79721	1.10541	0.32621	0.555009	-0.173661	5.66679	1.96945	0.204806	0.437157	-0.171853	5.68156	1.93808	0.20838	0.443207	944	1005	660	463	868	975	591	425	868	973	590	425	35.5318	25.9894	36.8857	22.9275	6.42718	8.41209	3.57269	3.50039	6.88509	9.1249	3.75627	3.66269
PA14_07820	PA0600	agtS			FALSE	-0.251302	6.40682	4.37776	0.0725853	0.251313	-0.252897	5.97804	4.48992	0.0732977	0.260843	-0.252445	5.99372	4.4988	0.0734129	0.263628	1526	1577	1004	643	1157	1190	747	487	1157	1190	746	487	25.48	17.5383	25.6758	14.125	3.22389	3.96664	1.74967	1.5909	3.36885	4.30075	1.82986	1.65626
PA14_07840	PA0601	agtR			FALSE	-0.204078	5.72096	1.88155	0.210313	0.443409	-0.190598	5.92856	1.80048	0.223042	0.457655	-0.183858	5.84938	1.43971	0.270929	0.508218	1033	866	650	395	1199	1024	756	469	1146	931	710	439	65.2328	42.9424	53.325	32.8166	19.6171	19.2393	9.86072	8.26294	19.9238	18.7312	9.82108	8.19571
PA14_07850	PA0602	PA0602			FALSE	-0.309036	5.84764	4.40611	0.0718479	0.250615	-0.31759	5.86557	4.55821	0.0716062	0.258204	-0.316097	5.88169	4.51136	0.0730989	0.263332	1200	944	656	434	1229	986	676	438	1229	986	676	438	46.3458	26.5058	35.5507	22.0521	9.53235	8.95453	4.18084	3.67886	10.2871	9.74369	4.39267	3.85888
PA14_07860	PA0603	agtA			FALSE	-0.132441	6.35813	0.725607	0.421029	0.639991	-0.0959397	5.91539	0.460275	0.520072	0.720637	-0.0948014	5.93076	0.449136	0.525184	0.723381	1241	1644	908	728	953	1182	696	539	953	1181	695	539	44.6908	34.209	57.7292	34.4913	7.25451	10.4451	4.14441	4.29813	7.534	10.9987	4.30725	4.51652
PA14_07870	PA0604	agtB			FALSE	0.163904	7.38959	2.06015	0.192095	0.421103	0.181644	7.40602	2.51705	0.15823	0.38252	0.183128	7.42229	2.57598	0.15449	0.379781	2563	2763	2030	1670	2620	2830	2089	1715	2620	2830	2089	1715	97.8523	81.0824	102.861	83.8823	21.5581	25.4709	12.5016	13.5166	22.3778	26.0752	12.7054	13.8502
PA14_07890	PA0605	agtC			FALSE	0.0679957	5.8432	0.334465	0.580215	0.765046	0.0784082	5.85748	0.424847	0.536085	0.730987	0.0801804	5.86189	0.446228	0.526487	0.723886	969	916	680	547	1008	923	705	554	999	916	700	549	31.0369	22.7862	28.6087	23.0501	5.9302	6.28884	3.52449	3.8443	6.29479	6.83863	3.66688	3.9545
PA14_07900	PA0606	agtD			FALSE	0.0729419	4.39045	0.166072	0.695163	0.841556	0.0569144	4.44518	0.102881	0.758102	0.874812	0.0490418	4.45078	0.0751793	0.792208	0.895996	311	373	240	205	333	395	252	213	331	394	249	211	14.9599	12.0778	17.4954	12.9734	3.46112	4.74317	2.47336	3.01896	3.63897	5.54932	2.65887	3.22312
PA14_07910	PA0607	rpe			FALSE	-0.041977	5.0478	0.0859639	0.777428	0.889848	-0.0294718	5.05431	0.0399768	0.847417	0.925731	-0.028006	5.07052	0.0360281	0.855085	0.930379	538	588	421	270	554	593	437	270	554	593	437	270	31.8602	26.0829	33.9539	21.0359	8.32223	9.96621	5.2082	4.29965	8.84003	10.7215	5.41719	4.48569
PA14_07930	PA0608	PA0608			FALSE	-0.113806	4.93128	0.615988	0.456937	0.673967	-0.26262	4.36692	2.14596	0.18792	0.41855	-0.264304	4.38165	2.17413	0.185766	0.417933	540	524	382	240	343	424	233	165	343	424	232	165	26.356	19.5055	24.9381	15.4109	4.066	5.83153	2.22201	2.14168	4.16542	6.0483	2.24996	2.17676
PA14_07940	PA0609	trpE			FALSE	0.0965621	6.81657	0.837869	0.38887	0.611386	0.0919387	6.89622	0.76549	0.411669	0.632069	0.0957656	6.90746	0.836658	0.392115	0.615289	1870	1798	1436	1022	2011	1942	1551	1076	2004	1932	1547	1073	50.5409	40.6035	47.3847	36.3399	10.1964	11.2299	6.24329	5.87289	10.8689	12.037	6.53904	6.11444
PA14_07950	PA0610	prtN			FALSE	-0.842395	5.84456	47.2365	0.00018426	0.00403416	-0.816204	5.70289	44.2439	0.00033975	0.007219	-0.812467	5.69997	44.3628	0.00034923	0.0074932	1278	1203	468	389	1180	1094	445	352	1164	1079	442	346	162.177	62.1316	148.858	64.9441	113.379	111.753	35.0637	37.0314	120.47	116.586	37.0623	38.9393
PA14_07960	PA0611	prtR			FALSE	-0.184922	5.55831	2.22747	0.176943	0.401752	-0.165447	5.48688	1.47625	0.265155	0.500339	-0.163083	5.50258	1.43213	0.27208	0.50865	862	823	562	372	823	799	563	347	823	798	563	347	44.6912	30.4831	41.6066	25.374	10.1686	11.0402	5.14645	4.24413	10.403	11.2449	5.27975	4.37464
PA14_07980	PA0613	PA0613			FALSE	-0.226557	2.94679	0.593869	0.464824	0.680956	-0.206304	2.82906	0.414687	0.540858	0.734767	-0.199179	2.84226	0.395865	0.550094	0.742337	141	134	85	62	122	134	73	63	122	133	73	63	15.6562	9.87401	14.5084	9.05712	7.48984	9.21601	3.51638	3.89536	7.8031	9.51337	3.6164	4.08648
PA14_07990	PA0614	PA0614			FALSE	-0.599265	1.69986	0.958045	0.358599	0.586456	-0.452474	1.42774	0.41542	0.540511	0.734684	-0.477687	1.40593	0.475017	0.513863	0.715473	61	65	34	19	48	53	31	16	47	52	29	16	5.41859	3.15968	5.63012	2.22045	1.49414	2.00483	0.79232	0.555128	1.56497	2.04573	0.788701	0.585635
PA14_08000	PA0615	PA0615			FALSE	0.151207	5.10038	0.730734	0.419467	0.639264	0.126921	5.085	0.456643	0.521671	0.721172	0.128425	5.10123	0.465765	0.517856	0.719075	634	458	457	306	648	461	453	304	648	461	453	304	49.1144	37.0377	34.5965	31.1869	14.1426	11.3271	8.82401	8.40943	15.0751	12.9852	9.53287	8.86619
PA14_08010	PA0616	PA0616			FALSE	-0.352796	3.75508	3.00558	0.12427	0.336686	-0.222644	3.89348	1.30848	0.291617	0.524084	-0.221153	3.90964	1.29993	0.293376	0.527501	254	251	134	111	276	268	158	129	276	268	158	129	18.1957	10.0426	17.533	10.4614	5.07876	5.80273	2.48358	2.84381	5.22009	6.23433	2.58812	2.93234
PA14_08020	PA0617	PA0617			FALSE	-0.370463	2.51678	0.990184	0.351127	0.57911	-0.434015	2.50346	1.35096	0.284559	0.518682	-0.432546	2.51956	1.38698	0.279089	0.514253	105	107	61	42	107	111	61	40	107	111	61	40	12.8354	7.80116	12.7542	6.75464	8.84081	10.9	4.19763	3.69021	9.04655	11.3425	4.3178	3.80283
PA14_08030	PA0618	PA0618			FALSE	-0.204088	4.03155	0.975247	0.354569	0.583025	-0.230688	4.05119	1.45442	0.268393	0.503975	-0.229224	4.06734	1.44174	0.270622	0.508218	301	284	208	116	289	320	200	126	289	320	200	126	13.5495	9.79552	12.4658	6.86983	3.21629	4.25878	1.73796	1.47757	3.34446	4.4067	1.77673	1.51646
PA14_08040	PA0619	PA0619			FALSE	-0.121612	3.68885	0.337437	0.578574	0.763664	-0.149173	3.91697	0.613715	0.459996	0.673875	-0.151819	3.9312	0.640048	0.451149	0.667446	236	212	143	113	281	259	177	126	281	259	176	126	17.6661	11.1988	15.4743	11.1285	5.5069	5.66805	2.91244	2.92286	5.89034	6.23428	3.1335	3.15742
PA14_08050	PA0620	PA0620			FALSE	-0.0700088	6.74397	0.443927	0.525461	0.72729	-0.0562417	6.79268	0.290326	0.607318	0.776244	-0.0532648	6.80812	0.263093	0.624491	0.786635	1884	1812	1256	942	1974	1900	1319	990	1971	1899	1319	990	36.2763	25.3011	34.021	23.863	7.51265	8.14192	3.8468	3.87791	7.91944	8.57059	3.98462	4.02333
PA14_08060	PA0621	PA0621			FALSE	-0.175383	4.64639	1.33912	0.283186	0.517116	-0.0965774	4.70973	0.402686	0.546606	0.739061	-0.104525	4.71829	0.469509	0.516233	0.717947	421	469	273	217	431	492	302	232	431	490	298	231	36.6639	24.8729	39.8269	24.8627	13.9933	17.895	7.69323	7.9233	14.5785	18.5357	7.80866	8.12991
PA14_08070	PA0622	PA0622			FALSE	-0.343979	5.20849	6.87489	0.0326815	0.156125	-0.358951	5.16796	5.96193	0.0459114	0.199499	-0.360421	5.17758	6.06234	0.0448669	0.197439	719	670	413	276	715	666	421	257	711	665	418	256	24.7552	14.8763	22.4936	12.5019	4.96661	5.2787	2.25298	1.84269	5.23755	5.59763	2.35212	1.93169
PA14_08090	PA0623	PA0623			FALSE	-0.228534	4.13312	1.74881	0.225446	0.460103	-0.23526	4.26056	1.63441	0.243302	0.476412	-0.237113	4.27519	1.6458	0.242166	0.47918	326	307	188	148	370	336	195	172	370	336	194	172	25.8557	15.5993	23.7424	15.443	9.95482	10.1274	4.06809	4.81643	10.3712	10.5327	4.18612	4.98097
PA14_08100	PA0624	PA0624			FALSE	-0.192386	3.16046	0.434619	0.529713	0.730076	-0.106986	3.18219	0.135047	0.724508	0.852304	-0.105854	3.19857	0.133973	0.725642	0.854638	135	181	92	79	134	183.926	100.999	81	134	184	101	81	15.6417	11.1518	20.4492	12.0423	7.91158	11.3396	4.71877	5.147	8.62955	12.7548	5.19001	5.67792
PA14_08120	PA0625	PA0625			FALSE	-0.0738352	6.38734	0.476146	0.511235	0.71827	-0.0877283	6.40568	0.689008	0.434878	0.652143	-0.0828	6.41243	0.615446	0.459604	0.673001	1455	1434	973	739	1498	1495	1003	744	1486	1484	995	742	25.988	18.1815	24.975	17.3654	4.69486	5.49676	2.48608	2.53259	4.86816	5.79014	2.55195	2.62241
PA14_08130	PA0626	PA0626			FALSE	-0.301693	4.19466	2.64732	0.145445	0.365031	-0.260748	4.18902	1.80389	0.222652	0.457109	-0.257159	4.20402	1.76299	0.227742	0.464373	325	351	217	131	306	371	218	137	306	370	218	137	14.8812	10.395	15.6715	7.89147	3.04113	4.38252	1.73951	1.51863	3.16076	4.72299	1.81472	1.58577
PA14_08140	PA0627	PA0627			FALSE	0.143906	2.00514	0.0765287	0.789629	0.895909	-0.220081	2.19653	0.199059	0.669444	0.81745	-0.218554	2.21267	0.20237	0.667021	0.815531	74	50	47	38	105	59	49	38	105	59	49	38	14.2899	9.49521	9.41491	9.65415	78.7866	49.5953	28.8482	29.9932	82.0818	51.5804	29.6741	30.9085
PA14_08150	PA0628	PA0628			FALSE	-0.218246	4.14912	1.63409	0.239783	0.472858	-0.305712	4.09064	2.83809	0.137519	0.35516	-0.30197	4.10553	2.78913	0.140797	0.36289	327	311	202	142	340	301	186	136	339	301	186	136	13.2033	8.53283	12.2445	7.54317	2.84167	2.92667	1.21161	1.20138	2.9996	3.05604	1.25415	1.23955
PA14_08160	PA0629	PA0629			FALSE	-0.721052	2.33334	1.774	0.22246	0.458357	-0.682871	2.41203	1.69399	0.235741	0.470169	-0.681427	2.42812	1.71345	0.233685	0.469567	64	141	34	41	68	151	39	43	68	151	39	43	4.06077	2.25692	8.72359	3.4225	1.23499	3.28149	0.539674	0.793241	1.34108	3.50941	0.5716	0.840129
PA14_08180	PA0630	PA0630			FALSE	-0.526722	0.89384	0.240774	0.637869	0.808515	-0.780307	0.868989	0.528999	0.491482	0.699535	-0.77891	0.885063	0.557127	0.480809	0.688904	18	50	15	14	17	56	14	12	17	56	14	12	1.98214	1.72807	5.36883	2.02825	0.729216	2.70989	0.595012	0.75437	0.821224	3.42977	0.675263	0.777392
PA14_08190	PA0631	PA0631			FALSE	-0.461273	0.896948	0.211323	0.658939	0.820286	-0.506949	0.930343	0.296233	0.603761	0.775264	-0.504838	0.86949	0.286388	0.609854	0.778809	30	37	16	14	33	38	18	13	31	36	16	13	4.64805	2.59345	5.58983	2.8537	10.1297	13.0675	4.33526	4.19761	9.80436	12.8752	3.96388	4.32571
PA14_08200	PA0632	PA0632			FALSE	-0.0792937	2.11544	0.0280376	0.871506	0.938999	0.141178	2.01252	0.0822574	0.782866	0.891385	0.0443055	1.53476	0.0045206	0.948358	0.974976	70	75	54	33	60	67	54	34	46	46	42	19	9.71572	7.84113	10.1505	6.0259	9.43825	11.1544	6.08868	4.9904	23.1169	25.8527	16.351	9.93488
PA14_08210	PA0633	PA0633			FALSE	-0.001178	4.26762	3.9e-05	0.995183	0.996927	-0.127736	4.14067	0.460296	0.520063	0.720637	-0.126243	4.15684	0.451003	0.524351	0.723204	365	280	237	167	343	284	212	146	343	284	212	146	29.4752	20.0226	22.048	17.7424	8.64116	7.86449	4.20721	3.94344	9.52155	8.69759	4.45484	4.11577
PA14_08220	PA0634	PA0634			FALSE	-0.129969	3.53825	0.314893	0.59128	0.774277	-0.114453	3.60494	0.247045	0.634943	0.793795	-0.11296	3.62113	0.242831	0.637921	0.794824	191	213	122	106	212	217	127	115	212	217	127	115	21.9393	14.6608	23.8571	16.0187	14.1848	16.3406	6.15133	7.33293	15.1239	17.3622	6.57283	7.89793
PA14_08230	PA0635	PA0635			FALSE	-0.0278585	2.46527	0.00521938	0.944322	0.974875	-0.210836	2.29967	0.244654	0.636557	0.794362	-0.192908	2.30727	0.212232	0.659616	0.809772	94	89	60	51	77	99	53	41	77	97	53	41	14.7352	9.83984	13.604	10.5179	24.7615	35.6654	13.3728	13.869	25.3701	36.0326	12.2135	12.7985
PA14_08240	PA0636	PA0636			FALSE	-0.286775	4.68652	2.09879	0.188442	0.416825	-0.310009	4.76009	2.38918	0.167676	0.393874	-0.308565	4.77623	2.35672	0.170561	0.400109	411	537	314	181	439	585	330	192	439	585	330	192	8.94826	7.15211	11.4003	5.1845	1.93374	2.93918	1.06057	0.809225	1.94019	2.89019	1.05258	0.813324
PA14_08250	PA0637	PA0637			FALSE	-0.449028	2.77184	1.75699	0.22447	0.45957	-0.57169	2.85027	3.03974	0.126365	0.341148	-0.565262	2.86343	3.01725	0.127914	0.34469	120	140	76	45	131	159	77	46	130	159	77	46	14.0257	9.29319	15.9558	6.9197	9.61588	13.075	4.19643	3.3212	9.94158	13.5983	4.46869	3.54459
PA14_08260	PA0638	PA0638			FALSE	-0.564863	3.202	3.73503	0.0923226	0.289105	-0.530806	3.3227	3.43306	0.107893	0.313115	-0.522125	3.33459	3.33556	0.112477	0.322046	150	214	89	65	163	237	96	75	162	236	96	75	8.61492	5.34759	11.9845	4.91139	2.17851	3.69292	1.05955	1.13316	2.29723	3.97113	1.11926	1.18839
PA14_08270	PA0639	PA0639			FALSE	-0.554387	3.56038	5.19985	0.054641	0.215304	-0.690732	3.42788	5.57014	0.0516517	0.214188	-0.680587	3.4217	5.38728	0.0549675	0.2246	201	266	115	84	176	274	96	76	173	269	95	75	10.421	6.23764	13.4476	5.72962	2.04332	3.84289	0.933888	1.03739	2.08666	4.0328	0.965475	1.05919
PA14_08280	PA0640	PA0640			FALSE	-0.401354	3.41329	2.25681	0.174455	0.399454	-0.32219	3.3449	1.18773	0.313165	0.542501	-0.225614	2.9473	0.48318	0.510388	0.714125	184	219	126	69	186	196	133	63	136	141	100	51	12.1975	8.73837	14.1561	6.01773	3.73974	4.40502	1.96802	1.2473	2.63185	3.08616	1.45215	1.00664
PA14_08300	PA0641	PA0641			FALSE	-0.21042	5.96896	2.74353	0.139312	0.357971	-0.254243	5.87518	3.50253	0.105016	0.309628	-0.29983	5.52772	3.82117	0.0934158	0.29625	1040	1219	703	518	987	1199	668	473	759	964	519	354	11.3585	8.03251	12.9819	7.44302	1.8107	2.54817	0.934643	0.888024	1.44169	2.11315	0.749445	0.687873
PA14_08310	PA0646	PA0646			FALSE	-0.131456	6.55666	1.33264	0.284263	0.518261	-0.15108	6.55478	1.7681	0.226798	0.462085	-0.120322	6.40884	1.16565	0.317659	0.549951	1607	1705	1037	840	1651	1739	1040	841	1492	1508	944	756	61.0038	41.1839	63.1121	41.9519	14.2477	15.7492	6.27592	6.71708	13.9829	14.6507	6.04298	6.47002
PA14_08320	PA0647	PA0647			FALSE	-0.109156	5.48405	0.495833	0.502896	0.712166	-0.0051244	5.36814	0.00121118	0.973244	0.987066	-0.00262	5.38385	0.00031479	0.986362	0.994311	712	848	469	422	670	745	459	404	669	745	459	404	93.9305	64.7303	109.086	73.2437	83.7889	104.374	45.0385	53.1458	87.1631	108.552	46.3279	54.4721
PA14_08330	PA0648	PA0648			FALSE	0.107782	5.14427	0.722667	0.42193	0.640107	0.0507827	5.57738	0.18342	0.681785	0.824492	0.0531119	5.58505	0.198892	0.669685	0.817459	587	556	436	332	796	809	580	448	788	807	576	446	101.577	78.9317	93.8165	75.5835	383.964	437.171	219.515	227.317	396.003	453.546	224.243	233.208
PA14_08340	PA0649	trpG			FALSE	-0.0060856	5.86599	0.00201899	0.96535	0.983704	0.0267816	5.82153	0.0407291	0.84601	0.925177	0.0301548	5.83719	0.0519092	0.826577	0.916899	1070	896	745	489	1034	884	733	489	1033	883	732	490	70.5798	51.4116	57.6304	42.4362	15.9058	14.9563	9.07146	8.22024	16.7521	16.3915	9.3851	8.54442
PA14_08350	PA0650	trpD			FALSE	0.175263	7.87318	2.55309	0.15181	0.373886	0.186536	7.89252	2.97372	0.129877	0.343709	0.187711	7.90861	3.04588	0.126412	0.34301	3915	3506	2938	2279	3997	3627	3046	2324	3997	3627	3046	2323	149.043	117.014	130.148	114.145	32.6088	33.6324	18.2894	18.4896	33.7546	34.6043	18.8701	19.204
PA14_08360	PA0651	trpC			FALSE	0.159183	6.57528	1.52446	0.254722	0.489741	0.159395	6.67772	1.37736	0.2803	0.514384	0.159735	6.69249	1.38596	0.279251	0.514367	1672	1362	1238	884	1843	1472	1328	971	1842	1471	1327	969	79.851	61.8546	63.4261	55.5428	21.057	19.5877	11.6511	11.4326	22.2393	20.5811	12.0785	11.8878
PA14_08370	PA0652	vfr			FALSE	0.0463496	7.49507	0.204694	0.663929	0.823302	0.04948	7.56263	0.240312	0.639514	0.795063	0.0509638	7.57885	0.258294	0.62761	0.787886	3041	2938	2243	1622	3236	3136	2384	1716	3236	3136	2384	1716	188.463	145.428	177.545	132.249	56.5041	57.2042	28.0414	26.0825	58.8278	56.9877	28.8861	27.3061
PA14_08380	PA0653	PA0653			FALSE	0.26579	5.0937	3.18529	0.115185	0.323664	0.264512	4.89453	2.47191	0.161479	0.38566	0.265988	4.9108	2.49363	0.160271	0.386138	538	503	495	299	487	436	444	257	487	436	444	257	50.8407	48.9375	46.3494	37.1733	17.3376	18.0324	12.8135	10.2929	17.6286	18.904	12.9221	10.3673
PA14_08390	PA0654	speD			FALSE	0.154794	6.43502	1.76989	0.222943	0.458357	0.157445	6.5204	1.91075	0.210894	0.445529	0.159301	6.53443	1.96944	0.20516	0.43952	1316	1439	1147	782	1423	1551	1235	837	1421	1548	1233	836	66.1695	60.3356	70.5521	51.7297	15.0064	16.7347	9.28552	8.14135	15.8007	17.1298	9.55395	8.41583
PA14_08400	PA0655	PA0655			FALSE	-0.0802226	7.25154	0.548531	0.481761	0.694592	-0.0717058	7.27833	0.448812	0.525151	0.723957	-0.0701027	7.29485	0.433179	0.532408	0.728245	2718	2557	1865	1272	2787	2668	1939	1305	2787	2669	1940	1305	167.666	120.36	153.806	103.232	38.0323	41.0004	21.6508	19.9171	39.9114	44.4658	22.6011	20.5865
PA14_08420	PA0656	PA0656			FALSE	-0.0594171	6.90875	0.251017	0.630923	0.803689	-0.0619551	6.55226	0.249358	0.633391	0.793398	-0.060457	6.56845	0.238381	0.640965	0.79701	2215	1915	1373	1090	1779	1506	1106	842	1779	1506	1106	842	261.182	169.374	220.184	169.094	113.754	104.902	51.4206	52.6559	123.334	115.952	55.3342	57.271
PA14_08430	PA0657	PA0657			FALSE	-0.24633	6.84453	4.36643	0.0728827	0.251835	-0.249139	6.78731	4.18751	0.0814614	0.273651	-0.246819	6.80243	4.12781	0.0835631	0.279974	2263	1937	1256	952	2226	1886	1232	914	2224	1884	1231	914	61.0388	35.442	50.9446	33.7823	11.0977	11.0165	5.03376	5.13986	11.633	11.8826	5.264	5.34888
PA14_08440	PA0658	PA0658			FALSE	0.802476	5.79958	47.0203	0.00018703	0.00407739	0.843889	5.83672	50.8572	0.00022367	0.00542514	0.848404	5.85097	51.3688	0.00022557	0.00558799	706	659	879	615	724	676	929	639	722	674	929	638	35.2323	45.8916	32.0678	40.3779	7.96308	8.65234	8.50455	8.10685	8.07492	8.98456	8.58386	8.12779
PA14_08450	PA0659	PA0659			FALSE	-0.136555	6.21257	1.60007	0.244283	0.47843	-0.119676	6.20082	1.21045	0.308932	0.539641	-0.118812	6.21286	1.19614	0.311886	0.544738	1320	1293	852	633	1340	1284	871	630	1338	1279	867	629	48.7208	32.8994	46.5357	30.738	10.0624	11.0253	5.39049	5.3628	10.0233	11.3682	5.37616	5.3649
PA14_08460	PA0660	PA0660			FALSE	-0.0828613	6.03561	0.545901	0.482777	0.694908	-0.06147	6.05476	0.291241	0.606764	0.775922	-0.0583349	6.06618	0.262854	0.624646	0.786637	1171	1099	784	559	1208	1117	812	575	1204	1112	809	574	48.3062	33.8353	44.2069	30.3381	10.0078	10.5384	5.55053	5.38149	10.4269	11.2491	5.75773	5.56591
PA14_08470	PA0661	PA0661			FALSE	-0.105704	4.49706	0.471767	0.513125	0.71955	-0.0811148	4.30628	0.247829	0.634416	0.793752	-0.0806167	4.31993	0.245148	0.63635	0.794409	397	387	249	203	355	338	232	174	354	338	231	174	37.5163	24.6171	35.6605	25.2381	13.8576	14.7809	7.1057	7.14471	14.3965	15.3726	7.27762	7.36276
PA14_08480	PA0662	argC			FALSE	-0.0694404	6.18957	0.377086	0.557573	0.750972	-0.0548912	6.18644	0.233491	0.644228	0.799378	-0.0533917	6.20151	0.221737	0.652678	0.805908	1318	1197	870	630	1330	1212	883	638	1329	1211	883	637	50.9031	35.1525	45.0786	32.0111	10.021	10.884	5.58567	5.64005	10.4396	11.8103	5.90217	5.91618
PA14_08490	PA0663	PA0663			FALSE	-0.0054533	5.79231	0.00225432	0.963388	0.983068	-0.001552	5.66639	0.00016655	0.990076	0.995491	0.00044082	5.6812	1.35e-05	0.997177	0.998423	967	900	671	492	907	832	613	463	905	832	612	463	53.6863	38.9733	48.7222	35.9363	11.5497	12.0791	6.23148	6.41731	12.0257	12.7411	6.44005	6.66858
PA14_08500	PA0664	PA0664			FALSE	-0.0161112	5.72702	0.0151978	0.905169	0.956479	0.0311278	5.49764	0.0452212	0.837878	0.921982	0.0326106	5.51385	0.0495594	0.830472	0.918961	954	837	676	441	819	710	608	375	819	710	608	375	90.1524	66.8318	77.1261	54.8276	30.4863	30.478	16.1113	12.8209	31.5039	30.3436	16.2774	13.1688
PA14_08510	PA0665	PA0665			FALSE	-0.252846	7.61896	2.1412	0.184542	0.411025	-0.248377	7.64495	1.80748	0.222242	0.456783	-0.24843	7.64031	1.80993	0.222308	0.458697	4225	2981	2341	1480	4380	3074	2453	1498	4322	3029	2412	1479	481.159	278.915	331.033	221.746	270.347	202.573	122.644	101.234	287.93	223.964	123.071	100.719
PA14_08540	PA0667	PA0667			FALSE	0.577423	9.26879	23.6588	0.00156203	0.0192726	0.587285	9.31066	23.227	0.00212842	0.0274983	0.588936	9.32679	23.5348	0.00210213	0.0274294	8364	8319	9608	6124	8752	8662	10112	6331	8750	8660	10110	6331	248.762	298.958	241.262	239.627	53.0103	56.2615	42.5098	34.2915	55.7836	56.8293	43.2859	35.3096
PA14_08560	PA0668	tyrZ			FALSE	0.043266	7.89199	0.154969	0.704932	0.848988	0.0577465	7.98835	0.275544	0.616432	0.781676	0.0655071	7.98702	0.360473	0.568006	0.752645	4159	3725	2998	2099	4496	4040	3268	2271	4429	3985	3233	2250	138.541	104.479	120.993	91.9882	33.5905	34.0992	18.4911	17.2072	34.8633	34.9425	18.8501	17.5305
PA14_55600	PA0670	PA0670			FALSE	-0.466709	3.53524	1.61901	0.241764	0.474943	-0.494142	3.51165	1.66238	0.23971	0.473697	-0.511462	3.60576	1.8782	0.214729	0.451839	142	305	107	93	143	309	103	93	153	327	110	96	4.00862	3.16008	8.39563	3.45398	0.712056	1.81766	0.441953	0.55857	0.776961	2.06515	0.48688	0.591698
PA14_55590	PA0671	PA0671			FALSE	-0.99499	1.94495	2.38403	0.164206	0.389615	-0.952322	2.05864	2.22968	0.180587	0.409425	-0.950881	2.07468	2.26904	0.177638	0.409456	50	116	22	28	51	131	25	31	51	131	25	31	3.62076	1.66671	8.19097	2.66759	0.902573	2.79391	0.414822	0.749391	0.945174	3.18657	0.438729	0.778074
PA14_55570	PA0673	PA0673			TRUE	0.432454	4.97155	4.06759	0.081337	0.267057	0.431135	4.75847	2.50802	0.158873	0.383508	0.432668	4.77478	2.51188	0.158964	0.385422	549	348	416	335	507	280	366	289	507	280	366	289	68.3654	54.1958	42.2562	54.8833	45.4437	28.3258	27.3142	28.9148	48.3631	31.0295	28.0961	29.7973
PA14_55560	PA0674	vreA			TRUE	2.49541	4.47642	47.8401	0.00017681	0.00392902	2.4774	4.43939	45.5356	0.00031181	0.00688117	2.47881	4.45612	45.2878	0.00032854	0.00732493	70	154	506	299	71	154	498	294	71	154	498	294	3.90255	29.5127	8.37179	21.9307	0.903895	2.40635	5.57576	4.68616	0.931955	2.60287	5.84493	4.8766
PA14_55550	PA0675	vreI			FALSE	2.27493	4.33594	60.6156	8.1e-05	0.00216314	2.18329	4.37483	51.8503	0.00021096	0.00524031	2.18298	4.3901	51.6508	0.00022189	0.00553373	84	147	451	262	92	163	468	266	92	163	467	266	6.14973	34.5431	10.494	25.2354	2.12785	4.33673	8.62504	6.62169	2.08793	4.34172	8.62486	6.70291
PA14_55540	PA0676	vreR			FALSE	2.14202	4.93192	152.228	3.36e-06	0.00025821	2.1576	4.84815	140.95	9.06e-06	0.0006966	2.15931	4.86104	139.805	9.9e-06	0.00076661	173	205	662	398	161	199	628	384	160	199	625	384	7.20351	28.8379	8.32337	21.8028	1.38227	2.05911	4.38292	3.70304	1.45525	2.2309	4.60559	3.88644
PA14_55530	PA0677	hxcW			FALSE	0.286496	3.29198	1.14501	0.318263	0.547716	0.232495	3.17252	0.738796	0.419528	0.638796	0.233003	3.1832	0.756597	0.414498	0.634871	143	150	146	82	138	142	128	79	138	141	127	79	8.9037	9.51032	9.10695	6.71706	2.17044	2.73404	1.60971	1.34461	2.22433	2.75339	1.61844	1.3558
PA14_55520	PA0678	hxcU			FALSE	1.27995	1.34823	2.20395	0.178971	0.404848	1.07429	1.37342	1.57208	0.25159	0.485979	1.07825	1.36612	1.62054	0.245446	0.481871	12	35	46	27	13	41	49	24	13	40	49	23	1.06595	4.27487	3.0316	3.15538	0.384726	1.4784	1.2616	0.852438	0.418794	1.57364	1.33533	0.841851
PA14_55510	PA0679	hxcP			FALSE	1.001	3.67353	14.6193	0.00586725	0.0518256	0.964099	3.61207	11.5631	0.0120907	0.0912927	0.965551	3.62854	11.6326	0.0120805	0.0921857	113	170	198	155	109	172	187	151	109	172	187	151	10.456	19.1672	15.3385	18.869	3.29582	6.24884	5.44421	5.89368	3.6934	7.43588	5.60007	6.07355
PA14_55500	PA0680	hxcV			FALSE	0.53775	2.56933	1.80992	0.218297	0.453061	0.395783	2.42606	0.77726	0.408281	0.628557	0.397211	2.44238	0.801828	0.401602	0.624065	62	97	85	60	56	99	78	50	56	99	78	50	6.60891	9.47905	10.0822	8.41435	2.53571	5.11291	3.13969	2.84146	2.72702	5.88943	3.36082	2.92818
PA14_55490	PA0681	hxcT			FALSE	1.04353	3.10448	12.2847	0.00908437	0.0698641	0.975263	3.12149	9.54406	0.0184134	0.117181	0.976711	3.13795	9.6961	0.0179952	0.116311	79	107	138	102	79	119	140	102	79	119	140	102	7.01752	12.8246	9.26804	11.9203	1.87626	3.16768	2.87862	2.92231	1.96935	3.51496	3.02498	3.05398
PA14_55480	PA0682	hxcX			FALSE	-0.008442	2.28962	0.0002154	0.988678	0.994283	0.0365032	2.35957	0.0034302	0.954993	0.978592	0.0379076	2.37584	0.00373631	0.953044	0.977833	42	118	51	47	38	131	56	50	38	131	56	50	1.73797	2.20785	4.76125	2.55871	0.350544	1.42661	0.419425	0.508312	0.355107	1.46563	0.426025	0.514525
PA14_55470	PA0683	hxcY			FALSE	-0.665496	1.61182	0.615067	0.457261	0.673967	-0.634582	1.69335	0.539818	0.487246	0.69653	-0.64637	1.69384	0.546796	0.484749	0.691844	22	98	22	24	21	108	24	26	20	108	23	26	0.769389	0.804922	3.34192	1.10425	0.13246	0.84659	0.134663	0.208898	0.136456	0.962287	0.140522	0.223409
PA14_55460	PA0684	hxcZ			FALSE	-0.0545329	0.988735	0.00281425	0.959097	0.98159	-0.216298	0.990829	0.0451154	0.838064	0.921982	-0.214878	1.00703	0.0468084	0.835158	0.921009	16	47	18	19	16	52	16	19	16	52	16	19	1.07672	1.26725	3.0841	1.68216	0.294213	1.18654	0.257558	0.429702	0.315209	1.32584	0.271387	0.446544
PA14_55450	PA0685	hxcQ			FALSE	0.109975	3.95046	0.184976	0.679384	0.834032	0.125799	4.00161	0.215509	0.657085	0.808696	0.127243	4.01787	0.220005	0.653929	0.806387	191	305	189	145	195	326	200	152	195	326	200	152	3.16538	3.27689	4.92878	3.16149	0.51312	0.993377	0.414265	0.425221	0.533064	1.03605	0.426974	0.437363
PA14_55440	PA0686	hxcR			FALSE	-0.332947	3.79143	0.913946	0.369262	0.595469	-0.335411	3.79517	0.817123	0.397142	0.619079	-0.333991	3.81133	0.807215	0.40011	0.622851	163	351	149	107	162	364	150	109	162	364	150	109	4.62102	4.41921	9.70297	3.99085	0.728593	1.90423	0.561007	0.564819	0.75009	2.02827	0.57744	0.576358
PA14_55430	PA0687	hxcS			FALSE	-0.271573	2.65822	0.374429	0.558931	0.751336	-0.55952	2.14522	0.918906	0.370835	0.596632	-0.533369	2.13061	0.841727	0.390764	0.613733	73	154	65	52	49	126	40	33	48	122	39	33	2.40168	2.23725	4.94039	2.25075	0.281553	0.885517	0.204174	0.240543	0.289649	0.970766	0.214478	0.256223
PA14_55410	PA0688	lapA			FALSE	0.358167	7.16109	11.38	0.0109269	0.0781903	0.360075	7.21676	11.2756	0.0127962	0.0953595	0.310994	2.39498	0.565411	0.477691	0.686543	2193	2032	1922	1456	2333	2134	2033	1521	90	65	64	54	74.3523	68.1737	67.1779	64.9454	16.3539	16.4439	11.2255	11.2932	0.669168	0.533516	0.372101	0.422545
PA14_55400	PA0690	pdtA			TRUE	0.467431	8.86961	17.7328	0.00351739	0.0356942	0.463987	8.88713	16.24	0.00539076	0.0538239	1.10814	4.1433	11.398	0.0126461	0.0950865	6298	6930	6682	4780	6393	7261	6868	4858	126	251	312	198	20.0855	22.2943	21.5506	20.0557	3.06033	4.16207	2.69964	2.62666	0.065632	0.155607	0.129441	0.112043
PA14_55390	PA0691	phdA			TRUE	2.95563	4.05236	20.4971	0.00235524	0.0265739	3.28538	4.04174	29.676	0.00108249	0.0165698	3.2848	4.05679	29.4415	0.0011375	0.0174122	21	105	322	284	21	83	337	287	21	83	336	287	1.3921	22.3314	6.78717	24.7686	0.486063	2.1673	5.94601	6.73845	0.500763	2.20745	5.91359	6.79279
PA14_55380	PA0692	pdtB			TRUE	0.837327	4.37513	14.4708	0.00602354	0.0528858	0.717123	4.44847	7.62028	0.0291207	0.154288	0.721118	4.46391	7.57882	0.029676	0.156943	203	295	344	219	210	353	351	229	209	353	351	229	4.96304	8.79869	7.03268	7.04412	0.845611	1.60185	1.12046	0.995499	0.871274	1.70568	1.16378	1.0341
PA14_55360	PA0693	exbB2			FALSE	1.09489	3.96027	15.2469	0.00526095	0.0478226	0.937831	3.95256	8.19305	0.0252315	0.141164	0.939263	3.96903	8.18729	0.0254944	0.143448	121	210	252	190	121	240	242	186	121	240	242	186	2.6173	5.70264	4.42929	5.40695	0.450569	1.05344	0.74599	0.787196	0.464661	1.12594	0.772916	0.812618
PA14_55340	PA0694	exbD2			FALSE	2.40772	2.25042	12.1911	0.00925549	0.070968	2.50375	2.18133	16.1427	0.00547196	0.0542755	2.50515	2.19805	16.4746	0.00529245	0.053742	10	39	95	69	12	33	98	63	12	33	98	63	0.951744	9.45914	3.61936	8.63974	0.384224	1.18146	2.41688	2.07225	0.416993	1.26441	2.58087	2.19879
PA14_55330	PA0695	PA0695			FALSE	0.496521	1.91588	0.212327	0.658192	0.819951	0.633987	2.16863	0.391433	0.552108	0.743737	0.624277	2.17853	0.378129	0.558922	0.747952	6	95	38	48	9	108	47	61	9	108	46	61	0.32107	2.12736	4.95701	3.37926	0.099955	1.34968	0.406387	0.703959	0.104651	1.42769	0.418244	0.738549
PA14_55320	PA0696	PA0696			FALSE	1.09938	4.78233	57.7354	9.53e-05	0.00247533	1.00352	4.77493	35.1015	0.00067025	0.0119667	1.00175	4.78925	34.9407	0.00070028	0.0126001	279	308	458	330	275	347	460	318	275	347	458	318	6.53341	11.2204	7.03289	10.1667	1.09814	1.55002	1.40543	1.29188	1.16599	1.65634	1.47481	1.36332
PA14_55300	PA0697	PA0697			FALSE	1.19185	3.0883	3.8363	0.0887813	0.280233	0.982522	2.7799	2.04054	0.197759	0.430128	0.943356	2.77012	1.87469	0.21511	0.452268	32	139	129	113	26	129	101	87	26	129	99	84	1.92933	8.13679	8.1718	8.96325	0.38768	2.20666	1.14176	1.30267	0.403116	2.2703	1.14167	1.28178
PA14_55290	PA0698	PA0698			FALSE	1.47124	3.02006	11.9833	0.00965082	0.0726991	1.38407	3.19278	9.33699	0.019287	0.120503	1.38097	3.20612	9.31242	0.0195934	0.122531	44	98	154	96	49	122	177	105	49	122	176	105	3.66421	13.417	7.95795	10.5179	1.44499	4.03047	4.09546	3.25713	1.48288	4.19179	4.16327	3.33789
PA14_55280	PA0699	PA0699			FALSE	0.860891	3.25072	5.86204	0.0441812	0.189427	0.738287	3.23239	3.2724	0.114966	0.32286	0.739724	3.24882	3.2912	0.114472	0.325095	78	146	132	119	75	163	125	117	75	163	125	117	3.29938	5.84143	6.02196	6.62241	0.717805	1.8618	0.952656	1.20436	0.755456	1.96414	0.995323	1.25282
PA14_55260	PA0700	PA0700			FALSE	0.376478	2.29983	0.663109	0.440887	0.657878	0.288065	2.16373	0.299155	0.602019	0.774671	0.300262	2.17533	0.326735	0.586261	0.763426	55	85	74	42	44	90	60	42	43	90	60	42	5.16086	7.26439	7.77725	5.1849	1.67238	3.86866	1.80636	1.69519	1.63711	4.02351	1.85807	1.74692
PA14_55250	PA0701	PA0701			FALSE	0.492211	3.41912	1.6227	0.241277	0.474167	0.387002	3.43794	0.839251	0.391171	0.614168	0.381793	3.45058	0.814853	0.39801	0.621497	90	205	146	113	91	227	148	110	91	227	148	109	3.64498	6.18604	8.09568	6.02091	0.724494	2.17185	0.992664	1.01456	0.771154	2.36133	1.03819	1.04392
PA14_55230	PA0702	PA0702			FALSE	-0.289292	3.01015	0.728871	0.420033	0.639393	-0.477998	3.14234	1.53467	0.256764	0.49114	-0.476583	3.15846	1.53323	0.257294	0.492314	114	179	94	58	116	231	98	59	116	231	98	59	5.02975	4.33887	7.7009	3.36667	0.96819	2.29405	0.758167	0.665009	0.994518	2.56844	0.789937	0.682327
PA14_55220	PA0703	PA0703			FALSE	-0.472416	3.854	2.33597	0.167979	0.392973	-0.459153	3.84691	2.55202	0.155775	0.380158	-0.457715	3.86303	2.53316	0.157459	0.383265	193	367	143	109	208	358	149	107	208	358	149	107	5.85789	4.54075	10.8617	4.35253	1.08266	2.216	0.72243	0.745082	1.10632	2.48557	0.762358	0.77873
PA14_55200	PA0704	PA0704			FALSE	-0.0095057	6.75366	0.0068695	0.936143	0.970794	0.00229028	6.71235	0.00040735	0.984481	0.993563	0.00254105	6.72675	0.00050193	0.982779	0.99226	1775	1869	1229	1015	1784	1807	1214	999	1782	1806	1211	998	50.862	36.843	52.2218	38.2642	9.20074	11.2832	5.37616	6.19441	9.24093	11.726	5.43288	6.22448
PA14_55180	PA0705	migA			FALSE	0.158569	6.90481	1.49073	0.259587	0.49429	0.181009	6.92517	1.77246	0.226287	0.462085	0.18298	6.94058	1.80937	0.222371	0.458697	2038	1776	1656	1037	2100	1805	1725	1061	2099	1803	1725	1060	90.5172	76.9476	76.9161	60.595	20.2188	19.5208	12.7956	10.4567	20.6325	19.7414	13.0518	10.686
PA14_55170	PA0706	cat			FALSE	0.133063	5.54841	0.970706	0.355626	0.583821	0.128848	5.45148	0.740473	0.419027	0.638525	0.143122	5.65737	1.12665	0.325283	0.55682	737	763	644	398	695	735	624	364	807	817	700	428	55.1691	50.4338	55.6929	39.1961	16.158	19.6955	11.6085	9.13128	14.6051	16.3101	9.28073	7.53881
PA14_55160	PA0707	toxR			FALSE	0.171672	2.85925	0.145844	0.713274	0.853769	-0.0477754	2.78257	0.00853719	0.929065	0.968052	-0.0463866	2.7988	0.00808891	0.930968	0.966789	67	158	100	61	62	173	92	52	62	173	92	52	3.4336	5.36145	7.89549	4.11278	0.69422	2.193	0.849361	0.657954	0.709584	2.34315	0.864122	0.669233
PA14_55150	PA0708	PA0708			FALSE	-0.0823615	4.10692	0.171209	0.690774	0.839799	-0.141196	4.01059	0.392472	0.551595	0.743534	-0.141098	4.02366	0.389978	0.552992	0.7439	260	332	210	142	242	333	199	128	241	333	198	128	12.1556	10.2714	15.1352	8.7342	2.29234	3.58835	1.62865	1.46817	2.4422	3.97317	1.69863	1.51843
PA14_55140	PA0709	PA0709			FALSE	-0.0837211	3.78149	0.176267	0.686528	0.838037	-0.0797696	3.37961	0.111629	0.748439	0.868338	-0.0742952	3.39378	0.0979707	0.763805	0.880178	245	227	155	122	187	175	124	89	187	174	124	89	32.9746	21.8249	29.7911	21.6025	26.3091	26.9075	13.6882	13.1199	27.4095	27.5537	14.08	13.4431
PA14_55130	PA0710	gloA2			FALSE	-0.588045	3.08692	4.31025	0.0743813	0.255128	-0.638366	3.14628	5.39538	0.0545181	0.221607	-0.628965	3.15759	5.26986	0.0570229	0.227914	159	179	75	64	168	196	87	59	166	196	87	59	16.0499	7.92033	17.6187	8.49935	5.53711	7.08626	2.49772	2.36105	5.62724	7.72155	2.6162	2.45571
PA14_55117	PA0711	PA0711			FALSE	-0.283178	4.35591	2.49112	0.156202	0.37998	-0.246693	4.32858	1.85492	0.216923	0.452136	-0.653728	2.85825	2.84413	0.137534	0.358008	337	415	213	171	336	407	214	172	113	182	55	58	14.6743	9.70318	17.6207	9.79612	3.36329	4.60323	1.67922	1.81127	3.16741	5.70523	1.18468	1.65321
PA14_55110	PA0713	PA0713			FALSE	-0.866235	4.48116	23.7556	0.00154359	0.019239	-0.832471	4.17919	16.1389	0.00547516	0.0542755	-0.830961	4.19519	16.0839	0.00561664	0.0559144	488	478	167	158	426	364	139	131	426	364	139	131	66.3501	23.7545	63.372	28.2625	62.5399	59.8652	16.0111	20.23	65.1556	62.2614	16.4695	20.8473
PA14_55100	PA0714	PA0714			FALSE	-0.285844	4.14509	2.79122	0.136399	0.353783	-0.366788	4.12931	4.30006	0.078288	0.268941	-0.358837	4.14182	4.08745	0.0847778	0.282116	337	313	191	142	351	320	190	134	351	317	190	134	28.2411	16.7453	25.5766	15.6556	8.3867	8.68562	3.66894	3.63648	8.5984	9.06647	3.76811	3.69479
PA14_49000	PA0717	PA0717			FALSE	-0.62587	0.986118	0.419029	0.536986	0.735764	-0.561521	0.946822	0.361841	0.567133	0.753345	-0.560084	0.962904	0.384836	0.55555	0.745696	29	46	20	11	30	43	19	12	30	43	19	12	5.44237	3.9267	8.41773	2.7159	15.9482	21.9437	7.83921	6.98742	17.3369	25.5553	8.83547	7.9302
PA14_48990	PA0718	PA0718			FALSE	-0.143998	2.0747	0.0838457	0.7801	0.891519	-0.0805117	2.00978	0.0240518	0.881289	0.942287	-0.0676944	1.96903	0.0166641	0.90108	0.954106	81	63	53	30	75	62	56	27	72	59	54	26	11.1266	7.61658	8.43848	5.42162	8.23913	7.37094	6.08846	4.32662	8.67313	8.11428	6.08831	4.096
PA14_48980	PA0719	PA0719			FALSE	-0.702515	2.85219	2.87921	0.131237	0.345952	-0.725843	2.65362	2.81317	0.138989	0.357066	-0.723367	2.5235	2.54521	0.156615	0.383042	100	195	56	55	95	168	47	49	83	154	44	43	10.5749	6.19546	20.1076	7.65194	3.94509	7.414	1.74376	2.58003	3.69757	7.90492	1.66025	2.30868
PA14_48970	PA0720	PA0720			FALSE	-0.39711	2.23733	0.674039	0.437302	0.654677	-0.276307	2.3252	0.337322	0.580247	0.761355	-0.251019	2.32872	0.280599	0.613417	0.780193	77	98	36	44	77	106	40	50	75	105	40	50	7.07572	3.46091	8.78119	5.31942	2.32969	3.30708	0.847095	1.37191	2.32818	3.23218	0.826117	1.33799
PA14_48950	PA0722	PA0722			FALSE	-0.110247	4.32502	0.39517	0.548506	0.744805	-0.194534	3.57085	0.663729	0.443041	0.659371	-0.166004	3.5728	0.479934	0.511764	0.714285	315	381	235	169	190	240	141	94	186	236	141	94	49.9665	38.9982	58.9306	35.2685	64.1548	90.7846	37.3555	33.3871	65.4309	92.8448	38.4249	34.4061
PA14_48940	PA0723	coaB			FALSE	0.045959	4.89928	0.0501433	0.828874	0.915534	0.106475	4.77297	0.265955	0.622516	0.786811	0.102542	4.33459	0.237927	0.641277	0.797205	593	393	344	286	535	364	336	262	384	272	249	187	95.1973	57.7745	61.5191	60.4042	190.154	144.937	93.7024	97.9556	142.193	112.64	71.4281	72.0486
PA14_48930	PA0724	PA0724			FALSE	-0.54139	4.05124	4.89971	0.0604416	0.228656	-0.532637	4.02102	4.45283	0.0742384	0.262254	-0.358049	1.18189	0.20164	0.667578	0.815845	258	398	170	114	257	396	172	111	32	49	22	17	8.01328	5.52392	12.0537	4.6583	1.56597	2.67733	0.829895	0.71831	0.200135	0.33394	0.104447	0.108314
PA14_48920	PA0725	PA0725			FALSE	-0.0370393	1.70137	0.00360049	0.953741	0.97927	-0.342576	1.69808	0.303265	0.599589	0.773428	-0.341118	1.71423	0.314544	0.593174	0.767068	48	58	31	32	46	73	29	28	46	73	29	28	5.37455	3.63137	6.33252	4.71392	2.90322	5.16143	1.43608	1.8589	3.02464	5.36803	1.4772	1.91563
PA14_48910	PA0726	PA0726			FALSE	-0.239198	4.5224	1.92951	0.205193	0.43697	-0.200332	4.55273	1.27003	0.29823	0.530177	-0.275544	3.9265	1.71066	0.234026	0.469885	372	461	245	194	383	473	250	208	257	303	151	132	11.581	7.97955	13.9943	7.9458	2.24754	3.03033	1.17507	1.33453	1.5187	2.02182	0.721103	0.861611
PA14_48890	PA0727	PA0727			FALSE	0.0239949	4.59866	0.025231	0.878043	0.940956	0.0326544	4.59123	0.0432834	0.841331	0.923596	-0.0414302	4.33277	0.056089	0.819872	0.91259	398	407	311	205	400	413	319	203	342	347	261	160	12.2474	10.0122	12.2124	8.29938	2.62577	3.0615	1.627	1.40808	2.43963	2.78328	1.39885	1.16758
PA14_48880	PA0728	PA0728		PA14-specific	FALSE	0.085769	4.98841	0.240527	0.638039	0.808515	0.0727369	4.72678	0.168392	0.694258	0.83352	NA	NA	NA	NA	NA	468	565	442	256	403	478	368	217	0	0	0	0	18.3948	18.1752	21.6543	13.2379	4.98925	6.5944	3.25867	2.53623	0	0	0	0
PA14_54830	PA0730	PA0730			TRUE	1.06081	7.69181	100.368	1.45e-05	0.0005926	1.06343	7.78376	101.921	2.57e-05	0.00118946	1.06581	7.79848	103.696	2.57e-05	0.00120817	2316	2198	3292	2569	2526	2366	3597	2733	2522	2362	3595	2729	102.523	152.458	94.876	149.616	24.3102	25.548	26.5607	27.3651	25.8445	26.515	27.356	27.9159
PA14_54820	PA0731	PA0731			FALSE	0.132846	5.68657	1.04945	0.337961	0.567311	0.191008	5.69784	2.49189	0.16003	0.384179	0.207312	5.70192	2.87894	0.135523	0.355297	773	878	621	503	803	856	653	516	791	845	648	516	41.869	35.1894	46.3719	35.8437	10.1471	12.4583	6.67125	7.1546	11.0165	13.7883	7.16533	7.72996
PA14_54810	PA0732	PA0732			FALSE	0.818992	8.10213	42.3178	0.00026278	0.00538639	0.82752	8.04546	39.6302	0.00047058	0.00911098	0.829661	8.06032	39.8781	0.00047767	0.00938495	3339	3359	3835	3443	3236	3296	3718	3362	3232	3291	3713	3360	127.845	153.618	125.408	173.435	21.8716	24.893	20.7843	26.0642	22.638	26.4475	21.4848	26.7673
PA14_54800	PA0733	PA0733			FALSE	0.0770933	4.18062	0.196904	0.669922	0.827352	-0.115942	4.23061	0.329937	0.584325	0.764723	-0.117766	4.24524	0.341099	0.578338	0.759299	280	310	231	160	287	378	231	153	287	378	230	153	16.1508	13.9398	17.4359	12.1419	3.72818	5.6013	2.41027	2.19017	3.89272	5.98049	2.55481	2.33331
PA14_54790	PA0734	PA0734			FALSE	-0.177696	3.17485	0.426154	0.533638	0.732111	-0.266375	3.12241	0.861546	0.385302	0.61024	-0.249265	3.10975	0.722459	0.424695	0.644215	168	150	110	68	162	159	108	61	160	153	108	59	24.5989	16.8503	21.4163	13.0993	30.5296	35.5171	19.0751	14.4441	28.4475	36.0905	19.6212	14.3969
PA14_54770	PA0735	PA0735			FALSE	-0.027636	4.36494	0.0269901	0.873905	0.940103	-0.113568	4.51078	0.408427	0.543841	0.736873	-0.109646	4.51567	0.378895	0.558535	0.747836	321	375	242	184	356	452	265	198	353	448	264	196	15.7248	12.4023	17.9126	11.8585	3.8302	5.53764	2.30045	2.3346	3.74141	5.6124	2.2957	2.32539
PA14_54760	PA0736	PA0736			FALSE	-0.0384116	5.36024	0.101563	0.758772	0.879253	-0.0737577	5.32727	0.338847	0.579413	0.760812	-0.0747443	5.34023	0.34816	0.574527	0.757566	692	706	486	364	673	735	477	353	673	733	474	353	25.6838	18.8711	25.5509	17.774	4.75229	6.20535	3.08042	3.24833	5.09874	7.18075	3.30659	3.44048
PA14_54740	PA0737	PA0737			FALSE	0.183343	4.04386	0.990225	0.351117	0.57911	0.21469	4.08341	1.36685	0.281984	0.516001	0.231441	4.08625	1.56081	0.253463	0.488263	249	267	198	165	261	273	208	173	257	269	206	173	22.1185	18.4005	23.1268	19.2829	7.89546	9.1742	5.03855	5.49235	7.72717	8.54531	4.81738	5.25663
PA14_54730	PA0738	PA0738			FALSE	-0.0672353	2.79237	0.0434694	0.840469	0.920241	0.0529349	2.56123	0.0204801	0.890383	0.947899	0.0544247	2.57744	0.0223116	0.885662	0.945394	125	109	82	58	107	87	76	50	107	87	76	50	20.3116	13.9398	17.2706	12.3992	40.1436	36.566	22.3721	19.7324	41.8226	38.0296	23.0125	20.3346
PA14_54710	PA0739	PA0739			FALSE	-0.627865	3.16973	3.28667	0.110447	0.315695	-0.606908	3.22335	3.0064	0.128122	0.342139	-0.610863	3.19955	2.84795	0.137311	0.357789	143	219	67	75	152	229	70	80	148	223	66	79	6.24718	3.06218	9.3291	4.31063	1.33406	2.44972	0.551508	0.895841	1.40516	2.65577	0.55132	0.914263
PA14_54700	PA0740	sdsA1			FALSE	-0.341778	4.64239	3.59187	0.0976526	0.295022	-0.437159	4.37598	2.74887	0.142883	0.363356	-0.434971	4.38714	2.71418	0.145414	0.368239	402	533	260	200	301	513	207	164	300	511	207	163	8.12809	5.49976	10.5084	5.32015	0.997951	1.98217	0.547164	0.592548	1.05733	2.11558	0.570802	0.610647
PA14_54690	PA0741	PA0741			FALSE	-0.11562	4.93754	0.563893	0.475901	0.690155	-0.15938	4.94854	1.17053	0.31643	0.544944	-0.157895	4.96473	1.14607	0.321452	0.553929	511	558	321	287	535	578	332	280	535	578	332	280	31.8167	20.9097	33.8778	23.5097	7.7689	10.1281	4.14199	4.87408	8.16634	10.9425	4.33867	5.04517
PA14_54680	PA0742	PA0742			FALSE	0.0787572	4.62623	0.301762	0.598964	0.77938	0.0800381	4.49191	0.278432	0.614627	0.780927	0.0815207	4.50814	0.289359	0.608044	0.777763	406	399	308	224	376	370	284	206	376	370	284	206	52.5215	41.684	50.3305	38.1233	33.4912	36.9563	22.7351	23.5319	33.8693	39.791	23.5869	23.8966
PA14_54670	PA0743	PA0743			FALSE	-0.257558	8.26601	4.01611	0.0829211	0.270348	-0.291498	8.06544	4.81417	0.0657087	0.245905	-0.29338	8.05895	4.81263	0.0660714	0.249128	6178	5122	3207	2649	5557	4557	2814	2277	5485	4482	2762	2242	275.312	149.515	222.568	155.307	47.9451	45.5886	19.5869	21.7588	50.6263	49.2904	20.7034	22.8533
PA14_54660	PA0744	PA0744			FALSE	-0.653287	6.8324	28.1156	0.00093751	0.0133614	-0.655309	6.83499	31.4147	0.00092134	0.0148048	-0.655381	6.85044	31.617	0.00093092	0.0152211	2384	2307	980	860	2468	2319	1022	847	2468	2319	1021	846	86.319	37.1222	81.4507	40.9666	15.99	17.3201	5.60436	6.43546	16.8366	18.9897	5.87911	6.69123
PA14_54640	PA0745	PA0745			FALSE	-0.754239	7.31009	32.3726	0.00061029	0.0098123	-0.749207	7.16437	34.9851	0.00067671	0.0119988	-0.747726	7.18041	34.9701	0.0006986	0.0126001	3100	3608	1321	1137	2890	3277	1222	1031	2890	3277	1222	1031	151.303	67.4522	171.711	73.0091	29.0421	38.3174	10.0908	11.6356	31.5955	42.902	10.7802	12.3114
PA14_54630	PA0746	PA0746			FALSE	-0.769319	7.12872	31.1109	0.00068954	0.0106537	-0.783073	7.1029	31.7775	0.00089172	0.0145563	-0.781361	7.11878	31.7919	0.0009165	0.0151119	2655	3282	1191	971	2650	3311	1190	947	2651	3309	1190	947	91.1761	42.7894	109.901	43.8699	17.7626	25.9317	6.51304	7.00022	18.7059	27.5635	6.76971	7.23898
PA14_54620	PA0747	PA0747			FALSE	-0.919583	8.21655	51.137	0.00014221	0.00340309	-0.916636	8.14064	51.9741	0.00020944	0.00522785	-0.918031	8.11965	49.8137	0.00024736	0.00601157	6119	6989	2306	1978	5960	6695.99	2218	1895	5768	6575.99	2153	1849	162.092	63.9068	180.527	68.9347	27.4093	35.1819	8.44646	9.89308	27.8111	37.4828	8.53419	9.99623
PA14_54600	PA0749	PA0749			FALSE	0.0897389	4.55874	0.352503	0.570402	0.757738	0.0644738	4.51629	0.178737	0.685605	0.827749	0.0713617	4.52396	0.217704	0.6556	0.806602	387	378	278	227	381	382	277	216	375	382	276	215	18.8195	14.1433	17.9241	14.5229	4.22086	4.8711	2.49541	2.68406	4.10124	4.96798	2.49661	2.66806
PA14_54590	PA0750	ung			FALSE	-0.212488	5.78356	3.44292	0.103637	0.301972	-0.194628	5.83656	2.8882	0.134626	0.350505	-0.193555	5.85185	2.85662	0.136807	0.356841	993	995	600	468	1034	1054	636	492	1034	1053	635	492	57.0308	36.0512	55.7225	35.362	15.3745	17.8473	7.04307	7.17766	16.0611	18.2507	7.24495	7.42959
PA14_54580	PA0751	PA0751			FALSE	-0.20376	3.47613	0.590054	0.466208	0.68143	-0.239102	3.37826	0.623976	0.456426	0.669599	-0.242421	3.38853	0.630653	0.454345	0.66893	167	229	135	83	151	230	129	75	150	230	129	74	6.43115	5.43893	8.59913	4.20515	1.23938	2.43312	0.976568	0.827297	1.27594	2.70681	1.03424	0.85505
PA14_54570	PA0752	PA0752			FALSE	-0.0451896	4.76275	0.0754963	0.791013	0.896191	-0.0347834	4.88041	0.0379835	0.851213	0.928104	-0.0386045	4.82617	0.0469989	0.834829	0.920973	416	508	303	252	444	574	330	280	429	542	311	268	10.9545	8.34734	13.0439	8.73031	2.1271	3.21033	1.36518	1.61989	2.08486	3.29045	1.31818	1.58477
PA14_54550	PA0753	PA0753			FALSE	-0.370871	2.28859	0.629362	0.452281	0.669162	-0.554538	2.18645	1.18636	0.313424	0.542501	-0.553488	2.18679	1.18669	0.313657	0.546715	68	112	46	40	63	117	40	35	62	116	39	35	5.77108	4.08427	9.26859	4.46622	1.90951	4.02341	0.963391	1.13013	1.91335	4.14869	0.966197	1.16462
PA14_54540	PA0754	PA0754			FALSE	0.0386803	4.93215	0.0498414	0.82938	0.915896	-0.0185515	4.86279	0.00969097	0.924441	0.964976	-0.0170738	4.87902	0.00816887	0.930629	0.966789	456	554	332	306	441	559	313	289	441	559	313	289	18.5242	14.1098	21.9448	16.3541	3.54412	5.06686	2.02112	2.53313	3.67242	5.3624	2.06552	2.58058
PA14_54520	PA0755	opdH			FALSE	0.23556	4.29707	2.01807	0.196184	0.425211	0.228559	4.28599	1.56727	0.252246	0.486333	0.230025	4.30227	1.58838	0.249716	0.485974	287	317	261	185	274	338	256	189	274	338	256	189	8.93483	8.50066	9.62301	7.57718	1.70745	2.31189	1.20086	1.15847	1.77822	2.38876	1.24272	1.21114
PA14_54510	PA0756	PA0756			FALSE	-0.291607	3.68037	1.46367	0.263585	0.499316	-0.304733	3.61103	1.48513	0.263853	0.498798	-0.303285	3.62717	1.48046	0.264861	0.501739	206	264	153	91	200	258	147	87	200	258	147	87	12.2537	9.52137	15.3127	7.12152	2.73625	4.17917	1.68569	1.38026	2.77529	4.40251	1.71726	1.40844
PA14_54500	PA0757	PA0757			FALSE	-0.109342	4.20154	0.237612	0.640051	0.809444	-0.119702	4.13779	0.196264	0.671605	0.818859	-0.138872	4.13272	0.269189	0.620582	0.784158	257	381	209	160	231	393	211	147	231	388	206	144	7.42814	6.31977	10.7379	6.08413	1.13998	2.2581	0.871118	0.834846	1.17839	2.42499	0.884946	0.848888
PA14_54490	PA0758	PA0758			FALSE	0.119714	6.56434	1.04021	0.339964	0.569003	0.100226	6.56966	0.681091	0.437407	0.65411	0.100997	6.5846	0.689159	0.435057	0.654052	1626	1428	1233	851	1675	1467	1262	844	1675	1465	1262	842	77.6541	61.6048	66.4996	53.4693	15.7661	15.5523	9.33233	8.43444	17.4726	17.0863	10.0334	8.99219
PA14_54480	PA0759	PA0759			FALSE	-0.0367524	6.98827	0.0990454	0.76167	0.880628	-0.0452802	6.95973	0.157673	0.703565	0.840551	-0.0429475	6.97501	0.143351	0.716695	0.848065	2243	2087	1617	1047	2231	2103	1595	1037	2228	2102	1594	1037	94.8783	71.5575	86.081	58.266	19.055	21.3719	11.7209	10.6124	19.9199	23.1934	12.1938	10.9219
PA14_54470	PA0760	PA0760			FALSE	0.111568	4.9087	0.583234	0.468701	0.683346	0.0690536	4.81786	0.207787	0.662811	0.812051	0.0705399	4.83408	0.216647	0.656371	0.807047	522	447	391	267	501	439	371	246	501	439	371	246	81.8276	64.123	68.3257	55.0645	161.111	158.152	93.6094	83.2142	167.849	164.483	96.2893	85.7537
PA14_54450	PA0761	nadB			FALSE	-0.0098413	8.12466	0.00838136	0.929486	0.967235	-0.0045903	8.16015	0.00182335	0.967176	0.984406	-0.0035925	8.17612	0.001128	0.974187	0.989038	4898	4539	3486	2402	5092	4736	3638	2479	5094	4734	3637	2478	121.082	90.156	109.412	78.1203	21.9325	23.121	12.5835	11.5886	23.3092	24.8686	13.1538	12.0732
PA14_54430	PA0762	algU			FALSE	1.1901	11.2614	70.2849	4.93e-05	0.00151791	1.21617	11.112	64.1702	0.00010987	0.00329099	1.21769	11.1281	64.0785	0.00011529	0.00351302	27577	22873	41463	30481	25164	20547	38583	27496	25158	20542	38574	27490	1894.06	2979.3	1531.85	2754.27	560.524	503.519	587.461	540.99	563.146	484.974	583.58	543.233
PA14_54420	PA0763	mucA			FALSE	0.62317	10.727	15.4377	0.00509259	0.0468719	0.691716	10.916	18.7229	0.00375905	0.0415678	0.693002	10.9321	18.7378	0.00382462	0.04236	25617	19390	23764	19239	28350	22360	27964	22516	28345	22359	27959	22508	1750.42	1698.79	1291.93	1729.53	478.566	437.701	412.6	469.412	504.53	490.277	438.459	496.115
PA14_54410	PA0764	mucB			FALSE	0.990731	9.601	64.4069	6.61e-05	0.00186894	1.03995	9.78841	74.3968	6.94e-05	0.00237874	1.0415	9.80427	75.1417	7.05e-05	0.00244381	9499	8031	12632	9163	10537	9321	14656	10702	10531	9318	14648	10699	399.27	555.48	329.159	506.708	92.923	97.2302	109.868	112.473	96.31	104.796	114.089	115.217
PA14_54400	PA0765	mucC			FALSE	0.691756	7.27723	27.3064	0.00102331	0.0141999	0.678201	6.31362	16.014	0.00558188	0.0548796	0.679703	6.33	16.0601	0.00563723	0.0559144	2224	1773	2372	1675	1216	880	1256	841	1216	880	1256	841	194.957	217.534	151.552	193.175	40.0576	32.4758	32.4639	29.1423	41.3272	33.7757	33.3933	30.0317
PA14_54390	PA0766	mucD			FALSE	0.610391	9.74907	26.5278	0.00111553	0.0150641	0.627639	9.81892	25.3165	0.00168382	0.0229763	0.626293	9.82412	25.2722	0.00173372	0.023708	12275	10689	12645	9273	13089	11267	13532	9845	13012	11185	13422	9758	344.331	371.092	292.374	342.221	73.0381	70.9563	57.2052	55.5729	77.8312	74.3143	59.5643	57.9644
PA14_54370	PA0767	lepA			FALSE	0.160806	8.50561	2.33351	0.168176	0.393123	0.165376	8.4823	2.50637	0.158991	0.383508	0.167314	8.49855	2.59903	0.152923	0.377741	5720	5844	4798	3322	5704	5862	4802	3293	5703	5861	4802	3294	127.026	111.472	126.548	97.0572	21.9676	25.4558	14.0846	13.0382	22.8819	26.4006	14.3966	13.3308
PA14_54350	PA0768	lepB			FALSE	0.246644	7.79192	3.90032	0.0866344	0.27651	0.253493	7.8486	4.09748	0.0841246	0.278537	0.255085	7.86372	4.18269	0.0819481	0.27793	3760	3072	2874	2180	3949	3264	3038	2289	3945	3262	3036	2287	175.789	140.572	140.046	134.088	37.8494	34.2712	23.9266	24.9453	39.3577	37.2653	24.7658	25.6325
PA14_54340	PA0769	PA0769			FALSE	0.093559	8.38327	0.701002	0.428664	0.647908	0.112709	8.26761	0.873488	0.382216	0.607153	0.11449	8.28371	0.908313	0.373703	0.600172	5808	5081	4180	3081	5513	4646	3925	2892	5512	4645	3925	2892	614.192	462.447	523.931	428.648	242.735	227.178	162.478	160.498	262.861	272.038	167.13	165.396
PA14_54330	PA0770	rnc			FALSE	-0.0711767	8.02857	0.466147	0.515571	0.721014	0.0116661	8.6293	0.0130079	0.912515	0.959148	0.0132246	8.64514	0.0169336	0.900288	0.953547	4614	4401	3169	2216	6666	6864	4851	3608	6664	6862	4850	3607	267.299	192.066	248.61	168.897	89.1471	105.155	51.1945	51.8694	91.9231	111.727	53.1463	53.9085
PA14_54320	PA0771	era			FALSE	0.12553	8.41639	1.51068	0.256694	0.491512	0.133342	8.45078	1.66696	0.239129	0.472924	0.134324	8.46651	1.7148	0.23352	0.469567	5601	5411	4295	3207	5869	5580	4441	3340	5867	5580	4439	3338	243.889	195.658	229.748	183.72	51.5153	54.3531	29.3579	29.6042	54.6219	58.012	31.2014	31.6117
PA14_54300	PA0772	recO			FALSE	-0.0305983	4.16012	0.0326576	0.861444	0.933276	-0.0492613	4.30303	0.0925329	0.770146	0.884146	-0.047782	4.31923	0.0873399	0.776543	0.886276	296	308	214	156	339	345	239	172	339	345	239	172	16.8548	12.7483	17.1013	11.6866	4.80698	5.80661	2.9913	3.00953	4.99224	6.42941	3.17167	3.1694
PA14_54290	PA0773	pdxJ			FALSE	-0.0262512	6.12429	0.0579113	0.816362	0.91051	-0.0437179	6.02964	0.156707	0.704422	0.840781	-0.0434013	6.04336	0.154823	0.7062	0.841778	1199	1169	827	624	1157	1114	786	581	1156	1112	784	580	64.1605	46.298	60.9973	43.9304	13.4639	15.1144	7.47648	7.49566	13.9695	15.8635	7.62383	7.61517
PA14_54270	PA0774	PA0774			FALSE	-0.115629	4.53211	0.584613	0.468195	0.683346	-0.166046	4.48945	1.15265	0.319877	0.548086	-0.161003	4.50375	1.08412	0.333919	0.563084	401	405	279	189	406	404	269	182	405	403	269	182	16.5421	12.0409	16.291	10.2574	3.38829	3.97825	1.87357	1.78455	3.48155	4.31317	1.96668	1.86704
PA14_54260	PA0775	PA0775			FALSE	-0.202816	5.27222	2.71614	0.141022	0.359365	-0.169622	5.3088	1.89896	0.212147	0.447232	-0.168136	5.32497	1.86596	0.21606	0.453152	713	676	433	321	729	706	453	338	729	706	453	338	38.4628	24.4369	35.5586	22.7818	7.98595	8.7851	4.2484	4.40249	8.31136	9.68875	4.46739	4.58037
PA14_54240	PA0776	PA0776			FALSE	-0.439007	7.14897	14.2593	0.00625548	0.0540915	-0.399038	7.10063	11.8553	0.0114248	0.0880752	-0.397541	7.11674	11.8482	0.0115893	0.0895025	2891	2611	1378	1137	2813	2539	1384	1117	2813	2539	1384	1117	201.68	100.571	177.611	104.353	52.3123	51.0968	21.836	24.5122	55.4827	57.5627	23.4772	26.1589
PA14_54230	PA0777	PA0777			FALSE	-0.762299	2.84479	2.89888	0.130119	0.345112	-0.894915	2.71681	3.59121	0.101491	0.305649	-0.89347	2.73285	3.61464	0.100946	0.30594	94	204	52	55	91	196	45	48	91	196	45	48	4.99002	2.88792	10.5597	3.84121	0.959122	2.45	0.434807	0.662559	0.983744	2.7026	0.456401	0.682502
PA14_54220	PA0778	icp			FALSE	-0.142936	4.37628	0.595963	0.464067	0.680209	-0.183041	4.22872	0.790248	0.404596	0.624754	-0.18153	4.24488	0.777246	0.408527	0.628678	414	316	230	181	388	291	202	166	388	291	202	166	40.8615	23.7493	30.4123	23.5031	13.4656	11.2455	6.39783	7.42469	14.7572	13.2941	6.94248	7.83996
PA14_54210	PA0779	asrA			FALSE	-0.825752	8.35847	4.22371	0.0767694	0.259406	-0.822179	8.38259	3.73515	0.0960996	0.298577	-0.820057	8.39797	3.69079	0.0980777	0.301747	10435	3736	2504	2387	10792	3836	2582	2451	10786	3834	2581	2451	173.8	43.6315	60.6753	52.3048	29.4273	11.7156	5.44965	6.94591	30.9609	12.3171	5.62661	7.16346
PA14_54190	PA0780	pruR			FALSE	-0.135462	4.58894	0.722604	0.421949	0.640107	-0.10331	4.55761	0.381507	0.557056	0.747685	-0.104442	4.57255	0.392116	0.551936	0.743064	407	437	298	188	404	428	304	184	404	428	303	184	21.6057	16.55	22.6205	13.13	4.20706	5.29431	2.75766	2.37722	4.39016	5.80617	2.91461	2.48372
PA14_54180	PA0781	PA0781			FALSE	0.0517082	5.01266	0.0963569	0.76481	0.882078	-0.001952	4.98015	0.00013162	0.991178	0.995826	0.00023271	4.99671	1.83e-06	0.99896	0.999293	549	515	342	333	533	546	334	321	533	546	333	322	10.6324	6.92937	9.72555	8.48468	1.64435	1.87702	0.799475	1.02386	1.72137	1.98105	0.83719	1.08432
PA14_54170	PA0782	putA			FALSE	0.0112271	7.63203	0.0109858	0.91931	0.962902	0.0190096	7.63351	0.032539	0.862146	0.933493	0.0207114	7.64962	0.0390415	0.849233	0.927588	3359	3297	2302	1862	3399	3366	2356	1873	3399	3365	2356	1873	42.1835	30.2445	40.3737	30.7641	7.1484	8.14041	3.907	4.16203	7.49312	8.61866	4.08031	4.34957
PA14_54150	PA0783	putP			FALSE	-0.0179757	6.35781	0.0279728	0.871654	0.938999	-0.0204072	6.40407	0.0363725	0.854358	0.929867	-0.0210684	6.41971	0.039025	0.849264	0.927588	1404	1373	970	740	1468	1454	1011	772	1469	1454	1010	771	36.8984	26.6698	35.185	25.586	7.25765	8.31973	4.29819	4.57346	7.48606	8.99332	4.43967	4.7002
PA14_54130	PA0784	PA0784			FALSE	-0.046254	4.89871	0.0819203	0.782562	0.892227	-0.0370593	4.91403	0.0563055	0.819475	0.912263	-0.042965	4.9266	0.0760296	0.79107	0.894905	546	471	318	288	552	491	334	289	552	491	333	287	23.4682	14.2995	19.7403	16.2858	4.43269	4.37137	2.21298	2.64871	4.76268	4.87993	2.37911	2.80418
PA14_54120	PA0785	azoR1			FALSE	-0.875621	2.18771	2.0419	0.193854	0.422289	-0.860356	2.1569	1.84897	0.217581	0.452697	-0.885262	2.16396	1.99089	0.202998	0.437016	49	143	32	32	47	144	33	31	47	144	33	30	3.06524	2.09424	8.72272	2.6336	0.83203	3.00241	0.475147	0.603371	0.841208	3.09851	0.476589	0.585238
PA14_54090	PA0787	PA0787			FALSE	-0.435212	5.33528	11.7724	0.0100741	0.0743961	-0.371523	4.79875	5.86043	0.0473143	0.202573	-0.373898	4.7848	5.93916	0.0465151	0.201169	785	774	393	322	548	524	273	235	537	514	268	229	26.9579	14.1194	25.9182	14.548	3.46918	3.99867	1.46723	1.75667	3.50166	4.20944	1.49592	1.76432
PA14_54080	PA0788	PA0788			FALSE	-0.273595	8.5576	5.17186	0.0551504	0.215943	-0.272127	8.54707	5.02987	0.0612291	0.235344	-0.270458	8.56237	5.00148	0.0621185	0.238789	7362	6538	3864	3251	7411	6628	3902	3245	7405	6625	3899	3244	94.1404	51.6922	81.5216	54.6926	14.5749	14.9776	6.29853	7.16719	15.1055	15.9987	6.57515	7.46532
PA14_54040	PA0789	PA0789			FALSE	-0.0491698	5.2572	0.151077	0.708455	0.851436	-0.0702003	5.33918	0.287166	0.60924	0.777144	-0.068731	5.35537	0.274966	0.61693	0.782914	638	668	469	324	675	743	504	340	675	743	504	340	18.0105	13.8512	18.3878	12.0332	3.79183	4.81594	2.35368	2.20467	4.05233	5.34197	2.50483	2.33681
PA14_54030	PA0790	PA0790			FALSE	-1.06365	1.89967	1.76925	0.223018	0.458357	-0.991962	1.82283	1.55566	0.253842	0.487772	-0.990563	1.83887	1.58039	0.250794	0.486364	27	136	25	23	29	126	23	24	29	126	23	24	1.32264	1.28123	6.49629	1.48231	0.315412	1.69953	0.227699	0.3386	0.320055	1.83999	0.232706	0.341608
PA14_54010	PA0791	PA0791			FALSE	-0.490495	5.13395	6.79551	0.033432	0.158525	-0.492475	5.06465	6.79591	0.0362218	0.174721	-0.488798	5.07948	6.61828	0.0383146	0.181469	778	600	304	296	745	592	296	282	745	590	296	282	39.4159	16.1129	29.6409	19.7295	8.53506	8.4251	2.96075	3.97961	8.95748	9.20501	3.0977	4.1359
PA14_54000	PA0792	prpD			FALSE	0.0210754	7.18927	0.041447	0.844165	0.921543	0.026783	7.21768	0.0698049	0.799507	0.900562	0.0275048	7.22838	0.074301	0.793392	0.896201	2469	2410	1748	1338	2543	2513	1827	1366	2530	2508	1816	1363	66.4606	49.2257	63.2568	47.3839	11.2391	12.4481	6.7246	6.91653	11.7686	13.5214	6.9862	7.14143
PA14_53980	PA0793	PA0793			FALSE	0.436007	5.22203	7.64297	0.0264281	0.136568	0.427028	5.19877	6.96603	0.0345843	0.169203	0.433896	5.202	7.13633	0.0332979	0.166425	507	558	580	337	501	570	575	335	494	565	570	333	17.0593	20.4168	18.3077	14.9181	2.85456	3.72795	2.68927	2.13975	2.95852	4.0261	2.76226	2.18388
PA14_53970	PA0794	PA0794			FALSE	0.0666624	6.86566	0.374024	0.559139	0.751336	0.0627459	6.85552	0.355767	0.570323	0.755228	0.0645938	6.87157	0.380697	0.557626	0.747584	1874	1961	1495	1029	1905	1978	1490	1038	1905	1977	1490	1038	28.7341	23.9816	29.3193	20.7575	4.39408	5.16223	2.71206	2.55659	4.58058	5.50134	2.82973	2.66268
PA14_53950	PA0795	prpC			FALSE	-0.0947539	7.41666	0.742418	0.415941	0.636397	-0.0858806	7.4534	0.605427	0.462916	0.676119	-0.0844994	7.4693	0.59216	0.467867	0.679089	3147	2798	1979	1494	3274	2915	2069	1546	3273	2915	2068	1546	111.521	73.3692	96.6841	69.6534	24.1192	23.8027	11.686	11.5158	24.789	24.5194	11.9936	11.888
PA14_53940	PA0796	prpB			FALSE	-0.562198	6.27974	27.2213	0.00103291	0.0142475	-0.6713	6.07328	35.2951	0.00065967	0.0118189	-0.669819	6.08932	35.2884	0.00068066	0.0124658	1555	1562	761	559	1444	1389	658	452	1444	1389	658	452	69.2959	35.4788	67.8743	32.7733	14.4102	16.0586	5.25303	4.86413	14.8846	16.7207	5.36799	4.96916
PA14_53920	PA0797	PA0797			FALSE	-0.880448	5.18697	39.0058	0.00034074	0.00637492	-0.821824	5.04303	29.6735	0.00108274	0.0165698	-0.838581	5.0515	31.1745	0.00096871	0.015507	788	797	336	209	714	725	320	193	714	724	315	191	43.567	19.4347	42.9671	15.2023	8.82903	10.0731	3.14579	2.5382	9.57438	11.0236	3.30967	2.67761
PA14_53910	PA0798	pmtA			FALSE	-0.0924973	5.49914	0.543853	0.483572	0.695743	-0.0828077	5.43103	0.43988	0.529175	0.726139	-0.0841563	5.44396	0.454338	0.52287	0.722391	748	820	512	403	732	786	499	387	732	784	497	386	45.9293	32.8902	49.0964	32.5555	12.1704	15.8062	6.95227	7.37911	12.7272	17.1954	7.26453	7.70398
PA14_53900	PA0799	PA0799			FALSE	-0.27907	5.57732	5.43348	0.050617	0.20685	-0.305982	5.52108	5.98314	0.0456251	0.19886	-0.302849	5.5363	5.88217	0.0473048	0.203506	853	906	532	377	827	910	517	359	827	908	517	359	17.1171	11.1686	17.7278	9.95297	2.75895	3.5445	1.42978	1.36001	2.86052	3.78539	1.49233	1.4116
PA14_53890	PA0800	PA0800			FALSE	-0.594601	1.55419	0.627147	0.453046	0.669998	-0.708868	1.66588	0.955788	0.361985	0.589028	-0.707427	1.68197	0.983811	0.355754	0.583218	35	78	20	25	37	92	21	26	37	92	21	26	2.61997	1.56627	5.69338	2.46206	0.891406	2.77297	0.415745	0.712527	0.921682	2.88396	0.424295	0.72092
PA14_53880	PA0801	PA0801			FALSE	-0.475994	3.46863	2.67975	0.143338	0.362567	-0.474894	3.46164	2.34774	0.170904	0.398544	-0.465815	3.47104	2.28239	0.176535	0.407779	165	263	105	86	162	272	105	87	161	270	106	86	4.33635	2.88694	6.73974	2.97351	0.754976	1.54738	0.423436	0.492425	0.783078	1.67662	0.447568	0.5048
PA14_53870	PA0802	PA0802			FALSE	-0.0833472	2.09318	0.0287336	0.869938	0.93833	-0.0294822	2.40778	0.00538294	0.94364	0.973945	-0.0553521	2.41085	0.0193166	0.893552	0.948878	80	63	55	31	99	80	67	43	99	80	66	42	9.86994	7.09896	7.579	5.03173	8.38779	8.17879	4.79742	4.12779	8.76178	8.50616	4.86111	4.15484
PA14_53860	PA0803	PA0803			FALSE	-0.179211	5.78606	2.46991	0.157744	0.380982	-0.218573	5.44075	3.0056	0.128165	0.342139	-0.2171	5.45692	2.96307	0.130824	0.348452	967	1003	631	458	758	840	497	357	758	840	497	357	87.6511	59.8367	88.65	54.617	22.5254	28.1308	12.8099	12.578	24.1098	31.1068	13.278	12.7631
PA14_53850	PA0804	PA0804			FALSE	-0.097584	6.70753	0.667198	0.43954	0.657012	-0.110378	6.57374	0.885687	0.379105	0.604264	-0.109427	6.56221	0.893145	0.377482	0.602843	1823	1814	1128	972	1708	1681	1050	879	1672	1653	1034	859	88.6511	57.3871	86.0165	62.1864	17.3577	19.8604	8.23783	9.25847	18.2395	21.3408	8.62277	9.65729
PA14_53840	PA0805	PA0805			TRUE	0.38289	9.1625	12.3438	0.00897818	0.0692545	0.381497	9.20295	11.2993	0.0127361	0.0950492	0.382984	9.21926	11.4952	0.0124076	0.0938555	8731	8036	8023	5683	9222	8341	8420	5845	9222	8341	8420	5845	1530.73	1471.56	1373.79	1310.82	4790.57	4854.07	3431.89	3193.91	4990.93	5048.36	3530.14	3291.38
PA14_53830	PA0806	PA0806			FALSE	-0.501132	3.31438	3.26213	0.11157	0.316847	-0.423983	3.17284	2.2297	0.180585	0.409425	-0.418371	3.18663	2.1898	0.184389	0.416498	169	218	87	81	158	191	84	75	157	191	84	75	17.0593	9.18758	21.4574	10.757	5.41916	7.81918	2.95595	3.64913	5.60045	9.32829	3.13581	3.7605
PA14_53820	PA0807	ampDh3			FALSE	0.496619	5.11243	9.78019	0.0155331	0.0980586	0.487783	5.07509	8.19669	0.025209	0.141164	0.489267	5.09144	8.2094	0.0253575	0.143366	456	507	433	402	442	517	426	394	442	517	426	394	23.7341	23.5778	25.7314	27.5274	5.23214	6.78149	3.95325	4.80527	5.26851	6.92394	3.97078	4.85695
PA14_53810	PA0808	PA0808			FALSE	0.246822	6.24653	4.4078	0.0718043	0.250615	0.258976	6.16649	4.02988	0.086201	0.282682	0.258658	6.16432	3.98378	0.0880082	0.287639	1229	1108	955	767	1205	1035	915	737	1189	1024	899	730	103.644	84.2563	91.1125	85.0977	33.855	33.0109	19.4741	21.076	34.0734	32.7855	19.2949	21.239
PA14_53790	PA0810	PA0810			FALSE	0.157601	5.92827	1.73439	0.227181	0.461433	0.221792	6.05626	3.64356	0.0994845	0.302692	0.224224	6.06688	3.77652	0.0949782	0.297889	965	971	823	539	1032	1072	922	613	1030	1065	917	612	54.949	49.0275	53.9136	40.3787	12.488	14.7925	9.28918	8.53985	13.1715	16.3037	9.92467	9.13978
PA14_53780	PA0811	PA0811			FALSE	-0.0326848	5.24568	0.048389	0.831839	0.916699	-0.202873	4.86362	1.84965	0.217506	0.452697	-0.201408	4.87979	1.82007	0.221158	0.458037	598	690	490	307	502	562	350	229	502	562	350	229	19.1538	16.4195	21.5502	12.9367	2.75947	3.7761	1.8033	1.72588	2.88539	4.35501	1.92152	1.8105
PA14_53770	PA0812	PA0812			FALSE	0.116691	4.82212	0.647509	0.446092	0.663145	0.134346	4.90697	0.856296	0.386671	0.611186	0.137291	4.92253	0.895761	0.376826	0.602546	426	484	359	259	457	520	396	273	457	519	396	273	13.1394	11.5842	14.5565	10.5098	2.55485	3.40468	1.84711	1.74134	2.65727	3.60836	1.91289	1.79151
PA14_53750	PA0813	PA0813			FALSE	-0.326457	4.83426	4.48391	0.0698744	0.246912	-0.282551	4.79043	3.29703	0.113842	0.321106	-0.283893	4.80255	3.34166	0.112207	0.32179	482	582	303	227	472	565	308	222	472	563	307	221	15.4384	10.1533	18.1771	9.56559	2.72617	3.99304	1.6062	1.63708	2.85823	4.38863	1.67608	1.67639
PA14_53740	PA0814	PA0814			FALSE	-0.704576	2.55898	3.47609	0.102263	0.300281	-0.62524	2.70739	3.32349	0.112651	0.319799	-0.623766	2.72346	3.39779	0.109758	0.317874	107	133	49	42	122	144	58	48	122	144	58	48	9.8325	4.71068	11.9173	5.07763	4.07084	5.88873	1.6612	1.84311	4.22623	6.12444	1.70876	1.89936
PA14_53730	PA0815	PA0815			FALSE	-0.213622	6.7945	2.7313	0.140072	0.358791	-0.207927	6.81499	2.46375	0.162076	0.386727	-0.206502	6.83041	2.44442	0.163868	0.391756	2212	1803	1282	891	2284	1853	1314	918	2282	1853	1314	917	92.6843	56.1975	73.6655	49.1168	20.7604	20.225	10.1606	9.91069	21.8672	22.1466	10.6462	10.2744
PA14_53720	PA0816	PA0816			FALSE	-0.646438	4.43982	15.8339	0.00476433	0.0446493	-0.651483	4.47088	16.5191	0.0051663	0.051885	-0.648429	4.48598	16.3537	0.00539011	0.0545177	466	421	192	159	470	454	199	163	470	453	199	163	21.0481	9.07267	18.5419	9.44832	4.50102	5.39919	1.59315	1.83344	4.58777	5.67981	1.6525	1.88849
PA14_53700	PA0817	PA0817			FALSE	-0.442389	4.05602	3.24639	0.112298	0.318158	-0.466081	3.90311	3.03283	0.126727	0.341148	-0.471245	3.90425	3.19669	0.118883	0.332406	392	249	179	118	364	226	160	107	359	226	156	107	36.7829	17.572	22.7828	14.5671	12.5501	8.82928	4.68114	4.27759	12.4514	9.25445	4.69032	4.35925
PA14_53690	PA0818	PA0818			FALSE	-0.454651	2.63303	1.48797	0.259991	0.494693	-0.505419	2.46784	1.71576	0.233063	0.467768	-0.49975	2.43285	1.62837	0.244422	0.481638	107	129	71	39	102	115	59	37	99	110	58	35	15.6672	10.8761	18.418	7.51281	19.4691	25.4275	10.4207	8.76117	16.6424	23.889	10.5373	8.54051
PA14_53670	PA0820	PA0820			FALSE	0.0587525	7.31606	0.312562	0.592628	0.775234	0.0623382	7.25524	0.350205	0.573277	0.756601	0.0634525	7.27128	0.366835	0.564698	0.751563	2709	2549	1928	1484	2639	2486	1871	1439	2638	2487	1870	1439	133.195	99.173	122.207	95.994	36.8657	37.4068	18.5164	18.4894	39.6069	38.2244	18.9351	19.1242
PA14_53660	PA0821	PA0821			FALSE	-0.10728	6.67091	0.951522	0.360146	0.587492	-0.0954288	6.60494	0.711802	0.427735	0.647005	-0.0882247	6.51855	0.604394	0.463493	0.676956	1867	1691	1187	877	1821	1625	1161	843	1692	1511	1072	795	68.5308	45.5827	60.5246	42.3519	16.5681	16.1684	7.9391	7.65768	16.2547	15.8616	7.59193	7.52117
PA14_53650	PA0822	PA0822			FALSE	-0.0268454	4.93094	0.0295869	0.868043	0.93717	-0.0257863	4.96163	0.0207794	0.889591	0.947252	-0.0229672	4.97715	0.0164684	0.901659	0.954145	533	500	404	240	575	499	430	239	574	499	430	239	47.6638	37.7964	43.5992	28.2361	19.7109	19.1631	11.5656	8.61813	20.4996	19.9301	11.8967	8.88115
PA14_53640	PA0824	PA0824			FALSE	0.19045	3.89262	0.895502	0.37387	0.599356	0.144702	3.5495	0.382041	0.556787	0.747538	0.143189	3.54133	0.37726	0.559362	0.748246	227	236	208	127	187	190	165	98	185	186	161	97	17.4835	16.76	17.724	12.8688	3.89197	4.53215	2.60014	2.07481	4.20166	4.84157	2.75692	2.25267
PA14_53630	PA0825	PA0825			FALSE	0.00015679	3.17343	2.93e-07	0.999582	0.999777	0.0706572	3.2008	0.0641752	0.807558	0.905713	0.0721109	3.21703	0.0678635	0.802305	0.901648	131	168	119	71	135	168	123	77	135	168	123	77	15.5848	14.811	19.4889	11.1127	10.6009	14.7789	7.5783	6.2253	11.0442	15.3704	7.79525	6.55435
PA14_53620	PA0826	PA0826			FALSE	0.75232	6.56225	30.0107	0.00076963	0.0116807	0.747031	6.5652	31.4863	0.00091539	0.0148048	0.748027	6.5813	31.5192	0.0009391	0.015288	1130	1239	1286	1170	1172	1251	1316	1171	1172	1251	1315	1171	70.6882	84.1622	75.5765	96.291	26.3691	27.2264	18.9524	21.1338	27.5207	27.138	19.1561	22.1195
PA14_53560	PA0827	PA0827			FALSE	0.106352	4.6473	0.47813	0.510383	0.717621	0.0881474	4.53586	0.275557	0.616424	0.781676	0.0782083	4.54438	0.219292	0.654445	0.806387	420	389	335	215	387	380	321	193	387	379	317	192	19.0998	15.938	17.2495	12.8632	3.41389	3.63321	2.32612	1.90653	3.62222	3.94588	2.43522	1.99719
PA14_53550	PA0828	PA0828			FALSE	-0.390053	2.80336	0.989473	0.351289	0.57911	-0.393054	2.60838	0.67106	0.440647	0.658019	-0.377734	2.5747	0.599312	0.465301	0.678052	93	168	77	49	72	160	72	40	69	154	71	38	5.43496	4.70773	9.57348	3.76739	0.995212	2.70358	0.806848	0.620302	0.992045	2.78865	0.840617	0.623615
PA14_53540	PA0829	PA0829			FALSE	-0.109606	3.4466	0.152365	0.707283	0.850532	-0.3481	3.48555	1.05735	0.339257	0.567673	-0.339876	3.49794	1.00247	0.351528	0.580216	150	226	133	87	147	278	126	83	146	277	126	83	6.36517	5.90443	9.35134	4.85701	1.22421	2.66316	0.880446	0.799854	1.26528	2.85614	0.904632	0.814774
PA14_53530	PA0830	PA0830			FALSE	-0.0254667	5.40523	0.0439926	0.839528	0.919602	-0.105234	5.25797	0.695838	0.432716	0.650974	-0.101631	5.27306	0.646812	0.448872	0.665649	705	731	519	366	664	692	464	322	662	692	464	322	33.7903	26.0243	34.1639	23.0789	6.26726	7.23699	3.394	3.20395	6.57959	7.62893	3.53842	3.31781
PA14_53520	PA0831	oruR			FALSE	-0.299702	4.71507	3.05474	0.121693	0.333636	-0.371416	4.64353	4.05407	0.0854501	0.281116	-0.371872	4.65435	4.00766	0.0872498	0.286566	426	545	294	202	413	549	275	189	411	548	274	188	16.6947	12.0538	20.8263	10.4148	2.96241	4.6605	1.76183	1.72185	3.05204	5.10318	1.84027	1.77469
PA14_53510	PA0832	PA0832			FALSE	0.0198982	5.38923	0.0232984	0.882764	0.943853	0.0237319	5.35588	0.0344811	0.858145	0.931336	0.0328228	5.35927	0.066341	0.804479	0.903083	689	709	544	351	690	699	533	351	680	693	528	350	42.8996	35.4357	43.0455	28.7523	8.82694	9.76279	5.55097	4.9497	9.20808	10.5602	5.79773	5.15409
PA14_53500	PA0833	PA0833			FALSE	-0.137936	7.69283	1.67852	0.234082	0.468108	-0.116608	7.70534	1.16866	0.316786	0.545152	-0.117003	7.72042	1.18893	0.313236	0.546352	3815	3489	2347	1791	3904	3543	2418	1835	3904	3542	2415	1832	213.582	137.465	190.467	131.916	54.8587	54.3571	24.7129	24.1766	58.1627	56.3154	25.9371	25.6729
PA14_53490	PA0834	PA0834			FALSE	-0.0065289	4.98889	0.00155297	0.969608	0.985554	0.00184579	5.02271	0.00012489	0.991407	0.995861	0.00201558	5.03956	0.00014845	0.990634	0.995877	547	521	434	244	563	547	450	254	564	547	450	254	23.8966	19.8356	22.1939	14.0239	4.31714	4.65826	3.04964	2.45704	4.53627	5.16178	3.17366	2.51479
PA14_53480	PA0835	pta			FALSE	-0.0536358	7.67292	0.225213	0.648788	0.813951	-0.0434057	7.67616	0.147671	0.712591	0.846263	-0.041392	7.6918	0.13525	0.724402	0.853766	3747	3257	2396	1813	3799	3321	2466	1821	3798	3318	2465	1821	70.8178	47.3755	60.0239	45.0804	11.9907	12.0022	6.22555	6.23289	12.6078	12.8467	6.57533	6.56127
PA14_53470	PA0836	ackA			FALSE	-0.234805	6.65814	3.47024	0.102504	0.300281	-0.240883	6.79982	3.68588	0.097901	0.300826	-0.239122	6.81505	3.65874	0.0992714	0.303181	2000	1677	1076	864	2227	1910	1193	964	2225	1909	1193	963	67.4654	37.9727	55.1609	38.3439	12.1235	11.9258	5.49439	6.1803	12.6068	12.9716	5.72429	6.36789
PA14_53430	PA0837	slyD			FALSE	0.412136	8.96979	10.0859	0.0144838	0.0936172	0.392731	8.76842	9.21579	0.0198236	0.122663	0.394203	8.78473	9.33968	0.0194739	0.12238	7460	7041	7639	4604	6584	6353	6700	4011	6584	6353	6700	4011	613.581	657.321	564.696	498.195	177.761	189.747	126.211	99.2797	184.925	193.618	129.714	102.555
PA14_53420	PA0838	PA0838			FALSE	0.0400974	9.22113	0.0699968	0.798562	0.900723	0.0548366	9.32331	0.0999723	0.761417	0.877152	0.0557287	9.33143	0.104358	0.756518	0.875462	11408	8439	7228	5491	12661	8903	7975	5918	12577	8871	7920	5890	944.13	625.818	681.021	597.868	294.287	242.781	169.649	180.51	325.381	284.989	180.774	185.851
PA14_53410	PA0839	PA0839			FALSE	-0.16902	3.59594	0.491702	0.504624	0.713071	-0.119591	3.83243	0.316199	0.592078	0.76689	-0.108596	3.82164	0.250817	0.632545	0.791723	188	238	148	92	235	269	181	111	230	263	180	108	12.7157	10.4725	15.6966	8.18655	4.78766	6.59164	3.05001	2.55401	4.8634	6.66375	3.047	2.46968
PA14_53400	PA0840	PA0840			FALSE	-0.295796	4.72786	4.04891	0.0819074	0.268075	-0.288679	4.64978	3.65551	0.0990338	0.302215	-0.28822	4.65936	3.57197	0.102603	0.307688	482	497	304	199	465	477	292	191	463	475	292	189	17.311	11.4224	17.4051	9.40283	3.1507	3.77421	1.60726	1.44519	3.22166	3.93617	1.63303	1.44257
PA14_53390	PA0841	PA0841			FALSE	1.52254	5.76073	162.577	2.66e-06	0.00023616	1.36226	5.6375	121.332	1.47e-05	0.00087873	1.36002	5.64987	121.442	1.55e-05	0.00096015	455	486	986	708	454	500	886	639	454	499	881	638	18.9456	42.9519	19.7325	38.7849	3.54653	4.50337	5.75872	5.72514	3.73729	4.87453	6.04699	6.01865
PA14_53380	PA0842	PA0842			TRUE	3.71848	6.93152	871.69	6.02e-09	6.17e-06	3.7419	6.86889	902.218	1.94e-08	2.44e-05	3.75344	6.8795	909.299	2.11e-08	2.66e-05	281	299	2612	2128	270	287	2548	2048	267	284	2537	2041	9.19941	89.4612	9.54491	91.6551	1.55704	1.92807	12.613	14.2186	1.6169	2.09751	13.2209	14.7245
PA14_53370	PA0843	plcR			FALSE	1.14844	4.59766	34.2867	0.00051086	0.00864592	1.20343	4.66464	47.4421	0.00027577	0.00633043	1.2049	4.68116	47.4288	0.0002864	0.0066155	219	285	360	328	237	287	401	340	237	287	401	340	14.0291	24.1265	17.8023	27.6433	3.85638	5.18069	5.12883	5.79099	3.98831	5.40747	5.14302	5.77586
PA14_53360	PA0844	plcH			FALSE	0.824417	5.68577	27.2763	0.0010267	0.0141999	0.790106	5.6407	18.5421	0.00385408	0.0419541	0.793525	5.65606	18.5705	0.00391343	0.042789	538	710	786	594	514	737	774	569	513	736	775	568	9.80648	14.9886	12.6193	14.2445	1.50959	2.3859	1.77186	1.75432	1.56271	2.50879	1.82927	1.80345
PA14_53340	PA0845	cerN			FALSE	-0.0577741	5.06518	0.180006	0.683435	0.836536	-0.0198309	5.12277	0.019249	0.893704	0.949664	-0.0166474	5.13983	0.0136111	0.910547	0.957174	563	583	372	310	577	622	393	333	577	622	394	333	11.1798	7.72816	11.2886	8.09876	2.02387	2.39028	1.06721	1.20739	2.05159	2.44455	1.0761	1.21617
PA14_53330	PA0846	PA0846			FALSE	0.392118	6.30754	6.78708	0.033513	0.158525	0.426738	6.26074	7.06623	0.0336651	0.167738	0.425902	6.26928	7.23753	0.0324204	0.164769	1259	1047	1207	715	1241	1000	1197	705	1231	1000	1188	702	67.9167	68.1187	55.0738	50.7444	14.9992	14.2302	13.5013	11.5313	15.4217	16.0733	14.0606	11.8231
PA14_53310	PA0847	PA0847			FALSE	0.0483758	6.84962	0.20972	0.660136	0.821146	-0.008228	6.79314	0.00635018	0.938797	0.971789	-0.0445561	6.95175	0.185596	0.680139	0.824333	1955	1863	1444	1030	1928	1884	1368	988	2177	2086	1503	1067	38.1953	29.5147	35.4915	26.4748	6.06761	6.60348	3.47227	3.39593	6.71913	7.33925	3.72435	3.56302
PA14_53300	PA0848	ahpB			FALSE	-0.622381	5.29194	16.6457	0.00417179	0.0407479	-0.616598	5.23253	14.6598	0.00693273	0.0632748	-0.616983	5.23112	14.2758	0.00750601	0.0667086	887	709	351	291	870	686	345	280	859	679	337	279	59.0938	24.4643	46.0587	25.506	14.3454	12.3942	4.33851	4.74692	15.3338	13.3291	4.47405	4.96312
PA14_53290	PA0849	trxB2			FALSE	-0.392011	6.57379	9.81224	0.0154186	0.0976956	-0.376373	6.33205	8.47088	0.0235889	0.136439	-0.373019	6.34712	8.30124	0.0247989	0.142088	1920	1720	923	791	1678	1440	815	664	1677	1437	815	664	80.7031	40.5881	70.496	43.7418	14.5495	14.2941	5.55075	6.10872	15.6228	15.5854	5.93219	6.51453
PA14_53270	PA0850	PA0850			FALSE	-0.106764	4.57959	0.465529	0.515841	0.721197	-0.0737128	4.34454	0.177933	0.686266	0.82777	-0.0722188	4.36073	0.171044	0.692114	0.831432	447	384	269	211	387	323	246	174	387	323	246	174	42.5429	26.7843	35.6368	26.4201	14.8904	14.3742	7.66746	7.27079	15.5051	14.9496	7.88696	7.49269
PA14_53260	PA0851	PA0851			FALSE	0.0449847	5.5987	0.0951445	0.766242	0.882937	0.0632337	5.62778	0.192662	0.674418	0.820626	0.0547529	5.61792	0.142934	0.717085	0.848065	891	713	626	416	916	739	636	442	902	729	626	430	36.9846	27.1847	28.8589	22.7179	7.72258	7.34822	4.48599	4.26316	8.22549	8.07156	4.74054	4.41767
PA14_53230	PA0853	PA0853			FALSE	0.712315	7.60964	24.1038	0.00147951	0.0187029	0.738033	7.76609	23.7299	0.00200866	0.0261482	0.740477	7.77843	23.9721	0.0020005	0.0262367	2834	2156	2830	2249	3187	2410	3230	2535	3176	2403	3221	2529	181.545	189.661	134.673	189.542	47.1637	41.723	40.6234	44.4549	49.6822	46.0141	43.0484	46.7218
PA14_53220	PA0854	fumC2			FALSE	0.65437	8.94006	25.5074	0.00125304	0.0164043	0.660111	8.92661	24.4894	0.00184387	0.0243107	0.661704	8.94105	24.6164	0.0018621	0.0249786	6670	6193	6565	5901	6679	6262	6590	5908	6665	6258	6576	5904	191.127	196.806	173.039	222.46	36.2765	38.4952	27.5092	32.6724	37.378	39.6965	28.3111	33.6618
PA14_53210	PA0855	PA0855			FALSE	0.0450442	6.2842	0.169608	0.692133	0.841049	0.0585938	6.30848	0.296103	0.603839	0.775264	0.0600776	6.32471	0.313081	0.594015	0.767668	1268	1313	940	720	1322	1338	974	741	1322	1338	974	741	49.6922	38.5394	50.1743	37.1221	9.80805	11.8935	6.37406	6.87191	9.97625	12.7423	6.53628	6.97988
PA14_53200	PA0856	PA0856			FALSE	0.919137	9.21556	70.1303	4.96e-05	0.00151966	0.929096	9.11036	65.4724	0.00010325	0.00317924	0.930472	9.12673	66.2713	0.00010397	0.00321189	7212	6651	9616	6817	6868	6192	9190	6325	6868	6192	9190	6324	525.113	732.486	472.206	653.013	148.067	146.162	152.607	139.112	151.125	151.42	158.333	144.77
PA14_53190	PA0857	bolA			FALSE	0.969611	7.62344	46.2242	0.00019768	0.00427348	0.99671	7.93617	61.0155	0.00012834	0.00358664	0.998078	7.94636	61.9703	0.00012772	0.00367954	2528	1965	3320	2218	3059	2550	4173	2820	3044	2541	4153	2809	330.236	453.726	250.298	381.189	273.285	245.762	295.332	275.818	280.606	260.348	304.845	281.296
PA14_53180	PA0858	PA0858			FALSE	0.0564505	8.21422	0.270665	0.618091	0.794423	0.0770965	8.14156	0.476243	0.513153	0.716962	0.0779042	8.15729	0.489911	0.507556	0.712221	5116	4696	3796	2614	4942	4486	3716	2500	4942	4485	3716	2497	217.788	169.059	194.93	146.4	49.0453	49.5407	28.0157	24.8711	50.4882	50.6172	28.1933	25.1855
PA14_53160	PA0859	PA0859			FALSE	-0.227771	6.03958	3.68656	0.0940833	0.291036	-0.218956	6.01003	3.43511	0.107807	0.313115	-0.218105	5.9934	3.28044	0.114963	0.325707	1224	1163	691	572	1219	1155	696	561	1192	1129	675	552	81.1397	47.9223	75.176	49.8861	18.8752	21.2273	9.38383	10.5846	19.3632	23.0049	9.67368	10.9522
PA14_53150	PA0860	PA0860			FALSE	0.0189765	7.14403	0.026442	0.875179	0.940434	0.0258941	7.19999	0.0466328	0.835411	0.920513	0.027429	7.21565	0.0528451	0.825051	0.916168	2535	2198	1668	1314	2686	2310	1763	1379	2684	2310	1763	1378	56.5785	38.9473	47.8353	38.5834	10.2447	10.3372	5.70426	6.25805	10.7116	11.3869	6.00193	6.52531
PA14_53140	PA0861	rbdA			FALSE	0.45839	9.60334	14.9449	0.00554219	0.0498507	0.464763	9.63613	13.957	0.00780336	0.0681226	0.464951	9.62256	14.4133	0.00733561	0.0658791	11583	10507	11479	7637	12110	10834	11992	7842	11807	10678	11746	7675	187.302	194.193	165.671	162.471	31.31	31.7021	24.8599	22.1171	32.1449	33.4515	25.4833	22.5538
PA14_53120	PA0862	PA0862			FALSE	-0.013851	8.51141	0.0165963	0.900928	0.953746	-0.0075592	8.48969	0.00486354	0.946423	0.97429	-0.0030949	8.49991	0.00082298	0.97795	0.990897	6420	5937	4535	3149	6427	5937	4554	3122	6389	5911	4547	3107	327.75	242.21	295.544	211.501	79.1733	85.5962	44.6228	41.5445	82.099	88.7797	45.3153	41.8463
PA14_53110	PA0863	PA0863			FALSE	0.029101	5.74161	0.0513857	0.826807	0.914387	-0.108137	5.46082	0.818473	0.396773	0.619079	-0.116304	5.46223	0.940272	0.365934	0.593268	942	839	693	453	768	795	522	379	762	790	516	373	39.2237	30.1883	34.0649	24.8158	5.91692	7.41179	3.51232	3.59221	6.1941	8.15704	3.6786	3.71905
PA14_53090	PA0864	PA0864			FALSE	-0.232335	4.0695	1.56454	0.249111	0.483016	-0.229877	3.99408	1.33716	0.286825	0.520331	-0.241182	3.99953	1.47787	0.26524	0.502271	291	315	199	127	270	315	191	122	269	314	188	121	14.743	10.5476	15.5615	8.46501	2.47184	3.3736	1.61002	1.49347	2.56849	3.79489	1.65903	1.52457
PA14_53070	PA0865	hpd			FALSE	-0.386561	11.4407	8.9449	0.018941	0.112661	-0.376085	11.4361	7.60393	0.0292429	0.15454	-0.374618	11.4517	7.4956	0.0303162	0.159284	53287	52886	28041	22420	54043	53371	28478	22592	54024	53353	28469	22583	1983.29	1091.86	1919.34	1097.82	433.892	456.608	162.673	164.183	448.912	453.62	163.543	166.309
PA14_53050	PA0866	aroP2			FALSE	-0.0218702	6.78497	0.0313636	0.864184	0.934473	-0.0349058	6.76773	0.0724462	0.79585	0.898608	-0.0194165	6.8104	0.0221924	0.885965	0.945521	2039	1703	1356	955	2073	1707	1360	940.995	2104.83	1726.79	1393.74	961.88	57.4386	39.9627	46.7788	35.3933	12.0385	11.711	6.44248	6.16179	12.7226	12.7022	6.84946	6.5225
PA14_53040	PA0867	mliC			FALSE	0.0805373	7.27181	0.461539	0.517593	0.723014	0.0833508	7.26118	0.445007	0.526858	0.724359	0.0848444	7.27741	0.463834	0.518696	0.719199	2740	2321	1955	1397	2786	2322	1991	1383	2786	2322	1991	1383	285.226	212.908	235.592	191.322	104.372	96.5948	63.5076	61.1009	110.458	107.9	67.2867	63.4735
PA14_53030	PA0868	PA0868			FALSE	0.0607961	4.67145	0.15251	0.707151	0.850532	0.089118	4.74486	0.354856	0.570805	0.75549	0.0905902	4.76109	0.366501	0.56487	0.751597	411	425	340	212	440	447	361	231	440	447	361	231	39.6836	34.3444	40.0134	26.93	18.1182	20.6203	11.5722	9.74454	18.876	21.4457	11.8315	9.9884
PA14_53020	PA0869	pbpG			FALSE	0.0400315	6.88192	0.146798	0.712388	0.853769	0.0500069	6.91218	0.230578	0.646268	0.801135	0.0507138	6.92766	0.239677	0.640075	0.796675	2001	1915	1450	1067	2080	1977	1517	1094	2079	1977	1516	1093	85.7304	64.9925	80.0025	60.1428	16.7226	17.6395	10.1673	10.1102	17.2437	18.8421	10.4165	10.2719
PA14_53010	PA0870	phhC			FALSE	-0.563822	7.22829	13.1993	0.00760615	0.0609888	-0.549433	7.34852	11.8749	0.0113819	0.0878766	-0.547484	7.36434	11.7896	0.0117202	0.0902418	3353	2674	1304	1201	3664	2976	1437	1329	3663	2975	1437	1329	111.692	45.4437	86.8554	52.6335	22.954	21.9063	7.50005	9.50078	23.3983	23.1449	7.74733	9.8049
PA14_53000	PA0871	phhB			FALSE	-0.478549	6.89894	19.4433	0.00273031	0.0293879	-0.480038	6.85125	19.454	0.0034042	0.0384712	-0.476569	6.86066	19.2522	0.00356751	0.0404738	2319	2359	1159	927	2297	2313	1132	906	2284	2302	1127	903	259.658	135.766	257.559	136.556	125.499	136.937	50.9839	54.1233	141.428	156.242	55.6402	58.5543
PA14_52990	PA0872	phhA			FALSE	-0.561674	8.92234	18.7715	0.00300962	0.0317551	-0.537959	8.96991	16.4468	0.00522329	0.0523551	-0.536512	8.98582	16.4455	0.00531573	0.0538717	10150	9346	4287	3847	10642	9733	4554	4031	10640	9733	4554	4030	514.231	227.224	461.706	256.416	110.776	109.795	36.5858	43.507	117.019	116.588	38.2267	45.2872
PA14_52980	PA0873	phhR			FALSE	-0.160551	6.10213	2.00867	0.197115	0.426439	-0.152923	6.05235	1.83447	0.219194	0.454139	-0.150301	6.06665	1.78332	0.225366	0.462271	1207	1232	754	602	1193	1200	744	585	1193	1196	744	584	30.928	20.2127	30.7824	20.2942	5.61133	6.57567	2.88088	3.09813	5.74155	6.95327	2.97175	3.18478
PA14_52960	PA0874	PA0874			FALSE	-0.295967	2.99528	0.987882	0.351654	0.579374	-0.41422	2.6053	1.24474	0.302703	0.534512	-0.424245	2.61658	1.32503	0.289148	0.523016	162	129	85	63	131	102	57	50	131	102	56	50	24.2534	13.3133	18.8319	12.4088	26.1352	21.2586	10.3304	12.6736	27.7753	25.5678	11.0635	13.5564
PA14_52940	PA0875	PA0875			FALSE	-0.246516	5.10254	2.08001	0.190205	0.418208	-0.286656	5.07624	2.406	0.16639	0.391927	-0.279124	5.08716	2.2376	0.180275	0.412283	573	678	332	315	559	708	328	305	555	705	327	305	10.4302	6.32241	12.0341	7.5436	1.65274	2.45638	0.866709	1.14365	1.71834	2.71771	0.90732	1.1842
PA14_52930	PA0876	PA0876			FALSE	-0.855911	6.05085	50.6615	0.00014663	0.00348651	-0.883491	6.00642	54.605	0.00018027	0.00458883	-0.882082	6.01988	53.8926	0.00019523	0.00503576	1380	1492	544	441	1369	1486	533	422	1365	1485	531	422	58.3736	24.0738	61.5394	24.5419	11.1253	13.6928	3.48045	3.75838	11.9673	15.0398	3.70432	3.9914
PA14_52920	PA0877	PA0877			FALSE	-0.378448	4.74071	6.49657	0.0364656	0.167664	-0.443919	4.56863	6.29895	0.0416282	0.188018	-0.440915	4.58385	6.22371	0.0428221	0.192963	485	528	295	196	422	511	265	166	422	510	265	166	21.6132	13.7533	22.9434	11.4912	3.42807	4.79319	1.83246	1.60919	3.57531	5.24542	1.92315	1.66617
PA14_52910	PA0878	PA0878			FALSE	-0.221318	3.6588	0.750801	0.413442	0.634746	-0.206594	3.56526	0.561775	0.478852	0.687974	-0.230601	3.55311	0.699668	0.431741	0.650975	222	231	167	83	211	219	162	77	210	215	157	75	10.7175	8.43458	10.8742	5.27167	2.17653	2.68784	1.3951	0.911851	2.2701	2.84454	1.40635	0.918165
PA14_52900	PA0879	PA0879			FALSE	-0.145234	5.01303	0.791561	0.401634	0.623268	-0.156087	4.97692	0.967909	0.359149	0.586455	-0.154621	4.99309	0.947566	0.364196	0.591579	566	572	419	237	560	574	406	237	560	574	406	237	19.4874	15.0924	19.2035	10.7354	3.87149	4.44525	2.11699	1.62953	4.11682	4.64051	2.20599	1.6984
PA14_52890	PA0880	PA0880			FALSE	-0.590024	2.63827	2.18343	0.180767	0.406489	-0.522939	2.77918	2.03927	0.197881	0.430128	-0.529453	2.77116	2.11622	0.190983	0.424812	92	154	58	44	106	166	66	51	105	163	66	49	9.65233	6.3662	15.7548	6.07335	5.33539	9.29228	2.6556	2.76544	5.07001	9.20272	2.6685	2.68306
PA14_52880	PA0881	PA0881			FALSE	-0.657882	3.73899	3.06567	0.121129	0.332379	-0.793962	3.72923	3.84269	0.0923198	0.293755	-0.781073	3.71146	3.76973	0.0952188	0.298096	171	373	144	77	171	400	135	74	168	388	132	73	5.05205	4.45084	10.7455	2.99291	0.893847	2.47798	0.601637	0.461574	0.900968	2.59901	0.61489	0.472496
PA14_52870	PA0882	PA0882			FALSE	-0.323273	3.32657	1.03956	0.340106	0.569035	-0.424617	3.37363	1.31104	0.291184	0.523733	-0.422734	3.38287	1.2935	0.294475	0.52853	138	232	114	73	132	270	115	73	131	269	114	73	4.58546	3.96293	7.5169	3.19123	0.887328	2.13676	0.622465	0.532139	0.920967	2.2701	0.642093	0.551927
PA14_52850	PA0883	PA0883			FALSE	-0.484758	3.28869	2.10597	0.187774	0.415705	-0.433455	3.33043	1.65232	0.240993	0.474784	-0.453382	3.33034	1.83079	0.219953	0.456832	135	243	101	69	139	252	101	78	139	250	101	75	6.51738	5.10115	11.4391	4.38248	1.40641	3.11017	0.858461	0.922014	1.44857	3.28904	0.881756	0.903724
PA14_52840	PA0884	PA0884			FALSE	0.149558	4.84487	0.840105	0.388271	0.611277	0.136717	4.84046	0.651239	0.447173	0.661973	0.133232	4.8464	0.593365	0.467433	0.678709	472	442	408	237	489	443	411	237	486	441	410	233.014	18.9431	17.1308	17.2973	12.5138	4.02872	4.11979	2.61539	2.04281	4.45571	4.50698	2.81153	2.14554
PA14_52820	PA0885	PA0885			FALSE	-0.147903	3.94851	0.641375	0.448168	0.665269	-0.202656	3.96689	1.17191	0.316165	0.544944	-0.199582	3.98226	1.13931	0.322778	0.554507	281	261	177	129	273	296	181	127	272.075	296.312	181.005	127.005	17.5782	11.5838	15.9205	10.6167	3.68074	4.62159	2.19843	2.20533	3.9008	5.27632	2.35701	2.3281
PA14_52810	PA0886	PA0886			FALSE	-0.0161599	4.13173	0.00704678	0.935327	0.970608	-0.0510744	4.1818	0.0772158	0.789426	0.894497	-0.0957883	4.35359	0.306706	0.597713	0.770506	267	322	224	144	293.143	335.701	231.307	149.273	334.967	377.082	253.305	163.955	8.31219	7.29559	9.77479	5.89791	1.61154	2.20038	1.16923	1.08628	1.95048	2.85123	1.38466	1.27406
PA14_52800	PA0887	acsA			FALSE	-1.47306	10.9661	63.1524	7.06e-05	0.00194304	-1.46664	10.9927	57.852	0.00015112	0.00398499	-1.46505	11.0077	57.4474	0.0001609	0.00431987	54463	44725	14835	8009	56433	46264	15340	8276	56392	46242	15334	8270	1113.02	317.173	891.247	215.333	190.858	171.262	38.9629	28.0682	196.419	176.52	40.0388	28.9898
PA14_52790	PA0888	aotJ			FALSE	0.0860998	8.83203	0.677573	0.436153	0.653844	0.0907016	8.93864	0.716711	0.426222	0.64576	0.0920821	8.95437	0.747096	0.417295	0.637818	7680	7221	5708	4183	8450	7856	6311	4494	8448	7853	6309	4492	393.583	306.032	360.844	282.029	108.185	110.278	61.4576	57.5096	113.862	115.533	62.9988	59.2366
PA14_52780	PA0889	aotQ			FALSE	-0.0624892	7.03483	0.228206	0.646652	0.813402	-0.0235147	6.98958	0.0268233	0.874702	0.939373	-0.0210231	7.00528	0.0215802	0.887536	0.946413	2492	2021	1492	1192	2470	1922	1501	1169	2467	1922	1501	1169	144.367	90.4267	114.165	90.8506	33.8244	30.2417	17.9436	19.6221	34.6374	32.7205	18.6315	20.2875
PA14_52770	PA0890	aotM			FALSE	-0.0127517	6.79858	0.00932657	0.925629	0.965409	-0.0093751	6.60294	0.00381549	0.952536	0.978218	-0.0069681	6.61786	0.00208806	0.964886	0.984077	2088	1678	1303	1019	1902	1440	1162	892	1902	1436	1162	891	119.405	77.9551	93.5689	76.6651	26.9859	24.1325	15.131	16.4436	28.8386	27.3716	16.1322	17.3602
PA14_52760	PA0891	PA0891			FALSE	-0.185324	6.70164	2.58748	0.149444	0.370729	-0.17464	6.50837	2.05946	0.19594	0.42837	-0.173209	6.52364	2.04462	0.197721	0.431268	1930	1799	1112	920	1745	1563	992	812	1743	1563	992	811	69.3157	41.7818	63.0017	43.4704	11.691	12.5814	5.73843	6.57182	11.9663	13.6217	5.9924	6.82479
PA14_52750	PA0892	aotP			FALSE	-0.0060998	7.23046	0.00248963	0.961526	0.982475	0.0287071	7.06915	0.0444811	0.839187	0.922622	0.0302922	7.08446	0.049592	0.830417	0.918961	2772	2298	1821	1335	2542	2016	1678	1212	2541	2014	1676	1212	144.844	99.5464	117.086	91.7742	32.1973	29.5591	16.0448	15.5927	33.6202	30.7622	16.3876	15.9925
PA14_52740	PA0893	argR			FALSE	0.038741	7.12947	0.0756278	0.790836	0.896191	0.087944	7.2482	0.317669	0.591238	0.766745	0.089834	7.26349	0.333064	0.582741	0.760188	2588	2066	1838	1180	2876	2178	2047	1321	2873	2177	2045	1321	104.496	77.6403	81.3414	62.6827	25.1856	22.4026	15.0301	13.356	25.8569	23.8082	15.522	13.686
PA14_52730	PA0894	PA0894			FALSE	-0.137498	5.61561	0.976233	0.35434	0.583013	-0.1095	5.36995	0.507183	0.500233	0.706065	-0.100079	5.38404	0.41711	0.539884	0.734356	940	787	599	391	811	657	518	335	810	652	518	336	115.972	77.3141	94.6774	63.4647	74.0107	67.1683	37.0211	30.4848	76.4741	67.0987	36.9091	31.599
PA14_52700	PA0896	aruF			FALSE	-0.510532	8.0783	20.7951	0.00226124	0.0259419	-0.492912	8.10316	19.9226	0.00319942	0.0371407	-0.491465	8.11268	19.891	0.00327861	0.0385612	5538	5164	2552	2104	5721	5307	2684	2148	5704	5274	2672	2138	217.671	104.939	197.916	108.799	51.5786	53.7595	18.8179	20.1228	52.6418	55.1636	19.15	20.5379
PA14_52690	PA0897	aruG			FALSE	-0.573807	7.56769	19.5649	0.00268332	0.029126	-0.562426	7.63902	18.2164	0.0040334	0.0431179	-0.5607	7.65323	18.1473	0.00415033	0.0443393	4106	3541	1697	1474	4372	3780	1821	1564	4368	3773	1819	1562	160.44	69.3719	134.917	75.7744	35.4809	34.5413	11.883	13.5828	36.4321	36.2295	12.2805	14.1565
PA14_52660	PA0899	aruB			FALSE	-0.204164	8.75938	1.77028	0.222897	0.458357	-0.212837	8.67308	1.72135	0.232382	0.467768	-0.211235	8.68246	1.7003	0.235299	0.471518	8138	7499	4162	4133	7904	7131	3949	3917	7870	7094	3933	3897	241.501	129.215	216.996	161.361	49.3042	50.7004	18.5947	24.4905	50.0118	50.599	18.6945	24.7363
PA14_52640	PA0900	PA0900			FALSE	-0.148394	7.38442	1.67966	0.233938	0.468108	-0.12931	7.34493	1.35486	0.283925	0.518077	-0.127827	7.36112	1.33438	0.287596	0.521866	2815	3100	1833	1481	2816	3008	1815	1466	2816	3008	1815	1466	386.683	263.419	415.227	267.647	281.23	282.022	135.043	147.013	301.599	296.004	145.741	156.955
PA14_52630	PA0901	aruE			FALSE	-0.117753	8.2768	0.862276	0.382403	0.606306	-0.0929628	8.36072	0.493819	0.505737	0.711102	-0.104066	8.33788	0.634423	0.453058	0.668186	5782	5097	3305	2882	6202	5438	3573	3112	6020	5357	3454	3021	231.357	138.351	198.868	151.715	46.2243	45.4544	20.4834	23.9476	46.0827	46.3695	20.2524	23.8462
PA14_52610	PA0902	PA0902			FALSE	-0.0723183	4.56071	0.184635	0.67966	0.834172	-0.0739512	4.55095	0.191938	0.674987	0.820626	-0.070727	4.56626	0.176121	0.687869	0.828861	362	448	278	204	369	451	284	201	369	450	284	201	14.3983	11.5679	17.3751	10.6749	3.05835	4.48364	1.87629	1.8195	3.17262	4.68	1.93501	1.86733
PA14_52600	PA0903	alaS			FALSE	-0.0126777	7.53755	0.015017	0.905732	0.956578	-0.002961	7.55576	0.00083335	0.977805	0.990416	-0.0009155	7.57181	8.08e-05	0.993092	0.996632	3215	3071	2281	1624	3304	3155	2354	1660	3303	3154	2353	1661	48.9577	36.339	45.6002	32.5355	8.6656	9.25402	4.57525	4.26322	9.01948	9.5561	4.70851	4.41125
PA14_52580	PA0904	lysC			FALSE	0.137678	7.20852	1.64895	0.237856	0.470861	0.146793	7.21201	1.83509	0.219125	0.454139	0.14791	7.22628	1.88716	0.213762	0.450357	2455	2289	1931	1345	2498	2327	1986	1350	2493	2326	1983	1348	79.2044	65.1761	72.0097	57.0889	17.2813	17.8677	9.85535	8.80981	17.7786	18.0794	9.97327	9.03746
PA14_52570	PA0905	rsmA			FALSE	0.684644	9.80944	36.7922	0.00040975	0.00739711	0.662018	9.76947	33.5079	0.00076625	0.0130465	0.663361	9.78527	33.8397	0.00076749	0.0132974	11666	11532	12861	10302	11673	11522	12630	10017	11671	11516	12621	10015	2507.14	2891.6	2416.62	2912.79	11261.3	12452.6	9560.27	10165.3	11730.3	12944.3	9826.96	10473.5
PA14_52530	PA0906	alpR			FALSE	-0.0879606	4.7961	0.396408	0.547896	0.744566	-0.101134	4.68401	0.475638	0.513412	0.716962	-0.102994	4.69544	0.485391	0.509455	0.713869	483	477	338	230	447	461	316	213	445	461	316	211	27.0407	19.7968	26.0397	16.9407	5.96035	6.8583	3.29652	2.93808	6.46062	7.50585	3.50219	3.09845
PA14_52520	PA0907	alpA			FALSE	-0.351703	4.23466	4.45358	0.0706352	0.248406	-0.35849	4.26723	4.64135	0.0696162	0.255326	-0.343624	4.26766	4.23418	0.0804708	0.27547	347	359	192	152	366	371	199	156	360	366	198	155	26.1219	15.1211	26.3522	15.0539	8.20396	9.62501	3.58988	3.77434	8.38747	10.0082	3.66491	3.83073
PA14_52510	PA0908	alpB			FALSE	-0.420768	2.67099	1.38939	0.275028	0.509001	-0.669423	2.44871	2.31531	0.17349	0.401949	-0.667982	2.46478	2.36151	0.170186	0.399595	105	135	68	45	82	142	49	38	82	142	49	38	11.1925	7.58324	14.032	6.31076	4.43006	8.59427	2.07707	2.15951	4.61534	8.93828	2.13653	2.22541
PA14_52500	PA0909	alpC			FALSE	-0.556175	1.57861	0.687469	0.432963	0.652298	-0.285563	2.05254	0.30218	0.600228	0.773428	-0.319019	2.0067	0.387959	0.553994	0.744374	56	58	34	16	75	76	56	24	73	73	51	24	8.11051	5.15166	8.19097	3.04868	10.9423	13.7367	8.48236	5.32773	13.1454	17.9493	8.68648	5.49033
PA14_52490	PA0910	alpD			FALSE	0.164667	2.7349	0.238886	0.63917	0.809211	-0.0589065	2.58441	0.024544	0.880092	0.942059	-0.0598478	2.54344	0.0245103	0.880211	0.942215	108	99	91	56	96	109	81	44	92	105	78	42	8.56569	7.55071	7.65634	5.8433	1.99289	2.58837	1.53239	1.19321	2.18298	3.05845	1.6499	1.22493
PA14_52480	PA0911	alpE			FALSE	0.0884957	2.85284	0.0550792	0.820814	0.912706	0.313443	2.5911	0.75231	0.415518	0.63646	0.274906	2.34836	0.447478	0.525926	0.72373	86	145	78	73	87	93	73	64	74	78	58	54	7.07345	6.71175	11.6292	7.89928	2.5001	2.99396	1.64596	1.93461	2.57739	3.03822	1.56495	1.95695
PA14_52465	PA0912	PA0912			FALSE	0.0316333	2.88397	0.00851148	0.928942	0.9671	0.245708	2.69629	0.460399	0.520018	0.720637	0.174382	2.80955	0.252146	0.631661	0.791003	96	145	92	63	83	116	90	58	89	130	91	63	7.43688	7.45616	10.953	6.42084	1.77041	2.61014	1.48892	1.25216	1.86295	2.94374	1.43493	1.306
PA14_52460	PA0913	mgtE			FALSE	0.98654	6.9983	47.9021	0.00017606	0.00392902	1.03585	7.06029	47.7833	0.0002699	0.00625665	1.03784	7.0766	47.9028	0.00027803	0.00651023	1595	1294	1891	1642	1669	1331	2033	1740	1669	1330	2033	1740	44.0009	54.5758	34.8083	59.5944	8.91488	7.94602	7.85037	8.8765	9.27176	8.04661	8.08181	9.18772
PA14_52440	PA0914	PA0914			FALSE	-0.0612009	3.1801	0.0545075	0.821728	0.912815	-0.224003	3.26842	0.735066	0.420646	0.640309	-0.229242	3.28154	0.782769	0.406954	0.628005	156	151	110	75	161	190	113	75	161	190	112	75	15.8672	11.7052	14.9762	10.0362	6.00605	8.32175	3.8976	3.72569	6.34639	9.57911	4.09798	3.83939
PA14_52430	PA0915	PA0915			FALSE	0.152199	4.0273	0.708143	0.426425	0.645471	0.124497	4.19562	0.523717	0.493575	0.701482	0.132575	4.20566	0.595796	0.466559	0.678346	258	258	216	145	295	302	244	163	293	300	243	163	22.3227	19.5519	21.7668	16.5054	9.16293	10.3793	5.91905	5.23412	9.36197	10.7243	5.94965	5.26506
PA14_52400	PA0917	kup			FALSE	0.0477092	8.35082	0.14406	0.71494	0.854044	0.0614165	8.34708	0.21908	0.65448	0.807229	0.06292	8.35974	0.233417	0.644403	0.799672	5933	4890	3874	3077	6022	4911	3950	3096	5999	4907	3938	3090	124.494	85.0436	100.053	84.9441	21.5833	20.8575	12.2988	13.6506	22.8116	23.3755	13.0776	14.3583
PA14_52380	PA0918	PA0918			FALSE	-0.105687	7.10766	0.681913	0.434749	0.653388	-0.0943701	7.01948	0.562458	0.478595	0.687974	-0.0949463	7.01446	0.573012	0.474862	0.685289	2291	2522	1469	1291	2209	2384	1411	1225	2176	2353	1391	1205	166.81	111.899	179.056	123.667	41.6374	51.8508	24.821	30.9391	44.3415	60.2986	26.3119	32.2183
PA14_52370	PA0919	PA0919			FALSE	-0.0807842	6.87864	0.584622	0.468192	0.683346	-0.0742013	6.98494	0.497724	0.504117	0.710038	-0.0728638	7.00074	0.484247	0.509937	0.713884	2085	1988	1358	1042	2270	2184	1476	1140	2269	2184	1475	1140	64.9098	44.2295	60.3487	42.6779	11.9996	12.7066	6.28104	6.54813	12.8769	14.0221	6.67225	6.92087
PA14_52350	PA0920	PA0920			FALSE	0.136481	5.73865	1.19356	0.30891	0.540201	0.106438	5.58059	0.615476	0.45938	0.673356	0.108835	5.5964	0.640474	0.451005	0.667446	843	867	630	533	745	832	567	476	744	832	567	476	12.7352	9.95699	12.7716	10.5935	1.80257	2.41466	1.25924	1.52226	1.90698	2.73797	1.34135	1.59242
PA14_52340	PA0921	PA0921			FALSE	-0.62907	2.62424	1.70278	0.23105	0.465343	-0.688887	2.33755	1.31382	0.290716	0.523594	-0.675163	2.33102	1.29301	0.294559	0.52853	72	174	59	41	50	158	46	34	50	154	45	34	7.99465	6.85372	18.8392	5.98938	2.93313	10.8666	2.2158	2.19567	3.07043	11.0155	2.22968	2.26268
PA14_52330	PA0922	PA0922			FALSE	0.15853	3.96157	0.569862	0.473658	0.688604	0.150759	3.79229	0.380362	0.557632	0.747957	0.152262	3.80853	0.389402	0.553278	0.744088	281	211	201	143	262	184	187	123	262	184	187	123	35.6587	26.6847	26.1089	23.8741	27.2203	21.4158	15.2438	13.4423	28.3588	22.2731	15.6802	13.7157
PA14_52300	PA0924	PA0924			FALSE	-0.15106	5.72595	1.53688	0.252964	0.487668	-0.130593	5.87497	1.16272	0.317929	0.546569	-0.129475	5.8903	1.1431	0.322034	0.554344	910	962	576	470	998	1102	665	520	998	1101	664	520	18.8573	12.4873	19.4383	12.8135	3.34953	4.20836	1.95474	2.15072	3.53265	4.68469	2.06591	2.24794
PA14_52290	PA0925	PA0925			FALSE	0.481544	5.83881	18.086	0.00333331	0.0340952	0.506286	5.8521	20.3884	0.00301146	0.0357619	0.513701	5.8551	20.929	0.00287093	0.0350337	790	816	811	592	813	821	835	607	803	812	832	600	77.3992	83.1262	77.9555	76.3066	25.923	28.3381	21.3106	21.2505	26.8103	29.9925	22.3478	21.9996
PA14_52280	PA0926	PA0926			FALSE	0.0730149	5.42806	0.357199	0.567905	0.755722	0.107761	5.3101	0.688574	0.435016	0.652143	0.114993	5.31826	0.786765	0.405822	0.627202	732	678	522	402	687	619	494	377	681	615	493	375	68.6864	51.2434	62.035	49.6269	23.389	24.337	14.0555	15.0122	24.7994	26.7808	14.8388	15.5975
PA14_52270	PA0927	ldhA			FALSE	0.0923145	5.88554	0.643265	0.447526	0.664509	0.0796697	5.91301	0.457141	0.521451	0.721172	0.0811422	5.92925	0.476897	0.513058	0.714741	931	993	748	537	960	1046	781	541	961	1045	781	541	37.591	31.5968	39.0958	28.5259	7.38073	9.26749	4.95066	4.68079	7.77932	9.93989	5.20611	4.89018
PA14_52260	PA0928	gacS			FALSE	0.152421	7.75638	2.14389	0.184298	0.410951	0.159492	7.75386	2.39911	0.166915	0.392804	0.16163	7.76488	2.50913	0.15916	0.385715	3533	3367	2826	1985	3568	3426	2873	1997	3554	3413	2858	1994	50.8371	42.5419	47.2419	37.5776	8.00301	8.60001	5.05568	4.74643	8.44858	9.12733	5.27185	4.94794
PA14_52250	PA0929	PA0929			FALSE	-0.395359	4.49994	2.05047	0.193025	0.422224	-0.384007	4.48881	1.82493	0.220264	0.454998	-0.383871	4.50265	1.81266	0.221997	0.458697	540	322	277	143	539	328	281	143	539	327	280	143	29.9799	16.0888	17.4317	10.4449	6.51431	4.62238	2.89816	2.05522	6.95404	5.06045	3.06629	2.16406
PA14_52240	PA0930	PA0930			FALSE	-0.258799	5.19761	2.62766	0.146743	0.366971	-0.275323	5.21642	2.85498	0.136535	0.353737	-0.271762	5.23142	2.77168	0.141853	0.364623	745	598	437	273	766	626	449	275	765	625	449	275	22.2571	13.6585	17.4205	10.7302	3.75545	3.60724	1.92059	1.66648	4.0635	4.12788	2.06947	1.77369
PA14_52230	PA0931	pirA			FALSE	0.277334	5.75667	4.63648	0.0662042	0.23899	0.306241	5.74449	5.17755	0.0583929	0.229554	0.31216	5.75398	5.288	0.0566987	0.227105	886	758	743	509	892	749	750.007	516	887.859	742.64	748.942	513.219	15.8889	13.9398	13.2549	12.009	2.55685	2.32378	1.59953	1.46041	2.76433	2.47859	1.70562	1.5521
PA14_52210	PA0932	cysM			FALSE	0.149025	7.13617	1.17864	0.31174	0.542592	0.155522	7.14778	1.23132	0.305118	0.536353	0.155762	7.16275	1.23424	0.304894	0.538208	2313	2180	2003	1166	2371	2229	2058	1183	2371	2227	2056	1181	102.731	93.0713	94.4127	68.1329	21.9184	22.7441	14.2458	10.8317	22.6916	23.2983	14.5847	11.1368
PA14_52180	PA0934	relA			FALSE	-0.231468	9.34015	4.63637	0.0662068	0.23899	-0.209702	9.4149	3.61457	0.100589	0.304431	-0.207893	9.43023	3.58728	0.102004	0.30715	12112	11482	7076	5445	12975	12146	7635	5812	12966	12138	7632	5809	215.756	131.869	199.44	127.607	40.618	43.2809	18.0405	18.3764	42.3197	44.7354	18.4903	18.8725
PA14_52150	PA0936	lpxO2			FALSE	-0.0094922	7.80227	0.00732367	0.934072	0.969693	-0.0016112	7.79303	0.00020953	0.988869	0.994739	0.00083627	7.8084	5.68e-05	0.994206	0.99701	3885	3660	2842	1881	3944	3667	2868	1891	3943	3661	2868	1890	165.384	126.571	151.926	105.347	36.4979	37.0783	21.4814	19.2819	38.7473	41.2413	23.1256	20.8416
PA14_52140	PA0937	PA0937			FALSE	0.0692272	6.70192	0.426824	0.533325	0.732111	0.0415165	6.54151	0.147607	0.712651	0.846263	0.043451	6.55751	0.162944	0.699044	0.835984	1680	1740	1298	947	1519	1627	1170	843	1519	1626	1170	843	124.361	100.521	125.595	92.2268	40.8686	49.0393	20.5494	18.067	42.5779	48.7504	20.5092	18.4846
PA14_52130	PA0938	wzz2			FALSE	0.326849	8.79085	7.19398	0.0298746	0.147041	0.344518	8.79506	7.3487	0.0312404	0.160864	0.348173	8.80837	7.57737	0.029687	0.156943	7134	6112	6262	4195	7284	6145	6397	4267	7260	6130	6388	4261	214.574	197.045	179.256	166	42.6179	40.1384	28.5836	25.4262	45.3484	42.2917	29.6359	26.4341
PA14_52110	PA0939	PA0939			FALSE	-0.356002	3.99784	1.42541	0.269391	0.504143	-0.343334	4.14578	1.30148	0.292805	0.524783	-0.337511	4.1595	1.24737	0.302538	0.53601	394	206	170	123	439	235	180	147	438	234	180	147	48.1635	21.7409	24.5548	19.7814	34.7436	19.0386	11.9153	13.5546	36.4786	21.1714	12.5004	13.9754
PA14_52090	PA0940	PA0940			FALSE	-0.111212	4.81055	0.378895	0.556652	0.750867	0.0209795	5.12006	0.0155781	0.904308	0.955032	0.0224853	5.13627	0.0178397	0.897673	0.95163	568	410	331	236	672	508	424	318	672	508	424	318	89.0384	54.2831	62.6701	48.6713	216.1	183.01	106.968	98.503	225.139	190.336	106.108	102.075
PA14_52080	PA0941	PA0941			FALSE	-0.0160325	4.38228	0.0105981	0.92074	0.963435	0.018818	3.96077	0.00969674	0.924418	0.964976	0.0230577	3.97564	0.0145777	0.907443	0.956354	359	343	250	184	277	249	184	145	277	248	184	145	61.3265	44.6788	57.134	41.3526	133.616	134.556	69.6394	73.5735	139.204	139.38	71.633	75.8189
PA14_52070	PA0942	PA0942			FALSE	0.063276	6.04165	0.23512	0.641783	0.810325	0.0585377	5.93758	0.174869	0.688804	0.829586	0.0584667	5.92544	0.170055	0.692949	0.832104	1188	980	794	616	1138	918	751	574	1120	897	738	561	84.6492	59.1882	68.0894	57.7456	25.9464	25.5064	14.902	16.1799	27.0444	27.3533	15.1364	16.1149
PA14_52060	PA0943	PA0943			FALSE	0.449072	7.47443	14.11	0.0064261	0.0550513	0.472942	7.63636	15.0172	0.00653819	0.0606002	0.47374	7.65077	15.2563	0.00639367	0.0608289	2751	2316	2444	1867	3101	2614	2776	2131	3095	2614	2770	2129	153.37	142.547	125.903	136.939	44.042	39.1667	28.8999	28.7409	44.3501	40.196	29.6686	30.0615
PA14_52050	PA0944	purN			FALSE	0.176517	5.98503	2.55801	0.151468	0.373647	0.0989291	5.79703	0.699785	0.431476	0.650248	0.0982248	5.80744	0.691931	0.434178	0.653497	1002	998	821	594	909	929	738	493	906	926	734	491	59.8702	51.3209	58.1461	46.694	13.7067	15.6971	8.77072	7.9142	14.3028	16.2915	8.90245	8.02513
PA14_52040	PA0945	purM			FALSE	-0.121657	7.26148	1.31533	0.287169	0.520791	-0.117426	7.28036	1.27467	0.297421	0.529369	-0.115948	7.29654	1.25683	0.300857	0.53601	2710	2675	1846	1265	2774	2773	1896	1296	2774	2773	1896	1296	102.003	72.6916	98.1784	62.6422	22.1107	25.6043	11.5527	10.56	23.2307	27.0014	12.1006	11.1261
PA14_52020	PA0946	PA0946			FALSE	0.0284357	6.9623	0.055957	0.819422	0.912035	0.0327491	6.9896	0.0687192	0.801032	0.901292	0.033362	7.0047	0.0717403	0.796885	0.898116	2177	1981	1631	1047	2263	2044	1703	1066	2262	2043	1701	1065	83.836	65.7103	74.3881	53.0457	17.5756	18.9834	11.2217	9.80465	19.0321	21.1762	11.9952	10.3797
PA14_52010	PA0947	PA0947			FALSE	0.0443419	5.81951	0.0854611	0.778059	0.890372	0.048692	5.80228	0.0950028	0.767206	0.881755	0.0501682	5.81849	0.100663	0.760702	0.877786	985	885	781	447	998	880	785	445	998	880	785	445	55.8491	46.3275	48.9295	33.3441	14.284	14.2955	8.90454	6.92624	15.1099	15.3241	9.40766	7.2763
PA14_52000	PA0948	PA0948			FALSE	0.068487	3.81008	0.100479	0.760016	0.880482	-0.0904117	3.79148	0.181825	0.68308	0.825475	-0.0889502	3.80767	0.177213	0.686966	0.8283	252	205	186	117	226	259	175	111	226	259	175	111	23.9839	18.52	19.0248	14.65	8.10051	10.8309	5.45449	4.63826	8.60609	11.9874	5.61064	4.77982
PA14_51990	PA0949	wrbA			FALSE	0.0100409	6.08199	0.00767056	0.932533	0.969185	0.0567383	6.32258	0.207558	0.662984	0.812068	0.0578593	6.33755	0.21656	0.656434	0.807047	1175	1096	852	585	1428	1260	1058	693	1428	1258	1056	693	78.6743	59.6819	71.5571	51.5326	22.3644	22.8004	14.3341	13.2887	22.8955	24.5153	14.6905	13.5247
PA14_51980	PA0950	PA0950			FALSE	-0.031232	6.07929	0.0402666	0.846366	0.923006	-0.0690458	5.96033	0.187144	0.678791	0.822959	-0.0768264	5.94472	0.240135	0.639761	0.796478	1265	1035	900	530	1194	989	831	484	1162	980	810	472	142.842	106.32	113.96	78.736	76.8865	71.9439	42.3382	33.0593	73.9458	73.9112	42.4498	33.2235
PA14_51960	PA0951	PA0951			FALSE	0.333531	6.90484	8.46779	0.0213231	0.121067	0.294625	6.79761	6.46384	0.0397234	0.183391	0.297026	6.81187	6.61537	0.0383455	0.181469	1888	1683	1679	1149	1793	1632	1582	1047	1790	1629	1580	1046	61.0594	56.808	53.074	48.888	11.9068	12.5533	9.03927	8.25576	12.353	13.7472	9.53919	8.67838
PA14_51940	PA0952	PA0952			FALSE	-0.29516	5.19864	2.91632	0.129139	0.343981	-0.377248	4.95342	5.16999	0.0585339	0.229614	-0.376017	4.95494	5.12097	0.0597783	0.234503	714	645	459	249	605	591	372	211	598	586	368	209	74.3252	49.9872	65.4704	34.1011	23.4166	25.834	12.1082	9.69521	25.9012	30.0667	13.2485	10.4489
PA14_51930	PA0953	PA0953			FALSE	0.143849	5.91123	1.627	0.240711	0.473417	0.144277	5.80009	1.60192	0.247572	0.481291	0.14656	5.81596	1.65553	0.240919	0.478294	977	946	745	578	918	894	705	535	918	893	705	535	83.9868	67.0009	79.2966	65.3696	25.1768	28.2798	17.4558	17.7591	26.2138	31.3803	17.9556	18.3011
PA14_51920	PA0954	PA0954			FALSE	0.197636	4.87207	2.11512	0.186927	0.414446	0.195375	5.20046	2.44244	0.16365	0.388498	0.199761	5.2109	2.54311	0.156762	0.383042	454	461	389	270	586	586	480	353	584	582	477	353	65.7531	58.941	65.1041	51.4464	123.667	138.541	79.4797	78.3621	128.399	143.103	81.2441	80.7536
PA14_51910	PA0955	PA0955			FALSE	0.0416586	6.34852	0.118359	0.740394	0.869101	0.0718619	6.36104	0.322598	0.588439	0.765626	0.0682333	6.3694	0.29439	0.605007	0.775813	1423	1280	1059	695	1458	1288	1101	709	1450	1286	1093	704	59.4377	46.2766	52.1332	38.1921	12.8475	12.6238	7.48874	6.45382	13.2128	13.0387	7.57454	6.56768
PA14_51900	PA0956	proS			FALSE	0.0495796	8.1746	0.219781	0.65271	0.816086	0.0500049	8.14689	0.227198	0.648655	0.802739	0.049796	8.16754	0.229526	0.647131	0.800986	4745	4822	3697	2528	4773	4781	3692	2489	4784	4805	3696	2499	110.532	90.0968	109.528	77.4748	21.8078	24.126	12.7616	11.3332	22.677	25.1945	13.1173	11.7488
PA14_51890	PA0957	PA0957			FALSE	0.0207742	5.3943	0.0270211	0.873833	0.940103	-0.0474715	5.34005	0.143592	0.716376	0.847167	-0.0440012	5.34492	0.122973	0.736608	0.862404	744	659	510	379	730	678	496	352	725	671	489	352	72.8924	52.2742	62.9567	48.8517	31.2012	32.4641	15.8699	14.7267	31.8418	32.8053	15.4573	14.6617
PA14_51880	PA0958	oprD			FALSE	0.084004	11.1535	0.415112	0.538844	0.737328	0.0991569	11.2039	0.535153	0.489064	0.697578	0.104682	11.0909	0.621483	0.457504	0.671459	36442	38093	26818	22153	38458	39710	28430	23133	35069	36300	26152	21091	1093.62	841.975	1114.7	874.639	262.946	292.582	138.743	144.963	240.566	264.743	128.355	135.744
PA14_51860	PA0959	PA0959			TRUE	-0.254526	8.60033	3.59644	0.0974765	0.29474	-0.227172	8.51165	2.49891	0.159525	0.383666	-0.230319	8.52052	2.58823	0.153654	0.37866	7833	6402	4009	3373	7535	5970	3896	3203	7501	5956	3866	3184	497.001	266.117	396.088	281.564	110.766	101.915	50.7939	59.4319	117.076	115.231	53.6919	62.3613
PA14_51850	PA0960	PA0960			FALSE	-0.392038	6.10564	10.4633	0.0133103	0.0893137	-0.314316	6.99611	7.33962	0.0313147	0.16094	-0.312821	7.01225	7.31522	0.0317673	0.162598	1409	1221	704	544	2489	2362	1308	1090	2489	2362	1308	1090	268.201	140.194	226.628	136.232	1680.86	1786.94	693.063	774.298	1751.16	1858.47	712.904	797.928
PA14_51840	PA0961	PA0961			FALSE	-0.53212	4.83804	13.7743	0.00683195	0.0574353	-0.473263	4.91624	9.09452	0.02038	0.125053	-0.375426	2.63107	1.02459	0.346616	0.575846	553	581	266	220	583	616	279	249	132	100	57	52	35.9434	18.0877	36.8229	18.8126	8.63111	10.0189	3.80408	4.8575	116.087	98.3525	38.8337	47.5829
PA14_51830	PA0962	dps			FALSE	0.406156	9.18104	5.02398	0.0579474	0.222825	0.427238	9.17846	4.91296	0.0636049	0.240837	0.428272	9.1869	4.94596	0.0632472	0.241678	10038	6803	7574	6247	10146	6813	7726	6312	10090	6780	7688	6273	851.914	672.483	562.984	697.511	280.096	196.335	152.843	162.32	299.706	199.39	156.325	166.851
PA14_51820	PA0963	aspS			FALSE	0.0206515	8.63852	0.0388905	0.848975	0.925419	0.0470307	8.62815	0.191073	0.67567	0.820958	0.0484158	8.64367	0.204755	0.66521	0.814479	6718	6615	5013	3480	6836	6517	5146	3474	6831	6516	5145	3471	151.205	118.041	145.179	103.047	28.2459	30.035	16.2778	14.6312	30.6613	32.7875	17.478	15.7471
PA14_51810	PA0964	pmpR			FALSE	0.0660734	7.79861	0.375754	0.558253	0.751102	0.0742126	7.76729	0.502462	0.502164	0.708015	0.0752755	7.78311	0.52295	0.494074	0.699893	3838	3492	2826	1987	3774	3506	2796	1976	3774	3505	2795	1975	205.378	158.208	182.209	139.887	55.6874	56.119	28.3584	25.7422	58.4416	56.6934	29.2262	26.9859
PA14_51800	PA0965	ruvC			FALSE	0.111073	5.72443	0.920405	0.367669	0.5942	0.107972	5.49974	0.755073	0.414706	0.635405	0.111385	5.51505	0.803851	0.40104	0.623424	863	846	684	475	748	742	605	400	746	742	605	400	65.7084	54.4846	62.8098	47.5812	15.5289	18.0746	9.92934	9.1212	17.1676	19.9925	10.7193	9.76014
PA14_51790	PA0966	ruvA			FALSE	0.2637	6.96679	3.25103	0.112083	0.317897	0.229969	6.91321	2.75518	0.142495	0.362907	0.232812	6.92413	2.81907	0.139008	0.360198	2159	1671	1754	1145	2091	1712	1705	1093	2083	1704	1700	1089	142.413	121.041	107.478	99.365	38.1421	33.8692	23.5969	20.5492	37.4025	33.9112	23.4736	20.6887
PA14_51780	PA0967	ruvB			FALSE	0.289608	7.1152	7.31924	0.0288577	0.144305	0.33243	7.23229	10.3168	0.0155752	0.106901	0.332652	7.24631	10.4449	0.0153358	0.106338	2059	2142	1904	1321	2291	2273	2122	1463	2288	2271	2118	1460	77.7194	75.1879	78.8388	65.6006	18.7722	20.9145	13.3501	12.2009	18.7338	21.2799	13.5645	12.5132
PA14_51770	PA0968	PA0968			FALSE	0.195065	6.00099	2.65318	0.145062	0.364603	0.183755	5.95289	2.21924	0.181479	0.410362	0.185232	5.96916	2.25616	0.178711	0.410641	952	1056	803	628	934	1052	780	613	934	1052	780	613	85.1332	75.1251	92.0816	73.8844	32.0174	40.3999	20.9794	22.1042	33.3565	42.017	21.58	22.7788
PA14_51750	PA0969	tolQ			FALSE	0.249245	7.22999	5.22545	0.0541803	0.215185	0.247357	7.08954	4.66718	0.0690129	0.254614	0.249406	7.10477	4.78556	0.066665	0.249812	2436	2185	1981	1453	2273	1997	1857	1301	2271	1995	1855	1301	139.906	119.029	122.365	109.789	32.8585	32.7812	20.8911	19.845	35.2206	35.4105	22.0462	20.9459
PA14_51740	PA0970	tolR			FALSE	0.243828	6.45108	5.19921	0.0546525	0.215304	0.221267	6.4965	4.25594	0.0795122	0.271482	0.223256	6.51254	4.36123	0.0769745	0.268703	1341	1355	1165	835	1462	1395	1216	858	1462	1394	1216	858	121.551	110.475	119.762	99.5746	51.6915	55.255	33.7338	31.6901	53.8535	57.4255	34.6995	32.8845
PA14_51730	PA0971	tolA			FALSE	1.10095	8.19918	109.308	1.08e-05	0.00048669	1.09128	8.22502	108.523	2.1e-05	0.00106977	1.0927	8.23617	110.324	2.11e-05	0.00111746	3263	3035	4873	3574	3388	3169	4994	3677	3375	3158	4976	3663	124.936	195.197	113.312	180.034	35.5898	36.2584	33.8864	30.9742	37.3999	35.1116	34.176	31.8331
PA14_51720	PA0972	tolB			FALSE	0.661344	8.82875	35.2129	0.00047014	0.00810509	0.919747	8.48616	51.3542	0.00021719	0.00534157	0.920907	8.50187	51.7792	0.00022024	0.00553373	6217	5656	6996	4803	4648	3860	5978	4072	4647	3858	5974	4070	191.311	225.226	169.714	194.448	28.5952	26.0904	28.5673	26.0791	29.9316	27.4943	29.5764	27.1116
PA14_51710	PA0973	oprL			FALSE	0.364806	9.48138	10.2085	0.0140888	0.0923865	0.363224	9.4381	9.60461	0.0181677	0.116398	0.36487	9.45359	9.75862	0.0177511	0.116065	10959	10105	10175	6887	10880	9941	10033	6713	10874	9934	10030	6708	864.037	839.274	776.864	714.369	292.726	299.631	211.798	189.064	304.8	311.405	217.796	195.64
PA14_51690	PA0974	PA0974			FALSE	0.468242	8.06317	17.1081	0.00387599	0.0386473	0.517955	8.39894	19.9103	0.0032046	0.0371407	0.515845	8.40451	19.8265	0.00330638	0.0387989	3984	3579	3932	2651	5049	4474	5096	3427	5021	4445	5057	3395	193.034	199.313	169.092	168.988	53.2498	52.133	42.6778	38.5689	56.2588	56.7275	45.14	41.1999
PA14_51680	PA0975	PA0975			FALSE	-0.0193206	5.38195	0.0168096	0.900297	0.953681	-0.0121836	5.38178	0.00583884	0.941307	0.972904	0.00143742	5.36742	7.98e-05	0.993134	0.996632	698	712	559	326	711	721	577	323	695	701	568	317	35.096	29.405	34.9084	21.5651	8.17062	9.37515	5.4109	4.17014	8.75136	10.0763	5.67393	4.30122
PA14_51670	PA0976	PA0976			FALSE	0.0479757	6.8537	0.0771724	0.788771	0.895856	-0.0670891	6.1315	0.125399	0.734056	0.859211	-0.0662031	6.14798	0.121604	0.738012	0.863233	2030	1800	1671	868	1330	1127	992	505	1331	1127	992	505	120.216	103.526	103.941	67.6265	22.7797	22.5757	13.3115	9.2277	23.7756	23.678	13.7352	9.49195
PA14_51630	PA0978	PA0978	TRUE	mobile element assoc.	TRUE	2.49651	5.7927	421.564	8.58e-08	3.12e-05	3.61461	5.6349	99.7525	2.75e-05	0.00124162	0.323461	6.52494	4.73086	0.0678866	0.252198	291	270	1141	839	174.801	81.673	1242.95	740.831	1572.54	1200.86	1241.77	910.558	13.7497	56.4017	12.4397	52.1546	1.95424	1.03016	10.7147	8.67651	18.6457	16.0676	11.163	11.1519
PA14_51620	PA0979	PA0979	TRUE	mobile element assoc.	TRUE	4.08425	6.43978	1040.5	3.14e-09	5.66e-06	3.84277	5.96035	645.098	5.96e-08	3.83e-05	0.471321	6.86316	20.5238	0.00302177	0.0364604	161	164	2072	1400	129.574	147.991	1535.65	968.484	1615.09	1693.46	1636	1207.51	20.8275	280.42	20.6872	238.27	14.831	18.9764	137.913	116.606	192.594	225.838	151.131	149.822
PA14_51610	PA0980	PA0980			TRUE	-1.23632	4.58625	1.05987	0.335724	0.56532	-1.28525	4.25349	1.01547	0.348353	0.575773	-1.2828	4.24157	1.01191	0.349419	0.578567	31	1094	97	183	25	896	70	147	25	878	69	144	4.34797	14.2332	149.62	33.7681	4.44285	178.384	9.76067	27.4799	4.62867	181.797	9.89667	27.7406
PA14_51600	PA0981	PA0981			FALSE	0.942429	5.64234	3.39084	0.105844	0.305764	0.666916	5.66749	0.948325	0.363749	0.590403	0.701086	5.66282	1.05257	0.340558	0.57043	246	900	647	695	200	1144	593	686	197	1109	588	683	15.7587	43.3608	56.2179	58.5735	5.38098	31.8622	11.6017	17.7001	5.52195	32.4484	11.7334	18.0787
PA14_59960	PA0982	PA0982			FALSE	-0.114048	4.88946	0.503492	0.499719	0.709648	0.0288682	5.06565	0.0337269	0.859684	0.932111	0.165112	4.76699	0.93753	0.36659	0.593582	574	460	363	239	626	507	434	289	484	383	363	244	34.7646	23.0006	27.1663	19.0438	8.51808	7.56079	4.98529	4.58875	9.6669	8.41126	5.68769	5.19091
PA14_59230	PA0984	PA0984			FALSE	-0.351115	4.14073	4.06853	0.0813085	0.267057	-0.476826	3.90609	4.25842	0.0794427	0.271425	-0.467876	3.9132	4.18942	0.0817529	0.27793	321	340	179	143	248	345	147	116	248	340	146	116	39.2398	22.8919	40.5273	22.9979	21.7504	33.8968	10.1156	10.7016	22.6601	34.7427	10.3344	11.0282
PA14_59220	PA0985	pyoS5			FALSE	-0.388094	4.81789	2.45519	0.158827	0.38221	-0.392138	4.75612	2.18378	0.184556	0.414405	-0.394152	4.75977	2.18227	0.18505	0.417182	397	674	275	232	381	666	266	224	378	661	263	222	10.6008	7.68224	17.5491	8.15017	4.01175	6.64496	1.55783	1.57366	4.27564	6.23439	1.54279	1.61608
PA14_03180	PA0986	PA0986		mobile element assoc.	FALSE	0.133917	5.50461	1.21769	0.304412	0.535636	0.0848027	5.47979	0.492123	0.506444	0.711902	0.164864	6.5827	2.43489	0.164578	0.392537	762	693	575	423	763.806	717.926	559.384	415.306	1542	1522	1261	878	115.377	91.0838	102.317	84.263	206.323	217.255	118.559	100.866	433.955	479.016	274.915	257.094
PA14_03170	PA0987	PA0987	TRUE	mobile element assoc.	FALSE	0.0654339	4.72521	0.168968	0.692678	0.84132	0.135016	5.28151	0.731046	0.421857	0.641426	0.0946989	7.62318	0.440359	0.529134	0.725896	480	387	323	243	713.85	553.923	500.212	364.508	3590.8	2879.13	2648.44	1683.89	22.8419	16.0805	17.9576	15.2134	8.87962	7.86896	4.77492	4.68817	45.1745	41.0285	25.3958	21.9357
PA14_51510	PA0988	PA0988			FALSE	-0.269244	6.58246	4.65023	0.065886	0.238805	-0.245626	6.52681	3.37739	0.110276	0.315891	-0.24727	6.53857	3.44266	0.107852	0.315383	1914	1613	1092	747	1888	1540	1069	735	1884	1537	1063	733	188.911	112.757	155.237	96.9988	78.2289	73.2497	34.4708	32.377	80.5013	77.0334	35.4576	32.8376
PA14_51500	PA0989	PA0989			FALSE	0.0733775	4.99519	0.296476	0.602121	0.781906	0.0921087	5.18995	0.537985	0.487959	0.696968	0.0955271	5.18198	0.572691	0.474981	0.685289	528	515	414	277	601	607	467	334	590	597	459	329	37.6219	30.8613	35.7817	25.9668	15.1073	16.487	7.84379	7.11873	15.6043	16.0562	7.90559	7.2799
PA14_51490	PA0990	PA0990			FALSE	1.49468	7.17275	110.61	1.03e-05	0.00048191	1.50806	7.15218	114.938	1.75e-05	0.00095626	1.5286	7.13551	113.442	1.93e-05	0.00107631	1273	1272	2257	2142	1274	1263	2283	2116	1234	1221	2226	2084	79.6337	147.709	77.5895	176.287	20.3264	22.1903	27.8487	35.0719	21.5273	22.9321	29.2903	37.0454
PA14_51480	PA0991	hptA			FALSE	-0.244164	3.9785	1.73208	0.22746	0.461467	-0.205255	4.05809	1.11972	0.326377	0.554603	-0.192739	4.05558	0.998623	0.352392	0.580799	298	273	180	123	322	285	204	127	314	283	202	126	31.5133	19.914	28.1506	17.1125	16.9884	16.8448	8.44472	7.04815	17.2592	17.3961	8.60132	7.20606
PA14_51470	PA0992	cupC1			FALSE	-0.138074	3.4616	0.364958	0.563827	0.754066	-0.0804151	3.52143	0.130883	0.728579	0.855332	-0.0822663	3.39782	0.121462	0.738159	0.863233	197	187	129	90	200	200	136	99	186	177	124	89	12.7423	8.72928	11.7942	7.65869	4.65072	5.23646	2.18264	2.10375	4.46709	4.7999	2.0831	2.02249
PA14_51460	PA0993	cupC2			FALSE	-0.700403	2.05394	1.71585	0.229439	0.463837	-0.670314	2.0459	1.65296	0.24091	0.474784	-0.660269	2.05687	1.66406	0.239833	0.477061	60	107	36	28	63	105	36	29	63	104	36	29	3.3591	2.10854	5.8412	2.06234	1.20887	2.17738	0.517611	0.568585	1.27032	2.20987	0.520065	0.574004
PA14_51450	PA0994	cupC3			FALSE	0.114257	7.11756	1.05283	0.337235	0.566647	0.091031	7.03761	0.603811	0.463489	0.676119	0.0941354	7.04971	0.648623	0.448266	0.6652	2356	2136	1811	1244	2309	2053	1744	1162	2303	2044	1739	1160	37.3718	30.0535	33.0383	25.9609	6.61004	6.43897	3.78741	3.40012	6.96631	6.7881	3.94909	3.5554
PA14_51440	PA0995	ogt			FALSE	0.456493	6.06217	12.1392	0.0093523	0.0714971	0.387587	5.94368	7.76694	0.028054	0.151653	0.391	5.96029	7.95617	0.0269857	0.14832	972	923	1022	626	927	899	948	560	926	899	948	561	74.4329	81.8762	68.9204	63.0673	22.9588	23.7198	18.2856	14.6091	24.1041	25.2074	19.0747	15.2906
PA14_51430	PA0996	pqsA			TRUE	-0.032587	9.47761	0.0876378	0.775341	0.888729	-0.0160511	9.47734	0.020318	0.890814	0.947965	-0.0143831	9.49293	0.016463	0.901675	0.954145	12686	11617	8467	6362	12870	11724	8682	6410	12863	11719	8677	6409	326.319	227.853	291.38	215.3	56.2406	59.7573	32.9251	34.3391	59.3199	66.2599	34.676	35.7709
PA14_51420	PA0997	pqsB			FALSE	-0.0427314	8.90733	0.129904	0.728605	0.860455	-0.0425424	8.93812	0.12621	0.733237	0.858817	-0.0392773	8.95402	0.107815	0.752678	0.873243	8354	8067	5289	4559	8686	8391	5497	4678	8678	8385	5495	4683	391.944	259.604	369.053	281.404	89.2347	97.9659	45.2636	52.6163	92.3941	104.673	47.0055	54.7439
PA14_51410	PA0998	pqsC			FALSE	0.10629	9.09085	0.635753	0.450085	0.667314	0.109884	9.0938	0.61075	0.461037	0.674631	0.111684	9.07505	0.628153	0.455203	0.669891	9827	7881	6603	5241	10026	8008	6666	5334	9794	7806	6501	5211	375.183	263.737	293.394	263.25	83.084	76.7916	44.7994	48.4071	87.2987	82.4375	47.0687	51.0592
PA14_51390	PA0999	pqsD			FALSE	0.263908	9.4613	4.85634	0.061345	0.230311	0.265927	9.44548	4.4123	0.0752851	0.26389	0.266011	9.4508	4.4289	0.0751943	0.266152	11258	10336	8722	7325	11344	10381	8667	7365	11262	10310	8592	7310	443.805	359.712	397.311	379.901	84.3295	90.3825	53.3712	63.2265	85.6681	94.1159	54.4405	63.7263
PA14_51380	PA1000	pqsE			FALSE	0.318321	8.80562	7.83174	0.025132	0.13274	0.367174	8.91357	9.63558	0.0180438	0.116267	0.368407	8.92963	9.77181	0.0177001	0.115921	7080	6345	5767	4628	7682	6769	6424	5080	7682	6768	6422	5079	312.374	266.194	272.973	268.637	59.6625	61.8729	43.4261	49.1045	63.2479	69.2706	46.1644	51.5279
PA14_51360	PA1001	phnA			FALSE	0.306716	8.85229	6.85075	0.0329074	0.156767	0.3109	8.88902	6.80576	0.0361243	0.174414	0.31225	8.90195	6.94098	0.035082	0.171661	7515	6415	6148	4606	7814	6706	6387	4778	7793	6694	6370	4768	188.574	161.397	156.963	152.058	34.0645	34.7304	23.5033	24.6104	36.5754	38.8034	25.2979	26.2135
PA14_51350	PA1002	phnB			FALSE	0.127926	7.50469	0.893987	0.374252	0.599356	0.189682	7.6814	1.8194	0.220888	0.455416	0.191135	7.70047	1.8561	0.217142	0.453483	3269	2580	2378	1636	3687	2891	2785	1899	3694	2897	2790	1903	216.704	164.919	166.77	142.681	70.2134	66.6643	45.5757	43.9936	70.9729	71.1796	46.33	44.3615
PA14_51340	PA1003	mvfR			TRUE	0.0997642	8.45034	0.710181	0.425789	0.644699	0.110874	8.55737	0.824308	0.395187	0.617961	0.112454	8.57342	0.854175	0.38748	0.611573	6171	5212	4325	3281	6753	5675	4766	3555	6752	5674	4765	3555	246.922	181.05	203.355	172.72	60.1614	55.8432	33.0059	33.1655	62.2447	58.9724	34.1165	34.4719
PA14_51330	PA1004	nadA			TRUE	-0.254241	7.31848	5.63922	0.047386	0.19789	-0.216767	7.35846	3.93483	0.0892377	0.288955	-0.216235	7.36628	3.97046	0.0884351	0.288109	3035	2814	1810	1267	3178	2871	1907	1336	3161	2855	1891	1331	114.56	71.4759	103.573	62.9189	22.6512	22.8001	10.4597	9.92738	23.4159	23.6689	10.7104	10.2231
PA14_51320	PA1005	PA1005			FALSE	0.206231	7.12057	3.62476	0.0963928	0.294207	0.23975	6.98986	4.28438	0.0787202	0.269494	0.241232	7.00613	4.36965	0.0767498	0.268102	2232	2120	1878	1279	2088	1908	1785	1170	2088	1908	1785	1170	62.2178	54.7676	57.624	46.9053	10.8645	11.1154	7.33395	6.3986	11.145	11.4865	7.48895	6.55049
PA14_51310	PA1006	PA1006			FALSE	0.177705	4.25368	0.974131	0.354828	0.583256	0.117033	3.83444	0.237982	0.641115	0.796283	0.118507	3.85067	0.244816	0.636574	0.794409	317	282	265	164	251	214	210	111	251	214	210	111	50.2838	43.9767	43.6179	34.225	84.7519	80.9496	55.6358	39.4252	88.2966	84.1898	57.2286	40.6284
PA14_51300	PA1007	PA1007			FALSE	0.139112	5.32639	1.09282	0.328799	0.557939	0.194227	5.28896	1.69093	0.236121	0.470169	0.195712	5.30522	1.71382	0.23364	0.469567	678	605	535	355	674	573	549	347	674	573	549	347	25.2345	20.8318	21.9567	17.383	5.17339	5.21513	3.70454	3.32452	5.42593	5.88219	3.89599	3.46983
PA14_51290	PA1008	bcp			FALSE	0.131493	6.17329	1.19074	0.309441	0.540599	0.17634	6.32451	2.02574	0.199197	0.431272	0.178822	6.33961	2.10536	0.191984	0.426113	1246	1072	918	670	1393	1185	1056	756	1390	1185	1055	756	105.077	80.9919	88.1522	74.3357	37.1719	34.2882	22.6434	21.5825	40.069	37.0138	23.4617	22.2238
PA14_51280	PA1009	PA1009			FALSE	-0.0041545	6.32654	0.00140574	0.971084	0.986422	-0.0054532	6.07247	0.00247131	0.961791	0.982294	-0.0033471	6.08838	0.00093422	0.976508	0.990113	1324	1380	941	737	1140	1169	816	610	1139	1169	816	610	94.8469	70.5233	96.3965	69.4599	17.3291	19.349	10.999	11.6996	18.431	21.8976	11.8387	12.403
PA14_51270	PA1010	dapA			FALSE	0.121397	7.09788	0.646497	0.446433	0.663461	0.143741	6.9459	0.800572	0.401705	0.622652	0.143793	6.9596	0.796753	0.403016	0.625504	2352	2068	1960	1105	2165	1851	1810	1004	2163	1848	1807	1001	106.959	93.249	91.7019	66.1111	21.8514	21.1601	13.7886	10.0794	22.9179	21.927	14.1942	10.4162
PA14_51260	PA1011	PA1011			FALSE	0.101554	7.40211	0.831706	0.390531	0.61296	0.119778	7.47777	1.14221	0.321916	0.550846	0.121109	7.49271	1.18128	0.31468	0.547381	2831	2666	2235	1481	3012	2847	2416	1573	3009	2845	2413	1572	95.0162	78.4771	87.2499	65.3949	20.0263	21.887	12.7671	11.1684	20.8708	22.9659	13.2216	11.583
PA14_51250	PA1012	PA1012			FALSE	0.0897886	6.11926	0.465199	0.515986	0.721202	0.142032	6.11944	0.949965	0.36336	0.589958	0.143509	6.13568	0.969765	0.358989	0.586459	1178	1088	947	581	1197	1067	995	583	1197	1067	995	583	62.0401	52.1778	55.8732	40.2564	13.7664	14.4813	9.6929	8.0546	14.797	16.0769	10.2376	8.40829
PA14_51240	PA1013	purC			FALSE	0.131372	8.00196	1.3114	0.287836	0.521554	0.135124	7.97952	1.29612	0.293719	0.525323	0.137306	7.99543	1.35101	0.284865	0.519668	4316	3929	3435	2258	4347	3905	3453	2229	4344	3904	3453	2229	242.65	202.039	215.392	167.015	68.2064	66.2918	39.6797	33.6636	70.1135	67.4148	40.0985	34.272
PA14_51220	PA1014	wapB			FALSE	-0.0739696	6.93518	0.457699	0.519289	0.723423	-0.0643147	6.89379	0.350398	0.573175	0.756601	-0.0628378	6.90999	0.3374	0.580356	0.759782	2135	2091	1511	1016	2091	2076	1497	996	2091	2076	1497	996	85.9445	63.6345	82.077	53.8078	19.012	21.7717	10.625	9.67109	20.1282	23.1287	11.0812	10.1129
PA14_51205	PA1015	PA1015			FALSE	-0.175452	5.24173	1.84574	0.214253	0.447374	-0.22917	5.06199	2.68131	0.147137	0.368643	-0.227674	5.07815	2.64234	0.150038	0.373674	709	639	418	325	641	591	356	291	641	591	356	291	35.3821	21.8233	31.0946	21.3379	7.37225	7.69556	3.20333	3.50368	7.70074	7.9488	3.31429	3.61792
PA14_51190	PA1016	PA1016			FALSE	-0.395604	4.49225	5.08075	0.0568523	0.219434	-0.374136	4.57832	4.30459	0.0781638	0.268842	-0.378117	4.59366	4.42154	0.0753853	0.266152	382	474	223	181	401	519	248	191	402	519	248	190	13.255	8.09524	16.0377	8.26279	2.79911	4.22124	1.39563	1.46631	2.93461	4.48315	1.45808	1.51491
PA14_51170	PA1017	pauA			FALSE	-0.545844	4.16733	3.25817	0.111752	0.317135	-0.646931	4.20045	3.50698	0.104835	0.309628	-0.647735	4.2138	3.49918	0.105514	0.311882	243	469	167	136	243	521	164	136	243	520	163	136	4.52211	3.25132	8.5105	3.3297	0.761855	1.95458	0.437804	0.510178	0.804305	2.13085	0.456246	0.529246
PA14_51160	PA1018	PA1018			FALSE	-0.421571	3.32232	1.75699	0.22447	0.45957	-0.585144	3.06615	2.49904	0.159516	0.383666	-0.579723	3.10045	2.47891	0.161335	0.386963	140	240	104	74	118	221	80	60	119	224	81	61	6.45473	5.01639	10.7897	4.48862	1.10517	2.44852	0.640288	0.671164	1.16275	2.67104	0.677129	0.698359
PA14_51150	PA1019	mucK			FALSE	-0.664654	3.13629	3.47911	0.10214	0.300281	-0.629939	3.17284	3.04646	0.126015	0.340856	-0.636911	3.18567	3.096	0.12384	0.339012	130	227	70	68	135	235	73	72	135	235	72	72	3.83224	2.15882	6.52503	2.63724	0.706215	1.42839	0.336083	0.465246	0.72003	1.56146	0.34705	0.48618
PA14_51120	PA1020	PA1020			FALSE	-0.331239	3.30357	1.09119	0.329137	0.557958	-0.418731	3.23099	1.4505	0.268981	0.504436	-0.417274	3.24713	1.44861	0.269587	0.507504	141	224	91	87	134	229	84	81	134	229	84	81	5.064	3.41919	7.84457	4.11079	1.02761	2.20749	0.530714	0.712102	1.06869	2.33981	0.541738	0.72467
PA14_51110	PA1021	PA1021			FALSE	-0.842913	2.55721	2.96387	0.126514	0.339959	-0.962984	2.57086	3.137	0.121422	0.333645	-0.961563	2.58689	3.15606	0.120851	0.334654	75	173	44	41	70	193	42	40	70	193	42	40	3.93437	2.41476	8.84927	2.82963	0.856079	2.94283	0.43955	0.587327	0.890837	3.15656	0.456995	0.60689
PA14_51100	PA1022	PA1022			FALSE	-0.0850021	4.53312	0.240781	0.637864	0.808515	-0.111724	4.51165	0.399924	0.547946	0.739851	-0.109508	4.51574	0.370505	0.562808	0.750215	360	438	288	187	359	449	278	189	353	448	275	188	12.557	10.5096	14.8972	8.58139	2.28777	3.24705	1.4274	1.31935	2.35396	3.48778	1.47626	1.36786
PA14_51090	PA1023	PA1023			FALSE	-0.145468	4.4099	0.575566	0.471532	0.686484	-0.196476	4.38594	0.85047	0.388199	0.612495	-0.210983	4.38909	0.990239	0.354289	0.582679	322	425	230	189	312	449	233	178	312	446	230	175	14.0211	10.4776	18.0452	10.8273	3.42591	5.61836	1.89991	1.89915	3.51866	5.59889	1.89212	1.90022
PA14_51080	PA1024	PA1024			FALSE	-0.581609	3.55355	3.51195	0.100805	0.299071	-0.440524	3.68624	2.40121	0.166755	0.392607	-0.441937	3.704	2.40726	0.166659	0.394861	168	300	110	85	192	311	125	103	192	312	125	103	6.80396	4.66072	11.8473	4.529	1.55303	2.91095	0.815563	0.912472	1.63313	3.12522	0.848896	0.942165
PA14_51070	PA1025	PA1025			FALSE	-0.0525377	3.7352	0.067708	0.801799	0.90171	-0.0948611	3.65688	0.178253	0.686003	0.827761	-0.0936247	3.66	0.176622	0.687455	0.828695	220	232	155	117	201	241	141	114	200	238	141	112	7.02967	5.18145	7.22848	4.91846	1.24646	1.69875	0.710548	0.772375	1.29753	1.78119	0.741887	0.792691
PA14_51060	PA1026	PA1026			FALSE	-0.184816	4.13115	1.02131	0.344116	0.572818	-0.197708	4.12616	1.05508	0.33974	0.567742	-0.196246	4.14233	1.04173	0.342886	0.572743	289	334	206	139	284	351	203	142	284	351	203	142	24.2186	18.0603	27.2926	15.3249	7.66722	10.5886	3.97218	3.65876	7.88661	10.7252	4.03756	3.74848
PA14_51050	PA1027	amaB			FALSE	-0.362664	5.53138	7.02673	0.0313054	0.151936	-0.395763	5.41221	8.34114	0.024338	0.138589	-0.394281	5.42833	8.25951	0.0250507	0.142575	830	918	451	389	786	869	421	352	786	869	421	352	20.8665	11.862	22.5041	12.8663	3.59194	4.5788	1.54188	1.75929	3.82174	4.9691	1.62248	1.84573
PA14_51040	PA1028	amaA			FALSE	-0.258125	4.61309	2.82933	0.134131	0.350854	-0.302317	4.66488	3.55031	0.103097	0.30687	-0.299324	4.6802	3.48212	0.106212	0.312842	428	465	254	209	452	504	258	218	452	503	258	218	13.2934	8.25339	14.0829	8.54021	2.57408	3.42337	1.2506	1.48069	2.75739	3.8064	1.32933	1.56124
PA14_51020	PA1029	PA1029			FALSE	-0.171529	5.14413	1.41732	0.270642	0.504994	-0.31961	4.70728	4.21168	0.0807656	0.272692	-0.300267	4.66762	3.52654	0.104407	0.311098	675	583	375	316	532	458	275	215	513	434	268	207	93.6873	54.4523	78.9028	57.7026	87.6261	84.5108	35.5397	37.2508	88.0306	83.2878	35.6266	36.9593
PA14_51010	PA1030	PA1030			FALSE	-0.154371	6.68652	1.92952	0.205193	0.43697	-0.123391	6.69085	1.2484	0.30205	0.53413	-0.123117	6.70567	1.25259	0.301609	0.53601	1890	1763	1133	906	1914	1778	1176	918	1912	1778	1174	917	99.9331	62.6737	90.8965	63.0242	24.5965	26.6133	12.4894	13.5726	25.4567	28.3426	12.7638	13.8539
PA14_51000	PA1031	PA1031			FALSE	-0.0517498	7.07333	0.206285	0.662723	0.822812	-0.0638634	7.12843	0.306107	0.59792	0.771907	-0.062824	7.14443	0.29848	0.602563	0.774033	2194	2421	1660	1139	2305	2598	1746	1184	2305	2598	1745	1184	64.3915	50.9692	69.2842	43.9792	12.8162	16.5962	7.36905	6.71939	13.3387	17.1487	7.6131	6.97966
PA14_50970	PA1033	PA1033			FALSE	0.774656	7.27639	39.3217	0.00033213	0.00628239	0.791867	7.2711	42.8908	0.00037261	0.00766382	0.794696	7.28502	43.2798	0.00037568	0.00779944	1942	1910	2155	1908	1958	1920	2210	1906	1955	1914	2206	1904	120.916	140.375	115.962	156.295	28.9526	31.2148	26.8918	31.4612	31.138	34.2037	28.4741	32.9305
PA14_50950	PA1034	PA1034			FALSE	-0.104618	4.61654	0.279417	0.612568	0.790089	-0.0184953	4.70193	0.00841198	0.929586	0.968371	-0.0170277	4.71813	0.00710638	0.935284	0.968743	450	402	334	174	469	425	372	191	469	425	372	191	89.4923	69.4908	77.9555	45.5254	351.913	357.254	219.011	150.755	366.632	371.554	225.281	155.356
PA14_50940	PA1035	PA1035			FALSE	-0.243876	5.6344	3.43322	0.104044	0.302433	-0.252043	5.59416	3.58271	0.101822	0.305667	-0.251077	5.60926	3.54227	0.103777	0.309942	984	827	563	396	973	824	545	393	973	823	544	393	79.462	47.5642	65.1204	42.0718	26.9295	25.5487	11.8351	11.4415	28.0558	26.5391	12.1516	11.7907
PA14_50930	PA1036	PA1036			FALSE	-0.140116	6.10856	1.59551	0.244895	0.478718	-0.097526	6.1982	0.614017	0.45989	0.673875	-0.111203	6.1746	0.806401	0.400335	0.622851	1255	1179	785	593	1404	1196	868	640	1370	1172	840	619	89.4232	58.5173	81.9158	55.5895	28.2668	27.8987	13.9081	13.9036	27.9936	27.9383	13.7648	13.821
PA14_50920	PA1037	PA1037			FALSE	-0.162165	6.18194	2.02113	0.195884	0.425062	-0.123843	5.95617	1.12986	0.324353	0.552993	-0.120402	5.97134	1.06875	0.337128	0.565335	1342	1238	856	592	1158	1059	743	524	1157	1057	743	524	86.3834	57.6447	77.7044	50.1338	17.4897	18.8846	10.3734	10.6359	18.7003	21.6107	11.1716	11.2306
PA14_50910	PA1038	PA1038			FALSE	0.259394	4.62107	1.58139	0.246805	0.480807	0.355793	4.72148	3.22569	0.11714	0.326768	0.367079	4.72682	3.43955	0.107983	0.315383	414	337	378	198	428	362	419	224	422	359	417	223	52.0406	49.7098	41.3066	32.7445	41.9919	38.2892	32.649	23.4002	40.1263	40.2379	33.4234	24.0067
PA14_50900	PA1039	PA1039			FALSE	0.240997	5.69123	3.61918	0.0966054	0.294207	0.304514	5.69997	5.44123	0.0537462	0.220145	0.301072	5.69628	5.32059	0.0561225	0.22643	793	799	726	463	783	809	761	475	775	798	749	468	66.8751	64.0524	65.703	51.3693	17.5413	20.3662	14.8416	13.0262	19.3613	24.3882	16.407	14.2757
PA14_50890	PA1040	PA1040			FALSE	0.384883	5.89706	11.0475	0.0117231	0.0819505	0.311756	5.72639	7.05554	0.0337616	0.167894	0.313231	5.74268	7.13258	0.033331	0.166428	858	880	848	579	786	831	737	514	786	831	737	514	68.8696	71.2104	68.8763	61.1434	17.1641	20.8556	15.2835	14.7825	19.1623	25.0441	16.2628	15.2336
PA14_50880	PA1041	PA1041			FALSE	-0.228156	11.1232	1.61134	0.242779	0.476755	-0.221536	11.1036	1.42514	0.272828	0.507686	-0.219295	11.1344	1.38041	0.28013	0.515432	39608	41499	20591	21568	39886	41413	20757	21396	40220	41890	20966	21627	2501.2	1360.35	2555.35	1791.87	724.619	866.8	304.152	423.536	765.634	931.966	316.554	441.575
PA14_50870	PA1042	PA1042			FALSE	0.0353178	6.07645	0.0732253	0.794093	0.898133	0.00118114	6.16517	8.22e-05	0.993029	0.996517	-0.0120833	6.11786	0.00847881	0.929329	0.966789	1225	1018	795	633	1342	1115	871	653	1292	1071	830	621	163.224	110.821	132.264	110.964	120.116	109.635	74.7619	82.8181	123.295	123.336	74.2455	81.6406
PA14_50860	PA1043	PA1043			FALSE	-0.232891	6.07805	2.94285	0.127665	0.341569	-0.159553	6.31495	1.26308	0.299449	0.531138	-0.158407	6.32947	1.24502	0.302957	0.536451	1190	1265	675	611	1385	1493	820	752	1384	1491	819	751	58.7261	34.8494	60.8726	39.6695	15.3264	20.3489	7.50437	9.52205	15.7629	21.4152	7.66993	9.70375
PA14_50850	PA1044	PA1044			FALSE	0.159275	4.28942	0.844927	0.386982	0.610356	0.1836	4.20477	1.04737	0.34139	0.569021	0.192462	4.21762	1.15326	0.320051	0.55255	294	324	231	196	284	304	222	188	283	302	222	188	25.2734	20.7748	27.1587	22.1668	6.75747	8.55644	5.03578	6.24059	7.10838	9.9546	5.3632	6.43104
PA14_50830	PA1046	PA1046			FALSE	-0.0362729	6.38159	0.102044	0.758223	0.878971	-0.0466178	6.51436	0.185942	0.679753	0.823196	-0.0433828	6.52326	0.162747	0.699216	0.835994	1434	1407	944	774	1620	1563	1073	832	1611	1554	1070	827	25.2074	17.3604	24.1168	17.8999	4.80028	5.49473	2.7129	2.92114	4.88598	5.81685	2.77876	2.96906
PA14_50820	PA1047	PA1047			FALSE	0.121731	6.82069	1.12476	0.322289	0.551806	0.0801035	6.72584	0.49764	0.504152	0.710038	0.0759459	6.72317	0.443797	0.52758	0.724539	1822	1823	1518	985	1778	1749	1418	919	1755	1733	1400	903	61.7737	53.8437	60.2684	43.9363	11.8733	13.6119	7.51275	6.54208	12.2445	14.1059	7.60996	6.60695
PA14_50810	PA1048	PA1048			FALSE	0.485298	9.18769	19.4494	0.00272792	0.0293879	0.462184	9.40139	18.6875	0.00377742	0.041592	0.463906	9.41239	19.0502	0.00366568	0.0411326	8592	7789	8143	6161	9872	9646	9532	7135	9818	9626	9488	7116	389.399	386.094	344.215	367.353	106.678	117.939	76.8853	76.1299	109.831	119.348	76.721	76.4129
PA14_50800	PA1049	pdxH			FALSE	0.0124466	6.59249	0.0115746	0.917185	0.962881	0.0483048	6.65718	0.170015	0.69288	0.832816	0.0510517	6.67107	0.191577	0.675383	0.821286	1724	1511	1196	849	1814	1587	1288	903	1810	1584	1285	903	106.349	77.1851	90.8879	68.9022	28.4009	28.2825	16.0387	14.9705	29.7839	29.64	16.5578	15.4474
PA14_50790	PA1050	PA1050			FALSE	-0.227399	4.97799	2.51228	0.154683	0.377373	-0.154818	5.03458	1.02396	0.346478	0.573542	-0.153322	5.05074	1.00238	0.351546	0.580216	615	526	362	250	650	530	387	273	650	530	387	273	22.0876	13.6016	18.4207	11.8126	4.52822	4.63478	2.3474	2.34408	4.60661	4.87153	2.38461	2.35786
PA14_50770	PA1051	PA1051			FALSE	-0.180648	6.17061	1.82892	0.216139	0.450216	-0.183458	6.11591	1.64379	0.242089	0.475375	-0.181982	6.13209	1.61462	0.246224	0.48266	1206	1368	752	651	1144	1382	741	625	1144	1382	741	625	35.4729	23.1406	39.2359	25.192	5.99481	8.47848	3.31165	3.95268	6.3198	9.42939	3.48772	4.13002
PA14_50760	PA1052	PA1052			FALSE	-0.728145	3.55817	8.4049	0.0216652	0.121424	-0.630744	3.7497	6.93967	0.0348316	0.169767	-0.609059	3.69435	6.14048	0.043861	0.195752	238	251	89	91	270	285	108	109	257	268	103	105	8.3016	3.24775	8.53701	4.17597	1.86219	2.45881	0.642451	0.905027	1.84745	2.49004	0.636812	0.895639
PA14_50740	PA1053	PA1053			FALSE	-0.0065202	7.48235	0.00267683	0.960107	0.98159	0.00314736	7.43947	0.00053724	0.982178	0.992355	0.00549818	7.44808	0.00163268	0.968948	0.986481	3301	2738	2256	1525	3296	2650	2229	1496	3282	2631	2216	1490	283.767	202.891	229.508	172.472	100.874	91.9328	52.7877	47.7563	106.365	96.0444	54.913	49.5165
PA14_50730	PA1054	shaA			TRUE	-0.0613496	7.05487	0.261672	0.623887	0.797887	-0.0562131	7.05607	0.219706	0.654026	0.807056	-0.0542664	7.07248	0.206153	0.664155	0.813805	2482	2092	1553	1180	2509	2142	1572	1197	2509	2142	1573	1197	35.4081	23.1782	29.1011	22.147	5.70526	5.89067	3.27103	3.61657	5.99537	6.67433	3.46531	3.7677
PA14_50720	PA1055	shaB			FALSE	-0.0518338	4.54771	0.0901506	0.772249	0.886286	0.0905329	4.68777	0.291667	0.606507	0.775785	0.0920365	4.704	0.300975	0.601083	0.772805	449	349	277	204	471	381	313	247	471	381	313	247	52.9439	34.171	40.1275	31.6469	22.7273	20.8898	15.258	17.9487	23.9496	25.0177	16.6576	19.1333
PA14_50710	PA1056	shaC			FALSE	-0.215526	5.81705	3.0101	0.12403	0.336391	-0.240209	5.73328	3.67456	0.0983212	0.301775	-0.240751	5.72497	3.42477	0.108607	0.315977	1040	997	587	498	990	982	559	467	976	964	542	464	27.7148	16.3653	25.9072	17.4598	4.93716	6.06151	2.58301	3.1433	4.99841	6.65322	2.60778	3.20265
PA14_50700	PA1057	shaD			FALSE	0.0614208	5.27108	0.142016	0.716863	0.854276	0.0647842	5.43541	0.179925	0.68463	0.82696	0.0643967	5.41749	0.178139	0.686202	0.827987	729	541	477	351	808	639	525	410	790	624	518	396	55.5057	37.9959	40.1656	35.16	15.9282	14.4332	10.4566	11.6036	16.014	16.3334	10.8637	11.5494
PA14_50690	PA1058	shaE			FALSE	0.101798	4.09168	0.252606	0.629862	0.803163	0.0405669	4.25229	0.0423238	0.843071	0.924331	0.0763973	4.35151	0.164994	0.697272	0.835691	307	243	194	170	348	292	211	191	364	306	230	202	47.5651	31.4455	36.7116	34.6521	73.5107	66.693	50.8189	61.6726	80.9908	85.9122	44.7706	52.8118
PA14_50680	PA1059	shaF			FALSE	0.0620602	5.2268	0.15288	0.706816	0.850532	0.0994254	5.1829	0.368373	0.563745	0.750978	0.102981	5.1966	0.393746	0.551134	0.74288	687	544	428	366	673	526	436	355	671	525	435	355	78.9127	51.433	60.9307	55.3099	35.1376	31.6126	21.7703	25.7326	37.7165	37.7139	23.5741	26.5179
PA14_50670	PA1060	PA1060			FALSE	0.0561197	6.10005	0.147576	0.711668	0.853681	0.0326663	6.11198	0.0451133	0.838068	0.921982	0.0333273	6.12409	0.0474443	0.834063	0.920394	1189	1074	948	549	1225	1117	972	546	1220	1116	968	545	52.4594	43.758	46.2054	31.8673	11.1566	12.5024	8.24675	6.76739	11.6639	14.1813	8.75812	7.07647
PA14_50660	PA1061	PA1061			FALSE	0.0284753	6.34423	0.0634097	0.808039	0.90454	0.0329227	6.32493	0.0840071	0.780641	0.889443	0.0283858	6.31566	0.0601856	0.813554	0.908702	1378	1329	1040	698	1381	1334	1045	693	1360	1313	1032	674	50.1668	39.6103	47.178	33.4313	9.32914	10.3562	5.70367	5.19372	9.38748	10.686	5.82361	5.19314
PA14_50650	PA1062	PA1062			FALSE	0.0637985	5.24266	0.251729	0.630447	0.803446	-0.0526211	5.17338	0.143265	0.716681	0.847167	-0.0390101	5.1431	0.0746239	0.792956	0.896201	598	645	474	340	607	649	464	296	587	624	455	285	45.7931	37.9739	48.1621	34.2538	13.9048	18.0331	8.91082	7.81952	14.4839	18.8298	9.12941	7.79368
PA14_50640	PA1063	PA1063			FALSE	0.187776	4.45507	0.677323	0.436234	0.653844	0.32009	4.94352	4.57141	0.0712851	0.257428	0.296685	4.92132	3.89086	0.0910452	0.292714	377	310	339	165	505	430	434	295	494	425	422	283	59.8012	56.257	47.9488	34.4337	170.517	162.656	114.981	104.779	173.779	167.199	115.002	103.584
PA14_50630	PA1064	PA1064			FALSE	0.135943	5.97208	1.39843	0.273598	0.506718	0.159428	5.98986	2.06748	0.195177	0.428359	0.160911	6.00611	2.11456	0.191136	0.424812	1042	970	819	569	1042	1014	835	594	1042	1014	835	594	62.5407	51.4265	56.7694	44.9302	13.6521	14.4344	8.75175	8.39354	14.5471	15.7164	9.1712	8.7303
PA14_50620	PA1065	PA1065			FALSE	0.0550181	5.68789	0.221976	0.651118	0.814941	0.0350492	5.73275	0.0892026	0.774179	0.886429	0.0392349	5.74874	0.112123	0.747988	0.870559	883	817	636	468	926	872	646	494	925	871	647	494	74.4649	56.112	67.1831	51.924	25.871	26.646	13.1265	13.3311	27.2679	27.5112	13.5592	13.8273
PA14_50610	PA1066	PA1066			FALSE	-0.127486	4.85412	0.87369	0.379437	0.603179	-0.140896	4.83617	1.00842	0.34992	0.57688	-0.128399	4.83636	0.817803	0.397204	0.620617	523	490	339	242	532	491	336	241	527	481	334	239	31.1101	21.0964	28.4213	18.9386	8.93856	9.62732	4.10027	3.81405	9.7144	9.80111	4.38289	4.1019
PA14_50600	PA1067	PA1067			FALSE	-0.370969	3.37284	1.79582	0.219917	0.455322	-0.474722	3.37725	2.44668	0.163335	0.38811	-0.473287	3.39336	2.44721	0.163661	0.391443	162	226	117	73	159	250	114	71	159	250	114	71	7.07723	5.34739	9.62729	4.19568	1.34859	2.52637	0.82655	0.727553	1.43516	2.78985	0.882868	0.768766
PA14_50590	PA1068	PA1068			FALSE	0.341093	6.6616	8.42482	0.0215561	0.121259	0.35525	6.56454	8.656	0.0225714	0.133404	0.358308	6.57361	8.92693	0.0213917	0.129055	1434	1572	1302	1061	1335	1511	1247	998	1330	1500	1242	993	29.9956	28.4923	32.0633	29.1982	4.59647	6.00448	3.49403	3.80989	4.73052	6.31506	3.61321	3.92872
PA14_50570	PA1069	PA1069			FALSE	0.243263	7.63075	3.46714	0.102632	0.300281	0.246212	7.66054	3.43907	0.10764	0.313115	0.248332	7.67581	3.51985	0.104676	0.311176	2923	3190	2347	2110	3025	3323	2431	2172	3022	3320	2431	2170	50.9114	42.7669	54.1782	48.3504	8.65451	11.0056	5.48593	6.654	8.92387	11.4672	5.61084	6.79476
PA14_50560	PA1070	braG			FALSE	0.0499039	5.54511	0.175514	0.687155	0.838237	0.0796644	5.63883	0.450152	0.524552	0.723704	0.0820225	5.65465	0.477395	0.512846	0.714741	786	756	556	437	833	825	606	476	833	824	606	476	44.7564	33.1219	41.976	32.7375	12.2932	13.5272	6.66241	6.82072	12.9219	14.0558	6.89494	7.12559
PA14_50530	PA1073	braD			FALSE	-0.0024074	6.34093	0.00046629	0.983343	0.990466	-0.0095632	6.4129	0.00726618	0.934543	0.970791	-0.0073821	6.42946	0.00436212	0.94927	0.975327	1389	1341	940	753	1488	1441	996	798	1488	1441	997	798	60.0896	42.5435	56.5683	42.8572	14.8877	16.2199	8.22782	8.9209	15.798	17.7727	8.65134	9.36094
PA14_50520	PA1074	braC			FALSE	0.0427393	10.2684	0.107786	0.751778	0.87499	0.0407153	10.2515	0.0936668	0.768791	0.883182	0.0425491	10.265	0.102478	0.758637	0.87715	20513	20441	13829	12189	20705	20535	13908	12082	20658	20499	13884	12060	730.812	515.436	710.11	571.315	158.021	168.04	74.4822	82.6928	166.446	169.878	76.1739	85.4313
PA14_50510	PA1075	PA1075			FALSE	-0.442444	4.98846	10.8653	0.012191	0.0838539	-0.494532	4.57793	9.38362	0.0190857	0.120121	-0.493067	4.59403	9.32164	0.0195529	0.122531	589	638	323	241	440	513	250	172	440	513	250	172	74.0385	42.4769	78.2006	39.8557	43.6968	57.0741	19.4803	17.968	45.5244	59.3586	20.038	18.5164
PA14_50500	PA1076	PA1076			FALSE	-0.0358333	7.92741	0.094255	0.767299	0.883561	-0.0394968	7.919	0.111887	0.74816	0.868338	-0.0398613	7.93274	0.115538	0.744342	0.867974	4493	3813	2899	2160	4546	3869	2943	2143	4538	3868	2936	2138	494.765	333.979	409.427	312.93	241.706	226.655	113.232	108.702	250.326	231.275	116.465	112.279
PA14_50480	PA1077	flgB			FALSE	0.210524	6.54378	3.52213	0.100397	0.298751	0.21604	6.49422	3.82866	0.0928014	0.294285	0.217523	6.5105	3.903	0.0906406	0.291596	1423	1488	1159	933	1394	1464	1148	902	1394	1464	1148	902	139.416	118.796	142.154	120.26	56.5106	63.8243	34.4021	35.5436	59.5201	66.0133	35.4156	36.5418
PA14_50470	PA1078	flgC			FALSE	0.245691	6.17095	4.48021	0.0699666	0.247068	0.236705	6.25978	4.22532	0.0803766	0.272407	0.238196	6.27606	4.29455	0.0787836	0.27169	1120	1098	893	737	1220	1190	965	784	1220	1190	965	784	101.519	84.6818	97.0466	87.888	40.1899	41.8926	24.5132	26.3327	42.1473	44.2879	25.6599	27.4419
PA14_50460	PA1079	flgD			FALSE	0.217908	7.15551	3.51494	0.100685	0.299071	0.2214	7.16486	3.48274	0.105825	0.310782	0.223788	7.18034	3.57269	0.102574	0.307688	2334	2106	1753	1447	2351	2192	1766	1487	2349	2190	1765	1487	130.669	102.674	114.968	106.579	30.9559	31.3479	15.709	17.1051	33.1877	32.1932	16.4136	18.0835
PA14_50450	PA1080	flgE			FALSE	0.240888	8.29522	4.32251	0.0740507	0.254503	0.246307	8.33059	4.36317	0.0765804	0.265975	0.246439	8.34456	4.37162	0.0766974	0.268101	4920	4783	3818	3269	5125	4978	3969	3384	5120	4972	3957	3380	141.59	114.95	134.219	123.769	26.5687	27.9453	14.8078	16.3827	28.4375	29.0497	15.6691	17.4498
PA14_50440	PA1081	flgF			FALSE	0.197039	5.68645	2.59627	0.148848	0.370321	0.196804	5.49526	2.48313	0.160663	0.384783	0.198284	5.51152	2.52165	0.15827	0.384285	811	802	704	462	736	702	619	412	736	702	619	412	43.2244	39.2544	41.6802	32.3953	9.67716	10.7039	5.84745	5.11286	10.107	10.9631	6.07211	5.35731
PA14_50430	PA1082	flgG			FALSE	0.0188215	7.3125	0.0328894	0.860959	0.933276	0.00749479	7.20085	0.00516717	0.944779	0.97429	0.00921235	7.21547	0.00788265	0.931851	0.967283	2621	2697	1907	1453	2471	2560	1764	1363	2466	2559	1763	1361	133.295	101.462	133.744	97.2173	24.9471	28.8673	13.5625	14.2258	25.4245	29.8506	13.9923	14.5962
PA14_50420	PA1083	flgH			FALSE	-0.0383747	6.67715	0.1153	0.743626	0.87112	-0.0315655	6.68589	0.0784792	0.787761	0.893925	-0.0304688	6.70151	0.0737522	0.794135	0.896592	1701	1789	1163	946	1711	1856	1203	951	1711	1855	1203	950	97.6932	69.8792	100.188	71.4797	24.0491	29.1793	12.3348	12.6289	25.1234	29.9194	12.6834	13.009
PA14_50410	PA1084	flgI			FALSE	0.054452	6.21462	0.21422	0.656788	0.81902	0.0491733	6.2395	0.162083	0.699692	0.837823	0.050266	6.25384	0.171489	0.691739	0.831319	1194	1257	865	713	1212	1332	890	730	1212	1329	890	728	42.9982	32.5889	44.1396	33.7806	9.09432	11.607	4.98192	5.40869	9.16881	11.5269	5.02016	5.468
PA14_50380	PA1085	flgJ			FALSE	0.196572	6.60092	3.47103	0.102471	0.300281	0.197932	6.62831	3.57869	0.101979	0.305667	0.200632	6.64477	3.70392	0.0975943	0.301747	1541	1504	1243	935	1581	1577	1279	965	1581	1576	1279	966	51.2043	43.2098	48.7303	40.874	10.3094	11.7272	6.33797	6.3192	10.72	12.122	6.54467	6.56039
PA14_50360	PA1086	flgK			FALSE	0.183869	8.34466	3.06861	0.120979	0.33232	0.18452	8.36257	3.12446	0.122044	0.334873	0.186264	8.37843	3.22905	0.117347	0.329137	5233	5024	4055	3192	5364	5206	4170	3252	5361	5205	4171	3250	101.94	82.6401	95.4309	81.8062	18.3956	20.0092	10.5385	10.8289	19.2291	20.5673	10.9084	11.2226
PA14_50340	PA1087	flgL			FALSE	0.0921383	8.37881	0.643982	0.447284	0.66434	0.105417	8.30442	0.744544	0.417815	0.637738	0.106377	8.31983	0.764067	0.412321	0.632103	5799	5062	4023	3175	5638	4811	3871	3066	5636	4809	3869	3063	175.61	127.454	149.474	126.494	33.6648	31.5214	16.4621	16.8539	35.1689	31.6375	16.7902	17.2319
PA14_50330	PA1088	PA1088			FALSE	0.193007	7.11003	2.34436	0.167312	0.392105	0.195073	7.01966	2.27951	0.176409	0.404593	0.193043	7.03057	2.25589	0.178734	0.410641	2278	2064	1938	1204	2165	1983	1860	1131	2161	1977	1849	1127	119.5	106.359	105.577	83.0945	26.4419	27.0085	18.089	14.6766	27.6763	28.6306	18.7917	15.4253
PA14_50320	PA1089	PA1089			FALSE	0.29555	5.95483	3.46642	0.102662	0.300281	0.274011	6.18108	3.08558	0.124002	0.338079	0.275499	6.19735	3.11684	0.122791	0.337038	1046	828	911	548	1248	1002	1067	647	1248	1002	1067	647	69.34	63.1798	53.5217	47.793	21.5125	19.6339	14.6156	12.1303	22.1424	20.7191	15.0688	12.4376
PA14_50310	PA1090	PA1090			FALSE	0.326301	6.06629	6.05775	0.0415939	0.181735	0.361385	6.23839	6.58356	0.0384118	0.179558	0.363414	6.25308	6.6791	0.0376763	0.179558	1103	898	919	653	1263	1001	1054	755	1261	1000	1052	755	66.5015	57.9668	52.7934	51.7965	21.0854	19.5715	13.6782	13.3966	22.0059	20.5837	14.2348	14.0103
PA14_50300	PA1091	fgtA			FALSE	0.319762	8.52404	8.32428	0.022114	0.123002	0.323192	8.56318	8.49092	0.0234759	0.136091	0.324081	8.57889	8.6278	0.0229385	0.135361	5858	5180	5010	3614	6094	5435	5226	3745	6093	5434	5224	3742	46.0498	41.2025	39.7059	37.3764	7.51535	7.96587	5.44931	5.42755	7.89985	8.69247	5.71664	5.66447
PA14_50290	PA1092	fliC			FALSE	-0.145424	12.9823	0.393029	0.549564	0.745526	-0.136333	13.011	0.279935	0.613692	0.780511	-0.134822	13.0267	0.269561	0.620346	0.784158	175834	110973	86901	73378	183542	113152	90688	75276	183485	113111	90660	75248	4791.18	2477.26	2948.52	2630.49	1032.24	709.051	379.312	417.72	1073.95	732.859	393.922	436.634
PA14_50280	PA1093	PA1093			FALSE	-0.0563596	9.27236	0.177868	0.685199	0.837682	-0.0294192	9.1026	0.0327359	0.861735	0.933244	-0.0275746	9.11137	0.0290265	0.869753	0.937585	11817	9441	7149	5571	11030	8025	6580	4982	10962	7993	6547	4957	1269.8	803.673	989.217	787.573	610.55	497.641	285.78	290.085	632.164	515.496	292.487	297.438
PA14_50270	PA1094	fliD			FALSE	-0.0757612	11.1233	0.290367	0.605815	0.784921	-0.0589659	11.1383	0.151424	0.709164	0.843907	-0.0576688	11.1535	0.144006	0.716082	0.847857	42173	35024	25422	20106	43414	35519	26296	20518	43399	35490	26273	20507	1183.01	746.057	958.004	742.013	257.995	227.004	106.445	105.357	270.209	223.863	108.273	108.386
PA14_50240	PA1096	PA1096			FALSE	-0.195618	8.12102	0.853259	0.384772	0.609442	-0.151625	8.26639	0.460068	0.520163	0.720637	-0.150855	8.28206	0.453764	0.523124	0.722391	6248	3778	3248	2245	6940	4178	3713	2535	6940	4177	3710	2534	840.918	457.337	495.818	397.521	976.391	658.503	409.873	375.161	1017.23	684.698	421.266	386.458
PA14_50220	PA1097	fleQ			FALSE	-0.0140698	8.85487	0.0141876	0.908357	0.958273	-0.0008192	8.85116	4.48e-05	0.994855	0.997571	0.00131761	8.86705	0.00011673	0.991695	0.996163	8362	7321	5320	4316	8509	7340	5436	4334	8504	7338	5436	4334	226.922	151.038	193.724	154.092	44.355	43.8201	21.9536	23.1278	46.9272	46.3841	22.9372	24.2722
PA14_50200	PA1098	fleS			FALSE	-0.231807	6.68055	4.57262	0.0677091	0.241626	-0.226905	6.69856	4.50799	0.072845	0.260451	-0.226678	6.70774	4.53462	0.0725218	0.261879	1914	1816	1107	869	1964	1875	1147	882	1953	1869	1140	878	63.2827	38.2912	58.5472	37.8002	11.9607	13.5302	5.87814	6.30797	12.446	14.6334	6.13387	6.53567
PA14_50180	PA1099	fleR			FALSE	-0.13988	6.51896	1.72837	0.22791	0.461766	-0.146297	6.56888	1.96224	0.20554	0.437847	-0.143547	6.58439	1.90428	0.21193	0.447884	1631	1605	1038	793	1717	1701	1101	815	1716	1699	1101	815	45.8483	30.5264	43.9938	29.3274	8.6041	10.1672	4.68187	4.80927	8.99063	10.9385	4.8534	4.93478
PA14_50160	PA1100	fliE			FALSE	-0.109997	5.86882	0.457126	0.519543	0.723423	-0.135302	5.59542	0.488877	0.507802	0.712836	-0.125672	5.56388	0.400957	0.547612	0.740156	1150	891	747	452	1007	725	628	368	979	692	608	358	139.301	94.6638	105.24	72.032	85.0051	68.5613	41.5944	32.1183	86.0979	68.06	41.4226	32.759
PA14_50140	PA1101	fliF			FALSE	-0.111027	7.24418	0.991909	0.350732	0.57911	-0.0972856	7.21263	0.77091	0.410103	0.630607	-0.0951121	7.22805	0.74437	0.418103	0.637915	2778	2525	1836	1251	2745	2512	1831	1239	2743	2510	1830	1239	61.795	42.7269	54.7684	36.6109	10.5901	10.963	5.40718	4.86977	10.8099	11.1954	5.51802	4.98766
PA14_50130	PA1102	fliG			FALSE	-0.0530721	8.20948	0.238856	0.63919	0.809211	-0.0507592	8.15248	0.213389	0.658645	0.809453	-0.0495507	8.16839	0.205946	0.664311	0.813805	5256	4902	3669	2489	5151	4781	3594	2402	5150	4781	3592	2402	206.587	150.87	187.875	128.708	41.8163	42.3332	21.0926	18.5088	41.7018	42.0633	21.1126	18.7348
PA14_50100	PA1104	fliI			FALSE	0.217245	5.97771	3.69829	0.0936532	0.290619	0.23063	6.16334	4.44354	0.0744767	0.262534	0.232748	6.17932	4.54922	0.0721629	0.26152	974	986	845	586	1134	1125	973	679	1133	1125	973	679	28.7123	26.06	28.3422	22.7268	6.36428	7.4113	4.40181	4.14977	6.49442	7.67711	4.49187	4.25422
PA14_50080	PA1105	fliJ			FALSE	0.0828419	4.70564	0.142107	0.716777	0.854276	0.116269	4.57989	0.271858	0.618754	0.783461	0.115905	4.59699	0.268453	0.621051	0.784422	473	377	387	192	434	349	360	182	435	349	360	182	42.5841	36.4506	33.096	22.7415	13.8715	13.3344	8.66972	5.84015	14.2027	13.6337	8.92616	6.09148
PA14_50070	PA1106	PA1106			FALSE	0.156572	6.74952	2.12107	0.186379	0.413505	0.135002	6.73412	1.61797	0.245449	0.479008	0.137169	6.74616	1.69257	0.236256	0.472696	1746	1680	1416	982	1757	1721	1412	971	1752	1715	1406	970	97.7497	82.9358	91.7123	72.3293	18.7378	20.0736	12.7157	11.9803	19.7788	22.1122	13.6305	12.8238
PA14_50060	PA1107	roeA			FALSE	0.166283	6.04848	1.4355	0.267842	0.502741	0.149022	6.04536	1.22854	0.305623	0.536353	0.154086	6.0309	1.28941	0.295177	0.528808	1158	941	894	590	1154	991	909	583	1132	965	890	572	38.6709	31.2335	30.6416	25.9214	7.27768	7.20848	4.86091	4.34343	7.29078	7.52941	4.89626	4.34011
PA14_50050	PA1108	PA1108			FALSE	-0.593049	3.41552	2.76679	0.137881	0.355054	-0.484704	3.40755	1.96528	0.205229	0.437847	-0.479824	3.42169	1.94016	0.208163	0.44293	141	285	95	80	144	275	104	81	144	274	104	81	4.86721	3.43077	9.59296	3.63314	0.826095	1.92655	0.574066	0.664142	0.881313	2.27175	0.62499	0.707217
PA14_50040	PA1109	PA1109			FALSE	-0.31258	4.66495	4.6381	0.0661667	0.23899	-0.368863	4.68283	6.14438	0.0435243	0.192933	-0.367387	4.69894	6.09618	0.0444276	0.19674	476	466	284	193	496	492	289	190	496	492	289	190	24.3939	15.2265	23.2867	13.0126	6.14361	7.33357	3.1012	2.83687	6.34509	7.77244	3.23447	2.933
PA14_50030	PA1110	PA1110			FALSE	0.0119235	4.60358	0.00391839	0.951745	0.978759	0.0266667	4.59177	0.018103	0.896894	0.951678	0.0281182	4.60799	0.0200677	0.891517	0.948711	382	429	339	184	380	435	344	184	380	435	344	184	21.4765	19.9392	23.5182	13.6097	4.91929	6.81652	3.67549	2.73725	5.15382	7.2678	3.82124	2.81688
PA14_50020	PA1111	PA1111			FALSE	1.50476	6.56898	108.178	1.12e-05	0.00049172	1.48947	6.2922	82.7334	4.97e-05	0.00182645	1.49099	6.30877	82.7697	5.22e-05	0.00191233	923	743	1577	1345	796	614	1306	1122	796	614	1306	1122	59.1271	105.688	46.411	113.354	12.1308	10.958	15.4646	18.0528	12.4165	11.4089	15.8717	18.5812
PA14_50010	PA1112	PA1112			FALSE	0.733288	6.85262	41.9719	0.00026978	0.00550799	0.749521	6.83207	42.1193	0.0003932	0.00799143	0.747456	6.83681	42.7141	0.00039052	0.00804261	1496	1427	1651	1361	1507	1406	1659	1356	1496	1398	1648	1341	52.0452	60.0903	48.4084	62.2929	8.73572	9.18933	7.8098	8.73884	9.14189	9.83812	8.13835	9.04038
PA14_49970	PA1113	PA1113			TRUE	0.0118324	5.61186	0.00942027	0.925258	0.965409	-0.0433829	5.48487	0.129913	0.729538	0.856067	-0.0486366	5.46314	0.160834	0.700883	0.837112	841	796	622	417	769	786	556	385	746	772	539	375	19.0252	14.7208	17.5587	12.4108	2.95533	3.55748	1.87248	1.82772	2.97173	3.82988	1.89224	1.83383
PA14_49960	PA1114	PA1114			FALSE	0.253064	4.98641	2.99497	0.124836	0.33751	0.212445	4.9018	1.83995	0.218582	0.453609	0.213946	4.91806	1.86261	0.216427	0.453483	531	440	412	310	521	425	387	292	521	425	387	292	63.172	51.2785	51.0423	48.5203	32.4012	29.8337	22.0849	23.6511	34.5584	34.5392	24.0226	24.8555
PA14_49940	PA1115	PA1115			FALSE	-1.3837	7.95127	69.6333	5.08e-05	0.00153834	-1.36453	7.98588	63.3313	0.00011443	0.00338153	-1.36234	8.00127	63.0575	0.0001211	0.00355873	6188	5869	1383	1432	6406	6120	1449	1492	6404	6116	1449	1492	106.389	24.8758	98.3915	32.3907	17.2382	18.6372	3.24099	4.58686	17.9006	19.7916	3.3696	4.7442
PA14_49930	PA1116	PA1116			FALSE	0.773205	5.99783	33.6709	0.00054043	0.00902768	0.9939	5.89712	63.1946	0.00011519	0.0033847	0.994505	5.89281	63.3386	0.00011947	0.00355455	835	752	1059	658	693	671	1041	664	684	661	1025	655	39.7353	52.7222	34.8943	41.1953	7.16024	7.89731	8.33032	7.20244	7.38794	8.13199	8.42572	7.29899
PA14_49920	PA1117	PA1117			FALSE	-0.352167	7.3408	6.72915	0.0340765	0.160368	-0.344754	7.35082	5.88507	0.0469685	0.201735	-0.342939	7.36594	5.86414	0.0475582	0.204248	3222	2902	1912	1135	3335	2928	1964	1151	3332	2926	1962	1151	343.45	213.223	301.636	159.171	168.665	169.222	81.8557	64.6358	178.303	179.789	84.9284	67.4066
PA14_49910	PA1118	PA1118			FALSE	-0.478877	10.2337	17.6285	0.00357427	0.0362	-0.460704	10.2688	15.1519	0.0063971	0.0598071	-0.45945	10.2844	15.1281	0.00652631	0.0608498	24353	22911	12028	9124	25350	23689	12594	9483	25347	23678	12588	9479	1423.2	735.384	1305.58	701.504	405.791	445.066	153.255	155.457	419.278	459.48	158.101	161.401
PA14_49900	PA1119	yfiB			FALSE	-0.0963916	6.97057	0.566525	0.474909	0.689402	-0.0473531	7.08717	0.128947	0.730497	0.856801	-0.0447762	7.10239	0.115311	0.744582	0.867974	2115	2248	1329	1186	2317	2421	1473	1328	2315	2418	1472	1328	166.752	109.621	172.824	123.02	54.9024	63.0526	29.3996	36.5434	59.3049	71.6314	31.4662	38.7313
PA14_49890	PA1120	tpbB			FALSE	-0.0780577	6.459	0.490152	0.505276	0.713796	-0.0754082	6.5352	0.473007	0.514541	0.717485	-0.0730472	6.55094	0.445242	0.526929	0.724228	1457	1583	1034	766	1563	1698	1103	817	1561	1698	1103	817	44.5268	33.059	47.1726	30.7979	8.76018	10.9133	5.01788	5.09883	9.13311	11.7417	5.25177	5.31225
PA14_49880	PA1121	yfiR			FALSE	-0.114683	6.87141	1.11516	0.324225	0.553567	-0.114994	6.83567	1.15668	0.319094	0.547154	-0.110854	6.84994	1.08925	0.332859	0.562455	2113	1986	1407	971	2088	1983	1388	957	2081	1981	1387	957	147.406	102.687	135.096	89.118	36.7531	41.5938	20.7716	20.6632	38.1179	46.3998	21.9316	21.4354
PA14_49870	PA1122	PA1122			FALSE	-0.224932	7.46866	4.2893	0.0749504	0.256567	-0.246281	7.27459	5.12303	0.0594193	0.232166	-0.213573	6.8819	4.14417	0.0830773	0.279312	3325	3106	2059	1401	2962	2799	1820	1217	2163	2132	1369	940	246.132	159.456	224.194	136.441	56.5455	60.98	27.6468	25.0605	72.323	78.8594	33.0526	30.5173
PA14_49850	PA1123	PA1123			FALSE	-0.24637	4.34008	1.58324	0.246554	0.480682	-0.228291	4.37866	1.33035	0.287951	0.521268	-0.233884	4.38405	1.34612	0.285663	0.52094	419	317	240	152	434	331	251	159	434	327	249	157	52.1769	31.2668	38.492	24.9023	41.2797	34.4488	17.5095	14.7531	42.9081	34.6834	18.0472	15.2847
PA14_49840	PA1124	dgt			FALSE	0.0397139	7.07825	0.108669	0.750804	0.874351	0.0533674	7.09112	0.196729	0.671244	0.818706	0.0539507	7.10594	0.203435	0.666211	0.815062	2392	2097	1753	1155	2440	2148	1799	1182	2437	2148	1796	1181	63.8717	48.9708	54.6001	40.5752	12.683	12.5987	7.10588	6.25209	13.2512	13.0222	7.31611	6.45479
PA14_49820	PA1125	PA1125			FALSE	-0.228344	4.36737	1.64779	0.238005	0.470975	-0.115361	4.31857	0.390622	0.552509	0.743912	-0.120528	4.3194	0.421328	0.537901	0.733411	332	413	230	168	313	394	233	172	310	391	231	169	17.6243	12.7735	21.3782	11.7332	3.62717	5.58838	2.38963	2.48595	3.80744	6.08849	2.49862	2.54117
PA14_49810	PA1126	PA1126			FALSE	0.184547	6.25735	2.00126	0.197852	0.426993	0.192912	6.23389	2.20694	0.182538	0.411633	0.192595	6.25098	2.19518	0.183919	0.416498	1280	1130	1063	669	1263	1143	1065	664	1266	1143	1065	664	87.0166	75.602	74.9062	59.8342	21.2794	22.5146	15.1847	13.1293	23.2079	25.6229	16.1822	13.8758
PA14_49800	PA1127	PA1127			FALSE	0.276652	8.99366	6.17922	0.0400859	0.178256	0.287014	8.97989	6.19435	0.0428991	0.191109	0.288566	8.99547	6.32162	0.0416411	0.190487	8079	7460	7051	4787	8200	7406	7119	4783	8197	7401	7114	4782	326.206	297.847	293.711	254.29	69.2065	72.3573	46.3968	41.7498	71.736	74.7461	47.8742	43.2416
PA14_49790	PA1128	PA1128			FALSE	0.239116	4.77854	2.56601	0.150915	0.372798	0.127403	4.53921	0.530235	0.490995	0.699168	0.132673	4.55364	0.573589	0.474648	0.685289	406	438	382	247	355	403	326	196	354	402	326	196	17.7951	17.5164	18.7196	14.243	3.23855	4.40513	2.44858	2.04011	3.32829	4.68371	2.56692	2.14161
PA14_49780	PA1129	fosA			FALSE	0.475907	4.29957	7.42481	0.028035	0.142081	0.48181	4.42947	7.07457	0.03359	0.167689	0.493589	4.4139	7.43641	0.0307825	0.160647	259	292	294	190	287	326	338	202	278	319	329	200	25.3752	30.1345	27.8958	24.4903	10.9906	14.3918	11.2797	9.08188	10.8456	15.2416	11.2883	9.26638
PA14_49760	PA1130	rhlC			FALSE	0.381545	6.82106	13.2142	0.00758471	0.0609888	0.407938	7.00965	15.8337	0.00574072	0.0559159	0.408402	7.01778	16.0465	0.00564902	0.0559231	1652	1654	1575	1124	1899	1898	1835	1301	1891	1886	1823	1294	67.5213	67.3471	65.9194	60.4405	14.1627	16.7759	12.0253	11.9684	15.1016	18.3975	12.495	12.2105
PA14_49750	PA1131	PA1131			FALSE	0.46687	6.65841	6.78604	0.033523	0.158525	0.479487	6.53369	5.9335	0.0462987	0.200394	0.480423	6.54914	5.96899	0.0461087	0.201059	1571	1285	1655	873	1486	1166	1556	802	1485	1166	1554	802	49.4862	54.5398	39.4692	36.1787	7.84221	7.48467	7.89078	6.01011	8.01596	8.52517	8.26615	6.20997
PA14_49740	PA1132	PA1132			FALSE	0.0792875	4.73641	0.246295	0.634102	0.806119	0.0680345	4.7211	0.17914	0.685274	0.827543	0.0662511	4.7324	0.165322	0.696989	0.83567	427	442	296	269	426	453	300	264	425	452	297	264	24.7371	17.9399	24.9683	20.5024	6.26072	7.10324	3.28114	3.84936	6.44491	7.33867	3.34423	3.96191
PA14_49730	PA1133	PA1133			FALSE	0.0155182	3.05161	0.00299257	0.957822	0.981477	-0.011409	3.10749	0.00170353	0.968272	0.985132	-0.0099431	3.1237	0.00131954	0.972082	0.987981	127	146	101	72	137	155	108	73	137	155	108	73	14.4633	12.0335	16.213	10.7876	8.37738	10.8585	5.11296	4.59094	8.86232	11.2433	5.28663	4.71487
PA14_49720	PA1134	PA1134			FALSE	1.48365	3.1238	25.3331	0.00127864	0.0166969	1.55348	3.28169	29.3559	0.00111606	0.0169285	1.30338	3.98922	30.8886	0.0009942	0.015755	66	86	160	108	71	96	188	120	131	177	299	180	6.37255	16.1621	8.09682	13.7191	2.75699	4.42852	6.07406	5.19779	3.31717	5.51495	6.4785	5.24972
PA14_49710	PA1135	PA1135			FALSE	-0.0685761	6.32363	0.267983	0.619806	0.795833	-0.0498203	6.34353	0.146562	0.713614	0.846403	-0.0487525	6.35546	0.1404	0.719473	0.850301	1275	1483	883	745	1325	1505	911	768	1320	1502	909	765	58.1802	42.1535	65.9863	44.7253	12.0175	15.1397	6.43259	7.2352	12.2342	15.6918	6.62827	7.52612
PA14_49700	PA1136	PA1136			FALSE	-0.107227	4.45497	0.319005	0.588917	0.772513	-0.104206	4.5187	0.301811	0.600446	0.773428	-0.100946	4.53396	0.283586	0.611572	0.77936	418	344	285	165	437	373	304	173	436	373	304	173	22.8262	16.2821	18.3174	11.8542	5.49498	5.56233	3.21419	2.52589	5.59124	5.85305	3.25137	2.52909
PA14_49690	PA1137	PA1137			FALSE	-1.03049	3.42574	15.5222	0.0050202	0.0463715	-1.05956	3.3642	13.9645	0.00779331	0.0681226	-1.05158	3.36705	13.5515	0.00849446	0.0722381	264	216	74	70	262	209	69	68	259	207	68	68	10.6919	3.13539	8.53008	3.72977	2.28249	2.16353	0.476705	0.638654	2.30111	2.19682	0.473541	0.642153
PA14_49680	PA1138	PA1138			FALSE	-0.638099	3.25633	5.65023	0.0472206	0.19752	-0.622965	3.28978	5.11924	0.0594915	0.232166	-0.621504	3.30585	5.15829	0.0590714	0.232656	170	216	89	66	171	230	91	70	171	230	91	70	7.75736	4.24877	9.61095	3.96224	1.49225	2.36254	0.703256	0.769026	1.58585	2.65728	0.749298	0.806059
PA14_49660	PA1139	PA1139			FALSE	-0.157397	3.61458	0.469415	0.514146	0.720088	-0.373893	3.14445	1.6993	0.235084	0.469619	-0.419681	3.10211	2.00533	0.20156	0.435199	193	237	146	97	148	189	99	64	143	185	95	59	9.08697	7.19155	10.8807	6.00848	1.57466	2.40791	0.865762	0.76052	1.58462	2.51319	0.872056	0.740527
PA14_49650	PA1140	PA1140			FALSE	-0.0560488	5.59435	0.158989	0.70135	0.84606	-0.0580387	5.58626	0.154433	0.706451	0.841652	-0.0543478	5.60009	0.136183	0.723501	0.8529	916	740	591	409	931	746	599	407	928	745	598	407	43.7461	29.5283	34.4606	25.698	9.49061	8.52223	4.71831	4.28072	9.7818	8.70951	4.83482	4.41399
PA14_49640	PA1141	PA1141			FALSE	-0.484108	3.95096	5.7277	0.0460785	0.194227	-0.509861	3.96528	6.40642	0.0403734	0.185192	-0.50377	3.97867	6.31501	0.0417194	0.190506	276	326	166	106	288	336	168	107	288	334	168	107	12.2177	7.68772	14.0717	6.17332	2.77181	3.88737	1.31442	1.14212	2.93709	4.14032	1.3852	1.19051
PA14_49630	PA1142	PA1142			FALSE	-0.45276	4.84187	8.1646	0.0230388	0.126235	-0.442391	4.77917	7.22909	0.0322382	0.162908	-0.440931	4.79528	7.16272	0.0330661	0.166284	506	605	309	203	485	595	298	199	485	595	298	199	28.2098	18.0226	32.8892	14.8894	5.82553	8.59194	3.15638	2.93886	6.09805	9.45467	3.34926	3.07854
PA14_49620	PA1143	PA1143			FALSE	-0.966395	1.60625	1.47824	0.261421	0.49613	-0.836638	1.64207	1.15611	0.319205	0.547154	-0.835192	1.65814	1.18594	0.3138	0.546778	35	94	15	24	35	96	17	26	35	96	17	26	2.13924	0.959159	5.6023	1.9299	0.476746	1.52471	0.1883	0.392377	0.481367	1.56557	0.191857	0.399506
PA14_49610	PA1144	PA1144			FALSE	-0.884412	2.86301	2.67869	0.143406	0.362567	-1.00432	2.94869	3.05399	0.125624	0.340157	-1.00411	2.96533	3.06394	0.125477	0.341876	73	238	55	49	76	271	57	49	76.252	270.992	56.993	48.994	2.1858	1.72289	6.94884	1.93026	0.413603	1.81022	0.281865	0.347355	0.431985	2.018	0.295896	0.360795
PA14_49590	PA1145	PA1145			FALSE	0.0419536	4.28085	0.0613347	0.811133	0.906053	-0.0079569	4.29371	0.00227289	0.963355	0.982965	-0.0090836	4.3022	0.0029916	0.957978	0.98015	335	306	251	165	337	333	251	166	336	331	248	166	14.8295	11.6242	13.2084	9.60941	3.49489	4.01626	2.07957	1.85288	3.45138	3.99632	2.03797	1.84788
PA14_49580	PA1146	PA1146			FALSE	-0.85882	3.53861	7.49322	0.0275179	0.140039	-0.840966	3.53438	6.67808	0.0374161	0.177649	-0.836653	3.5486	6.64778	0.0380033	0.180378	180	318	92	78	182	322	91	81	182	321	91	81	6.0873	3.25497	10.4864	3.47039	1.02734	2.14817	0.454633	0.578057	1.08335	2.36858	0.479491	0.598054
PA14_49570	PA1147	PA1147			FALSE	-0.583154	2.87393	1.94688	0.203382	0.434734	-0.598727	3.00975	2.30265	0.174515	0.402944	-0.597306	3.02584	2.30917	0.174349	0.405287	93	197	73	49	109	218	81	54	109	218	81	54	2.4933	2.04749	5.14997	1.7283	0.49675	1.21935	0.342928	0.334311	0.517565	1.38839	0.363737	0.349293
PA14_49560	PA1148	toxA			FALSE	-0.494022	4.70527	7.20739	0.0297635	0.14682	-0.519006	4.46179	6.97723	0.0344799	0.16908	-0.512192	4.47033	6.8938	0.0355316	0.173035	434	588	254	198	375	510	216	166	374	505	216	165	9.09245	5.56714	12.012	5.45742	1.25927	1.9654	0.580101	0.604547	1.30756	2.08054	0.608185	0.628573
PA14_49530	PA1149	PA1149			TRUE	-0.162468	3.66103	0.51804	0.493787	0.70492	-0.169499	3.35684	0.447176	0.525883	0.724053	-0.30439	2.57419	0.633275	0.45345	0.668571	202	243	133	113	167	200	111	90	97	121	54	53	21.8824	15.0731	25.6683	16.1047	8.61669	11.8582	4.94244	5.37251	4.70942	7.37646	2.47326	3.26037
PA14_49500	PA1153	PA1153			FALSE	-0.206219	3.78137	0.815452	0.394966	0.617341	-0.244707	3.6064	1.04874	0.341096	0.56897	-0.253779	3.52922	1.04865	0.341397	0.570999	214	277	141	122	196	252	129	104	184	237	119	98	15.4131	10.6244	19.4537	11.5603	3.2386	4.84717	1.86414	2.16671	3.21901	5.1264	1.796	2.08879
PA14_49470	PA1155	nrdB			FALSE	0.260155	8.23305	6.48336	0.0366077	0.168017	0.272826	8.16367	7.12069	0.0331789	0.166283	0.281031	8.12398	7.5787	0.0296769	0.156943	4643	4583	3907	2982	4521	4388	3779	2883	4388	4160	3673	2757	148.715	130.92	143.137	125.659	27.5494	28.1913	16.9869	16.857	28.7554	27.9799	17.3566	16.9712
PA14_49460	PA1156	nrdA			FALSE	0.426661	9.49872	14.8396	0.00564472	0.0505699	0.443498	9.55183	15.8326	0.00574166	0.0559159	0.445309	9.56795	16.0883	0.00561285	0.0559144	10113	10686	9783	7623	10659	11167	10332	8015	10656	11164	10331	8015	139.782	141.466	144.024	138.621	23.7578	27.0105	17.0904	17.625	25.0525	28.2921	17.8315	18.4681
PA14_49440	PA1157	PA1157			FALSE	-0.209645	4.25307	1.44594	0.266253	0.501067	-0.207421	4.11033	1.18724	0.313257	0.542501	-0.19907	4.12283	1.09533	0.33161	0.56159	332	352	229	145	311	319	215	129	310	317	215	129	18.6654	13.4692	19.297	10.725	3.95817	4.73726	2.14603	1.73637	4.11491	4.93308	2.21568	1.78896
PA14_49420	PA1158	PA1158			FALSE	-0.12385	4.87325	0.809598	0.396583	0.618309	-0.150014	4.74814	0.990365	0.353987	0.580979	-0.150904	4.73165	0.962093	0.360775	0.588253	492	533	338	250	449	516	308	231	436	508	303	224	14.4715	10.401	15.2871	9.67434	2.2363	3.05729	1.26269	1.31784	2.2505	3.2395	1.29138	1.32228
PA14_49410	PA1159	PA1159			FALSE	0.449002	8.86366	10.2402	0.0139887	0.0920358	0.467507	8.93873	12.1569	0.0107867	0.0848092	0.468991	8.95505	12.297	0.0106475	0.0843902	7252	6028	7110	4372	7587	6545	7576	4711	7587	6545	7576	4711	1380.41	1415.88	1118.85	1094.87	5123.6	4951.54	4014.26	3346.53	5337.9	5149.74	4129.18	3448.66
PA14_49400	PA1160	PA1160			FALSE	-0.180786	4.73727	1.12513	0.322215	0.551806	-0.424447	3.72653	3.193	0.118694	0.329548	-0.422987	3.74263	3.18854	0.119274	0.332813	463	487	340	194	255	260	159	85	255	260	159	85	48.1969	37.0275	49.4327	26.5688	9.83363	10.9912	4.60746	3.27597	10.4976	11.7044	4.88256	3.44957
PA14_49390	PA1161	rrmA			FALSE	-0.292865	3.1334	0.844144	0.387191	0.610356	-0.286759	3.05939	0.798469	0.402291	0.622993	-0.285324	3.07554	0.790338	0.404814	0.627114	128	192	104	62	128	181	101	59	127	182	101	59	6.3639	5.40947	9.30811	4.05542	1.34767	2.27856	0.942312	0.774268	1.44489	2.61167	1.02117	0.827437
PA14_49380	PA1162	dapE			FALSE	-0.0739737	5.28116	0.329431	0.583018	0.768073	-0.115146	5.22866	0.696528	0.432499	0.650974	-0.112289	5.23252	0.645387	0.44935	0.665974	636	703	464	333	623	710	459	310	615	706	456	307	22.0686	16.8439	23.7859	15.2017	3.82286	4.80031	2.18751	1.9867	3.87388	4.94362	2.22831	2.02223
PA14_49360	PA1163	ndvB			FALSE	-0.0848148	6.79934	0.639513	0.448801	0.665825	-0.095198	6.83668	0.828385	0.394084	0.616671	-0.0955262	6.85235	0.840239	0.39116	0.614166	1964	1896	1340	943	2052	1995	1390	971	2052	1996	1390	969	30.0795	21.4705	28.3149	19.0008	5.29176	5.99088	2.95386	2.82324	5.54184	6.44487	3.0886	2.93527
PA14_49350	PA1164	PA1164			FALSE	-0.28694	5.31563	5.28522	0.0531241	0.212588	-0.300542	5.35879	5.58879	0.0513576	0.213383	-0.298139	5.37442	5.48483	0.0533337	0.220206	722	748	448	309	746	803	466	319	745	803	466	319	35.499	23.0444	35.8614	19.988	8.31723	10.5556	4.11762	3.77888	8.76139	11.17	4.28044	3.93076
PA14_49340	PA1165	pcpS			TRUE	-0.351423	2.79637	1.19436	0.30876	0.540201	-0.245644	3.01193	0.691894	0.433962	0.652008	-0.249026	3.03069	0.727397	0.423195	0.643005	124	133	69	56	147	148	80	72	148	148	80	72	6.79929	3.95821	7.11116	4.03981	1.67976	2.03594	0.824791	1.06291	1.85306	2.37755	0.897263	1.1243
PA14_49330	PA1166	PA1166			FALSE	-0.257927	6.70363	4.15171	0.0788331	0.264232	-0.263528	6.55852	4.6702	0.0689429	0.254614	-0.26123	6.57423	4.61494	0.0705753	0.258877	1771	2049	1086	895	1652	1872	1001	808	1652	1870	1001	808	89.7245	57.5612	101.224	59.655	15.9823	20.2768	7.91217	8.67734	16.4974	21.6322	8.23745	9.00678
PA14_49320	PA1167	PA1167			FALSE	0.193871	6.56483	3.19879	0.114539	0.322376	0.194877	6.56516	3.29484	0.113942	0.321211	0.193136	6.57684	3.2658	0.115635	0.326293	1543	1430	1214	909	1559	1467	1228	919	1555	1465	1223	915	91.7838	75.5486	82.9437	71.137	21.7276	23.8027	14.1182	14.3704	23.7125	26.3518	15.1132	15.184
PA14_49310	PA1168	PA1168			FALSE	0.794795	4.83375	24.8607	0.00135145	0.0174704	0.846126	4.8843	32.505	0.00083594	0.0138659	0.849365	4.89588	32.9262	0.00082974	0.0140906	314	385	423	332	336	385	450	351	335	383	450	349	39.1015	55.1077	46.749	54.3918	31.9585	41.0235	33.583	35.118	33.1961	42.444	34.5444	35.9836
PA14_49300	PA1169	PA1169			FALSE	0.343142	6.00273	6.46541	0.0368018	0.168607	0.310455	6.08738	4.58164	0.0710378	0.256892	0.312786	6.10069	4.64601	0.069841	0.257103	926	975	781	704	976	1103	828	747	975	1099	826	746	17.986	15.8702	18.4661	17.9899	3.2967	4.30856	2.30188	2.83045	3.43019	4.56228	2.35436	2.87886
PA14_49290	PA1170	PA1170			FALSE	1.42478	5.10702	106.48	1.18e-05	0.00051519	1.48387	5.19608	117.426	1.63e-05	0.00092215	1.49195	5.20875	116.847	1.76e-05	0.00102413	336	292	603	450	350	310	671	478	349	307	669	478	18.2735	34.3089	15.485	32.1978	4.11101	4.18282	7.0413	7.02593	4.30812	4.66918	7.37222	7.27092
PA14_49280	PA1171	sltB2			FALSE	0.197233	7.058	2.79777	0.136006	0.353448	0.187463	7.13234	2.61733	0.151327	0.374218	0.189281	7.14845	2.68383	0.147344	0.370381	2249	1933	1674	1309	2400	2098	1790	1378	2400	2097	1790	1378	75.1043	58.4842	62.944	57.5104	13.3691	13.5472	8.79829	9.51395	14.0792	15.2001	9.33607	9.98927
PA14_49260	PA1173	napB			FALSE	0.113866	7.58478	0.75502	0.412194	0.633623	0.0983214	7.46247	0.568873	0.476194	0.686833	0.0967717	7.46699	0.551567	0.482922	0.690774	3085	3126	2152	1980	2932	2910	2007	1813	2909	2892	1988	1797	250.645	182.917	247.651	211.641	63.8142	70.5977	41.7165	53.4395	68.0537	82.5669	44.0798	54.5844
PA14_49250	PA1174	napA			FALSE	0.158189	11.4459	1.32675	0.285248	0.518953	0.172335	11.456	1.3966	0.277257	0.510804	0.174045	11.47	1.41436	0.274808	0.511697	45435	43454	33106	28219	46284	44377	33940	28773	46223	44287	33889	28729	725.024	552.683	676.143	592.427	113.815	120.085	63.3939	71.818	119.989	128.138	67.0438	76.3716
PA14_49230	PA1175	napD			FALSE	0.112275	8.08595	1.15577	0.316155	0.54662	0.14443	8.24041	2.02954	0.198827	0.430652	0.144177	8.24886	2.05086	0.19712	0.430492	4282	4515	3372	2560	4859	4996	3858	2893	4836	4972	3836	2875	518.683	427.318	533.286	407.969	334.503	386.047	221.715	233.122	339.379	401.528	223.468	230.922
PA14_49220	PA1176	napF			FALSE	-0.150252	6.42223	0.928811	0.365613	0.591743	-0.163901	6.26295	1.06501	0.337633	0.566062	-0.173115	6.16434	1.10991	0.328641	0.559187	1727	1311	911	780	1533	1247	794	721	1426	1150	725	667	140.313	77.4338	103.861	83.3739	37.1473	36.0658	17.067	21.252	33.4349	34.3145	15.7172	20.2603
PA14_49210	PA1177	napE			FALSE	-0.0082021	8.67901	0.00244213	0.961894	0.982475	0.0028978	8.47654	0.00027299	0.987295	0.994615	0.00525997	8.49116	0.00090002	0.976942	0.990113	8072	5789	5280	3414	7154	5054	4648	3018	7145	5046	4641	3018	1920.62	1314.32	1343.11	1068.7	8051.99	6372.57	4104.69	3573.13	8378.21	6617.16	4215.84	3682.18
PA14_49200	PA1178	oprH			FALSE	-0.0092815	5.59691	0.00570754	0.941781	0.974341	0.0455376	5.35644	0.0997562	0.761665	0.877152	0.047025	5.37266	0.10623	0.754431	0.874287	841	791	612	409	745	634	541	351	745	634	541	351	55.7504	42.4435	51.13	35.6703	13.528	12.5385	6.88371	5.70509	14.0752	12.6657	7.07058	5.96247
PA14_49180	PA1179	phoP			FALSE	-0.0269317	6.20893	0.0614815	0.810912	0.906003	-0.009167	6.33946	0.00715102	0.935062	0.970853	-0.0076803	6.35568	0.00504872	0.945431	0.974115	1276	1236	875	663	1401	1382	965	745	1401	1382	965	745	75.2299	53.9704	71.0567	51.4262	18.5235	20.9103	10.0336	10.6384	19.4167	22.0998	10.2966	10.8956
PA14_49170	PA1180	phoQ			FALSE	0.0955035	5.48916	0.5607	0.477108	0.690526	-3.79e-05	5.45167	7.9e-08	0.999784	0.999784	-0.0002802	5.46607	4.28e-06	0.99841	0.998994	709	750	528	438	708	789	505	416	708	788	503	416	21.0401	16.3924	21.7025	17.1004	3.89197	5.07597	2.29444	2.6089	4.02763	5.47037	2.37458	2.71466
PA14_49160	PA1181	PA1181			FALSE	0.223796	8.28879	3.6111	0.0969136	0.294207	0.237276	8.28602	3.92939	0.0894158	0.289349	0.238517	8.30171	3.99412	0.0876787	0.287075	5271	4454	4105	2997	5323	4506	4172	3027	5323	4503	4168	3027	62.6521	51.0462	51.6226	46.8663	10.2424	10.1017	6.63501	6.62233	10.717	10.8796	6.9237	6.88413
PA14_49150	PA1182	PA1182			FALSE	0.330528	5.97113	5.85441	0.0442861	0.189719	0.281157	5.79836	4.1243	0.0833192	0.277299	0.28613	5.81403	4.24367	0.0802023	0.275346	1038	832	860	613	943	777	776	529	942	775	777	529	41.4094	35.8928	32.3647	32.1731	6.18358	5.79889	4.59479	4.44583	6.56188	6.52108	4.92459	4.67009
PA14_49130	PA1183	dctA			FALSE	-0.0378098	4.23086	0.0458462	0.836239	0.917758	-0.0307695	4.27822	0.0301205	0.867308	0.936308	-0.035673	4.29345	0.0402502	0.846952	0.925851	293	343	229	160	305	363	238	169	305	364	238	168	8.93376	7.30483	10.1978	6.41827	1.89654	2.5658	1.18646	1.15484	1.95655	2.71781	1.20705	1.16087
PA14_49110	PA1184	PA1184			FALSE	-0.260811	4.2139	1.38034	0.276471	0.51064	-0.287005	4.23324	1.64207	0.24231	0.475375	-0.281439	4.24717	1.57072	0.252106	0.488049	278	398	188	161	291	413	191	163	290	412	191	163	12.472	8.82383	17.4109	9.50274	2.44338	4.09694	1.42474	1.72326	2.56929	4.55109	1.50306	1.79568
PA14_49100	PA1185	PA1185			FALSE	-0.307074	3.6964	2.137	0.184923	0.411518	-0.34566	3.79859	2.67946	0.147256	0.368643	-0.344169	3.8147	2.67573	0.147864	0.370815	252	226	145	98	288	241	155	105	288	241	155	105	15.9893	9.62509	13.9825	8.18062	4.09299	3.88229	1.87277	1.76485	4.30565	4.23811	1.94145	1.80644
PA14_49090	PA1186	PA1186			FALSE	-0.515864	3.53564	4.5	0.0694749	0.246132	-0.63729	3.40001	5.20607	0.0578654	0.228681	-0.635836	3.41608	5.22517	0.0578319	0.229715	197	257	116	83	177	258	98	75	177	258	98	75	7.72032	4.75592	9.82086	4.27936	1.2383	2.16516	0.598891	0.652887	1.28974	2.37581	0.632615	0.680637
PA14_49080	PA1187	PA1187			FALSE	-0.0053544	4.34485	0.0009437	0.976306	0.989424	-0.0249058	4.23539	0.0168061	0.900632	0.953675	-0.0169542	4.23025	0.00767764	0.932741	0.967454	308	373	243	181	285	362	221	172	280	356	218	170	10.7998	8.91412	12.7532	8.34977	2.05757	2.97365	1.22131	1.26525	2.12362	3.05982	1.24844	1.30387
PA14_49070	PA1188	PA1188			FALSE	-0.187058	5.68662	2.38592	0.16406	0.389598	-0.178615	5.70222	1.94019	0.207809	0.441004	-0.175861	5.71442	1.86033	0.216677	0.453483	891	952	605	413	893	999	629	417	890	996	629	415	30.1321	21.405	31.3932	18.3753	6.0219	8.0622	3.50542	3.16627	6.19102	8.45691	3.60456	3.23484
PA14_49060	PA1189	PA1189			FALSE	-0.105386	5.48374	0.670497	0.438458	0.655776	-0.160133	5.25085	1.18915	0.312898	0.542501	-0.160306	5.26626	1.19417	0.312254	0.545077	743	815	546	366	644	730	476	297	644	730	475	297	59.6388	45.8501	63.7889	38.6503	13.6343	17.1658	8.68822	7.44609	14.2781	18.6877	9.08353	7.71353
PA14_49050	PA1190	PA1190			FALSE	-0.130542	11.4089	0.993111	0.350458	0.57911	-0.130173	11.5102	0.85847	0.386103	0.610831	-0.128706	11.5263	0.833387	0.39299	0.616261	50554	45267	31143	23471	55200	49413	34096	25210	55196	49411	34095	25207	3368.01	2170.63	2940.67	2057.22	946.398	971.834	455.149	457.198	1003.53	1031.9	476.742	476.339
PA14_49040	PA1191	PA1191			FALSE	0.132021	5.61951	1.17499	0.312438	0.542888	0.140353	5.59178	1.21403	0.308272	0.538979	0.141836	5.60802	1.24035	0.303793	0.537318	817	760	648	439	820	750	652	431	820	750	652	431	54.98	45.6211	49.8705	38.8668	12.2436	12.5619	8.57994	8.02713	12.8115	14.0145	9.0418	8.31198
PA14_48870	PA1192	PA1192			FALSE	0.0905206	6.68383	0.353524	0.569857	0.75721	0.102579	6.62667	0.470248	0.51573	0.71789	0.103173	6.64024	0.478695	0.512292	0.714528	1668	1684	1471	809	1623	1643	1430	794	1621	1640	1426	793	80.8186	74.5651	79.5618	51.5698	18.3332	20.0222	11.8122	8.54352	18.9364	20.3416	11.7655	8.60613
PA14_48860	PA1193	PA1193			FALSE	1.00235	5.55319	52.451	0.00013084	0.00317531	0.953051	5.53556	46.2613	0.00029741	0.00667806	0.951094	5.54574	46.7288	0.00029936	0.00682269	559	492	815	516	578	503	800	513	575	503	795	511	33.2515	50.7184	28.5373	40.3814	8.71952	8.63194	9.65491	8.39901	8.98549	9.1285	9.85194	8.64881
PA14_48850	PA1194	PA1194			FALSE	0.162745	3.55877	0.417224	0.537841	0.736501	0.0582463	3.60747	0.0417436	0.844134	0.924844	0.057256	3.61543	0.0407125	0.846089	0.9255	165	205	168	96	165	240	174	94	164	239	172	94	4.64805	4.95113	5.63103	3.55787	0.812522	1.42017	0.751438	0.579632	0.845967	1.58225	0.783347	0.604603
PA14_48840	PA1195	ddaH			FALSE	0.011202	3.64102	0.00285967	0.958768	0.98159	-0.0191352	3.7064	0.0085428	0.929042	0.968052	-0.0144189	3.72101	0.00488482	0.946322	0.97425	208	206	147	113	218	228	153	119	217	228	153	119	10.8685	8.03587	10.496	7.76815	2.33516	2.70424	1.26745	1.32433	2.46461	2.92327	1.33732	1.39847
PA14_48830	PA1196	ddaR			FALSE	-0.596714	4.37381	10.6481	0.0127802	0.0864051	-0.61325	4.29007	10.6825	0.0144302	0.102451	-0.614756	4.27446	10.0353	0.0167213	0.111941	370	465	190	153	359	447	181	144	348	441	175	142	10.5568	5.67143	12.9369	5.7432	1.90772	2.8464	0.823133	0.906437	1.9766	3.11813	0.84678	0.941235
PA14_48810	PA1197	PA1197			FALSE	-0.0799408	5.13861	0.351058	0.571175	0.758178	-0.106029	5.04317	0.580113	0.47204	0.683149	-0.105177	5.05783	0.568267	0.476624	0.686168	578	637	430	293	548	620	397	279	547	620	396	279	29.967	23.3234	32.2034	19.9855	7.07225	9.30053	4.04601	3.87235	7.11147	9.56974	4.09912	3.92924
PA14_48800	PA1198	PA1198			FALSE	0.0381465	8.52851	0.122862	0.735721	0.866	0.0362947	8.46781	0.1131	0.746856	0.867676	0.0378801	8.48349	0.124788	0.734761	0.861224	6047	6230	4747	3189	5918	6075	4622	3072	5915	6073	4619	3072	391.13	321.224	392.931	271.373	115.24	134.868	68.6373	60.2264	119.505	139.702	70.2154	62.0279
PA14_48790	PA1199	PA1199			FALSE	0.285126	6.84238	7.25842	0.0293458	0.145879	0.259083	6.7853	5.69928	0.04966	0.20828	0.265352	6.78438	6.1239	0.044072	0.19604	1777	1706	1493	1151	1795	1647	1463	1091	1763	1632	1446	1081	133.02	116.922	124.524	113.353	39.772	42.9252	29.3296	30.7309	42.3346	50.0221	31.3992	31.5275
PA14_48780	PA1200	PA1200			FALSE	0.295324	5.74194	5.32047	0.0525137	0.21142	0.291946	5.88245	5.24391	0.0571751	0.227726	0.294583	5.89461	5.37417	0.055192	0.224638	856	760	754	496	953	863	847	547	951	859	843	547	51.6095	47.5592	44.6804	39.3431	12.3852	13.0386	9.62115	8.71925	12.8959	14.1942	9.95303	8.91177
PA14_48770	PA1201	PA1201			FALSE	0.184619	5.32451	2.16751	0.182177	0.408233	0.146631	5.2277	1.32572	0.288721	0.521646	0.149567	5.23879	1.3899	0.278627	0.514253	649	611	534	366	619	597	498	342	615	596	495	342	28.3526	24.406	26.0278	21.0359	5.68267	6.23688	3.59005	3.32288	5.79014	6.47494	3.62952	3.37968
PA14_48760	PA1202	PA1202			FALSE	0.358136	8.41282	7.95966	0.0242998	0.130303	0.366599	8.48498	8.03947	0.026204	0.143954	0.367589	8.50034	8.11563	0.025945	0.145088	5018	5047	4172	3770	5389	5349	4460	4001	5385	5348	4456	3998	324.572	282.314	318.318	320.814	91.4856	98.9648	57.5303	67.2641	99.0918	105.645	61.0526	71.5706
PA14_48750	PA1203	PA1203			FALSE	-0.0140332	4.49884	0.0073684	0.933872	0.969681	-0.0776353	4.21401	0.153589	0.707209	0.84236	-0.0740941	4.03288	0.131153	0.728403	0.857102	393	368	248	217	347	302	195	180	305	260	174	154	38.5036	25.4196	35.1564	27.9705	12.7158	12.744	6.25701	8.09276	10.5626	11.0373	5.34762	6.58969
PA14_48740	PA1204	PA1204			FALSE	0.0765639	5.69768	0.309695	0.594296	0.775267	0.110086	5.57691	0.487509	0.508376	0.713447	0.111158	5.59293	0.499135	0.503724	0.709447	927	772	608	502	875	696	564	477	875	696	565	476	66.4072	45.5666	53.9262	47.3119	19.2527	18.3369	10.413	12.0075	19.8982	19.428	10.8304	12.4257
PA14_48730	PA1205	PA1205			FALSE	-0.252038	5.84015	2.99532	0.124817	0.33751	-0.193226	5.91637	1.67025	0.238712	0.472644	-0.197462	5.92989	1.76927	0.227003	0.463774	942	1151	590	498	1001	1205	632	550	1001	1205	632	546	39.7202	26.0268	47.3242	27.6262	7.73766	10.693	4.13222	4.97429	7.805	11.2917	4.18933	4.99994
PA14_48710	PA1206	PA1206			FALSE	0.141727	4.76792	0.693647	0.430992	0.650089	0.132866	4.65821	0.601193	0.46442	0.676819	0.130271	4.6583	0.58152	0.471731	0.682854	475	394	379	229	453	369	343	222	447	367	339	219	40.0576	33.4378	32.3992	25.4073	11.9324	11.0251	7.35062	6.62529	12.2101	11.6481	7.51058	6.71372
PA14_48700	PA1207	kefB			FALSE	0.0774715	6.14245	0.443683	0.525571	0.72729	0.0686353	6.13332	0.344416	0.576387	0.758194	0.0701172	6.14955	0.361815	0.567305	0.752608	1209	1104	911	623	1216	1131	922	617	1215	1132	922	617	26.2365	20.6826	23.3612	17.7869	4.4694	4.86103	2.90548	2.73227	4.60614	5.28054	3.0118	2.80653
PA14_48680	PA1208	PA1208			FALSE	-0.11891	7.55497	1.27762	0.293654	0.527163	-0.0981343	7.60655	0.893924	0.377027	0.602212	-0.0974186	7.62069	0.89255	0.377632	0.602883	3424	3172	2153	1635	3575	3336	2296	1708	3571	3332	2295	1703	91.2456	60.0247	82.4249	57.3228	16.7233	18.0527	8.58194	8.71407	17.3265	19.0058	8.90831	9.02244
PA14_48660	PA1209	PA1209			FALSE	-0.103045	5.42902	0.737132	0.41753	0.637824	-0.108937	5.4549	0.802186	0.401256	0.622589	-0.108489	5.46503	0.794629	0.40361	0.625858	752	747	489	380	779	778	501	391	779	772	499	389	32.1153	21.8479	31.1072	21.3505	5.79681	6.69575	3.56797	4.05959	6.22847	7.86895	3.8705	4.28965
PA14_48650	PA1210	PA1210			FALSE	-0.148364	5.2906	1.40744	0.272183	0.506468	-0.128509	5.25212	1.02352	0.346575	0.573542	-0.127028	5.2683	0.99997	0.352089	0.580551	693	689	466	318	694	667	461	316	694	667	461	316	39.6301	27.8796	38.4201	23.9249	9.25913	9.94912	4.6992	4.26301	9.80925	10.4107	4.94012	4.48858
PA14_48640	PA1211	PA1211			FALSE	-0.346255	4.30853	3.92161	0.0859355	0.275947	-0.229942	4.19873	1.3416	0.286093	0.519543	-0.230412	4.15997	1.25383	0.301389	0.53601	349	393	195	166	333	342	179	171	326	324	170	166	21.935	12.822	24.0853	13.7262	5.17996	6.41357	2.41083	3.25413	5.21467	6.5626	2.4077	3.30351
PA14_48630	PA1212	PA1212			FALSE	0.131797	6.99333	1.26942	0.295093	0.528456	0.121142	7.0539	0.997927	0.352275	0.579461	0.122797	7.06891	1.03577	0.344176	0.573776	2044	2050	1495	1278	2170	2194	1560	1349	2169	2191	1560	1347	66.4271	50.8292	64.9629	54.642	12.7211	15.3192	8.51131	10.685	13.5062	17.6304	9.18067	11.3045
PA14_48620	PA1213	PA1213			FALSE	-0.066163	6.26945	0.200363	0.667243	0.825431	-0.0446214	6.28316	0.0879005	0.775779	0.886654	-0.0431375	6.29938	0.0819835	0.783286	0.890408	1228	1426	812	747	1251	1458	838	765	1251	1458	838	765	51.1324	35.3722	57.8982	40.9214	9.85475	13.251	5.65303	7.22722	10.3306	14.6165	5.99312	7.5888
PA14_48610	PA1214	PA1214			FALSE	-0.0963079	6.99139	0.688485	0.432638	0.651999	-0.104313	7.02311	0.8406	0.390812	0.614022	-0.103494	7.03679	0.835636	0.392388	0.615529	2211	2216	1384	1177	2309	2311	1442	1200	2305	2308	1440	1197	55.2726	36.1963	54.0179	38.7105	9.62875	11.3709	5.24468	6.1298	9.86409	12.2957	5.42471	6.2625
PA14_48600	PA1215	PA1215			FALSE	-0.0189081	7.83301	0.0228786	0.883816	0.944224	-0.0058979	7.86655	0.00207435	0.964991	0.983663	-0.005249	7.87225	0.0016664	0.968629	0.986481	3914	3818	2477	2223	4076	3945	2570	2311	4046	3919	2554	2291	121.566	80.4868	115.631	90.8368	23.8389	27.1279	12.3209	15.2556	24.5087	28.8495	12.8361	15.8634
PA14_48590	PA1216	PA1216			FALSE	-0.129007	9.02874	0.732441	0.418948	0.638795	-0.0811776	8.97003	0.293815	0.605212	0.775264	-0.0797641	8.98627	0.283861	0.611403	0.77936	8828	9556	5208	5083	8608	9081	5190	4976	8608	9082	5190	4976	472.401	291.56	498.623	357.849	106.639	126.545	51.8587	67.5708	112.667	135.968	54.675	71.0849
PA14_48570	PA1217	PA1217			FALSE	-0.0205267	9.19253	0.0211332	0.888299	0.94682	-0.0158581	9.2246	0.0120444	0.915802	0.960443	-0.0138833	9.24001	0.00923705	0.926248	0.965602	9502	10352	6213	5808	9904	10735	6448	5993	9896	10728	6445	5991	277.65	189.929	294.954	223.276	52.2353	65.0872	27.7725	35.4011	54.74	69.6641	29.0102	36.8095
PA14_48560	PA1218	PA1218			FALSE	-0.0735977	8.19583	0.350461	0.571495	0.758211	-0.0715609	8.18454	0.349494	0.573658	0.756601	-0.0708494	8.19981	0.346142	0.575611	0.757826	4858	5271	3169	2772	4899	5328	3229	2744	4898	5325	3228	2740	220.921	150.768	233.733	165.846	42.1271	49.9458	22.1392	25.3138	47.4971	56.2848	24.1766	27.305
PA14_48550	PA1219	PA1219			FALSE	-0.0937763	5.73439	0.664488	0.440432	0.657588	-0.091277	5.72456	0.608169	0.461946	0.675385	-0.0890153	5.74036	0.578739	0.47275	0.683469	945	903	610	469	948	919	609	474	948	918	609	474	61.4223	41.4793	57.2307	40.105	15.8769	18.4094	8.82861	9.65735	16.5097	19.9637	9.27263	10.0314
PA14_48540	PA1220	PA1220			FALSE	-0.294604	6.53605	5.17642	0.0550671	0.215943	-0.307573	6.57703	5.03159	0.0611951	0.235344	-0.305582	6.59102	5.01066	0.0619344	0.238259	1613	1827	934	800	1668	1951	964	829	1666	1947	964	827	51.0505	30.9258	56.3835	33.311	8.79055	12.191	4.55697	5.55926	9.11711	13.3295	4.77257	5.73346
PA14_48530	PA1221	PA1221			FALSE	-0.444541	7.68495	11.7177	0.0101878	0.0747737	-0.428522	7.72262	11.2256	0.0129244	0.0955994	-0.427926	7.72756	11.2318	0.013068	0.0971196	3879	4111	1896	1718	4030	4282	2003	1775	4010	4240	1985	1762	83.4982	42.6976	86.2883	48.6533	14.5725	17.7238	6.05923	7.43631	14.9058	18.9154	6.25263	7.64522
PA14_48520	PA1222	PA1222			FALSE	-0.05548	5.35269	0.178779	0.684446	0.837051	-0.044607	5.35972	0.10935	0.750914	0.869248	-0.0431301	5.37592	0.10243	0.758691	0.87715	715	684	517	333	734	692	531	337	733	693	531	337	24.6812	18.6706	23.0231	15.1229	4.44136	4.80872	2.63953	2.29727	4.6337	5.19077	2.76397	2.39847
PA14_48440	PA1225	PA1225			FALSE	-0.0973283	2.39488	0.0456178	0.83664	0.917807	-0.248601	2.32208	0.277498	0.61521	0.781281	-0.31841	2.06318	0.333227	0.582651	0.760188	70	108	48	53	69	112	45	47	54	98	34	39	4.61737	3.31242	6.94653	4.59943	1.20667	2.28526	0.678126	0.987253	0.869067	1.92444	0.46991	0.745887
PA14_48420	PA1226	PA1226			FALSE	-0.365264	4.03687	2.48414	0.156708	0.380071	-0.415218	3.93435	2.39104	0.167533	0.393718	-0.413753	3.95049	2.37097	0.169448	0.398713	262	355	151	143	236	358	139	132	236	358	139	132	17.197	10.369	22.721	12.3486	3.9012	6.98599	1.9781	2.60465	3.98946	7.4332	2.0204	2.61824
PA14_48410	PA1227	PA1227			FALSE	0.157236	3.70151	0.509989	0.497054	0.707425	0.171119	3.84402	0.663571	0.443093	0.659371	0.178914	3.85735	0.72804	0.423	0.642899	205	205	146	135	237	222	167	149	236	221	167	149	9.65196	7.19155	9.41158	8.36232	2.47097	2.88833	1.53047	1.93111	2.62393	3.21666	1.6368	2.04278
PA14_48400	PA1228	PA1228			FALSE	-0.433802	1.09563	0.213286	0.65748	0.819461	-0.588812	0.954919	0.367082	0.564411	0.751476	-0.587339	0.971018	0.387804	0.554071	0.744374	23	54	18	17	28	46	12	17	28	46	12	17	2.61933	2.14458	5.99657	2.54708	1.87216	3.44562	0.629542	1.19566	1.95046	3.58354	0.647565	1.23215
PA14_48390	PA1229	PA1229			FALSE	-0.471462	3.67713	3.7723	0.0909982	0.286252	-0.457819	3.54224	2.81702	0.138761	0.357066	-0.45635	3.55835	2.81346	0.139341	0.360696	214	281	116	104	190	267	106	97	190	267	106	97	10.6001	6.01121	13.5722	6.77736	1.8325	3.03712	0.898777	1.15893	1.92507	3.37514	0.951187	1.2146
PA14_48350	PA1231	PA1231			FALSE	-1.4536	1.83135	2.6103	0.147902	0.368511	-1.38353	1.81147	2.45547	0.162685	0.38728	-1.37346	1.82144	2.40523	0.166814	0.394861	26	142	13	23	30	137	13	24	29	137	13	24	1.14335	0.598076	6.08893	1.33065	0.301244	1.67827	0.107121	0.271137	0.306587	1.79297	0.111955	0.281035
PA14_48340	PA1232	PA1232			FALSE	-0.239964	3.92008	1.37085	0.277996	0.512098	-0.223796	3.91131	0.922165	0.370039	0.596097	-0.219725	3.92609	0.895247	0.376955	0.602564	243	304	168	122	228	323	173	121	228	322	173	121	4.76152	3.44395	5.80845	3.14507	0.787096	1.37058	0.54447	0.547464	0.806169	1.50525	0.567379	0.563111
PA14_48330	PA1233	PA1233			FALSE	-0.0737633	3.22423	0.0825611	0.781739	0.892203	-0.136775	3.08571	0.246202	0.635511	0.794116	-0.127947	3.10533	0.220316	0.653704	0.806387	157	161	113	77	156	144	100	70	156	144	101	70	24.3248	18.3162	24.3233	15.6954	47.8859	49.5189	24.0848	22.6025	49.8887	51.501	25.022	23.2923
PA14_48320	PA1234	PA1234			FALSE	-0.18209	4.50991	1.34768	0.281772	0.515547	-0.183752	4.47588	1.29768	0.293452	0.525048	-0.180494	4.49111	1.25511	0.301162	0.53601	388	423	269	181	388	419	269	176	388	418	269	176	30.773	22.3202	32.7135	18.8864	10.1638	12.6291	5.42939	4.79371	10.4709	13.1032	5.6123	4.96751
PA14_48310	PA1235	PA1235			FALSE	-0.394805	4.06702	4.47388	0.0701246	0.247456	-0.369456	3.97776	3.59009	0.101534	0.305649	-0.356002	3.9872	3.37068	0.110932	0.320108	294	342	180	124	279	325	174	118	278	321	174	118	15.0091	9.61364	17.0248	8.32838	3.10592	4.46364	1.77162	1.70687	3.12558	4.73239	1.82574	1.75119
PA14_48300	PA1236	PA1236			FALSE	-0.319362	3.36512	1.65285	0.237353	0.470637	-0.475973	3.40428	2.90529	0.133658	0.3494	-0.474521	3.42039	2.91107	0.133701	0.351841	173	207	108	82	169	248	107	79	169	248	107	79	4.57366	2.9871	5.33624	2.85209	0.828478	1.48018	0.468071	0.491071	0.85792	1.62956	0.486766	0.504973
PA14_48280	PA1237	PA1237			FALSE	-0.900776	1.5623	1.41063	0.271685	0.505906	-0.929779	1.54644	1.39353	0.277739	0.511327	-0.928373	1.56249	1.43746	0.27127	0.508218	33	90	23	18	30	95	21	19	30	95	21	19	1.14507	0.834935	3.04514	0.821714	0.200701	0.770343	0.113671	0.138843	0.212184	0.819445	0.119015	0.143963
PA14_48240	PA1238	PA1238			FALSE	-0.205376	4.56435	1.62445	0.241047	0.473896	-0.225221	4.59868	1.92763	0.209117	0.443049	-0.217013	4.60336	1.72746	0.231982	0.467796	432	417	241	213	455	436	250	217	452	430	247	217	11.9175	6.95546	11.2172	7.73058	2.21865	2.61537	1.06239	1.30055	2.24739	2.75005	1.08519	1.32645
PA14_48210	PA1239	PA1239			FALSE	-0.433047	3.88232	3.17138	0.115856	0.324663	-0.479697	3.73914	2.89659	0.13415	0.350098	-0.478246	3.75526	2.8809	0.13541	0.355184	230	335	140	119	201	327	128	105	201	327	128	105	10.3885	6.61549	14.7543	7.07138	1.57324	2.9825	0.892696	1.04059	1.65993	3.36977	0.959114	1.10605
PA14_48200	PA1240	PA1240			FALSE	-0.261918	3.85654	1.80572	0.218777	0.453509	-0.300616	3.87667	2.22237	0.18121	0.410323	-0.299151	3.89282	2.21435	0.18226	0.414654	250	277	159	116	254	297	165	114	254	297	165	114	12.5229	8.33242	13.5299	7.64462	2.77744	3.86786	1.51676	1.44819	2.89845	4.19348	1.57176	1.49228
PA14_48190	PA1241	PA1241			FALSE	-0.214955	4.8166	1.67632	0.23436	0.468382	-0.264694	4.73479	2.01801	0.199954	0.431567	-0.264694	4.75173	2.00762	0.201333	0.435076	480	535	350	206	464	528	338	186	464	529	338	186	34.2017	26.0905	37.1713	19.311	9.66513	12.6262	5.82625	4.32628	9.82864	13.1583	5.97246	4.41139
PA14_48170	PA1242	sprP			FALSE	1.67708	7.75378	252.682	5.49e-07	0.00010456	1.68214	7.74504	260.187	1.22e-06	0.00025957	1.68479	7.76088	264.309	1.25e-06	0.00027943	1749	1715	3895	3006	1770	1726	3946	3000	1769	1723	3946	2998	39.4321	91.8705	37.7027	89.1622	6.22663	7.13761	11.4933	12.2013	6.60898	7.84352	12.1749	12.7879
PA14_48160	PA1243	PA1243			FALSE	1.84978	9.23592	285.774	3.52e-07	6.96e-05	1.85614	9.22912	288.558	8.66e-07	0.00020249	1.85725	9.24432	292.11	9.03e-07	0.00022053	4514	4313	11261	8578	4519	4394	11409	8585	4516	4390	11397	8576	70.0191	182.743	65.2351	175.054	11.4505	13.046	23.2595	23.9533	11.6067	13.4894	23.6734	24.3208
PA14_48150	PA1244	PA1244			FALSE	-0.3123	3.91371	2.10881	0.187511	0.4153	-0.476847	3.90366	3.98474	0.0876257	0.285533	-0.475403	3.91977	3.96655	0.0885609	0.288109	241	316	167	115	249	343	167	101	249	343	167	101	28.1683	20.4206	36.0145	17.6837	18.2775	28.2057	9.6182	7.37146	19.042	29.3347	9.89355	7.70425
PA14_48140	PA1245	aprX			FALSE	-0.10474	7.61162	0.949701	0.360579	0.587573	-0.0992642	7.71291	0.863128	0.38489	0.610082	-0.0974854	7.72769	0.842104	0.390664	0.613733	3541	3287	2205	1743	3855	3588	2412	1881	3849	3586	2409	1880	113.691	74.0656	102.907	73.6256	23.2969	25.4505	11.6028	12.4383	23.7882	26.408	11.8317	12.6759
PA14_48115	PA1246	aprD			FALSE	-0.287162	5.76968	6.30289	0.0386222	0.172642	-0.278347	5.80303	5.95552	0.0459983	0.199499	-0.277338	5.81828	5.91432	0.0468572	0.202172	1004	1012	580	449	1041	1054	606	463	1041	1053	605	463	22.5214	13.6112	22.1355	13.2507	3.82671	4.65825	1.95436	2.1192	4.01873	5.18218	2.05072	2.19225
PA14_48100	PA1247	aprE			FALSE	-0.15392	6.44847	2.05121	0.192953	0.422224	-0.159531	6.40982	2.24947	0.178911	0.407784	-0.157367	6.42491	2.20248	0.183285	0.415617	1591	1505	1000	739	1564	1510	987	722	1563	1508	986	722	48.9588	32.1935	45.159	29.9182	8.80988	9.95394	4.33637	4.26935	9.31444	10.5656	4.56609	4.50029
PA14_48090	PA1248	aprF			FALSE	0.051385	6.0121	0.215236	0.656038	0.818656	-0.0151993	5.97758	0.0173791	0.898963	0.952885	-0.013723	5.99379	0.0142112	0.908607	0.95667	1073	1059	810	575	1083	1086	804	538	1083	1086	804	538	29.662	23.4258	28.5459	20.9122	5.0771	5.75077	3.01969	2.7479	5.33163	6.16563	3.17015	2.8662
PA14_48060	PA1249	aprA			TRUE	0.125499	11.2352	0.94141	0.362564	0.58922	0.138686	11.3106	1.00932	0.349719	0.576734	0.141837	11.3197	1.04791	0.341555	0.571078	40853	36888	29639	23136	43688	39290	31900	24593	43483	39036	31745	24496	1134.05	860.752	998.479	844.941	231.148	227.924	126.795	128.02	237.034	230.349	128.306	130.315
PA14_48040	PA1250	aprI			FALSE	0.0806289	6.675	0.514823	0.495087	0.705825	0.0752794	6.77078	0.447998	0.525515	0.723957	0.0768348	6.78625	0.468194	0.516801	0.718393	1737	1607	1325	899	1871	1774	1449	955	1871	1772	1449	954	175.337	139.926	158.175	119.389	86.5419	91.9246	52.5873	46.4656	90.1615	95.4963	54.0928	47.8336
PA14_48030	PA1251	PA1251			FALSE	-0.364136	5.3787	9.25722	0.0175642	0.106944	-0.404138	5.19452	10.3588	0.0154378	0.106267	-0.397317	5.19058	9.89278	0.0172417	0.113937	789	784	440	324	706	720	386	283	693	711	381	280	19.3966	11.3164	18.7937	10.4791	3.02803	3.4954	1.28544	1.26335	2.99328	3.5368	1.29051	1.27368
PA14_48020	PA1252	dpkA			FALSE	-0.421636	5.30602	10.3588	0.0136227	0.090554	-0.438928	5.3079	9.65015	0.0179858	0.116185	-0.43746	5.32401	9.56075	0.0185388	0.118537	716	805	401	307	710	849	412	302	710	849	412	302	28.4784	16.6861	31.221	16.0647	5.44851	7.74576	2.65725	2.68749	5.7783	8.44817	2.79372	2.80336
PA14_48010	PA1253	lhpG			FALSE	-0.536495	4.17208	6.45092	0.0369597	0.168811	-0.641313	3.96256	6.58986	0.0383443	0.179405	-0.657615	3.96513	6.96415	0.0348639	0.171147	298	415	179	129	255	391	148	109	255	388	143	109	7.53449	4.73476	10.2313	4.291	1.11481	2.03736	0.54145	0.551227	1.14889	2.16028	0.541007	0.568981
PA14_48000	PA1254	lhpC			FALSE	-0.359705	3.28195	1.90995	0.207261	0.440322	-0.438358	3.36419	2.91736	0.132981	0.348384	-0.436876	3.3803	2.9344	0.1324	0.35008	180	183	91	83	187	214	96	85	187	214	96	85	7.83789	4.14549	7.77007	4.75484	1.68303	2.20164	0.670068	0.796306	1.72155	2.26167	0.676935	0.806975
PA14_47970	PA1255	lhpK			FALSE	-0.438368	4.24189	4.24579	0.0761506	0.258899	-0.433316	4.15531	4.36634	0.0764958	0.265975	-0.440858	4.16351	4.4742	0.0740335	0.264346	333	395	163	165	324	373	161	153	324	371	159	152	12.861	6.58604	14.8756	8.38387	2.56727	3.46773	1.03626	1.34474	2.60802	3.59467	1.05203	1.36492
PA14_47960	PA1256	lhpO			FALSE	-0.403836	3.69846	3.64282	0.0957104	0.292765	-0.408704	3.6651	3.77566	0.094652	0.29695	-0.415187	3.67492	3.92912	0.0897779	0.28973	261	232	127	104	253	238	134	96	252	238	132	96	14.4302	7.34586	12.5074	7.56477	3.2085	3.50826	1.32635	1.28774	3.26828	3.61181	1.32061	1.3023
PA14_47950	PA1257	lhpN			FALSE	-0.357434	2.44731	0.801279	0.3989	0.620418	-0.600285	2.54836	2.6283	0.150598	0.372832	-0.598821	2.56443	2.69772	0.146457	0.369056	102	99	64	36	115	121	61	37	115	121	61	37	6.32135	4.14952	5.98263	2.93524	1.64834	2.06707	0.839653	0.751995	1.70945	2.41269	0.901997	0.792106
PA14_47940	PA1258	lhpM			FALSE	-0.73879	2.44463	2.37487	0.164916	0.390057	-0.830237	2.31981	2.22117	0.181313	0.410323	-0.828813	2.33587	2.25033	0.179201	0.411159	74	149	42	40	60	153	38	35	60	153	38	35	4.44147	2.63726	8.72024	3.15854	0.780682	2.32734	0.454382	0.606604	0.814499	2.62971	0.493311	0.650865
PA14_47930	PA1259	lhpH			FALSE	-0.729761	3.86101	12.1002	0.00942582	0.0717394	-0.752731	3.87543	11.9447	0.0112307	0.0871014	-0.751235	3.89146	11.9451	0.011377	0.0886645	305	300	116	108	309	317	116	110	309	317	116	110	6.99474	2.78316	6.70873	3.25857	1.16191	1.41675	0.375853	0.4982	1.2106	1.53233	0.391786	0.512249
PA14_47920	PA1260	lhpP			FALSE	-1.10403	4.60303	6.38093	0.0377339	0.169852	-1.13011	4.63617	6.29604	0.0416628	0.188018	-1.12729	4.65122	6.23149	0.0427267	0.192872	825	289	151	163	858	307	156	165	857	307	156	165	40.1191	7.68214	13.7038	10.4284	7.55786	2.94987	1.07966	1.53707	7.94893	3.14164	1.12114	1.59343
PA14_47910	PA1261	lhpR			FALSE	-0.550698	3.89496	7.68619	0.0261239	0.136111	-0.543568	3.83722	6.9817	0.0344384	0.16908	-0.542088	3.85331	6.98829	0.0346386	0.170631	275	315	138	112	271	305	133	110	271	305	133	110	16.2854	8.54973	18.1896	8.72599	3.72066	4.91974	1.55403	1.78564	3.8395	5.27664	1.61763	1.84585
PA14_47900	PA1262	PA1262			FALSE	-1.00183	2.72882	4.68452	0.065101	0.237471	-0.9924	2.75609	4.91615	0.0635386	0.240837	-0.995734	2.77521	4.98133	0.062525	0.239991	90	201	45	44	96	206	50	43	96	207	50	43	2.49313	1.30414	5.42933	1.60357	0.494997	1.32974	0.245067	0.30831	0.515503	1.52754	0.260462	0.322918
PA14_47890	PA1263	PA1263			FALSE	-0.484501	5.6141	14.4264	0.00607128	0.0532142	-0.496639	5.4872	15.4179	0.00612999	0.0583711	-0.492694	5.4987	15.2911	0.00635825	0.0606043	967	953	529	338	881	915	481	316	878	911	479	316	40.9038	23.41	39.3077	18.8099	6.97642	8.57949	3.29306	3.07954	7.28609	9.39605	3.43728	3.17253
PA14_47880	PA1264	PA1264			FALSE	-0.674991	3.5339	8.31527	0.0221649	0.123152	-0.707474	3.43097	8.32116	0.024456	0.138954	-0.698776	3.44974	8.27721	0.0249435	0.14228	226	248	97	86	207	246	95	76	207	246	96	76	10.4198	4.67875	11.1493	5.21651	1.79031	2.59682	0.724137	0.826219	1.85295	2.85413	0.760827	0.84378
PA14_47870	PA1265	PA1265			FALSE	-0.861513	1.69408	1.19174	0.309254	0.540459	-0.887773	1.74557	1.3825	0.279483	0.513104	-0.886387	1.76162	1.41362	0.274921	0.511723	27	107	26	20	31	112	28	20	31	112	28	20	1.19521	1.2041	4.61862	1.16478	0.258214	1.18394	0.227834	0.237921	0.270548	1.36303	0.241846	0.24805
PA14_47860	PA1266	lhpE			FALSE	-1.18622	1.58141	2.1845	0.180673	0.406477	-1.17904	1.60522	2.25349	0.178573	0.407195	-1.17764	1.62121	2.31873	0.173579	0.404596	30	103	19	17	32	106	19	18	32	106	19	18	0.956298	0.633626	3.20152	0.712939	0.186963	0.767839	0.097157	0.130382	0.189622	0.823175	0.099726	0.132332
PA14_47850	PA1267	lhpB			FALSE	-1.79919	1.46988	3.70254	0.0934982	0.290476	-1.80433	1.459	3.57642	0.102067	0.305667	NA	NA	NA	NA	NA	23	114	12	12	22	117	12	12	15	95	8	11	0.823821	0.44967	3.9816	0.565481	0.149287	0.964779	0.070171	0.098516	0.102938	0.831306	0.04798	0.091923
PA14_47840	PA1268	lhpA			FALSE	-1.66401	1.95748	4.71509	0.0644111	0.236737	-1.64908	2.0229	4.58231	0.0710217	0.256892	-1.64772	2.03881	4.63585	0.0700801	0.257613	35	156	23	15	37	167	26	15	37	167	26	15	1.48049	1.01783	6.43442	0.834757	0.281459	1.44553	0.159382	0.125636	0.289136	1.5231	0.16496	0.12937
PA14_47820	PA1269	PA1269			FALSE	-0.107341	5.78616	0.647588	0.446066	0.663145	-0.0957688	5.74226	0.511294	0.498562	0.705255	-0.0961588	5.75601	0.513951	0.49768	0.702942	1048	877	671	453	1028	865	654	451	1028	863	651	451	62.6188	41.9444	51.0964	35.6101	16.204	15.0978	7.50642	6.72802	16.8674	15.6593	7.85641	7.17385
PA14_47810	PA1270	PA1270			FALSE	-0.442786	3.38625	1.98118	0.19987	0.430084	-0.49628	3.42636	2.42342	0.165072	0.390133	-0.494829	3.44248	2.41805	0.165842	0.39451	151	249	94	87	158	268	99	86	158	268	99	86	2.9588	1.92697	4.75758	2.2428	0.520834	1.09806	0.298809	0.374289	0.533613	1.2154	0.311924	0.386172
PA14_47800	PA1271	PA1271			FALSE	-0.416496	5.85401	11.8028	0.0100116	0.074247	-0.510754	5.79985	14.3142	0.00734414	0.0653349	-0.507204	5.80131	13.9619	0.00791495	0.0692625	1048	1175	594	446	1016	1225	569	409	1004	1213	564	405	22.6321	13.4201	24.7428	12.6715	3.78367	5.22321	1.65558	1.59003	3.91352	5.45057	1.70951	1.63959
PA14_47790	PA1272	cobO			FALSE	-0.365042	5.16507	8.42328	0.0215645	0.121259	-0.374437	5.13395	8.35858	0.0242354	0.138465	-0.372959	5.15007	8.2852	0.0248953	0.142222	668	688	382	277	657	698	371	277	657	698	371	277	43.6309	26.1029	43.8181	23.8029	9.95762	11.9839	4.26921	4.21115	10.5414	12.6797	4.43958	4.40498
PA14_47760	PA1273	cobB			FALSE	-0.799753	3.93134	5.87916	0.0439467	0.188828	-0.756313	4.05624	6.2692	0.0419846	0.18871	-0.761423	4.06989	6.33635	0.0414672	0.190339	213	433	125	105	249	462	146	114	249	462	146	113	6.5094	3.9965	12.9032	4.22165	1.3745	3.07832	0.710646	0.781199	1.42267	3.36035	0.736581	0.792067
PA14_47750	PA1274	PA1274			FALSE	-0.729581	2.50947	2.6559	0.144884	0.36438	-0.830604	2.61056	3.64613	0.0993871	0.302575	-0.823331	2.59603	3.58825	0.101966	0.30715	80	153	51	37	90	172	55	37	88	168	53	37	4.86737	3.24625	9.07701	2.96167	1.3195	3.0396	0.662071	0.613737	1.33578	3.17426	0.66671	0.639845
PA14_47730	PA1275	cobD			FALSE	-0.580591	2.29436	1.36431	0.279054	0.513129	-0.604071	2.27195	1.48896	0.263295	0.497927	-0.602641	2.28804	1.52037	0.259108	0.494495	64	128	45	35	66	128	45	34	66	128	45	34	2.72448	2.00412	5.31326	1.96021	0.489236	1.15533	0.300039	0.32532	0.515408	1.30396	0.321038	0.342273
PA14_47720	PA1276	cobC			FALSE	-0.85172	2.6365	3.6157	0.0967378	0.294207	-0.865703	2.72687	3.54477	0.103317	0.307012	-0.876781	2.73365	3.70245	0.0976481	0.301747	86	177	48	42	90	197	50	46	90	196	50	45	3.4515	2.01539	6.92676	2.21764	0.683854	1.85842	0.331598	0.435323	0.723989	2.03481	0.348052	0.439306
PA14_47690	PA1277	cobQ			FALSE	-0.482069	3.66183	3.03378	0.122783	0.334774	-0.522512	3.70531	3.02773	0.126994	0.34135	-0.528656	3.71835	3.09877	0.1237	0.338854	188	303	123	96	190	332	128	97	190	332	128	96	5.10181	3.49204	8.01782	3.42743	0.856256	1.7849	0.478141	0.503031	0.889407	1.93653	0.500521	0.519086
PA14_47670	PA1279	cobU			FALSE	-0.600224	2.17334	1.20045	0.307615	0.539243	-0.525998	2.42033	1.23664	0.304158	0.536161	-0.524562	2.43644	1.25579	0.301041	0.53601	55	122	38	34	71	140	49	41	71	140	49	41	2.08194	1.50486	4.50311	1.69323	0.532782	1.33077	0.319855	0.377219	0.560417	1.46387	0.333813	0.387934
PA14_47660	PA1280	PA1280			FALSE	-0.321955	2.58455	0.664473	0.440437	0.657588	-0.384805	2.49815	0.807334	0.39983	0.621232	-0.40133	2.50012	0.887952	0.378791	0.603429	88	131	57	51	79	135	56	45	79	134	54	45	6.01307	4.0747	8.72835	4.58474	1.49354	3.13468	0.883995	0.983531	1.53676	3.30012	0.888962	1.02495
PA14_47640	PA1282	PA1282			FALSE	-1.21572	2.26554	2.39531	0.163337	0.388644	-1.18029	2.32054	1.98353	0.203382	0.436291	-1.17892	2.33656	1.98425	0.203663	0.437529	31	188	30	28	29	202	32	30	29	202	32	30	0.822822	0.833055	4.86575	0.977763	0.13809	1.18662	0.141005	0.190741	0.143862	1.33722	0.14849	0.197306
PA14_47610	PA1283	PA1283			FALSE	-0.196021	4.86973	2.05872	0.192232	0.421223	-0.248282	4.72182	3.00877	0.127996	0.342139	-0.24828	4.73877	3.00465	0.128583	0.345222	509	538	335	238	475	503	298	214	475	504	298	214	36.2681	24.9723	37.3797	22.3108	10.4162	13.0129	4.71378	4.39983	10.7387	12.8277	4.8007	4.52809
PA14_47600	PA1284	PA1284			FALSE	-0.0882287	5.0457	0.404657	0.543867	0.741834	-0.0724667	5.03706	0.257524	0.627984	0.788931	-0.0627635	5.04723	0.194705	0.67293	0.819815	534	608	380	290	532	618	388	290	530	612	387	290	11.722	8.72672	13.014	8.37508	1.9589	2.53852	1.12857	1.12968	2.02747	2.63496	1.1627	1.16828
PA14_47580	PA1285	PA1285			FALSE	-0.7435	4.51409	17.8797	0.0034393	0.0351096	-0.746347	4.4987	17.7005	0.00434024	0.0454488	-0.738143	4.50232	17.268	0.00470558	0.0491275	451	507	184	168	455	511	186	166	451	505	185	165	40.0621	17.0995	43.9149	19.6335	13.8938	18.13	4.71229	5.73566	15.7002	19.8672	5.04156	6.03936
PA14_47560	PA1286	PA1286			FALSE	-1.34025	2.89618	7.64814	0.0263915	0.136568	-1.46843	2.98543	8.20766	0.0251415	0.140979	-1.46335	2.9987	8.19382	0.0254539	0.143448	96	256	54	34	101	291	55	34	101	290	55	34	3.19786	1.88187	8.31525	1.49004	0.600729	2.17208	0.314869	0.290811	0.623639	2.4855	0.333991	0.30238
PA14_47550	PA1287	PA1287			FALSE	0.172115	7.69428	2.4843	0.156696	0.380071	0.17906	7.66415	2.72549	0.144337	0.365114	0.179944	7.67766	2.78865	0.140825	0.36289	3292	3269	2801	1857	3256	3269	2793	1833	3251	3263	2786	1830	237.103	211.056	229.582	175.962	60.5295	68.3708	44.4267	40.506	66.5859	77.878	47.9566	43.2966
PA14_47540	PA1288	PA1288			FALSE	0.296041	8.86658	5.87985	0.0439373	0.188828	0.301098	8.92899	6.05743	0.0446409	0.195856	0.302489	8.94504	6.15777	0.0436425	0.195458	7264	6859	5710	4990	7685	7299	6094	5228	7685	7297	6094	5226	227.738	187.285	209.685	205.822	43.0786	43.6738	24.4645	27.3552	45.1391	45.5062	25.5162	28.7506
PA14_47530	PA1289	PA1289			FALSE	-0.255862	6.06938	2.38145	0.164405	0.3898	-0.323931	6.12414	3.83633	0.0925377	0.294112	-0.323173	6.13939	3.83114	0.0930715	0.29591	1287	1172	622	634	1427	1229	655	634	1426	1229	655	633	107.178	54.1909	95.1706	69.4622	34.1296	35.7569	13.7406	19.0372	34.2122	37.5797	13.8675	18.9628
PA14_47520	PA1290	PA1290			FALSE	-0.62473	5.30338	7.83283	0.0251247	0.13274	-0.619685	5.05571	6.68333	0.0373618	0.177555	-0.621599	5.06937	6.5725	0.0388045	0.182225	918	692	298	334	783	594	253	285	782	594	251	285	61.7768	20.9801	45.4084	29.5706	17.1111	14.8231	3.95437	5.75229	17.2179	14.507	3.93703	5.86389
PA14_47510	PA1291	PA1291			FALSE	-0.496577	3.94127	5.22519	0.054185	0.215185	-0.64686	3.66966	6.29424	0.0416843	0.188018	-0.645387	3.68573	6.28978	0.0420204	0.19106	266	334	138	124	225	302	106	99	225	302	106	99	12.6582	6.87032	15.4983	7.76324	2.48263	4.0325	1.0149	1.33415	2.54861	4.32463	1.04929	1.36588
PA14_47490	PA1293	PA1293			FALSE	-0.0479782	6.33094	0.160504	0.700013	0.844843	-0.0655923	6.25038	0.30983	0.59575	0.770266	-0.0647605	6.25598	0.303127	0.599812	0.772048	1304	1449	916	738	1261	1406	886	689	1253	1395	879	684	49.082	36.0702	53.1815	36.5454	8.26331	10.1284	4.61162	4.85082	8.67907	10.8088	4.84999	5.11826
PA14_47460	PA1294	rnd			FALSE	1.16157	7.48171	88.8738	2.21e-05	0.00081041	1.17392	7.46257	84.6447	4.63e-05	0.00173684	1.17401	7.47731	85.0643	4.79e-05	0.00186638	2024	1697	2900	2277	2029	1686	2917	2264	2028	1685	2912	2261	71.9163	107.801	58.7957	106.442	13.9485	13.469	16.3045	17.386	14.4294	14.3334	16.7514	17.7989
PA14_47450	PA1295	PA1295			FALSE	0.959227	4.86523	40.2169	0.0003092	0.00609507	1.06628	4.61927	34.2193	0.00072133	0.0125306	1.06291	4.63247	33.5682	0.00078534	0.0135596	335	329	506	312	302	240	437	276	302	240	437	274	45.5477	71.9748	43.6179	55.8095	44.3358	39.4716	50.3372	40.8153	46.1901	41.0515	51.7782	43.6044
PA14_47440	PA1296	PA1296			FALSE	0.223667	5.97101	3.51038	0.100869	0.299071	0.19825	5.99639	2.65895	0.148583	0.370367	0.20315	6.00527	2.81202	0.139426	0.360734	942	1004	857	574	962	1074	869	590	957	1066	865	588	40.3588	38.4128	41.9439	32.3542	7.36703	9.5577	5.71169	5.50186	7.47384	10.2115	5.90576	5.66171
PA14_47430	PA1297	PA1297			FALSE	0.545716	5.02131	10.8739	0.0121682	0.0838093	0.521642	4.92157	9.36944	0.0191466	0.12021	0.5021	4.82054	7.90559	0.0273272	0.149876	435	451	528	297	409	441	494	279	379	411	456	253	18.2843	23.2183	18.4847	16.4239	3.0959	3.9254	3.32761	2.72859	2.75015	3.68673	2.96597	2.3404
PA14_47420	PA1298	PA1298			FALSE	0.443464	3.5707	2.82823	0.134196	0.350854	0.269101	2.77807	0.343506	0.576879	0.758648	0.270498	2.79436	0.350209	0.57343	0.757399	141	194	183	107	69	140	111	51	69	140	111	51	20.4211	27.728	27.3974	20.388	14.5614	33.0985	18.3797	11.3161	15.1705	34.4234	18.9059	11.667
PA14_47410	PA1299	PA1299			FALSE	0.166445	3.50868	0.342441	0.575832	0.761413	0.266903	3.72685	0.995221	0.352886	0.57991	0.268377	3.74311	1.00913	0.350037	0.579126	188	169	177	82	226	182	210	104	226	182	210	104	16.6999	16.4489	14.6383	9.58301	6.09654	5.26835	4.18962	2.76461	6.26888	5.41692	4.36214	2.89805
PA14_47400	PA1300	PA1300			FALSE	-1.51842	3.59151	4.54914	0.0682735	0.24326	-1.55258	3.55401	4.36901	0.0764249	0.265975	-1.55095	3.5698	4.33293	0.0777353	0.270206	501	96	45	77	503	91	48	71	503	91	48	71	37.9292	3.56415	7.08686	7.66933	13.0594	2.74283	0.999647	1.98893	13.4913	2.85262	1.0231	2.0351
PA14_47390	PA1301	PA1301			FALSE	-1.49092	3.4527	14.4043	0.00609531	0.0532434	-1.45228	3.71285	9.35549	0.0192068	0.120389	-1.44357	3.69513	9.04209	0.0208326	0.12733	357	181	52	63	462	190	60	81	450	186	58	80	14.5025	2.20996	7.16968	3.36702	3.9672	1.97392	0.43238	0.813218	3.94347	2.03415	0.424188	0.806003
PA14_47380	PA1302	PA1302			FALSE	0.0798263	5.29488	0.413309	0.539704	0.737772	0.0844481	5.31562	0.464901	0.518049	0.719365	0.0834584	5.32732	0.456986	0.5217	0.721852	652	630	503	348	667	655	516	358	665	654	512	358	10.1966	8.22971	9.60719	7.1601	1.6277	1.79007	0.981439	0.919277	1.67348	1.85193	1.00356	0.94616
PA14_47370	PA1303	PA1303			FALSE	-0.345219	2.4746	0.726432	0.420777	0.639991	-0.486643	2.80938	1.75301	0.228579	0.463253	-0.495301	2.81107	1.8205	0.22111	0.458037	84	120	60	41	105	170	71	51	104	169	69	51	6.21806	4.64659	8.66172	3.99292	2.10185	3.7418	1.19684	1.17255	2.16063	4.11477	1.23515	1.2364
PA14_47360	PA1304	PA1304			FALSE	-0.0024351	5.95201	0.00034914	0.985586	0.991879	-0.0222873	5.93237	0.02595	0.876738	0.940274	-0.0249856	5.94379	0.0325599	0.862146	0.935128	979	1104	797	516	964	1143	791	510	963	1140	788	507	19.0711	16.2427	20.9705	13.2243	2.93407	3.98406	1.97882	1.75454	3.06179	4.23782	2.04193	1.79187
PA14_47350	PA1305	PA1305			FALSE	0.18617	6.05643	1.34803	0.281714	0.515547	0.181443	5.97817	1.24356	0.302916	0.534704	0.180515	5.99172	1.23295	0.305126	0.538433	1130	965	974	546	1088	935	932	522	1087	934	929	521	95.2948	85.9326	79.3534	60.578	25.1602	24.4592	18.809	14.6516	27.5799	28.119	20.7302	15.9659
PA14_47340	PA1306	PA1306			FALSE	-0.0156605	5.34932	0.00764605	0.932641	0.969185	0.011299	5.29046	0.0034051	0.955157	0.978592	0.00902271	5.29939	0.00211699	0.964644	0.984025	722	655	573	300	701	632	570	288	698	630	568	285	62.469	51.8668	55.2606	34.1492	21.059	22.2243	14.3139	9.69597	22.3929	23.4927	14.672	9.8878
PA14_47330	PA1307	PA1307			FALSE	-0.0966992	6.91357	0.809951	0.396485	0.618309	-0.0872295	6.80304	0.605017	0.463061	0.676119	-0.0861082	6.81833	0.595674	0.466603	0.678346	2117	2078	1464	1002	1945	1998	1406	919	1943	1998	1404	919	109.332	79.1001	104.646	68.0812	22.8	27.6586	13.5399	12.04	24.3755	30.1544	14.3383	12.7758
PA14_47320	PA1308	PA1308			FALSE	-0.0877407	5.92326	0.559189	0.477682	0.690745	-0.0293992	5.77769	0.0526828	0.82526	0.915758	-0.0225834	5.79121	0.0312743	0.864861	0.936133	1084	1019	743	502	1001	896	703	461	996	894	703	461	82.5352	59.1843	75.6539	50.2858	21.8863	23.3025	12.8201	11.471	23.7441	26.2747	13.9796	12.5254
PA14_47310	PA1309	PA1309			FALSE	-0.326713	4.98732	5.32	0.0525218	0.21142	-0.35509	4.6903	5.3077	0.0560357	0.225106	-0.338709	4.67176	4.76947	0.0670213	0.249953	558	626	354	240	463	526	288	195	450	511	282	192	25.906	17.194	28.3392	14.6591	4.26768	5.63422	2.21203	2.05582	4.36982	5.85886	2.24524	2.07816
PA14_47300	PA1310	phnW			FALSE	-0.44342	3.63869	3.47374	0.10236	0.300281	-0.494022	3.71413	4.39672	0.0756926	0.26513	-0.475845	3.72059	4.06477	0.0854708	0.283319	217	261	112	104	233	288	119	107	230	285	119	107	7.77257	4.19692	9.11576	4.90083	1.66002	2.38833	0.704403	0.866814	1.77166	2.61667	0.749299	0.916212
PA14_47280	PA1311	phnX			FALSE	-0.161963	4.47828	0.644089	0.447248	0.66434	-0.105514	4.47503	0.326174	0.586426	0.765137	-0.104057	4.49121	0.316826	0.591866	0.766411	365	423	294	157	369	417	293	169	369	417	293	169	17.6211	14.8489	19.9125	9.97172	3.85406	4.94486	2.43412	1.88242	4.05305	5.23038	2.52062	1.94274
PA14_47270	PA1312	PA1312			FALSE	-0.266544	4.49946	2.67978	0.143336	0.362567	-0.268212	4.46363	2.28985	0.175559	0.403713	-0.266744	4.47979	2.26201	0.178222	0.409832	380	447	244	185	366	456	238	184	366	456	238	184	16.6555	11.1885	19.1042	10.6679	2.99676	4.38724	1.64382	1.78763	3.14321	4.77806	1.73411	1.86694
PA14_47260	PA1313	PA1313			FALSE	-0.681888	3.40147	3.05302	0.121782	0.333636	-0.736633	3.31945	2.4788	0.160977	0.384958	-0.735227	3.33553	2.46518	0.162337	0.389183	132	300	91	76	111	311	90	67	111	311	90	67	3.88261	2.80026	8.60436	2.941	0.558733	1.93835	0.420853	0.458293	0.586324	2.23666	0.446312	0.478153
PA14_47250	PA1314	PA1314			FALSE	-0.311514	3.92545	2.00866	0.197116	0.426439	-0.249081	3.75814	1.08974	0.332474	0.560334	-0.247611	3.77428	1.08212	0.334336	0.563354	301	261	186	103	263	236	174	93	263	236	174	93	31.0903	20.0992	26.2873	13.9967	12.3605	12.6421	6.72967	4.82218	13.2441	13.554	6.92233	4.96935
PA14_47240	PA1315	PA1315			FALSE	-0.197614	4.74148	1.94252	0.203835	0.434978	-0.193016	4.7369	1.87058	0.215208	0.450753	-0.189172	4.75416	1.79912	0.223543	0.460003	467	491	292	228	478	493	303	224	478	493	304	224	30.3537	19.8557	31.1188	19.4967	7.74443	9.3577	3.86972	3.83969	7.99002	9.74516	4.00601	3.95505
PA14_47230	PA1316	PA1316			FALSE	-0.978224	4.48648	18.5759	0.00309775	0.0323942	-1.11416	4.45514	15.3296	0.00621707	0.0589819	-1.10563	4.46632	15.1054	0.00655013	0.0608498	402	593	163	148	385	638	142	144	384	634	142	144	10.421	4.42059	14.9895	5.04752	1.53569	3.09218	0.537585	0.807806	1.59247	3.53543	0.569749	0.840975
PA14_47210	PA1317	cyoA			FALSE	0.172684	5.39134	1.59791	0.244573	0.478616	0.185415	5.4414	1.75371	0.228496	0.463253	0.186916	5.45766	1.77922	0.225841	0.462506	707	619	503	422	745	646	533	440	745	646	533	440	28.3746	21.1196	24.2241	22.282	5.55654	5.15114	3.08395	3.44544	5.97796	5.60502	3.28784	3.67452
PA14_47190	PA1318	cyoB			FALSE	0.342327	6.51664	9.50768	0.0165516	0.1026	0.334614	6.53	9.20976	0.0198507	0.122683	0.336615	6.54607	9.37154	0.0193354	0.121998	1412	1306	1275	888	1455	1346	1295	906	1455	1345	1295	906	28.5494	26.97	25.7486	23.6215	5.19497	5.41036	3.85824	3.74154	5.47524	5.90806	4.06033	3.9205
PA14_47180	PA1319	cyoC			FALSE	0.202778	3.70467	0.88497	0.376542	0.600715	0.176832	3.7605	0.703846	0.430205	0.649285	0.178315	3.77677	0.721205	0.425078	0.644351	194	210	153	134	206	226	163	137	206	226	163	137	12.3092	10.1561	12.9926	11.1857	3.51792	4.48236	2.26431	2.59556	3.66498	4.73381	2.32507	2.65506
PA14_47160	PA1320	cyoD			FALSE	0.134771	2.84924	0.171533	0.690499	0.839664	0.101259	2.86202	0.105389	0.755287	0.87233	0.102753	2.87826	0.111245	0.748936	0.870674	127	100	83	71	127	109	90	67	127	109	90	67	15.1089	10.3304	11.6005	11.1127	9.97265	9.58868	5.5451	5.53424	10.3898	9.97249	5.70384	5.70313
PA14_47150	PA1321	cyoE			FALSE	-0.175093	4.07698	0.748659	0.414079	0.63486	-0.170543	4.14774	0.748853	0.416538	0.637641	-0.166803	4.16274	0.713895	0.42732	0.646591	282	316	167	158	297	342	183	164	296	342	183	164	12.6515	7.83819	13.8238	9.32567	2.9149	4.15868	1.56413	1.99732	2.99938	4.53136	1.63402	2.07339
PA14_47140	PA1322	PA1322			FALSE	0.157414	5.07488	1.04214	0.339545	0.568487	0.0905094	5.09075	0.247115	0.634896	0.793795	0.0968117	5.10695	0.280944	0.613204	0.780193	476	593	438	310	472	656	435	312	471	655	435	313	8.65269	8.32964	10.511	7.41374	1.29301	1.98501	0.92192	0.889131	1.34792	2.08167	0.957098	0.927241
PA14_47130	PA1323	PA1323			FALSE	1.61219	9.7853	114.03	9.3e-06	0.00045584	1.62105	9.15984	89.2252	3.92e-05	0.00155834	1.63108	9.12026	84.2005	4.95e-05	0.00190735	7839	6826	14235	13288	5448	4182	9544	8559	5284	3937	9231	8216	940.992	1787.68	798.985	2098.53	443.266	381.186	609.281	732.532	447.904	373.218	606.17	724.635
PA14_47120	PA1324	PA1324			FALSE	1.63261	10.9801	132.828	5.44e-06	0.00034443	1.64407	10.9945	115.6	1.72e-05	0.0009489	1.64816	10.9732	116.363	1.78e-05	0.0010261	16793	16415	33627	29844	16913	17029	34124	30695	16408	16609	33254	29912	1308.52	2741.25	1247.21	3059.43	316.707	341.979	491.664	593.725	351.895	403.161	544.678	663.108
PA14_47110	PA1325	PA1325			FALSE	-0.202379	4.33997	1.3182	0.286684	0.520646	-0.0426029	4.43444	0.0524632	0.825617	0.915801	-0.0411421	4.45064	0.0488878	0.831603	0.919155	342	383	246	153	363	385	294	166	363	385	294	166	33.507	25.2146	36.5894	19.7211	13.1205	15.7911	8.62438	6.68644	13.8349	16.699	8.92679	6.82427
PA14_47100	PA1326	ilvA2			FALSE	-0.423314	5.60547	10.9013	0.0120965	0.0835392	-0.446259	5.57556	9.58023	0.0182662	0.116822	-0.447477	5.58977	9.56721	0.0185124	0.118516	873	1001	496	376	841	1041	489	367	840	1041	488	366	22.543	13.3995	25.2046	12.7737	3.73363	5.3563	1.77617	1.80542	3.90215	5.66924	1.82356	1.84438
PA14_47090	PA1327	PA1327			FALSE	0.351862	9.14775	9.54002	0.0164263	0.102158	0.35984	9.16916	9.60223	0.0181774	0.116398	0.360683	9.19051	9.70866	0.0179458	0.116311	8677	8121	7287	6001	8937	8365	7523	6146	8979	8388	7551	6164	179.807	157.977	164.094	163.603	32.2886	35.1284	21.4682	23.6698	32.9674	36.4656	21.9936	24.3301
PA14_47080	PA1328	PA1328			FALSE	0.0706568	5.43533	0.273624	0.616211	0.792997	0.0372856	5.04566	0.0653451	0.805854	0.904848	0.0385305	4.99041	0.0671398	0.803335	0.902213	700	718	490	429	542	572	377	324	512	548	359	308	30.7825	22.5429	30.7877	24.8196	4.7892	5.96741	2.76039	3.26377	4.69583	6.06077	2.72263	3.2032
PA14_47060	PA1330	PA1330			FALSE	-0.305667	4.11473	2.67182	0.143849	0.363171	-0.287547	4.12531	2.4275	0.164765	0.389933	-0.277109	4.08507	2.17014	0.186119	0.418238	301	339	172	148	309	344	180	149	292	334	176	142	15.4256	9.2217	16.9403	9.97856	3.45902	4.35051	1.582	1.79242	3.40099	4.51754	1.62884	1.80136
PA14_47040	PA1331	PA1331			FALSE	-0.0377348	4.97732	0.0534423	0.823443	0.912815	-0.0310077	4.98557	0.0352622	0.856568	0.930981	-0.0295323	5.00176	0.0319062	0.863519	0.935579	563	508	421	243	575	519	429	248	575	519	429	248	14.5381	11.3733	12.7911	8.25536	2.69057	2.80664	1.61005	1.27442	2.79387	2.97905	1.67177	1.32123
PA14_47030	PA1332	PA1332			FALSE	-0.365215	5.66454	9.13106	0.0181044	0.109011	-0.351871	5.67889	8.36907	0.0241741	0.138268	-0.350379	5.69501	8.30683	0.0247654	0.142055	1014	906	538	394	1031	935	543	411	1031	935	543	411	73.4291	40.7587	63.9743	37.5369	24.3157	27.1534	10.2367	10.6563	24.7576	27.5823	10.3073	10.7089
PA14_47010	PA1333	PA1333			FALSE	-0.952085	6.03138	63.5428	6.92e-05	0.00193434	-0.941609	5.92555	58.473	0.00014626	0.00389675	-0.943308	5.93939	57.6883	0.00015887	0.00428777	1396	1504	516	415	1326	1411	482	395	1324	1411	479	395	269.578	104.245	283.2	105.433	994.962	1147.92	283.772	311.771	1035.01	1233.56	290.079	321.286
PA14_47000	PA1334	PA1334			FALSE	-0.570393	4.22646	9.83447	0.0153399	0.0973164	-0.462362	4.15334	6.81556	0.0360275	0.17411	-0.440193	4.15758	6.09835	0.0443996	0.19674	345	403	170	142	340	362	174	140	333	359	174	140	12.3906	6.3875	14.1132	6.70956	2.16413	2.65297	0.90926	1.00668	2.1937	2.78642	0.944321	1.03713
PA14_46990	PA1335	aauR			FALSE	0.402516	5.02149	8.38747	0.0217612	0.12183	0.417349	4.97021	8.76714	0.021988	0.131621	0.418756	4.98492	8.84951	0.0217786	0.130164	486	453	474	309	458	459	467	301	458	458	466	301	15.2011	15.5105	13.816	12.7154	2.58799	3.00193	2.13457	1.87556	2.66715	3.15731	2.19159	1.9233
PA14_46980	PA1336	aauS			FALSE	0.161358	5.97412	1.3987	0.273556	0.506718	0.1667	6.02217	1.38477	0.279122	0.512954	0.167684	6.0375	1.3942	0.27795	0.514071	896	1099	794	599	930	1167	834	625	929	1167	834	624	18.8307	17.4577	22.5218	16.5622	3.01678	4.34938	2.24286	2.31677	3.14519	4.64792	2.30654	2.35182
PA14_46970	PA1337	ansB			FALSE	0.397194	9.28786	10.3002	0.013802	0.0913451	0.406544	9.29892	10.2948	0.0156478	0.107139	0.407964	9.31442	10.4106	0.0154457	0.10689	9366	8820	7891	6889	9568	9019	8094	7005	9565	9012	8089	7001	343.792	303.027	315.687	332.682	69.8688	71.4532	43.1854	49.2993	71.8069	72.8708	43.5799	49.933
PA14_46960	PA1338	ggt			FALSE	0.337999	8.33506	8.55395	0.0208656	0.119814	0.35869	8.3903	8.62136	0.0227573	0.134043	0.360164	8.40631	8.76469	0.022213	0.132452	5165	4450	4269	3299	5474	4613	4540	3465	5472	4613	4538	3465	123.334	106.647	103.615	103.64	22.1276	20.4899	13.7462	13.8018	22.8249	21.1338	14.1046	14.2581
PA14_46950	PA1339	aatP			FALSE	0.382754	8.34257	10.4662	0.013302	0.0893137	0.398642	8.39852	11.2516	0.0128577	0.0955575	0.400261	8.41432	11.4046	0.0126299	0.0950865	5095	4403	4260	3428	5341	4646	4535	3590	5340	4643	4532	3590	277.093	242.381	233.495	245.275	67.5542	65.0408	43.1067	45.4417	70.8931	67.8485	44.2156	46.7131
PA14_46930	PA1340	aatM			FALSE	0.332682	7.90432	7.19166	0.0298938	0.147041	0.38742	7.94671	8.57287	0.0230211	0.134516	0.388638	7.96286	8.6742	0.0226892	0.134198	3870	3277	3060	2518	4015	3318	3250	2655	4015	3318	3250	2654	231.235	191.281	190.927	197.939	57.0031	52.6146	40.8529	47.2734	60.0191	59.2293	43.2689	49.5175
PA14_46920	PA1341	aatQ			FALSE	0.340531	7.89274	7.28846	0.0291034	0.145235	0.307945	7.76668	5.01996	0.0614258	0.235886	0.309665	7.78287	5.10171	0.0601475	0.234552	3896	3173	3151	2424	3731	2944	2900	2214	3730	2944	2900	2214	208.482	176.403	165.564	170.653	41.3224	38.3129	28.0516	31.0265	43.9486	43.69	30.6164	33.5037
PA14_46910	PA1342	aatJ			FALSE	0.228251	11.2055	2.9432	0.127646	0.341569	0.238532	11.2797	2.91169	0.133299	0.348993	0.240092	11.2957	2.93366	0.13244	0.35008	36844	36470	28743	24378	39677	38606	30970	25801	39663	38600	30963	25796	1620.21	1322.35	1563.83	1410.38	363.699	373.322	204.888	223.014	376.392	383.392	211.011	232.024
PA14_46900	PA1343	PA1343			FALSE	-0.476822	1.30227	0.366959	0.562785	0.753455	-0.172791	1.2453	0.0483779	0.832415	0.919344	-0.268422	1.21931	0.117943	0.74181	0.866317	42	49	28	14	37	44	31	15	37	44	29	14	3.65768	2.55107	4.16102	1.60404	1.08649	1.52795	0.75526	0.498927	1.14337	1.66443	0.759903	0.492722
PA14_46890	PA1344	PA1344			FALSE	0.182693	7.22993	1.88295	0.210161	0.443409	0.192064	7.25937	2.02378	0.199389	0.431331	0.191468	7.27393	2.02794	0.199337	0.433284	2415	2321	1716	1587	2515	2389	1787	1632	2513	2389	1785	1628	121.428	90.2666	113.795	104.981	28.1686	30.7624	15.0684	18.3071	29.3814	32.1709	15.9054	19.4977
PA14_46880	PA1345	PA1345			FALSE	0.257463	6.10142	1.96727	0.201283	0.432583	0.2332	6.20681	1.52237	0.258497	0.492571	0.243539	6.21731	1.65214	0.241352	0.478597	1053	1051	728	798	1156	1170	789	857.208	1149	1160	788	856.201	26.4728	19.1475	25.7645	26.3941	4.95672	5.73182	2.72304	4.04124	5.0747	6.03263	2.79631	4.13437
[truncated: 3,884 more rows]

## Sheet: 2-Genes with identical paralogs
PA14 genes		PAO1 genes
PA14_00960		PA0080
PA14_42940		PA1666
PA14_36900		PA2170
PA14_42710		PA2170
PA14_39945		PA1901
PA14_39925		PA1902
PA14_39910		PA1903
PA14_39890		PA1904
PA14_39880		PA1905
PA14_09460		PA4212
PA14_09450		PA4213
PA14_09440		PA4214
PA14_09420		PA4215
PA14_09410		PA4216
[truncated: 30 more rows]
