# Supplementary material for: Computationally Efficient Assembly of Pseudomonas aeruginosa Gene Expression Compendia
Source: mSystems. 2022 Dec 21;8(1):e00341-22. doi: 10.1128/msystems.00341-22 (PMC9948711; doi:10.1128/msystems.00341-22)
Supplement: DATA SET S2 [file msystems.00341-22-s0005.xlsx]

## Sheet: Legend
Supplemental Dataset S2: Experiment Profile Characteristics
Filter criteria (housekeeping gene expression and zeros counts) values, accessory gene expression median values and experiment (profile) - wise annotations for the pre-filtered compendium.

## Sheet: Sheet1
SRX_ID	sample	study	pao1_hk_median	pa14_hk_median	pao1_zeros	pa14_zeros	kept_after_filtering	pao1_accesory_genes_median	pa14_accessory_genes_median	annotated_strain	X	SRA_ID	Strain	Genotype	Media	Treatment.Conditions	SRA_Accession	GSE_ID	Title	anns_combined	on_RNAseq_removed
ERX1272616	ERX1272616.ERX1272616.salmon	ERP013765	6.44895	6.60328	136	369	TRUE	23.092	0.149109	No annotation	NA	NA	NA	NA	NA	NA	NA	NA	NA	No annotation
ERX1272617	ERX1272617.ERX1272617.salmon	ERP013765	6.45382	6.66536	136	371	TRUE	27.7758	0.0956593	No annotation	NA	NA	NA	NA	NA	NA	NA	NA	NA	No annotation
ERX1272618	ERX1272618.ERX1272618.salmon	ERP013765	5.76843	5.67763	137	371	TRUE	26.3427	0.158157	No annotation	NA	NA	NA	NA	NA	NA	NA	NA	NA	No annotation
ERX1272619	ERX1272619.ERX1272619.salmon	ERP013765	5.78061	5.73386	136	372	TRUE	26.9165	0.148068	No annotation	NA	NA	NA	NA	NA	NA	NA	NA	NA	No annotation
ERX1296067	ERX1296067.ERX1296067.salmon	ERP013940	5.83642	6.10588	69	167	TRUE	10.4948	0.398499	No annotation	NA	NA	NA	NA	NA	NA	NA	NA	NA	No annotation
ERX1296068	ERX1296068.ERX1296068.salmon	ERP013940	5.88445	5.99304	48	129	TRUE	11.0125	0.37548	No annotation	NA	NA	NA	NA	NA	NA	NA	NA	NA	No annotation
ERX1296069	ERX1296069.ERX1296069.salmon	ERP013940	5.96079	6.11321	51	136	TRUE	9.6057	0.443856	No annotation	NA	NA	NA	NA	NA	NA	NA	NA	NA	No annotation
ERX1296502	ERX1296502.ERX1296502.salmon	ERP013940	6.7351	7.23142	74	199	FALSE	NA	NA	No annotation	NA	NA	NA	NA	NA	NA	NA	NA	NA	No annotation
ERX1296503	ERX1296503.ERX1296503.salmon	ERP013940	6.5773	7.05624	41	148	FALSE	NA	NA	No annotation	NA	NA	NA	NA	NA	NA	NA	NA	NA	No annotation
ERX1296504	ERX1296504.ERX1296504.salmon	ERP013940	6.56098	7.03715	61	133	FALSE	NA	NA	No annotation	NA	NA	NA	NA	NA	NA	NA	NA	NA	No annotation
ERX1477379	ERX1477379.ERX1477379.salmon	ERP015520	5.3056	5.95652	187	23	TRUE	1.17415	123.553	PA14	NA	NA	NA	NA	NA	NA	NA	NA	NA	PA14
ERX1477380	ERX1477380.ERX1477380.salmon	ERP015520	5.71299	5.84664	168	6	FALSE	NA	NA	PA14	NA	NA	NA	NA	NA	NA	NA	NA	NA	PA14
ERX1477381	ERX1477381.ERX1477381.salmon	ERP015520	5.82319	5.80077	171	3	FALSE	NA	NA	PA14	NA	NA	NA	NA	NA	NA	NA	NA	NA	PA14
ERX1517773	ERX1517773.ERX1517773.salmon	ERP015958	5.38796	5.17763	49	459	FALSE	NA	NA	PAO1	NA	NA	NA	NA	NA	NA	NA	NA	NA	PAO1
ERX1517774	ERX1517774.ERX1517774.salmon	ERP015958	5.4973	5.25963	53	455	FALSE	NA	NA	PAO1	NA	NA	NA	NA	NA	NA	NA	NA	NA	PAO1
ERX1819482	ERX1819482.ERX1819482.salmon	ERP020481	5.99726	5.86586	3	383	TRUE	84.1708	0.277252	PAO1	NA	NA	NA	NA	NA	NA	NA	NA	NA	PAO1
ERX1819483	ERX1819483.ERX1819483.salmon	ERP020481	5.98207	5.81023	3	362	TRUE	83.4706	0.205839	PAO1	NA	NA	NA	NA	NA	NA	NA	NA	NA	PAO1
ERX1819484	ERX1819484.ERX1819484.salmon	ERP020481	6.19052	6.16954	4	368	TRUE	89.0647	0.130824	PAO1	NA	NA	NA	NA	NA	NA	NA	NA	NA	PAO1
ERX1819485	ERX1819485.ERX1819485.salmon	ERP020481	6.40903	6.34873	4	367	TRUE	71.6323	0.185568	PAO1	NA	NA	NA	NA	NA	NA	NA	NA	NA	PAO1
ERX1819486	ERX1819486.ERX1819486.salmon	ERP020481	6.41657	6.23429	3	359	TRUE	63.3364	0.0685394	PAO1	NA	NA	NA	NA	NA	NA	NA	NA	NA	PAO1
ERX1819487	ERX1819487.ERX1819487.salmon	ERP020481	6.38629	6.11956	4	373	TRUE	62.6219	0.191242	PAO1	NA	NA	NA	NA	NA	NA	NA	NA	NA	PAO1
ERX1819488	ERX1819488.ERX1819488.salmon	ERP020481	6.39793	6.2543	3	372	TRUE	76.7746	0.168007	PAO1	NA	NA	NA	NA	NA	NA	NA	NA	NA	PAO1
ERX1819489	ERX1819489.ERX1819489.salmon	ERP020481	6.38863	6.14408	3	378	TRUE	71.358	0.22139	PAO1	NA	NA	NA	NA	NA	NA	NA	NA	NA	PAO1
ERX1819490	ERX1819490.ERX1819490.salmon	ERP020481	6.40391	6.31814	4	363	TRUE	60.9092	0.0822373	PAO1	NA	NA	NA	NA	NA	NA	NA	NA	NA	PAO1
ERX2068556	ERX2068556.ERX2068556.salmon	ERP023543	6.43718	6.20403	28	395	TRUE	79.6949	0.740948	PAO1	NA	NA	NA	NA	NA	NA	NA	NA	NA	PAO1
ERX2068557	ERX2068557.ERX2068557.salmon	ERP023543	6.24324	6.14007	2	137	TRUE	88.3962	2.68789	PAO1	NA	NA	NA	NA	NA	NA	NA	NA	NA	PAO1
ERX2068558	ERX2068558.ERX2068558.salmon	ERP023543	6.29085	6.16679	2	357	TRUE	84.9555	0.438372	PAO1	NA	NA	NA	NA	NA	NA	NA	NA	NA	PAO1
ERX2068559	ERX2068559.ERX2068559.salmon	ERP023543	6.28658	6.13607	1	388	TRUE	122.185	0.434305	PAO1	NA	NA	NA	NA	NA	NA	NA	NA	NA	PAO1
ERX2068560	ERX2068560.ERX2068560.salmon	ERP023543	6.35177	6.13441	6	74	TRUE	96.1248	8.98376	PAO1	NA	NA	NA	NA	NA	NA	NA	NA	NA	PAO1
ERX2068561	ERX2068561.ERX2068561.salmon	ERP023543	6.34299	6.11972	4	20	TRUE	82.5974	11.6428	PAO1	NA	NA	NA	NA	NA	NA	NA	NA	NA	PAO1
ERX2174773	ERX2174773.ERX2174773.salmon	ERP104282	6.35201	6.27745	180	10	TRUE	0.264747	36.7928	PA14	NA	NA	NA	NA	NA	NA	NA	NA	NA	PA14
ERX2174774	ERX2174774.ERX2174774.salmon	ERP104282	6.26881	6.14665	182	6	TRUE	0.290974	38.521	PA14	NA	NA	NA	NA	NA	NA	NA	NA	NA	PA14
ERX2174775	ERX2174775.ERX2174775.salmon	ERP104282	6.26087	6.18973	183	12	TRUE	0.288304	33.3212	PA14	NA	NA	NA	NA	NA	NA	NA	NA	NA	PA14
ERX2174776	ERX2174776.ERX2174776.salmon	ERP104282	6.33095	6.38457	180	10	TRUE	0.32652	34.1653	PA14	NA	NA	NA	NA	NA	NA	NA	NA	NA	PA14
ERX2174777	ERX2174777.ERX2174777.salmon	ERP104282	6.32719	6.36471	182	11	TRUE	0.375684	34.6183	PA14	NA	NA	NA	NA	NA	NA	NA	NA	NA	PA14
ERX2174778	ERX2174778.ERX2174778.salmon	ERP104282	6.3483	6.36857	183	10	TRUE	0.338275	37.3209	PA14	NA	NA	NA	NA	NA	NA	NA	NA	NA	PA14
ERX2195929	ERX2195929.ERX2195929.salmon	ERP104508	5.73944	6.32898	3	347	TRUE	79.7347	0.335759	PAO1	NA	NA	NA	NA	NA	NA	NA	NA	NA	PAO1
ERX2195930	ERX2195930.ERX2195930.salmon	ERP104508	5.75424	6.28546	2	338	TRUE	83.3415	0.212493	PAO1	NA	NA	NA	NA	NA	NA	NA	NA	NA	PAO1
ERX2195931	ERX2195931.ERX2195931.salmon	ERP104508	5.9194	6.13901	2	367	TRUE	83.4381	0.315108	PAO1	NA	NA	NA	NA	NA	NA	NA	NA	NA	PAO1
ERX2195932	ERX2195932.ERX2195932.salmon	ERP104508	5.8749	6.05184	2	360	TRUE	90.0088	0.340303	PAO1	NA	NA	NA	NA	NA	NA	NA	NA	NA	PAO1
ERX2195933	ERX2195933.ERX2195933.salmon	ERP104508	5.78111	6.06208	1	116	TRUE	91.2987	1.07789	PAO1	NA	NA	NA	NA	NA	NA	NA	NA	NA	PAO1
ERX2195934	ERX2195934.ERX2195934.salmon	ERP104508	5.82817	6.10693	2	109	TRUE	81.9087	1.01521	PAO1	NA	NA	NA	NA	NA	NA	NA	NA	NA	PAO1
ERX2259197	ERX2259197.ERX2259197.salmon	ERP105395	6.1531	6.1792	39	438	TRUE	74.4396	0.158826	PAO1	NA	NA	NA	NA	NA	NA	NA	NA	NA	PAO1
ERX2259198	ERX2259198.ERX2259198.salmon	ERP105395	6.12032	5.81126	40	441	TRUE	73.8147	0.446722	PAO1	NA	NA	NA	NA	NA	NA	NA	NA	NA	PAO1
ERX2259199	ERX2259199.ERX2259199.salmon	ERP105395	6.09319	5.83902	40	441	TRUE	89.7283	0.531694	PAO1	NA	NA	NA	NA	NA	NA	NA	NA	NA	PAO1
ERX2259200	ERX2259200.ERX2259200.salmon	ERP105395	6.20258	5.99495	40	438	TRUE	89.8392	0.419257	PAO1	NA	NA	NA	NA	NA	NA	NA	NA	NA	PAO1
ERX2290965	ERX2290965.ERX2290965.salmon	ERP106147	5.92752	5.42549	943	1110	TRUE	12.3185	11.5845	No annotation	NA	NA	NA	NA	NA	NA	NA	NA	NA	No annotation
ERX2290966	ERX2290966.ERX2290966.salmon	ERP106147	5.96657	5.54451	749	930	TRUE	11.6817	11.0941	No annotation	NA	NA	NA	NA	NA	NA	NA	NA	NA	No annotation
ERX2290967	ERX2290967.ERX2290967.salmon	ERP106147	5.81281	5.03551	1206	1399	FALSE	NA	NA	No annotation	NA	NA	NA	NA	NA	NA	NA	NA	NA	No annotation
ERX2290968	ERX2290968.ERX2290968.salmon	ERP106147	5.98418	5.42604	1075	1252	FALSE	NA	NA	No annotation	NA	NA	NA	NA	NA	NA	NA	NA	NA	No annotation
ERX2290969	ERX2290969.ERX2290969.salmon	ERP106147	6.09447	5.97906	730	900	TRUE	10.6238	10.0853	No annotation	NA	NA	NA	NA	NA	NA	NA	NA	NA	No annotation
ERX2290970	ERX2290970.ERX2290970.salmon	ERP106147	6.09761	6.01851	692	876	TRUE	9.97994	9.45966	No annotation	NA	NA	NA	NA	NA	NA	NA	NA	NA	No annotation
ERX2290971	ERX2290971.ERX2290971.salmon	ERP106147	6.06511	5.83569	880	1069	TRUE	11.6509	11.1197	No annotation	NA	NA	NA	NA	NA	NA	NA	NA	NA	No annotation
ERX2290972	ERX2290972.ERX2290972.salmon	ERP106147	6.11633	6.0773	534	705	TRUE	7.06338	10.0125	No annotation	NA	NA	NA	NA	NA	NA	NA	NA	NA	No annotation
ERX2290973	ERX2290973.ERX2290973.salmon	ERP106147	5.63481	4.98752	570	730	FALSE	NA	NA	No annotation	NA	NA	NA	NA	NA	NA	NA	NA	NA	No annotation
ERX2290974	ERX2290974.ERX2290974.salmon	ERP106147	5.77102	5.30824	572	736	TRUE	10.1259	12.5993	No annotation	NA	NA	NA	NA	NA	NA	NA	NA	NA	No annotation
ERX2290975	ERX2290975.ERX2290975.salmon	ERP106147	5.68095	5.40459	675	833	TRUE	7.83378	14.5125	No annotation	NA	NA	NA	NA	NA	NA	NA	NA	NA	No annotation
ERX2290976	ERX2290976.ERX2290976.salmon	ERP106147	5.72533	5.47178	555	707	TRUE	10.7208	19.8571	No annotation	NA	NA	NA	NA	NA	NA	NA	NA	NA	No annotation
ERX2290977	ERX2290977.ERX2290977.salmon	ERP106147	5.90544	5.18048	1070	1252	FALSE	NA	NA	No annotation	NA	NA	NA	NA	NA	NA	NA	NA	NA	No annotation
ERX2290978	ERX2290978.ERX2290978.salmon	ERP106147	5.94187	5.51697	756	923	TRUE	10.666	10.0435	No annotation	NA	NA	NA	NA	NA	NA	NA	NA	NA	No annotation
ERX2290979	ERX2290979.ERX2290979.salmon	ERP106147	6.01257	5.41378	1365	1563	FALSE	NA	NA	No annotation	NA	NA	NA	NA	NA	NA	NA	NA	NA	No annotation
ERX2290980	ERX2290980.ERX2290980.salmon	ERP106147	5.97378	5.37485	570	732	TRUE	7.64782	14.3129	No annotation	NA	NA	NA	NA	NA	NA	NA	NA	NA	No annotation
ERX2290981	ERX2290981.ERX2290981.salmon	ERP106147	6.45828	6.94706	336	491	FALSE	NA	NA	No annotation	NA	NA	NA	NA	NA	NA	NA	NA	NA	No annotation
ERX2290982	ERX2290982.ERX2290982.salmon	ERP106147	6.36602	6.63682	359	514	TRUE	9.26779	9.19166	No annotation	NA	NA	NA	NA	NA	NA	NA	NA	NA	No annotation
ERX2290983	ERX2290983.ERX2290983.salmon	ERP106147	6.33462	6.71685	438	548	TRUE	5.8443	9.68735	No annotation	NA	NA	NA	NA	NA	NA	NA	NA	NA	No annotation
ERX2290984	ERX2290984.ERX2290984.salmon	ERP106147	6.31596	6.47327	248	388	TRUE	9.02661	10.9575	No annotation	NA	NA	NA	NA	NA	NA	NA	NA	NA	No annotation
ERX2290985	ERX2290985.ERX2290985.salmon	ERP106147	6.41561	6.8357	321	489	FALSE	NA	NA	No annotation	NA	NA	NA	NA	NA	NA	NA	NA	NA	No annotation
ERX2290986	ERX2290986.ERX2290986.salmon	ERP106147	6.31538	6.58593	480	652	TRUE	6.49016	8.4516	No annotation	NA	NA	NA	NA	NA	NA	NA	NA	NA	No annotation
ERX2290987	ERX2290987.ERX2290987.salmon	ERP106147	6.42526	6.77672	301	458	FALSE	NA	NA	No annotation	NA	NA	NA	NA	NA	NA	NA	NA	NA	No annotation
ERX2290988	ERX2290988.ERX2290988.salmon	ERP106147	6.37623	6.51121	243	385	TRUE	5.8612	9.86357	No annotation	NA	NA	NA	NA	NA	NA	NA	NA	NA	No annotation
ERX2290989	ERX2290989.ERX2290989.salmon	ERP106147	5.52975	5.12626	1721	1921	FALSE	NA	NA	No annotation	NA	NA	NA	NA	NA	NA	NA	NA	NA	No annotation
ERX2290990	ERX2290990.ERX2290990.salmon	ERP106147	5.44036	5.081	1212	1405	FALSE	NA	NA	No annotation	NA	NA	NA	NA	NA	NA	NA	NA	NA	No annotation
ERX2290991	ERX2290991.ERX2290991.salmon	ERP106147	5.55141	4.81727	1973	2186	FALSE	NA	NA	No annotation	NA	NA	NA	NA	NA	NA	NA	NA	NA	No annotation
ERX2290992	ERX2290992.ERX2290992.salmon	ERP106147	5.4553	4.79871	1655	1855	FALSE	NA	NA	No annotation	NA	NA	NA	NA	NA	NA	NA	NA	NA	No annotation
ERX2290993	ERX2290993.ERX2290993.salmon	ERP106147	5.5024	5.25322	972	1143	TRUE	11.6109	10.7959	No annotation	NA	NA	NA	NA	NA	NA	NA	NA	NA	No annotation
ERX2290994	ERX2290994.ERX2290994.salmon	ERP106147	5.50873	5.35139	607	767	TRUE	6.91712	12.6793	No annotation	NA	NA	NA	NA	NA	NA	NA	NA	NA	No annotation
ERX2290995	ERX2290995.ERX2290995.salmon	ERP106147	5.18485	5.42282	1300	1483	FALSE	NA	NA	No annotation	NA	NA	NA	NA	NA	NA	NA	NA	NA	No annotation
ERX2290996	ERX2290996.ERX2290996.salmon	ERP106147	5.31923	5.39792	786	950	TRUE	10.4608	19.3492	No annotation	NA	NA	NA	NA	NA	NA	NA	NA	NA	No annotation
ERX2300159	ERX2300159.ERX2300159.salmon	ERP106254	6.36519	5.99661	44	465	TRUE	54.4417	1.37537	PAO1	NA	NA	NA	NA	NA	NA	NA	NA	NA	PAO1
ERX2300160	ERX2300160.ERX2300160.salmon	ERP106254	6.27899	6.14473	29	452	TRUE	57.5177	1.22401	PAO1	NA	NA	NA	NA	NA	NA	NA	NA	NA	PAO1
ERX2300161	ERX2300161.ERX2300161.salmon	ERP106254	6.36877	6.0976	40	444	TRUE	58.1167	1.3834	PAO1	NA	NA	NA	NA	NA	NA	NA	NA	NA	PAO1
ERX2300162	ERX2300162.ERX2300162.salmon	ERP106254	6.40389	6.31362	82	488	TRUE	46.671	1.78044	PAO1	NA	NA	NA	NA	NA	NA	NA	NA	NA	PAO1
ERX2300163	ERX2300163.ERX2300163.salmon	ERP106254	6.32444	6.19764	25	437	TRUE	72.1796	1.27648	PAO1	NA	NA	NA	NA	NA	NA	NA	NA	NA	PAO1
ERX2300164	ERX2300164.ERX2300164.salmon	ERP106254	6.21153	6.1431	25	440	TRUE	73.5139	1.20619	PAO1	NA	NA	NA	NA	NA	NA	NA	NA	NA	PAO1
ERX2300165	ERX2300165.ERX2300165.salmon	ERP106254	6.28581	5.90078	49	466	TRUE	53.8408	1.43525	PAO1	NA	NA	NA	NA	NA	NA	NA	NA	NA	PAO1
ERX2300166	ERX2300166.ERX2300166.salmon	ERP106254	6.36565	5.99269	34	458	TRUE	52.7661	2.40261	PAO1	NA	NA	NA	NA	NA	NA	NA	NA	NA	PAO1
ERX2300167	ERX2300167.ERX2300167.salmon	ERP106254	6.31829	5.95024	40	451	TRUE	59.531	1.52851	PAO1	NA	NA	NA	NA	NA	NA	NA	NA	NA	PAO1
ERX2300168	ERX2300168.ERX2300168.salmon	ERP106254	6.33603	6.09561	31	440	TRUE	64.7884	1.36849	PAO1	NA	NA	NA	NA	NA	NA	NA	NA	NA	PAO1
ERX2300169	ERX2300169.ERX2300169.salmon	ERP106254	6.29665	5.82365	42	469	TRUE	56.8486	2.46514	PAO1	NA	NA	NA	NA	NA	NA	NA	NA	NA	PAO1
ERX2300170	ERX2300170.ERX2300170.salmon	ERP106254	6.31771	5.95102	39	481	TRUE	55.4675	2.46422	PAO1	NA	NA	NA	NA	NA	NA	NA	NA	NA	PAO1
ERX2326457	ERX2326457.ERX2326457.salmon	ERP106536	6.06197	5.758	148	240	TRUE	3.24053	2.80515	No annotation	NA	NA	NA	NA	NA	NA	NA	NA	NA	No annotation
ERX2326458	ERX2326458.ERX2326458.salmon	ERP106536	5.9329	5.69539	156	260	TRUE	2.41138	2.16271	No annotation	NA	NA	NA	NA	NA	NA	NA	NA	NA	No annotation
ERX2326461	ERX2326461.ERX2326461.salmon	ERP106536	6.06833	5.61771	153	277	TRUE	5.45652	3.86814	No annotation	NA	NA	NA	NA	NA	NA	NA	NA	NA	No annotation
ERX2326462	ERX2326462.ERX2326462.salmon	ERP106536	5.92805	5.27665	161	202	FALSE	NA	NA	No annotation	NA	NA	NA	NA	NA	NA	NA	NA	NA	No annotation
ERX2326463	ERX2326463.ERX2326463.salmon	ERP106536	6.61003	6.3924	168	2	TRUE	0.244583	70.4902	PA14	NA	NA	NA	NA	NA	NA	NA	NA	NA	PA14
ERX2326464	ERX2326464.ERX2326464.salmon	ERP106536	6.65786	6.36527	164	2	TRUE	0.21146	71.4108	PA14	NA	NA	NA	NA	NA	NA	NA	NA	NA	PA14
ERX2326467	ERX2326467.ERX2326467.salmon	ERP106536	5.81175	5.08965	178	7	FALSE	NA	NA	PA14	NA	NA	NA	NA	NA	NA	NA	NA	NA	PA14
ERX2326468	ERX2326468.ERX2326468.salmon	ERP106536	5.78832	5.01588	169	7	FALSE	NA	NA	PA14	NA	NA	NA	NA	NA	NA	NA	NA	NA	PA14
ERX2326469	ERX2326469.ERX2326469.salmon	ERP106536	5.46888	5.83714	973	1152	TRUE	14.4001	13.5071	No annotation	NA	NA	NA	NA	NA	NA	NA	NA	NA	No annotation
ERX2326470	ERX2326470.ERX2326470.salmon	ERP106536	5.75279	5.55642	1214	1343	FALSE	NA	NA	No annotation	NA	NA	NA	NA	NA	NA	NA	NA	NA	No annotation
ERX2326471	ERX2326471.ERX2326471.salmon	ERP106536	6.10861	6.54523	822	964	TRUE	13.1504	11.9832	No annotation	NA	NA	NA	NA	NA	NA	NA	NA	NA	No annotation
ERX2326472	ERX2326472.ERX2326472.salmon	ERP106536	6.12368	5.84583	216	297	TRUE	1.76065	8.64425	No annotation	NA	NA	NA	NA	NA	NA	NA	NA	NA	No annotation
ERX2326474	ERX2326474.ERX2326474.salmon	ERP106536	6.04215	6.4407	1035	1260	TRUE	17.6705	16.7205	No annotation	NA	NA	NA	NA	NA	NA	NA	NA	NA	No annotation
ERX2326475	ERX2326475.ERX2326475.salmon	ERP106536	6.0489	6.22527	365	551	TRUE	4.67449	4.52394	No annotation	NA	NA	NA	NA	NA	NA	NA	NA	NA	No annotation
ERX2326476	ERX2326476.ERX2326476.salmon	ERP106536	6.04397	5.97212	375	557	TRUE	6.53321	6.16169	No annotation	NA	NA	NA	NA	NA	NA	NA	NA	NA	No annotation
ERX2326477	ERX2326477.ERX2326477.salmon	ERP106536	5.83591	5.81025	293	499	TRUE	3.58839	3.5093	No annotation	NA	NA	NA	NA	NA	NA	NA	NA	NA	No annotation
ERX2326478	ERX2326478.ERX2326478.salmon	ERP106536	5.93453	5.94001	284	484	TRUE	2.63118	2.64104	No annotation	NA	NA	NA	NA	NA	NA	NA	NA	NA	No annotation
ERX2326479	ERX2326479.ERX2326479.salmon	ERP106536	5.96959	6.25078	548	699	TRUE	9.17367	8.54949	No annotation	NA	NA	NA	NA	NA	NA	NA	NA	NA	No annotation
ERX2326480	ERX2326480.ERX2326480.salmon	ERP106536	5.98118	6.33297	469	628	TRUE	6.48726	6.14508	No annotation	NA	NA	NA	NA	NA	NA	NA	NA	NA	No annotation
ERX2326481	ERX2326481.ERX2326481.salmon	ERP106536	5.76774	5.51545	1450	1698	FALSE	NA	NA	No annotation	NA	NA	NA	NA	NA	NA	NA	NA	NA	No annotation
ERX2326483	ERX2326483.ERX2326483.salmon	ERP106536	5.67907	5.70168	786	1028	TRUE	9.68695	9.08156	No annotation	NA	NA	NA	NA	NA	NA	NA	NA	NA	No annotation
ERX2456848	ERX2456848.ERX2456848.salmon	ERP107614	6.18883	6.41416	14	416	TRUE	89.561	0.285126	PAO1	NA	NA	NA	NA	NA	NA	NA	NA	NA	PAO1
ERX2456849	ERX2456849.ERX2456849.salmon	ERP107614	6.09642	6.2481	15	414	TRUE	88.6173	0.305711	PAO1	NA	NA	NA	NA	NA	NA	NA	NA	NA	PAO1
ERX2456850	ERX2456850.ERX2456850.salmon	ERP107614	6.25325	6.46179	12	414	TRUE	87.1043	0.219056	PAO1	NA	NA	NA	NA	NA	NA	NA	NA	NA	PAO1
ERX2456851	ERX2456851.ERX2456851.salmon	ERP107614	6.16026	6.23181	16	415	TRUE	65.0541	0.330205	PAO1	NA	NA	NA	NA	NA	NA	NA	NA	NA	PAO1
ERX2456852	ERX2456852.ERX2456852.salmon	ERP107614	6.31066	6.37923	14	416	TRUE	51.5626	0.228037	PAO1	NA	NA	NA	NA	NA	NA	NA	NA	NA	PAO1
ERX2456853	ERX2456853.ERX2456853.salmon	ERP107614	6.3205	6.44236	13	414	TRUE	50.5404	0.209667	PAO1	NA	NA	NA	NA	NA	NA	NA	NA	NA	PAO1
ERX2456854	ERX2456854.ERX2456854.salmon	ERP107614	6.1267	6.22779	14	416	TRUE	75.8041	0.19388	PAO1	NA	NA	NA	NA	NA	NA	NA	NA	NA	PAO1
ERX2456855	ERX2456855.ERX2456855.salmon	ERP107614	6.11377	6.25062	12	412	TRUE	75.4904	0.221656	PAO1	NA	NA	NA	NA	NA	NA	NA	NA	NA	PAO1
ERX2456856	ERX2456856.ERX2456856.salmon	ERP107614	6.14826	6.25611	14	413	TRUE	81.533	0.219348	PAO1	NA	NA	NA	NA	NA	NA	NA	NA	NA	PAO1
ERX2456857	ERX2456857.ERX2456857.salmon	ERP107614	6.1615	6.2321	15	417	TRUE	66.8928	0.304847	PAO1	NA	NA	NA	NA	NA	NA	NA	NA	NA	PAO1
ERX2456858	ERX2456858.ERX2456858.salmon	ERP107614	6.31698	6.28495	13	413	TRUE	53.871	0.169613	PAO1	NA	NA	NA	NA	NA	NA	NA	NA	NA	PAO1
ERX2456859	ERX2456859.ERX2456859.salmon	ERP107614	6.27305	6.43206	13	414	TRUE	52.6992	0.211859	PAO1	NA	NA	NA	NA	NA	NA	NA	NA	NA	PAO1
ERX2608048	ERX2608048.ERX2608048.salmon	ERP106536	5.44065	5.14728	179	366	FALSE	NA	NA	No annotation	NA	NA	NA	NA	NA	NA	NA	NA	NA	No annotation
ERX2608049	ERX2608049.ERX2608049.salmon	ERP106536	6.56808	6.33332	154	347	TRUE	1.2362	0.141614	No annotation	NA	NA	NA	NA	NA	NA	NA	NA	NA	No annotation
ERX2608050	ERX2608050.ERX2608050.salmon	ERP106536	6.62586	6.30171	193	372	TRUE	1.03062	0.146006	No annotation	NA	NA	NA	NA	NA	NA	NA	NA	NA	No annotation
ERX2608051	ERX2608051.ERX2608051.salmon	ERP106536	5.79499	5.04904	115	310	FALSE	NA	NA	No annotation	NA	NA	NA	NA	NA	NA	NA	NA	NA	No annotation
ERX2608052	ERX2608052.ERX2608052.salmon	ERP106536	5.66235	5.05789	121	319	FALSE	NA	NA	No annotation	NA	NA	NA	NA	NA	NA	NA	NA	NA	No annotation
ERX2608053	ERX2608053.ERX2608053.salmon	ERP106536	6.47893	6.14468	111	301	TRUE	33.8056	2.98266	No annotation	NA	NA	NA	NA	NA	NA	NA	NA	NA	No annotation
ERX2608054	ERX2608054.ERX2608054.salmon	ERP106536	6.37833	6.30119	89	280	TRUE	38.8351	1.93524	No annotation	NA	NA	NA	NA	NA	NA	NA	NA	NA	No annotation
ERX2608055	ERX2608055.ERX2608055.salmon	ERP106536	5.01135	4.81181	156	336	FALSE	NA	NA	No annotation	NA	NA	NA	NA	NA	NA	NA	NA	NA	No annotation
ERX2608056	ERX2608056.ERX2608056.salmon	ERP106536	5.70736	5.10493	165	336	FALSE	NA	NA	No annotation	NA	NA	NA	NA	NA	NA	NA	NA	NA	No annotation
ERX2608057	ERX2608057.ERX2608057.salmon	ERP106536	6.5696	6.45945	149	330	TRUE	1.28442	0.166273	No annotation	NA	NA	NA	NA	NA	NA	NA	NA	NA	No annotation
ERX2608058	ERX2608058.ERX2608058.salmon	ERP106536	6.64019	6.30181	145	335	TRUE	1.2029	0.275026	No annotation	NA	NA	NA	NA	NA	NA	NA	NA	NA	No annotation
ERX2608059	ERX2608059.ERX2608059.salmon	ERP106536	5.79707	4.81813	138	361	FALSE	NA	NA	No annotation	NA	NA	NA	NA	NA	NA	NA	NA	NA	No annotation
ERX2608060	ERX2608060.ERX2608060.salmon	ERP106536	5.68494	4.85548	129	368	FALSE	NA	NA	No annotation	NA	NA	NA	NA	NA	NA	NA	NA	NA	No annotation
ERX2608061	ERX2608061.ERX2608061.salmon	ERP106536	6.30532	6.14044	136	397	TRUE	2.02489	0.0883452	No annotation	NA	NA	NA	NA	NA	NA	NA	NA	NA	No annotation
ERX2608062	ERX2608062.ERX2608062.salmon	ERP106536	6.36849	6.07433	141	392	TRUE	2.1772	0.226753	No annotation	NA	NA	NA	NA	NA	NA	NA	NA	NA	No annotation
ERX2813653	ERX2813653.ERX2813653.salmon	ERP110939	5.90697	5.95772	3	408	TRUE	64.3356	0.205158	PAO1	NA	NA	NA	NA	NA	NA	NA	NA	NA	PAO1
ERX2813654	ERX2813654.ERX2813654.salmon	ERP110939	6.01711	6.13046	6	412	TRUE	61.7715	0.240498	PAO1	NA	NA	NA	NA	NA	NA	NA	NA	NA	PAO1
ERX2813655	ERX2813655.ERX2813655.salmon	ERP110939	4.70553	5.42693	4426	4775	FALSE	NA	NA	PAO1	NA	NA	NA	NA	NA	NA	NA	NA	NA	PAO1
ERX2813656	ERX2813656.ERX2813656.salmon	ERP110939	5.99454	6.16207	7	412	TRUE	52.9537	0.223553	PAO1	NA	NA	NA	NA	NA	NA	NA	NA	NA	PAO1
ERX2813657	ERX2813657.ERX2813657.salmon	ERP110939	5.90756	6.15404	3	409	TRUE	49.7673	0.207791	PAO1	NA	NA	NA	NA	NA	NA	NA	NA	NA	PAO1
ERX2813658	ERX2813658.ERX2813658.salmon	ERP110939	5.95908	6.16497	5	411	TRUE	50.1126	0.218489	PAO1	NA	NA	NA	NA	NA	NA	NA	NA	NA	PAO1
ERX3284746	ERX3284746.ERX3284746.salmon	ERP114582	6.31384	6.43772	727	1144	TRUE	70.5949	22.9936	PAO1	NA	NA	NA	NA	NA	NA	NA	NA	NA	PAO1
ERX3284747	ERX3284747.ERX3284747.salmon	ERP114582	6.29502	6.46862	457	882	TRUE	71.6601	14.3896	PAO1	NA	NA	NA	NA	NA	NA	NA	NA	NA	PAO1
ERX3284748	ERX3284748.ERX3284748.salmon	ERP114582	6.27798	6.53385	322	746	TRUE	58.0881	9.79742	PAO1	NA	NA	NA	NA	NA	NA	NA	NA	NA	PAO1
ERX3284749	ERX3284749.ERX3284749.salmon	ERP114582	6.2526	6.47831	602	1012	TRUE	70.8121	17.4771	PAO1	NA	NA	NA	NA	NA	NA	NA	NA	NA	PAO1
ERX3284750	ERX3284750.ERX3284750.salmon	ERP114582	6.33229	6.4989	628	1049	TRUE	56.6969	18.6933	PAO1	NA	NA	NA	NA	NA	NA	NA	NA	NA	PAO1
ERX3284751	ERX3284751.ERX3284751.salmon	ERP114582	6.3554	6.40685	485	909	TRUE	58.9276	14.6844	PAO1	NA	NA	NA	NA	NA	NA	NA	NA	NA	PAO1
ERX3284752	ERX3284752.ERX3284752.salmon	ERP114582	6.12648	6.38372	161	582	TRUE	52.9755	4.77012	PAO1	NA	NA	NA	NA	NA	NA	NA	NA	NA	PAO1
ERX3284753	ERX3284753.ERX3284753.salmon	ERP114582	6.18206	6.41271	206	624	TRUE	58.9843	5.06221	PAO1	NA	NA	NA	NA	NA	NA	NA	NA	NA	PAO1
ERX3325033	ERX3325033.ERX3325033.salmon	ERP114582	6.0272	5.97803	757	1176	TRUE	70.7708	17.5554	PAO1	NA	NA	NA	NA	NA	NA	NA	NA	NA	PAO1
ERX3325034	ERX3325034.ERX3325034.salmon	ERP114582	6.16524	6.0892	523	946	TRUE	53.9494	10.8047	PAO1	NA	NA	NA	NA	NA	NA	NA	NA	NA	PAO1
ERX3325035	ERX3325035.ERX3325035.salmon	ERP114582	6.1881	6.07211	452	881	TRUE	49.4647	9.92222	PAO1	NA	NA	NA	NA	NA	NA	NA	NA	NA	PAO1
ERX3325036	ERX3325036.ERX3325036.salmon	ERP114582	6.22672	6.21667	817	1225	TRUE	61.6691	20.2543	PAO1	NA	NA	NA	NA	NA	NA	NA	NA	NA	PAO1
ERX3325037	ERX3325037.ERX3325037.salmon	ERP114582	6.31171	6.19165	1037	1458	FALSE	NA	NA	PAO1	NA	NA	NA	NA	NA	NA	NA	NA	NA	PAO1
ERX3325038	ERX3325038.ERX3325038.salmon	ERP114582	6.28972	6.12357	887	1294	TRUE	65.9148	21.6864	PAO1	NA	NA	NA	NA	NA	NA	NA	NA	NA	PAO1
ERX3552239	ERX3552239.ERX3552239.salmon	ERP117433	6.28296	6.32874	16	421	TRUE	44.5408	0.286272	PAO1	NA	NA	NA	NA	NA	NA	NA	NA	NA	PAO1
ERX3552240	ERX3552240.ERX3552240.salmon	ERP117433	6.18672	6.35745	15	420	TRUE	37.8711	0.256867	PAO1	NA	NA	NA	NA	NA	NA	NA	NA	NA	PAO1
ERX3552241	ERX3552241.ERX3552241.salmon	ERP117433	6.17177	6.30661	14	415	TRUE	39.4504	0.230152	PAO1	NA	NA	NA	NA	NA	NA	NA	NA	NA	PAO1
ERX3552242	ERX3552242.ERX3552242.salmon	ERP117433	6.28391	6.57361	17	422	TRUE	49.3819	0.287906	PAO1	NA	NA	NA	NA	NA	NA	NA	NA	NA	PAO1
ERX3552243	ERX3552243.ERX3552243.salmon	ERP117433	6.3772	6.48079	12	412	TRUE	50.7544	0.182624	PAO1	NA	NA	NA	NA	NA	NA	NA	NA	NA	PAO1
ERX3552244	ERX3552244.ERX3552244.salmon	ERP117433	6.22673	6.49753	12	414	TRUE	43.1536	0.216566	PAO1	NA	NA	NA	NA	NA	NA	NA	NA	NA	PAO1
ERX3552245	ERX3552245.ERX3552245.salmon	ERP117433	6.37442	6.53246	14	413	TRUE	65.3403	0.249543	PAO1	NA	NA	NA	NA	NA	NA	NA	NA	NA	PAO1
ERX3552246	ERX3552246.ERX3552246.salmon	ERP117433	6.20653	6.46688	12	419	TRUE	45.6582	0.269321	PAO1	NA	NA	NA	NA	NA	NA	NA	NA	NA	PAO1
ERX3552247	ERX3552247.ERX3552247.salmon	ERP117433	6.19415	6.32183	14	417	TRUE	47.7157	0.26359	PAO1	NA	NA	NA	NA	NA	NA	NA	NA	NA	PAO1
ERX3552248	ERX3552248.ERX3552248.salmon	ERP117433	6.3103	6.3544	13	418	TRUE	50.1914	0.308799	PAO1	NA	NA	NA	NA	NA	NA	NA	NA	NA	PAO1
ERX3552249	ERX3552249.ERX3552249.salmon	ERP117433	6.40297	6.55313	17	419	TRUE	43.4932	0.311593	PAO1	NA	NA	NA	NA	NA	NA	NA	NA	NA	PAO1
ERX3552250	ERX3552250.ERX3552250.salmon	ERP117433	6.22545	6.36416	14	417	TRUE	52.3712	0.214671	PAO1	NA	NA	NA	NA	NA	NA	NA	NA	NA	PAO1
ERX3552251	ERX3552251.ERX3552251.salmon	ERP117433	6.23466	6.41989	13	416	TRUE	40.9371	0.283406	PAO1	NA	NA	NA	NA	NA	NA	NA	NA	NA	PAO1
ERX3552252	ERX3552252.ERX3552252.salmon	ERP117433	6.34844	6.53295	13	420	TRUE	40.7355	0.277757	PAO1	NA	NA	NA	NA	NA	NA	NA	NA	NA	PAO1
ERX3552253	ERX3552253.ERX3552253.salmon	ERP117433	6.2657	6.41851	16	419	TRUE	41.4952	0.28971	PAO1	NA	NA	NA	NA	NA	NA	NA	NA	NA	PAO1
ERX3552254	ERX3552254.ERX3552254.salmon	ERP117433	6.37055	6.4745	13	418	TRUE	48.5534	0.255245	PAO1	NA	NA	NA	NA	NA	NA	NA	NA	NA	PAO1
ERX3552255	ERX3552255.ERX3552255.salmon	ERP117433	6.47094	6.73384	15	418	TRUE	40.9788	0.271505	PAO1	NA	NA	NA	NA	NA	NA	NA	NA	NA	PAO1
ERX3552256	ERX3552256.ERX3552256.salmon	ERP117433	6.37134	6.55434	12	412	TRUE	47.7236	0.25892	PAO1	NA	NA	NA	NA	NA	NA	NA	NA	NA	PAO1
ERX3552257	ERX3552257.ERX3552257.salmon	ERP117433	6.2167	6.38649	13	415	TRUE	43.7687	0.320952	PAO1	NA	NA	NA	NA	NA	NA	NA	NA	NA	PAO1
ERX3552258	ERX3552258.ERX3552258.salmon	ERP117433	6.44258	6.59663	14	418	TRUE	40.472	0.210962	PAO1	NA	NA	NA	NA	NA	NA	NA	NA	NA	PAO1
ERX3552259	ERX3552259.ERX3552259.salmon	ERP117433	6.41159	6.44926	15	422	TRUE	41.0397	0.275749	PAO1	NA	NA	NA	NA	NA	NA	NA	NA	NA	PAO1
ERX3552260	ERX3552260.ERX3552260.salmon	ERP117433	6.44402	6.75113	14	416	TRUE	40.0851	0.287505	PAO1	NA	NA	NA	NA	NA	NA	NA	NA	NA	PAO1
ERX3552261	ERX3552261.ERX3552261.salmon	ERP117433	6.35117	6.61441	17	423	TRUE	39.2338	0.330979	PAO1	NA	NA	NA	NA	NA	NA	NA	NA	NA	PAO1
ERX3552262	ERX3552262.ERX3552262.salmon	ERP117433	6.36642	6.52084	15	419	TRUE	45.5658	0.287534	PAO1	NA	NA	NA	NA	NA	NA	NA	NA	NA	PAO1
ERX3552263	ERX3552263.ERX3552263.salmon	ERP117433	6.17796	6.17779	14	421	TRUE	42.7816	0.293805	PAO1	NA	NA	NA	NA	NA	NA	NA	NA	NA	PAO1
ERX3552264	ERX3552264.ERX3552264.salmon	ERP117433	6.35224	6.68519	16	423	TRUE	42.2163	0.341928	PAO1	NA	NA	NA	NA	NA	NA	NA	NA	NA	PAO1
ERX3552265	ERX3552265.ERX3552265.salmon	ERP117433	5.56478	5.63952	13	407	TRUE	81.1612	0.127454	PAO1	NA	NA	NA	NA	NA	NA	NA	NA	NA	PAO1
ERX3552266	ERX3552266.ERX3552266.salmon	ERP117433	6.31177	6.60112	14	421	TRUE	47.152	0.282554	PAO1	NA	NA	NA	NA	NA	NA	NA	NA	NA	PAO1
ERX3552267	ERX3552267.ERX3552267.salmon	ERP117433	6.34733	6.51692	13	415	TRUE	41.0205	0.232757	PAO1	NA	NA	NA	NA	NA	NA	NA	NA	NA	PAO1
ERX3552268	ERX3552268.ERX3552268.salmon	ERP117433	6.47979	6.7834	14	416	FALSE	NA	NA	PAO1	NA	NA	NA	NA	NA	NA	NA	NA	NA	PAO1
ERX3558798	ERX3558798.ERX3558798.salmon	ERP117503	6.27987	6.23262	8	408	TRUE	66.7098	0.324221	PAO1	NA	NA	NA	NA	NA	NA	NA	NA	NA	PAO1
ERX3558799	ERX3558799.ERX3558799.salmon	ERP117503	6.21683	6.22652	4	404	TRUE	69.8077	0.36487	PAO1	NA	NA	NA	NA	NA	NA	NA	NA	NA	PAO1
ERX3558800	ERX3558800.ERX3558800.salmon	ERP117503	6.2628	6.31575	4	400	TRUE	64.481	0.283119	PAO1	NA	NA	NA	NA	NA	NA	NA	NA	NA	PAO1
ERX3558801	ERX3558801.ERX3558801.salmon	ERP117503	6.26482	6.36254	11	415	TRUE	58.9445	0.385002	PAO1	NA	NA	NA	NA	NA	NA	NA	NA	NA	PAO1
ERX3558802	ERX3558802.ERX3558802.salmon	ERP117503	6.34688	6.37904	4	401	TRUE	66.7751	0.314652	PAO1	NA	NA	NA	NA	NA	NA	NA	NA	NA	PAO1
ERX3558803	ERX3558803.ERX3558803.salmon	ERP117503	6.37014	6.41748	4	402	TRUE	63.8013	0.324661	PAO1	NA	NA	NA	NA	NA	NA	NA	NA	NA	PAO1
ERX3558804	ERX3558804.ERX3558804.salmon	ERP117503	6.32383	6.36111	2	399	TRUE	64.7995	0.381371	PAO1	NA	NA	NA	NA	NA	NA	NA	NA	NA	PAO1
ERX3558805	ERX3558805.ERX3558805.salmon	ERP117503	6.34124	6.38346	5	404	TRUE	62.2831	0.352903	PAO1	NA	NA	NA	NA	NA	NA	NA	NA	NA	PAO1
ERX3593017	ERX3593017.ERX3593017.salmon	ERP117892	6.16357	5.91709	5	402	TRUE	111.888	0.398438	PAO1	NA	NA	NA	NA	NA	NA	NA	NA	NA	PAO1
ERX3593018	ERX3593018.ERX3593018.salmon	ERP117892	6.14511	5.85984	4	399	TRUE	108.817	0.490924	PAO1	NA	NA	NA	NA	NA	NA	NA	NA	NA	PAO1
ERX3593019	ERX3593019.ERX3593019.salmon	ERP117892	6.13011	5.97404	5	405	TRUE	99.4853	0.617689	PAO1	NA	NA	NA	NA	NA	NA	NA	NA	NA	PAO1
ERX3593020	ERX3593020.ERX3593020.salmon	ERP117892	6.34724	6.37624	4	401	TRUE	66.7751	0.314509	PAO1	NA	NA	NA	NA	NA	NA	NA	NA	NA	PAO1
ERX3593021	ERX3593021.ERX3593021.salmon	ERP117892	6.3699	6.41816	4	402	TRUE	63.8479	0.324558	PAO1	NA	NA	NA	NA	NA	NA	NA	NA	NA	PAO1
ERX3593022	ERX3593022.ERX3593022.salmon	ERP117892	6.32309	6.3604	2	401	TRUE	64.8109	0.381269	PAO1	NA	NA	NA	NA	NA	NA	NA	NA	NA	PAO1
ERX3834789	ERX3834789.ERX3834789.salmon	ERP119441	5.73346	5.46284	10	412	TRUE	78.5587	0.885346	PAO1	NA	NA	NA	NA	NA	NA	NA	NA	NA	PAO1
ERX3834790	ERX3834790.ERX3834790.salmon	ERP119441	5.2195	5.56772	2	404	FALSE	NA	NA	PAO1	NA	NA	NA	NA	NA	NA	NA	NA	NA	PAO1
ERX3834791	ERX3834791.ERX3834791.salmon	ERP119441	5.73259	5.60088	6	407	FALSE	NA	NA	PAO1	NA	NA	NA	NA	NA	NA	NA	NA	NA	PAO1
ERX3834792	ERX3834792.ERX3834792.salmon	ERP119441	6.02101	5.90898	3	402	TRUE	78.7779	0.490728	PAO1	NA	NA	NA	NA	NA	NA	NA	NA	NA	PAO1
ERX3834793	ERX3834793.ERX3834793.salmon	ERP119441	6.01089	5.93993	5	403	TRUE	70.1617	0.672544	PAO1	NA	NA	NA	NA	NA	NA	NA	NA	NA	PAO1
ERX3834794	ERX3834794.ERX3834794.salmon	ERP119441	6.03802	5.9406	0	397	TRUE	64.8983	0.216575	PAO1	NA	NA	NA	NA	NA	NA	NA	NA	NA	PAO1
ERX3834795	ERX3834795.ERX3834795.salmon	ERP119441	5.99826	5.56991	4	404	FALSE	NA	NA	PAO1	NA	NA	NA	NA	NA	NA	NA	NA	NA	PAO1
ERX3834796	ERX3834796.ERX3834796.salmon	ERP119441	5.99465	5.59107	18	418	TRUE	78.0773	1.04075	PAO1	NA	NA	NA	NA	NA	NA	NA	NA	NA	PAO1
ERX3834797	ERX3834797.ERX3834797.salmon	ERP119441	6.0522	5.76064	5	406	TRUE	71.6684	0.586459	PAO1	NA	NA	NA	NA	NA	NA	NA	NA	NA	PAO1
ERX541571	ERX541571.ERX541571.salmon	ERP006680	5.32499	6.07688	80	359	TRUE	85.6385	2.60673	No annotation	NA	NA	NA	NA	NA	NA	NA	NA	NA	No annotation
ERX541572	ERX541572.ERX541572.salmon	ERP006680	5.20548	5.99297	54	341	TRUE	83.9317	5.67502	No annotation	NA	NA	NA	NA	NA	NA	NA	NA	NA	No annotation
ERX541573	ERX541573.ERX541573.salmon	ERP006680	4.66859	5.85792	33	281	TRUE	84.5929	2.78425	No annotation	NA	NA	NA	NA	NA	NA	NA	NA	NA	No annotation
ERX541574	ERX541574.ERX541574.salmon	ERP006680	5.04501	6.01419	60	287	TRUE	89.8321	2.47216	No annotation	NA	NA	NA	NA	NA	NA	NA	NA	NA	No annotation
ERX541575	ERX541575.ERX541575.salmon	ERP006680	4.96037	5.85216	60	309	TRUE	78.3464	4.11516	No annotation	NA	NA	NA	NA	NA	NA	NA	NA	NA	No annotation
ERX541576	ERX541576.ERX541576.salmon	ERP006680	5.32625	5.81879	72	331	TRUE	81.6146	3.77992	No annotation	NA	NA	NA	NA	NA	NA	NA	NA	NA	No annotation
ERX541577	ERX541577.ERX541577.salmon	ERP006680	5.05988	5.91625	49	303	TRUE	64.8067	4.1456	No annotation	NA	NA	NA	NA	NA	NA	NA	NA	NA	No annotation
ERX541578	ERX541578.ERX541578.salmon	ERP006680	4.8772	5.96935	71	309	TRUE	77.5245	4.00822	No annotation	NA	NA	NA	NA	NA	NA	NA	NA	NA	No annotation
ERX541579	ERX541579.ERX541579.salmon	ERP006680	5.56898	6.01393	57	335	TRUE	93.3928	2.77252	No annotation	NA	NA	NA	NA	NA	NA	NA	NA	NA	No annotation
ERX541580	ERX541580.ERX541580.salmon	ERP006680	5.32478	5.82692	38	333	TRUE	95.0175	2.86771	No annotation	NA	NA	NA	NA	NA	NA	NA	NA	NA	No annotation
ERX541581	ERX541581.ERX541581.salmon	ERP006680	4.71136	6.03009	50	348	TRUE	72.3833	3.3118	No annotation	NA	NA	NA	NA	NA	NA	NA	NA	NA	No annotation
ERX541582	ERX541582.ERX541582.salmon	ERP006680	3.93687	5.95728	74	330	TRUE	67.4315	3.44702	No annotation	NA	NA	NA	NA	NA	NA	NA	NA	NA	No annotation
ERX541583	ERX541583.ERX541583.salmon	ERP006680	4.88986	5.96062	38	274	TRUE	84.1001	2.82835	No annotation	NA	NA	NA	NA	NA	NA	NA	NA	NA	No annotation
ERX541584	ERX541584.ERX541584.salmon	ERP006680	5.0769	5.87367	29	267	TRUE	88.8166	2.56874	No annotation	NA	NA	NA	NA	NA	NA	NA	NA	NA	No annotation
ERX541585	ERX541585.ERX541585.salmon	ERP006680	5.82381	5.86014	41	314	TRUE	91.9506	2.7698	No annotation	NA	NA	NA	NA	NA	NA	NA	NA	NA	No annotation
ERX541586	ERX541586.ERX541586.salmon	ERP006680	6.01177	5.7952	67	311	TRUE	81.3366	4.2844	No annotation	NA	NA	NA	NA	NA	NA	NA	NA	NA	No annotation
ERX541587	ERX541587.ERX541587.salmon	ERP006680	5.29207	5.95066	43	309	TRUE	82.4022	3.69825	No annotation	NA	NA	NA	NA	NA	NA	NA	NA	NA	No annotation
ERX541588	ERX541588.ERX541588.salmon	ERP006680	6.15347	6.09724	41	265	TRUE	83.4605	3.3419	No annotation	NA	NA	NA	NA	NA	NA	NA	NA	NA	No annotation
ERX541589	ERX541589.ERX541589.salmon	ERP006680	4.65207	5.93376	52	319	TRUE	75.9233	1.39209	No annotation	NA	NA	NA	NA	NA	NA	NA	NA	NA	No annotation
ERX541590	ERX541590.ERX541590.salmon	ERP006680	5.45506	6.03313	34	286	TRUE	84.4699	2.63885	No annotation	NA	NA	NA	NA	NA	NA	NA	NA	NA	No annotation
ERX541591	ERX541591.ERX541591.salmon	ERP006680	6.16844	6.18143	36	451	TRUE	154.551	1.33451	No annotation	NA	NA	NA	NA	NA	NA	NA	NA	NA	No annotation
ERX541592	ERX541592.ERX541592.salmon	ERP006680	6.17896	6.26875	63	456	TRUE	150.517	1.51184	No annotation	NA	NA	NA	NA	NA	NA	NA	NA	NA	No annotation
ERX541593	ERX541593.ERX541593.salmon	ERP006680	6.10656	7.25126	41	302	FALSE	NA	NA	No annotation	NA	NA	NA	NA	NA	NA	NA	NA	NA	No annotation
ERX541594	ERX541594.ERX541594.salmon	ERP006680	6.27913	7.04866	59	303	FALSE	NA	NA	No annotation	NA	NA	NA	NA	NA	NA	NA	NA	NA	No annotation
ERX541595	ERX541595.ERX541595.salmon	ERP006680	5.7255	6.88549	35	301	TRUE	96.4636	2.49113	No annotation	NA	NA	NA	NA	NA	NA	NA	NA	NA	No annotation
ERX541596	ERX541596.ERX541596.salmon	ERP006680	5.75957	6.60657	29	250	TRUE	92.1056	2.58205	No annotation	NA	NA	NA	NA	NA	NA	NA	NA	NA	No annotation
ERX676205	ERX676205.ERX676205.salmon	ERP009286	6.43029	6.31863	39	452	TRUE	63.5612	1.45288	PAO1	NA	NA	NA	NA	NA	NA	NA	NA	NA	PAO1
ERX676206	ERX676206.ERX676206.salmon	ERP009286	6.09076	6.10604	50	462	TRUE	78.0253	1.77632	PAO1	NA	NA	NA	NA	NA	NA	NA	NA	NA	PAO1
ERX676207	ERX676207.ERX676207.salmon	ERP009286	6.48552	6.32416	16	428	TRUE	76.4264	1.44536	PAO1	NA	NA	NA	NA	NA	NA	NA	NA	NA	PAO1
ERX676208	ERX676208.ERX676208.salmon	ERP009286	6.47064	6.29429	10	424	TRUE	85.5902	1.14206	PAO1	NA	NA	NA	NA	NA	NA	NA	NA	NA	PAO1
ERX676209	ERX676209.ERX676209.salmon	ERP009286	6.25898	6.39803	51	472	TRUE	67.5729	1.80217	PAO1	NA	NA	NA	NA	NA	NA	NA	NA	NA	PAO1
ERX676210	ERX676210.ERX676210.salmon	ERP009286	6.16869	6.29887	63	474	TRUE	73.9365	1.95652	PAO1	NA	NA	NA	NA	NA	NA	NA	NA	NA	PAO1
ERX676211	ERX676211.ERX676211.salmon	ERP009286	6.22499	6.30676	61	481	TRUE	70.1762	1.91129	PAO1	NA	NA	NA	NA	NA	NA	NA	NA	NA	PAO1
ERX676212	ERX676212.ERX676212.salmon	ERP009286	6.04112	6.11556	47	471	TRUE	73.2697	2.05646	PAO1	NA	NA	NA	NA	NA	NA	NA	NA	NA	PAO1
ERX676213	ERX676213.ERX676213.salmon	ERP009286	6.11585	5.97404	52	472	TRUE	74.5652	1.80466	PAO1	NA	NA	NA	NA	NA	NA	NA	NA	NA	PAO1
ERX676214	ERX676214.ERX676214.salmon	ERP009286	6.01186	6.07462	60	484	TRUE	75.9888	2.08353	PAO1	NA	NA	NA	NA	NA	NA	NA	NA	NA	PAO1
ERX676215	ERX676215.ERX676215.salmon	ERP009286	6.04298	5.91955	44	462	TRUE	73.7389	1.8708	PAO1	NA	NA	NA	NA	NA	NA	NA	NA	NA	PAO1
ERX676216	ERX676216.ERX676216.salmon	ERP009286	6.02445	6.03401	48	475	TRUE	73.7741	3.23596	PAO1	NA	NA	NA	NA	NA	NA	NA	NA	NA	PAO1
SRX1017131	SRX1017131.SRX1017131.salmon	SRP057994	5.08432	6.51881	269	672	FALSE	NA	NA	PAO1	3420	BioProject: https://www.ncbi.nlm.nih.gov/bioproject/PRJNA283002 SRA: https://www.ncbi.nlm.nih.gov/sra?term=SRP057994	NA	NA	LB	NA	SRA: https://www.ncbi.nlm.nih.gov/sra?term=SRX1017131	GSE68534	Using RNA Seq to define the regulon of the Pseudomonas aeruginosa transcription factor Anr in low-oxygen colony biofilms.	PAO1
SRX1017132	SRX1017132.SRX1017132.salmon	SRP057994	5.03588	6.47458	257	659	FALSE	NA	NA	PAO1	3421	BioProject: https://www.ncbi.nlm.nih.gov/bioproject/PRJNA283002 SRA: https://www.ncbi.nlm.nih.gov/sra?term=SRP057994	NA	NA	LB	NA	SRA: https://www.ncbi.nlm.nih.gov/sra?term=SRX1017132	GSE68534	Using RNA Seq to define the regulon of the Pseudomonas aeruginosa transcription factor Anr in low-oxygen colony biofilms.	PAO1
SRX1017133	SRX1017133.SRX1017133.salmon	SRP057994	5.34243	6.96185	408	817	TRUE	103.377	8.52879	PAO1	3422	BioProject: https://www.ncbi.nlm.nih.gov/bioproject/PRJNA283002 SRA: https://www.ncbi.nlm.nih.gov/sra?term=SRP057994	NA	NA	LB	NA	SRA: https://www.ncbi.nlm.nih.gov/sra?term=SRX1017133	GSE68534	Using RNA Seq to define the regulon of the Pseudomonas aeruginosa transcription factor Anr in low-oxygen colony biofilms.	PAO1
SRX1017134	SRX1017134.SRX1017134.salmon	SRP057994	5.18814	6.79783	208	617	FALSE	NA	NA	PAO1	3423	BioProject: https://www.ncbi.nlm.nih.gov/bioproject/PRJNA283002 SRA: https://www.ncbi.nlm.nih.gov/sra?term=SRP057994	NA	NA	LB	NA	SRA: https://www.ncbi.nlm.nih.gov/sra?term=SRX1017134	GSE68534	Using RNA Seq to define the regulon of the Pseudomonas aeruginosa transcription factor Anr in low-oxygen colony biofilms.	PAO1
SRX1017135	SRX1017135.SRX1017135.salmon	SRP057994	5.26137	6.43527	275	499	TRUE	25.1662	4.96065	No annotation	3416	BioProject: https://www.ncbi.nlm.nih.gov/bioproject/PRJNA283002 SRA: https://www.ncbi.nlm.nih.gov/sra?term=SRP057994	NA	NA	LB	NA	SRA: https://www.ncbi.nlm.nih.gov/sra?term=SRX1017135	GSE68534	Using RNA Seq to define the regulon of the Pseudomonas aeruginosa transcription factor Anr in low-oxygen colony biofilms.	No annotation
SRX1017136	SRX1017136.SRX1017136.salmon	SRP057994	5.36914	6.43187	256	465	TRUE	32.4328	4.27028	No annotation	3417	BioProject: https://www.ncbi.nlm.nih.gov/bioproject/PRJNA283002 SRA: https://www.ncbi.nlm.nih.gov/sra?term=SRP057994	NA	NA	LB	NA	SRA: https://www.ncbi.nlm.nih.gov/sra?term=SRX1017136	GSE68534	Using RNA Seq to define the regulon of the Pseudomonas aeruginosa transcription factor Anr in low-oxygen colony biofilms.	No annotation
SRX1017137	SRX1017137.SRX1017137.salmon	SRP057994	5.31133	6.48292	280	496	TRUE	24.4553	4.04263	No annotation	3418	BioProject: https://www.ncbi.nlm.nih.gov/bioproject/PRJNA283002 SRA: https://www.ncbi.nlm.nih.gov/sra?term=SRP057994	NA	NA	LB	NA	SRA: https://www.ncbi.nlm.nih.gov/sra?term=SRX1017137	GSE68534	Using RNA Seq to define the regulon of the Pseudomonas aeruginosa transcription factor Anr in low-oxygen colony biofilms.	No annotation
SRX1017138	SRX1017138.SRX1017138.salmon	SRP057994	5.22754	6.35581	313	534	TRUE	23.8219	5.20182	No annotation	3419	BioProject: https://www.ncbi.nlm.nih.gov/bioproject/PRJNA283002 SRA: https://www.ncbi.nlm.nih.gov/sra?term=SRP057994	NA	NA	LB	NA	SRA: https://www.ncbi.nlm.nih.gov/sra?term=SRX1017138	GSE68534	Using RNA Seq to define the regulon of the Pseudomonas aeruginosa transcription factor Anr in low-oxygen colony biofilms.	No annotation
SRX105195	SRX105195.SRX105195.salmon	SRP009257	6.3212	6.25558	225	86	TRUE	2.02704	61.643	PA14	NA	NA	NA	NA	NA	NA	NA	NA	NA	PA14
SRX105196	SRX105196.SRX105196.salmon	SRP009257	6.31255	6.25589	262	121	TRUE	2.61443	60.0829	PA14	NA	NA	NA	NA	NA	NA	NA	NA	NA	PA14
SRX105197	SRX105197.SRX105197.salmon	SRP009257	5.75065	5.94373	303	171	TRUE	4.48653	78.9131	PA14	NA	NA	NA	NA	NA	NA	NA	NA	NA	PA14
SRX105199	SRX105199.SRX105199.salmon	SRP009257	5.79646	5.85638	268	120	TRUE	5.79222	76.7093	PA14	NA	NA	NA	NA	NA	NA	NA	NA	NA	PA14
SRX105200	SRX105200.SRX105200.salmon	SRP009257	6.23751	6.59558	555	454	TRUE	18.328	86.7642	PA14	NA	NA	NA	NA	NA	NA	NA	NA	NA	PA14
SRX105201	SRX105201.SRX105201.salmon	SRP009257	6.2933	6.60549	630	536	TRUE	13.949	52.2342	PA14	NA	NA	NA	NA	NA	NA	NA	NA	NA	PA14
SRX105202	SRX105202.SRX105202.salmon	SRP009257	5.95808	6.3867	295	154	TRUE	10.296	92.6523	PA14	NA	NA	NA	NA	NA	NA	NA	NA	NA	PA14
SRX105203	SRX105203.SRX105203.salmon	SRP009257	6.14825	6.68614	324	186	TRUE	6.85002	86.8508	PA14	NA	NA	NA	NA	NA	NA	NA	NA	NA	PA14
SRX1074666	SRX1074666.SRX1074666.salmon	SRP059932	6.08044	5.67431	182	16	TRUE	1.30771	90.2123	PA14	NA	NA	NA	NA	NA	NA	NA	NA	NA	PA14
SRX1074702	SRX1074702.SRX1074702.salmon	SRP059932	6.56658	6.86284	195	26	FALSE	NA	NA	PA14	NA	NA	NA	NA	NA	NA	NA	NA	NA	PA14
SRX1074724	SRX1074724.SRX1074724.salmon	SRP059932	6.0501	5.80637	183	9	TRUE	1.0784	82.9127	PA14	NA	NA	NA	NA	NA	NA	NA	NA	NA	PA14
SRX1074735	SRX1074735.SRX1074735.salmon	SRP059932	6.09221	5.82907	182	9	TRUE	1.44045	84.9898	PA14	NA	NA	NA	NA	NA	NA	NA	NA	NA	PA14
SRX1074739	SRX1074739.SRX1074739.salmon	SRP059932	6.53828	7.08195	212	39	FALSE	NA	NA	PA14	NA	NA	NA	NA	NA	NA	NA	NA	NA	PA14
SRX1075198	SRX1075198.SRX1075198.salmon	SRP059932	6.54846	7.07515	201	34	FALSE	NA	NA	PA14	NA	NA	NA	NA	NA	NA	NA	NA	NA	PA14
SRX1075200	SRX1075200.SRX1075200.salmon	SRP059932	6.56399	7.05374	189	17	FALSE	NA	NA	PA14	NA	NA	NA	NA	NA	NA	NA	NA	NA	PA14
SRX1092629	SRX1092629.SRX1092629.salmon	SRP060723	6.47347	6.35618	136	293	TRUE	0.975451	3.72548	No annotation	NA	NA	NA	NA	NA	NA	NA	NA	NA	No annotation
SRX1092631	SRX1092631.SRX1092631.salmon	SRP060732	6.43434	6.51947	126	304	TRUE	16.7277	3.43703	No annotation	NA	NA	NA	NA	NA	NA	NA	NA	NA	No annotation
SRX1093353	SRX1093353.SRX1093353.salmon	SRP060772	6.22822	6.21805	133	208	TRUE	21.1708	7.47608	No annotation	NA	NA	NA	NA	NA	NA	NA	NA	NA	No annotation
SRX1093373	SRX1093373.SRX1093373.salmon	SRP060774	6.45014	6.34168	115	281	TRUE	15.1299	1.95905	No annotation	NA	NA	NA	NA	NA	NA	NA	NA	NA	No annotation
SRX1093550	SRX1093550.SRX1093550.salmon	SRP060732	6.28814	6.3093	138	3	TRUE	0.187606	90.3769	No annotation	NA	NA	NA	NA	NA	NA	NA	NA	NA	No annotation
SRX1093595	SRX1093595.SRX1093595.salmon	SRP060796	6.51054	6.49151	116	230	TRUE	15.0153	1.86265	No annotation	NA	NA	NA	NA	NA	NA	NA	NA	NA	No annotation
SRX1093605	SRX1093605.SRX1093605.salmon	SRP060797	6.32783	6.40779	126	297	TRUE	25.471	8.59136	No annotation	NA	NA	NA	NA	NA	NA	NA	NA	NA	No annotation
SRX1093607	SRX1093607.SRX1093607.salmon	SRP060807	6.4098	6.27328	117	266	TRUE	18.4369	5.46229	No annotation	NA	NA	NA	NA	NA	NA	NA	NA	NA	No annotation
SRX1093612	SRX1093612.SRX1093612.salmon	SRP060809	6.28075	6.37809	117	188	TRUE	24.1685	7.13831	No annotation	NA	NA	NA	NA	NA	NA	NA	NA	NA	No annotation
SRX1093618	SRX1093618.SRX1093618.salmon	SRP060816	6.48019	6.54351	133	235	TRUE	23.2417	7.33487	No annotation	NA	NA	NA	NA	NA	NA	NA	NA	NA	No annotation
SRX1093691	SRX1093691.SRX1093691.salmon	SRP060831	6.43567	6.20091	118	295	TRUE	12.8126	1.8601	No annotation	NA	NA	NA	NA	NA	NA	NA	NA	NA	No annotation
SRX1093710	SRX1093710.SRX1093710.salmon	SRP060827	6.32116	6.21359	127	265	TRUE	11.96	5.14437	No annotation	NA	NA	NA	NA	NA	NA	NA	NA	NA	No annotation
SRX1093821	SRX1093821.SRX1093821.salmon	SRP060849	6.72865	6.88912	115	214	FALSE	NA	NA	No annotation	NA	NA	NA	NA	NA	NA	NA	NA	NA	No annotation
SRX1093831	SRX1093831.SRX1093831.salmon	SRP060853	6.39825	6.17644	134	263	TRUE	1.10937	4.04562	No annotation	NA	NA	NA	NA	NA	NA	NA	NA	NA	No annotation
SRX1093834	SRX1093834.SRX1093834.salmon	SRP060851	6.383	6.40124	131	295	TRUE	31.7727	9.61259	No annotation	NA	NA	NA	NA	NA	NA	NA	NA	NA	No annotation
SRX1093835	SRX1093835.SRX1093835.salmon	SRP060827	6.47199	6.29203	134	263	TRUE	0.97144	4.60439	No annotation	NA	NA	NA	NA	NA	NA	NA	NA	NA	No annotation
SRX1093840	SRX1093840.SRX1093840.salmon	SRP060862	6.45922	6.24675	127	215	TRUE	13.8138	3.33464	No annotation	NA	NA	NA	NA	NA	NA	NA	NA	NA	No annotation
SRX1093851	SRX1093851.SRX1093851.salmon	SRP060831	6.43967	6.47894	122	302	TRUE	13.6409	2.24832	No annotation	NA	NA	NA	NA	NA	NA	NA	NA	NA	No annotation
SRX1093876	SRX1093876.SRX1093876.salmon	SRP060879	6.25197	6.3982	129	235	TRUE	23.7745	8.64164	No annotation	NA	NA	NA	NA	NA	NA	NA	NA	NA	No annotation
SRX1094207	SRX1094207.SRX1094207.salmon	SRP060893	6.51283	6.55768	139	281	TRUE	21.4119	5.6147	No annotation	NA	NA	NA	NA	NA	NA	NA	NA	NA	No annotation
SRX1094232	SRX1094232.SRX1094232.salmon	SRP060905	6.23626	6.14257	143	228	TRUE	23.5636	8.62101	No annotation	NA	NA	NA	NA	NA	NA	NA	NA	NA	No annotation
SRX1094234	SRX1094234.SRX1094234.salmon	SRP060904	6.57135	6.75239	138	3	FALSE	NA	NA	No annotation	NA	NA	NA	NA	NA	NA	NA	NA	NA	No annotation
SRX1094241	SRX1094241.SRX1094241.salmon	SRP060912	6.44034	6.17576	148	221	TRUE	0.187889	10.5935	No annotation	NA	NA	NA	NA	NA	NA	NA	NA	NA	No annotation
SRX1094249	SRX1094249.SRX1094249.salmon	SRP060917	6.45691	7.21344	137	267	FALSE	NA	NA	No annotation	NA	NA	NA	NA	NA	NA	NA	NA	NA	No annotation
SRX1094257	SRX1094257.SRX1094257.salmon	SRP060925	6.41524	6.25763	127	279	TRUE	15.2967	2.14708	No annotation	NA	NA	NA	NA	NA	NA	NA	NA	NA	No annotation
SRX1094274	SRX1094274.SRX1094274.salmon	SRP060943	6.49472	6.42256	93	202	TRUE	19.9193	8.78707	No annotation	NA	NA	NA	NA	NA	NA	NA	NA	NA	No annotation
SRX1094280	SRX1094280.SRX1094280.salmon	SRP060940	6.45477	6.40772	146	217	TRUE	0.163455	12.655	No annotation	NA	NA	NA	NA	NA	NA	NA	NA	NA	No annotation
SRX1094281	SRX1094281.SRX1094281.salmon	SRP060948	6.45321	6.8401	104	277	FALSE	NA	NA	No annotation	NA	NA	NA	NA	NA	NA	NA	NA	NA	No annotation
SRX1094285	SRX1094285.SRX1094285.salmon	SRP060945	6.42785	6.54009	160	270	TRUE	17.0208	5.87002	No annotation	NA	NA	NA	NA	NA	NA	NA	NA	NA	No annotation
SRX1094294	SRX1094294.SRX1094294.salmon	SRP060953	6.18727	6.07631	172	8	TRUE	1.09219	79.9632	No annotation	NA	NA	NA	NA	NA	NA	NA	NA	NA	No annotation
SRX1094297	SRX1094297.SRX1094297.salmon	SRP060956	6.52912	6.79229	143	303	TRUE	1.3555	4.74417	No annotation	NA	NA	NA	NA	NA	NA	NA	NA	NA	No annotation
SRX1094299	SRX1094299.SRX1094299.salmon	SRP060958	6.34922	6.38801	128	293	TRUE	27.5617	7.55579	No annotation	NA	NA	NA	NA	NA	NA	NA	NA	NA	No annotation
SRX1094303	SRX1094303.SRX1094303.salmon	SRP060925	6.24189	6.16264	117	299	TRUE	20.1514	4.23502	No annotation	NA	NA	NA	NA	NA	NA	NA	NA	NA	No annotation
SRX1094308	SRX1094308.SRX1094308.salmon	SRP060963	6.35151	6.45501	99	259	TRUE	19.1152	7.10368	No annotation	NA	NA	NA	NA	NA	NA	NA	NA	NA	No annotation
SRX1094314	SRX1094314.SRX1094314.salmon	SRP060965	6.46482	6.32136	127	207	TRUE	0.379678	12.6072	No annotation	NA	NA	NA	NA	NA	NA	NA	NA	NA	No annotation
SRX1094317	SRX1094317.SRX1094317.salmon	SRP060851	6.45858	6.57009	159	294	TRUE	24.0103	6.07191	No annotation	NA	NA	NA	NA	NA	NA	NA	NA	NA	No annotation
SRX1094326	SRX1094326.SRX1094326.salmon	SRP060945	6.34981	6.29069	122	279	TRUE	26.6508	8.14457	No annotation	NA	NA	NA	NA	NA	NA	NA	NA	NA	No annotation
SRX1094396	SRX1094396.SRX1094396.salmon	SRP060997	6.35836	6.20006	147	287	TRUE	1.25379	3.73748	No annotation	NA	NA	NA	NA	NA	NA	NA	NA	NA	No annotation
SRX1094404	SRX1094404.SRX1094404.salmon	SRP060998	6.41121	6.55743	160	273	TRUE	19.9472	5.92477	No annotation	NA	NA	NA	NA	NA	NA	NA	NA	NA	No annotation
SRX1094412	SRX1094412.SRX1094412.salmon	SRP060732	6.44592	6.358	115	284	TRUE	12.3979	2.25499	No annotation	NA	NA	NA	NA	NA	NA	NA	NA	NA	No annotation
SRX1094420	SRX1094420.SRX1094420.salmon	SRP060953	6.34585	6.33479	111	282	TRUE	13.8625	2.24548	No annotation	NA	NA	NA	NA	NA	NA	NA	NA	NA	No annotation
SRX1094422	SRX1094422.SRX1094422.salmon	SRP061016	6.3917	6.34017	109	263	TRUE	23.1764	6.23115	No annotation	NA	NA	NA	NA	NA	NA	NA	NA	NA	No annotation
SRX1094431	SRX1094431.SRX1094431.salmon	SRP060809	6.45681	6.31454	107	261	TRUE	17.133	6.9686	No annotation	NA	NA	NA	NA	NA	NA	NA	NA	NA	No annotation
SRX1094468	SRX1094468.SRX1094468.salmon	SRP061030	6.40766	6.39475	151	2	TRUE	0.291157	72.4803	No annotation	NA	NA	NA	NA	NA	NA	NA	NA	NA	No annotation
SRX1094469	SRX1094469.SRX1094469.salmon	SRP061029	6.55024	6.77209	109	283	FALSE	NA	NA	No annotation	NA	NA	NA	NA	NA	NA	NA	NA	NA	No annotation
SRX1094570	SRX1094570.SRX1094570.salmon	SRP061042	6.453	6.51138	168	268	TRUE	18.0419	7.25783	No annotation	NA	NA	NA	NA	NA	NA	NA	NA	NA	No annotation
SRX1094578	SRX1094578.SRX1094578.salmon	SRP061047	6.29831	6.28341	120	214	TRUE	26.4239	9.31601	No annotation	NA	NA	NA	NA	NA	NA	NA	NA	NA	No annotation
SRX1094580	SRX1094580.SRX1094580.salmon	SRP060905	6.32399	6.40603	123	287	TRUE	22.375	6.80775	No annotation	NA	NA	NA	NA	NA	NA	NA	NA	NA	No annotation
SRX1094590	SRX1094590.SRX1094590.salmon	SRP061052	6.46525	6.47852	132	277	TRUE	19.5007	7.47809	No annotation	NA	NA	NA	NA	NA	NA	NA	NA	NA	No annotation
SRX1094598	SRX1094598.SRX1094598.salmon	SRP060831	6.18231	6.1563	152	2	TRUE	0.263783	89.7455	No annotation	NA	NA	NA	NA	NA	NA	NA	NA	NA	No annotation
SRX1096530	SRX1096530.SRX1096530.salmon	SRP061072	6.49561	7.16737	145	253	FALSE	NA	NA	No annotation	NA	NA	NA	NA	NA	NA	NA	NA	NA	No annotation
SRX1096532	SRX1096532.SRX1096532.salmon	SRP061071	6.38776	6.4487	163	224	TRUE	0.705854	12.1282	No annotation	NA	NA	NA	NA	NA	NA	NA	NA	NA	No annotation
SRX1096534	SRX1096534.SRX1096534.salmon	SRP061076	6.436	6.34351	89	209	TRUE	23.6885	9.36659	No annotation	NA	NA	NA	NA	NA	NA	NA	NA	NA	No annotation
SRX1096535	SRX1096535.SRX1096535.salmon	SRP060925	6.16541	5.88471	170	27	TRUE	1.21997	74.8747	No annotation	NA	NA	NA	NA	NA	NA	NA	NA	NA	No annotation
SRX1096537	SRX1096537.SRX1096537.salmon	SRP060963	6.28758	6.24926	103	197	TRUE	22.8688	7.97494	No annotation	NA	NA	NA	NA	NA	NA	NA	NA	NA	No annotation
SRX1096554	SRX1096554.SRX1096554.salmon	SRP061087	6.7292	6.96698	137	2	FALSE	NA	NA	No annotation	NA	NA	NA	NA	NA	NA	NA	NA	NA	No annotation
SRX1096556	SRX1096556.SRX1096556.salmon	SRP060912	6.46035	6.58079	140	235	TRUE	20.7621	6.70157	No annotation	NA	NA	NA	NA	NA	NA	NA	NA	NA	No annotation
SRX1096559	SRX1096559.SRX1096559.salmon	SRP061083	6.30492	6.30615	123	220	TRUE	25.0693	7.65781	No annotation	NA	NA	NA	NA	NA	NA	NA	NA	NA	No annotation
SRX1096728	SRX1096728.SRX1096728.salmon	SRP061093	6.5014	6.40489	150	222	TRUE	0.211625	13.8539	No annotation	NA	NA	NA	NA	NA	NA	NA	NA	NA	No annotation
SRX1096730	SRX1096730.SRX1096730.salmon	SRP060853	6.31398	6.10948	114	249	TRUE	20.398	4.83297	No annotation	NA	NA	NA	NA	NA	NA	NA	NA	NA	No annotation
SRX1096802	SRX1096802.SRX1096802.salmon	SRP061105	6.23409	6.32986	147	243	TRUE	21.5284	7.34143	No annotation	NA	NA	NA	NA	NA	NA	NA	NA	NA	No annotation
SRX1096882	SRX1096882.SRX1096882.salmon	SRP061116	6.48537	6.33076	132	254	TRUE	1.07418	4.17278	No annotation	NA	NA	NA	NA	NA	NA	NA	NA	NA	No annotation
SRX1096888	SRX1096888.SRX1096888.salmon	SRP061122	6.31178	6.31173	152	3	TRUE	0.21013	89.5669	No annotation	NA	NA	NA	NA	NA	NA	NA	NA	NA	No annotation
SRX1096895	SRX1096895.SRX1096895.salmon	SRP060862	6.49413	6.38108	140	259	TRUE	0.952772	4.22904	No annotation	NA	NA	NA	NA	NA	NA	NA	NA	NA	No annotation
SRX1096896	SRX1096896.SRX1096896.salmon	SRP061128	6.45801	6.53877	121	224	TRUE	14.419	2.52149	No annotation	NA	NA	NA	NA	NA	NA	NA	NA	NA	No annotation
SRX1096897	SRX1096897.SRX1096897.salmon	SRP061127	6.49633	6.6973	134	216	TRUE	24.4007	6.22855	No annotation	NA	NA	NA	NA	NA	NA	NA	NA	NA	No annotation
SRX1096902	SRX1096902.SRX1096902.salmon	SRP061129	5.14548	5.51867	4661	4974	FALSE	NA	NA	No annotation	NA	NA	NA	NA	NA	NA	NA	NA	NA	No annotation
SRX1096904	SRX1096904.SRX1096904.salmon	SRP061116	6.43214	6.46667	127	257	TRUE	14.0916	2.15987	No annotation	NA	NA	NA	NA	NA	NA	NA	NA	NA	No annotation
SRX1096907	SRX1096907.SRX1096907.salmon	SRP061130	6.47399	6.40659	134	245	TRUE	1.90151	4.05218	No annotation	NA	NA	NA	NA	NA	NA	NA	NA	NA	No annotation
SRX1096908	SRX1096908.SRX1096908.salmon	SRP060851	6.4374	6.21348	138	220	TRUE	0.506793	12.7067	No annotation	NA	NA	NA	NA	NA	NA	NA	NA	NA	No annotation
SRX1096968	SRX1096968.SRX1096968.salmon	SRP061145	6.43416	7.15341	137	279	FALSE	NA	NA	No annotation	NA	NA	NA	NA	NA	NA	NA	NA	NA	No annotation
SRX1096972	SRX1096972.SRX1096972.salmon	SRP061083	6.46162	6.48432	120	274	TRUE	20.0536	7.26507	No annotation	NA	NA	NA	NA	NA	NA	NA	NA	NA	No annotation
SRX1096978	SRX1096978.SRX1096978.salmon	SRP060945	6.41106	6.20406	153	219	TRUE	0.193308	12.6462	No annotation	NA	NA	NA	NA	NA	NA	NA	NA	NA	No annotation
SRX1096980	SRX1096980.SRX1096980.salmon	SRP061127	6.48436	6.24809	146	218	TRUE	0.149494	12.8551	No annotation	NA	NA	NA	NA	NA	NA	NA	NA	NA	No annotation
SRX1096982	SRX1096982.SRX1096982.salmon	SRP061151	6.04597	5.94494	142	298	TRUE	1.1327	4.6916	No annotation	NA	NA	NA	NA	NA	NA	NA	NA	NA	No annotation
SRX1096986	SRX1096986.SRX1096986.salmon	SRP061150	6.35073	6.74389	109	275	TRUE	16.1097	2.36559	No annotation	NA	NA	NA	NA	NA	NA	NA	NA	NA	No annotation
SRX1096993	SRX1096993.SRX1096993.salmon	SRP060953	6.3491	6.28362	124	304	TRUE	15.2925	3.66603	No annotation	NA	NA	NA	NA	NA	NA	NA	NA	NA	No annotation
SRX1096997	SRX1096997.SRX1096997.salmon	SRP061152	6.57469	6.76026	119	253	FALSE	NA	NA	No annotation	NA	NA	NA	NA	NA	NA	NA	NA	NA	No annotation
SRX1097008	SRX1097008.SRX1097008.salmon	SRP060862	6.53001	6.39187	140	285	TRUE	1.0103	5.18547	No annotation	NA	NA	NA	NA	NA	NA	NA	NA	NA	No annotation
SRX1097009	SRX1097009.SRX1097009.salmon	SRP061155	6.52251	6.55994	125	302	TRUE	19.942	2.50362	No annotation	NA	NA	NA	NA	NA	NA	NA	NA	NA	No annotation
SRX1097013	SRX1097013.SRX1097013.salmon	SRP061157	4.48015	5.57795	4754	5082	FALSE	NA	NA	No annotation	NA	NA	NA	NA	NA	NA	NA	NA	NA	No annotation
SRX1100224	SRX1100224.SRX1100224.salmon	SRP060687	4.5284	6.0003	881	1196	FALSE	NA	NA	PAO1	NA	NA	NA	NA	NA	NA	NA	NA	NA	PAO1
SRX1100225	SRX1100225.SRX1100225.salmon	SRP060687	5.50464	6.62101	187	496	TRUE	20.242	1.81144	PAO1	NA	NA	NA	NA	NA	NA	NA	NA	NA	PAO1
SRX1100226	SRX1100226.SRX1100226.salmon	SRP060687	4.57469	6.97482	176	479	FALSE	NA	NA	PAO1	NA	NA	NA	NA	NA	NA	NA	NA	NA	PAO1
SRX1100227	SRX1100227.SRX1100227.salmon	SRP060687	3.75477	6.02876	145	457	TRUE	28.8873	1.94681	PAO1	NA	NA	NA	NA	NA	NA	NA	NA	NA	PAO1
SRX1118953	SRX1118953.SRX1118953.salmon	SRP061622	6.15816	5.68795	88	508	TRUE	91.9331	2.78609	PAO1	NA	NA	NA	NA	NA	NA	NA	NA	NA	PAO1
SRX1118956	SRX1118956.SRX1118956.salmon	SRP061622	6.2109	5.72083	121	541	TRUE	90.1233	3.32572	PAO1	NA	NA	NA	NA	NA	NA	NA	NA	NA	PAO1
SRX1119735	SRX1119735.SRX1119735.salmon	SRP061622	6.19769	5.74109	312	718	TRUE	89.8893	6.59906	PAO1	NA	NA	NA	NA	NA	NA	NA	NA	NA	PAO1
SRX1120676	SRX1120676.SRX1120676.salmon	SRP061622	6.26557	5.96342	148	566	TRUE	83.6632	4.2179	PAO1	NA	NA	NA	NA	NA	NA	NA	NA	NA	PAO1
SRX1127442	SRX1127442.SRX1127442.salmon	SRP061883	5.33316	5.77421	2041	1846	FALSE	NA	NA	PA14	3364	BioProject: https://www.ncbi.nlm.nih.gov/bioproject/PRJNA291596 SRA: https://www.ncbi.nlm.nih.gov/sra?term=SRP061883	PA14	NA	LB	tissue type: outer membrane vesicles (OMVs)	SRA: https://www.ncbi.nlm.nih.gov/sra?term=SRX1127442	GSE71598	short RNA-Seq of Pseudomonas aeruginosa outer membrane vesicles (OMVs) and whole cells	PA14
SRX1127443	SRX1127443.SRX1127443.salmon	SRP061883	5.7409	6.24423	1312	1098	FALSE	NA	NA	PA14	3365	BioProject: https://www.ncbi.nlm.nih.gov/bioproject/PRJNA291596 SRA: https://www.ncbi.nlm.nih.gov/sra?term=SRP061883	PA14	NA	LB	tissue type: outer membrane vesicles (OMVs)	SRA: https://www.ncbi.nlm.nih.gov/sra?term=SRX1127443	GSE71598	short RNA-Seq of Pseudomonas aeruginosa outer membrane vesicles (OMVs) and whole cells	PA14
SRX1127444	SRX1127444.SRX1127444.salmon	SRP061883	6.30067	6.13024	955	800	TRUE	25.7156	66.4433	PA14	3366	BioProject: https://www.ncbi.nlm.nih.gov/bioproject/PRJNA291596 SRA: https://www.ncbi.nlm.nih.gov/sra?term=SRP061883	PA14	NA	LB	tissue type: outer membrane vesicles (OMVs)	SRA: https://www.ncbi.nlm.nih.gov/sra?term=SRX1127444	GSE71598	short RNA-Seq of Pseudomonas aeruginosa outer membrane vesicles (OMVs) and whole cells	PA14
SRX1127445	SRX1127445.SRX1127445.salmon	SRP061883	5.56017	5.33913	361	197	TRUE	6.83874	64.5466	PA14	3367	BioProject: https://www.ncbi.nlm.nih.gov/bioproject/PRJNA291596 SRA: https://www.ncbi.nlm.nih.gov/sra?term=SRP061883	PA14	NA	LB	tissue type: whole cells	SRA: https://www.ncbi.nlm.nih.gov/sra?term=SRX1127445	GSE71598	short RNA-Seq of Pseudomonas aeruginosa outer membrane vesicles (OMVs) and whole cells	PA14
SRX1127446	SRX1127446.SRX1127446.salmon	SRP061883	5.81616	5.54459	358	183	TRUE	6.88477	73.9366	PA14	3368	BioProject: https://www.ncbi.nlm.nih.gov/bioproject/PRJNA291596 SRA: https://www.ncbi.nlm.nih.gov/sra?term=SRP061883	PA14	NA	LB	tissue type: whole cells	SRA: https://www.ncbi.nlm.nih.gov/sra?term=SRX1127446	GSE71598	short RNA-Seq of Pseudomonas aeruginosa outer membrane vesicles (OMVs) and whole cells	PA14
SRX1127447	SRX1127447.SRX1127447.salmon	SRP061883	0	0	5515	5834	FALSE	NA	NA	PA14	3369	BioProject: https://www.ncbi.nlm.nih.gov/bioproject/PRJNA291596 SRA: https://www.ncbi.nlm.nih.gov/sra?term=SRP061883	PA14	NA	LB	tissue type: whole cells	SRA: https://www.ncbi.nlm.nih.gov/sra?term=SRX1127447	GSE71598	short RNA-Seq of Pseudomonas aeruginosa outer membrane vesicles (OMVs) and whole cells	PA14
SRX1140450	SRX1140450.SRX1140450.salmon	SRP062215	5.68443	5.85417	121	527	TRUE	100.283	3.8095	PAO1	NA	NA	NA	NA	NA	NA	NA	NA	NA	PAO1
SRX1140451	SRX1140451.SRX1140451.salmon	SRP062215	5.61495	5.71734	67	470	TRUE	77.6321	2.42676	PAO1	NA	NA	NA	NA	NA	NA	NA	NA	NA	PAO1
SRX1140452	SRX1140452.SRX1140452.salmon	SRP062215	5.59152	5.52411	89	488	TRUE	97.6419	3.60615	PAO1	NA	NA	NA	NA	NA	NA	NA	NA	NA	PAO1
SRX1140453	SRX1140453.SRX1140453.salmon	SRP062215	5.59573	5.37836	40	434	TRUE	90.1173	2.4326	PAO1	NA	NA	NA	NA	NA	NA	NA	NA	NA	PAO1
SRX1140454	SRX1140454.SRX1140454.salmon	SRP062215	5.73354	5.75654	430	836	TRUE	83.0557	7.21424	PAO1	NA	NA	NA	NA	NA	NA	NA	NA	NA	PAO1
SRX1140455	SRX1140455.SRX1140455.salmon	SRP062215	5.78926	5.70921	332	740	TRUE	91.8563	5.79962	PAO1	NA	NA	NA	NA	NA	NA	NA	NA	NA	PAO1
SRX1140456	SRX1140456.SRX1140456.salmon	SRP062215	5.47326	5.63072	352	756	TRUE	119.526	7.45864	PAO1	NA	NA	NA	NA	NA	NA	NA	NA	NA	PAO1
SRX1140457	SRX1140457.SRX1140457.salmon	SRP062215	5.40209	5.23391	274	677	FALSE	NA	NA	PAO1	NA	NA	NA	NA	NA	NA	NA	NA	NA	PAO1
SRX1141087	SRX1141087.SRX1141087.salmon	SRP062243	5.95854	6.25665	830	645	TRUE	8.27452	80.87	PA14	NA	NA	NA	NA	NA	NA	NA	NA	NA	PA14
SRX1150126	SRX1150126.SRX1150126.salmon	SRP062243	6.21301	6.329	559	379	TRUE	4.77751	73.4867	PA14	NA	NA	NA	NA	NA	NA	NA	NA	NA	PA14
SRX1150173	SRX1150173.SRX1150173.salmon	SRP062243	6.13359	6.0816	540	359	TRUE	5.13284	71.3165	PA14	NA	NA	NA	NA	NA	NA	NA	NA	NA	PA14
SRX1150179	SRX1150179.SRX1150179.salmon	SRP062243	6.20879	6.16612	528	357	TRUE	4.97943	78.7626	PA14	NA	NA	NA	NA	NA	NA	NA	NA	NA	PA14
SRX1150182	SRX1150182.SRX1150182.salmon	SRP062243	6.0761	6.19845	558	384	TRUE	4.36325	73.668	PA14	NA	NA	NA	NA	NA	NA	NA	NA	NA	PA14
SRX1150183	SRX1150183.SRX1150183.salmon	SRP062243	6.1639	6.2924	719	553	TRUE	6.92115	76.2115	PA14	NA	NA	NA	NA	NA	NA	NA	NA	NA	PA14
SRX1150275	SRX1150275.SRX1150275.salmon	SRP062243	6.16611	6.3939	488	297	TRUE	3.61152	82.1302	PA14	NA	NA	NA	NA	NA	NA	NA	NA	NA	PA14
SRX1150276	SRX1150276.SRX1150276.salmon	SRP062243	6.28034	6.55168	641	477	TRUE	5.35132	82.1951	PA14	NA	NA	NA	NA	NA	NA	NA	NA	NA	PA14
SRX1150279	SRX1150279.SRX1150279.salmon	SRP062243	6.1145	6.17386	460	269	TRUE	3.26278	69.9769	PA14	NA	NA	NA	NA	NA	NA	NA	NA	NA	PA14
SRX1150281	SRX1150281.SRX1150281.salmon	SRP062243	6.03517	6.32004	740	549	TRUE	6.4087	81.3362	PA14	NA	NA	NA	NA	NA	NA	NA	NA	NA	PA14
SRX1150355	SRX1150355.SRX1150355.salmon	SRP062243	6.11771	6.31949	486	304	TRUE	3.66082	84.6256	PA14	NA	NA	NA	NA	NA	NA	NA	NA	NA	PA14
SRX1150429	SRX1150429.SRX1150429.salmon	SRP062243	5.89501	6.18661	780	593	TRUE	7.1077	84.5337	PA14	NA	NA	NA	NA	NA	NA	NA	NA	NA	PA14
SRX1150430	SRX1150430.SRX1150430.salmon	SRP062243	6.07422	6.15882	466	283	TRUE	3.6201	78.0446	PA14	NA	NA	NA	NA	NA	NA	NA	NA	NA	PA14
SRX1150778	SRX1150778.SRX1150778.salmon	SRP062243	6.20424	6.25571	549	353	TRUE	4.87323	76.0531	PA14	NA	NA	NA	NA	NA	NA	NA	NA	NA	PA14
SRX1150780	SRX1150780.SRX1150780.salmon	SRP062243	6.1535	6.70802	606	421	TRUE	4.6805	71.0056	PA14	NA	NA	NA	NA	NA	NA	NA	NA	NA	PA14
SRX1150803	SRX1150803.SRX1150803.salmon	SRP062243	6.31664	6.75876	692	529	TRUE	6.33082	65.7803	PA14	NA	NA	NA	NA	NA	NA	NA	NA	NA	PA14
SRX1150806	SRX1150806.SRX1150806.salmon	SRP062243	6.28718	6.55851	435	267	TRUE	3.48259	80.363	PA14	NA	NA	NA	NA	NA	NA	NA	NA	NA	PA14
SRX1150809	SRX1150809.SRX1150809.salmon	SRP062243	6.14853	6.37509	446	265	TRUE	3.03707	103.415	PA14	NA	NA	NA	NA	NA	NA	NA	NA	NA	PA14
SRX1150820	SRX1150820.SRX1150820.salmon	SRP062243	6.33582	6.81738	438	259	TRUE	3.36201	71.5743	PA14	NA	NA	NA	NA	NA	NA	NA	NA	NA	PA14
SRX1150821	SRX1150821.SRX1150821.salmon	SRP062243	6.3064	6.64314	487	313	TRUE	3.86729	91.2223	PA14	NA	NA	NA	NA	NA	NA	NA	NA	NA	PA14
SRX1150822	SRX1150822.SRX1150822.salmon	SRP062243	6.26494	6.37483	466	296	TRUE	4.0831	77.5931	PA14	NA	NA	NA	NA	NA	NA	NA	NA	NA	PA14
SRX1150840	SRX1150840.SRX1150840.salmon	SRP062243	6.26201	6.44777	501	315	TRUE	4.25833	74.5194	PA14	NA	NA	NA	NA	NA	NA	NA	NA	NA	PA14
SRX1150858	SRX1150858.SRX1150858.salmon	SRP062243	6.1379	6.15332	562	359	TRUE	5.33604	80.5053	PA14	NA	NA	NA	NA	NA	NA	NA	NA	NA	PA14
SRX1150874	SRX1150874.SRX1150874.salmon	SRP062243	6.18144	6.09133	323	134	TRUE	1.92167	76.0908	PA14	NA	NA	NA	NA	NA	NA	NA	NA	NA	PA14
SRX1150932	SRX1150932.SRX1150932.salmon	SRP062243	6.19011	6.33999	418	223	TRUE	3.03698	80.3739	PA14	NA	NA	NA	NA	NA	NA	NA	NA	NA	PA14
SRX1150933	SRX1150933.SRX1150933.salmon	SRP062243	6.10004	6.34944	645	464	TRUE	5.816	90.6572	PA14	NA	NA	NA	NA	NA	NA	NA	NA	NA	PA14
SRX1150934	SRX1150934.SRX1150934.salmon	SRP062243	6.09039	6.21857	548	359	TRUE	5.22916	76.2501	PA14	NA	NA	NA	NA	NA	NA	NA	NA	NA	PA14
SRX1150935	SRX1150935.SRX1150935.salmon	SRP062243	6.175	6.19962	431	261	TRUE	3.57553	75.271	PA14	NA	NA	NA	NA	NA	NA	NA	NA	NA	PA14
SRX1156127	SRX1156127.SRX1156127.salmon	SRP062516	5.81791	5.67741	4	408	TRUE	72.1134	0.875644	PAO1	NA	NA	NA	NA	NA	NA	NA	NA	NA	PAO1
SRX1156135	SRX1156135.SRX1156135.salmon	SRP062516	5.80922	5.54255	4	405	FALSE	NA	NA	PAO1	NA	NA	NA	NA	NA	NA	NA	NA	NA	PAO1
SRX1156136	SRX1156136.SRX1156136.salmon	SRP062516	5.9672	6.03115	3	403	TRUE	80.5395	0.478998	PAO1	NA	NA	NA	NA	NA	NA	NA	NA	NA	PAO1
SRX1156137	SRX1156137.SRX1156137.salmon	SRP062516	5.95912	5.99559	5	405	TRUE	84.4063	0.736055	PAO1	NA	NA	NA	NA	NA	NA	NA	NA	NA	PAO1
SRX1156138	SRX1156138.SRX1156138.salmon	SRP062516	5.75806	5.59236	6	408	FALSE	NA	NA	PAO1	NA	NA	NA	NA	NA	NA	NA	NA	NA	PAO1
SRX1156140	SRX1156140.SRX1156140.salmon	SRP062516	5.79587	5.58225	4	405	FALSE	NA	NA	PAO1	NA	NA	NA	NA	NA	NA	NA	NA	NA	PAO1
SRX1156999	SRX1156999.SRX1156999.salmon	SRP062243	6.14002	6.2886	383	220	TRUE	2.25253	74.0111	PA14	NA	NA	NA	NA	NA	NA	NA	NA	NA	PA14
SRX1157000	SRX1157000.SRX1157000.salmon	SRP062243	6.13586	6.2725	482	300	TRUE	3.78002	68.2199	PA14	NA	NA	NA	NA	NA	NA	NA	NA	NA	PA14
SRX1158866	SRX1158866.SRX1158866.salmon	SRP062593	4.95956	4.9014	131	6	FALSE	NA	NA	PA14	NA	NA	NA	NA	NA	NA	NA	NA	NA	PA14
SRX1177852	SRX1177852.SRX1177852.salmon	SRP063080	6.21952	5.96526	179	23	TRUE	0.690134	77.7554	PA14	NA	NA	NA	NA	NA	NA	NA	NA	NA	PA14
SRX1177853	SRX1177853.SRX1177853.salmon	SRP063080	6.21676	5.92345	196	29	TRUE	0.987351	69.5644	PA14	NA	NA	NA	NA	NA	NA	NA	NA	NA	PA14
SRX1177855	SRX1177855.SRX1177855.salmon	SRP063080	6.1881	5.93141	155	4	TRUE	0.301707	72.0313	PA14	NA	NA	NA	NA	NA	NA	NA	NA	NA	PA14
SRX1177856	SRX1177856.SRX1177856.salmon	SRP063080	6.22686	5.91596	160	6	TRUE	0.296192	81.8347	PA14	NA	NA	NA	NA	NA	NA	NA	NA	NA	PA14
SRX1177857	SRX1177857.SRX1177857.salmon	SRP063080	6.22386	5.74839	165	2	TRUE	0.37885	69.0282	PA14	NA	NA	NA	NA	NA	NA	NA	NA	NA	PA14
SRX1177858	SRX1177858.SRX1177858.salmon	SRP063080	6.19842	5.75616	177	4	TRUE	0.522299	70.6938	PA14	NA	NA	NA	NA	NA	NA	NA	NA	NA	PA14
SRX1177859	SRX1177859.SRX1177859.salmon	SRP063080	6.31863	5.63528	166	3	TRUE	0.385934	76.8065	PA14	NA	NA	NA	NA	NA	NA	NA	NA	NA	PA14
SRX1177860	SRX1177860.SRX1177860.salmon	SRP063080	6.31615	5.70644	175	38	TRUE	1.03288	72.1126	PA14	NA	NA	NA	NA	NA	NA	NA	NA	NA	PA14
SRX1177861	SRX1177861.SRX1177861.salmon	SRP063080	6.3233	5.76765	155	4	TRUE	0.349028	75.8755	PA14	NA	NA	NA	NA	NA	NA	NA	NA	NA	PA14
SRX1177862	SRX1177862.SRX1177862.salmon	SRP063080	5.60988	5.3267	167	2	TRUE	1.1056	102.634	PA14	NA	NA	NA	NA	NA	NA	NA	NA	NA	PA14
SRX1177863	SRX1177863.SRX1177863.salmon	SRP063080	5.61906	5.39583	161	2	TRUE	0.238363	97.6406	PA14	NA	NA	NA	NA	NA	NA	NA	NA	NA	PA14
SRX1177865	SRX1177865.SRX1177865.salmon	SRP063080	5.60165	5.35267	160	4	TRUE	0.275057	98.3464	PA14	NA	NA	NA	NA	NA	NA	NA	NA	NA	PA14
SRX1177866	SRX1177866.SRX1177866.salmon	SRP063080	5.75202	5.34086	155	3	TRUE	0.251514	96.5249	PA14	NA	NA	NA	NA	NA	NA	NA	NA	NA	PA14
SRX1177867	SRX1177867.SRX1177867.salmon	SRP063080	5.71352	5.36801	147	2	TRUE	0.09021	94.2942	PA14	NA	NA	NA	NA	NA	NA	NA	NA	NA	PA14
SRX1177868	SRX1177868.SRX1177868.salmon	SRP063080	5.66726	5.30761	142	2	FALSE	NA	NA	PA14	NA	NA	NA	NA	NA	NA	NA	NA	NA	PA14
SRX1177869	SRX1177869.SRX1177869.salmon	SRP063080	6.09255	6.08759	135	2	TRUE	0.19111	84.8051	PA14	NA	NA	NA	NA	NA	NA	NA	NA	NA	PA14
SRX1177870	SRX1177870.SRX1177870.salmon	SRP063080	6.26623	6.1856	163	3	TRUE	0.202561	87.283	PA14	NA	NA	NA	NA	NA	NA	NA	NA	NA	PA14
SRX1177871	SRX1177871.SRX1177871.salmon	SRP063080	6.09108	6.04433	158	2	TRUE	0.141148	81.0471	PA14	NA	NA	NA	NA	NA	NA	NA	NA	NA	PA14
SRX1200232	SRX1200232.SRX1200232.salmon	SRP062593	6.45251	6.66215	151	2	TRUE	0.107293	49.0819	PA14	NA	NA	NA	NA	NA	NA	NA	NA	NA	PA14
SRX1200265	SRX1200265.SRX1200265.salmon	SRP062593	6.09459	6.50487	145	3	TRUE	0.295815	73.6155	PA14	NA	NA	NA	NA	NA	NA	NA	NA	NA	PA14
SRX1273291	SRX1273291.SRX1273291.salmon	SRP063996	5.91947	6.39121	8	402	TRUE	103.859	0.450052	PAO1	3370	BioProject: https://www.ncbi.nlm.nih.gov/bioproject/PRJNA296610 SRA: https://www.ncbi.nlm.nih.gov/sra?term=SRP063996	PAO1	WT	M9 Medium	NA	SRA: https://www.ncbi.nlm.nih.gov/sra?term=SRX1273291	GSE73323	Next generation sequencing of Pseudomonas aruginosa PAO1 in the presence of Free Nitrous Acid stress	PAO1
SRX1273292	SRX1273292.SRX1273292.salmon	SRP063996	5.96608	6.38519	6	406	TRUE	97.711	0.510672	PAO1	3371	BioProject: https://www.ncbi.nlm.nih.gov/bioproject/PRJNA296610 SRA: https://www.ncbi.nlm.nih.gov/sra?term=SRP063996	PAO1	WT	M9 Medium	NA	SRA: https://www.ncbi.nlm.nih.gov/sra?term=SRX1273292	GSE73323	Next generation sequencing of Pseudomonas aruginosa PAO1 in the presence of Free Nitrous Acid stress	PAO1
SRX1273293	SRX1273293.SRX1273293.salmon	SRP063996	5.40086	5.24606	7	410	FALSE	NA	NA	PAO1	3372	BioProject: https://www.ncbi.nlm.nih.gov/bioproject/PRJNA296610 SRA: https://www.ncbi.nlm.nih.gov/sra?term=SRP063996	PAO1	WT	M9 Medium	NA	SRA: https://www.ncbi.nlm.nih.gov/sra?term=SRX1273293	GSE73323	Next generation sequencing of Pseudomonas aruginosa PAO1 in the presence of Free Nitrous Acid stress	PAO1
SRX1273294	SRX1273294.SRX1273294.salmon	SRP063996	5.31022	5.14782	7	408	FALSE	NA	NA	PAO1	3373	BioProject: https://www.ncbi.nlm.nih.gov/bioproject/PRJNA296610 SRA: https://www.ncbi.nlm.nih.gov/sra?term=SRP063996	PAO1	WT	M9 Medium	NA	SRA: https://www.ncbi.nlm.nih.gov/sra?term=SRX1273294	GSE73323	Next generation sequencing of Pseudomonas aruginosa PAO1 in the presence of Free Nitrous Acid stress	PAO1
SRX1273295	SRX1273295.SRX1273295.salmon	SRP063996	5.5129	5.32736	6	405	FALSE	NA	NA	PAO1	3374	BioProject: https://www.ncbi.nlm.nih.gov/bioproject/PRJNA296610 SRA: https://www.ncbi.nlm.nih.gov/sra?term=SRP063996	PAO1	WT	M9 Medium	NA	SRA: https://www.ncbi.nlm.nih.gov/sra?term=SRX1273295	GSE73323	Next generation sequencing of Pseudomonas aruginosa PAO1 in the presence of Free Nitrous Acid stress	PAO1
SRX1352980	SRX1352980.SRX1352980.salmon	SRP064955	6.28161	6.54845	15	417	TRUE	97.9991	0.878162	PAO1	3156	BioProject: https://www.ncbi.nlm.nih.gov/bioproject/PRJNA299113 SRA: https://www.ncbi.nlm.nih.gov/sra?term=SRP064955	PAO1	wild type (control),	NA	NA	SRA: https://www.ncbi.nlm.nih.gov/sra?term=SRX1352980	GSE74121	Transcriptome analysis of E. coli and P. aeruginosa expressing endolysin wild type and mutant in vivo	PAO1
SRX1352981	SRX1352981.SRX1352981.salmon	SRP064955	6.65873	6.51207	10	403	TRUE	102.823	0.426013	PAO1	3157	BioProject: https://www.ncbi.nlm.nih.gov/bioproject/PRJNA299113 SRA: https://www.ncbi.nlm.nih.gov/sra?term=SRP064955	PAO1	expressing WT endolysin	NA	NA	SRA: https://www.ncbi.nlm.nih.gov/sra?term=SRX1352981	GSE74121	Transcriptome analysis of E. coli and P. aeruginosa expressing endolysin wild type and mutant in vivo	PAO1
SRX1352982	SRX1352982.SRX1352982.salmon	SRP064955	6.40432	6.40288	18	415	TRUE	95.2829	1.04611	PAO1	3158	BioProject: https://www.ncbi.nlm.nih.gov/bioproject/PRJNA299113 SRA: https://www.ncbi.nlm.nih.gov/sra?term=SRP064955	PAO1	expressing mutant endolysin	NA	NA	SRA: https://www.ncbi.nlm.nih.gov/sra?term=SRX1352982	GSE74121	Transcriptome analysis of E. coli and P. aeruginosa expressing endolysin wild type and mutant in vivo	PAO1
SRX1411278	SRX1411278.SRX1411278.salmon	SRP065759	4.78285	4.69234	5	404	FALSE	NA	NA	PAO1	NA	NA	NA	NA	NA	NA	NA	NA	NA	PAO1
SRX1411279	SRX1411279.SRX1411279.salmon	SRP065759	4.78274	4.75848	7	410	FALSE	NA	NA	PAO1	NA	NA	NA	NA	NA	NA	NA	NA	NA	PAO1
SRX1411280	SRX1411280.SRX1411280.salmon	SRP065759	4.74872	4.62203	7	408	FALSE	NA	NA	PAO1	NA	NA	NA	NA	NA	NA	NA	NA	NA	PAO1
SRX1411281	SRX1411281.SRX1411281.salmon	SRP065759	4.53578	4.455	16	417	FALSE	NA	NA	PAO1	NA	NA	NA	NA	NA	NA	NA	NA	NA	PAO1
SRX1411282	SRX1411282.SRX1411282.salmon	SRP065759	4.56627	4.50287	14	413	FALSE	NA	NA	PAO1	NA	NA	NA	NA	NA	NA	NA	NA	NA	PAO1
SRX1411283	SRX1411283.SRX1411283.salmon	SRP065759	4.5675	4.42593	18	421	FALSE	NA	NA	PAO1	NA	NA	NA	NA	NA	NA	NA	NA	NA	PAO1
SRX1411284	SRX1411284.SRX1411284.salmon	SRP065759	4.67941	4.56097	4	404	FALSE	NA	NA	PAO1	NA	NA	NA	NA	NA	NA	NA	NA	NA	PAO1
SRX1411285	SRX1411285.SRX1411285.salmon	SRP065759	4.63661	4.60253	6	408	FALSE	NA	NA	PAO1	NA	NA	NA	NA	NA	NA	NA	NA	NA	PAO1
SRX1411286	SRX1411286.SRX1411286.salmon	SRP065759	4.63158	4.60047	5	408	FALSE	NA	NA	PAO1	NA	NA	NA	NA	NA	NA	NA	NA	NA	PAO1
SRX1411287	SRX1411287.SRX1411287.salmon	SRP065759	4.807	4.77852	3	402	FALSE	NA	NA	PAO1	NA	NA	NA	NA	NA	NA	NA	NA	NA	PAO1
SRX1411288	SRX1411288.SRX1411288.salmon	SRP065759	4.77604	4.73823	4	405	FALSE	NA	NA	PAO1	NA	NA	NA	NA	NA	NA	NA	NA	NA	PAO1
SRX1411289	SRX1411289.SRX1411289.salmon	SRP065759	4.78798	4.81182	10	412	FALSE	NA	NA	PAO1	NA	NA	NA	NA	NA	NA	NA	NA	NA	PAO1
SRX1447340	SRX1447340.SRX1447340.salmon	SRP066606	6.48155	6.91806	143	430	FALSE	NA	NA	No annotation	3399	BioProject: https://www.ncbi.nlm.nih.gov/bioproject/PRJNA303970 SRA: https://www.ncbi.nlm.nih.gov/sra?term=SRP066606	Clinical Isolates	NA	LB	culture age: 80 hours	SRA: https://www.ncbi.nlm.nih.gov/sra?term=SRX1447340	GSE75334	The glutathione-disrupted biofilm of clinical Pseudomonas aeruginosa strains: enhanced antibiotic affect and a novel biofilm transcriptome	Clinical Isolates
SRX1447341	SRX1447341.SRX1447341.salmon	SRP066606	6.38649	6.64715	144	429	TRUE	4.58864	0.0602112	No annotation	3400	BioProject: https://www.ncbi.nlm.nih.gov/bioproject/PRJNA303970 SRA: https://www.ncbi.nlm.nih.gov/sra?term=SRP066606	Clinical Isolates	NA	LB	culture age: 80 hours	SRA: https://www.ncbi.nlm.nih.gov/sra?term=SRX1447341	GSE75334	The glutathione-disrupted biofilm of clinical Pseudomonas aeruginosa strains: enhanced antibiotic affect and a novel biofilm transcriptome	Clinical Isolates
SRX1447342	SRX1447342.SRX1447342.salmon	SRP066606	6.55875	7.0168	146	437	FALSE	NA	NA	No annotation	3401	BioProject: https://www.ncbi.nlm.nih.gov/bioproject/PRJNA303970 SRA: https://www.ncbi.nlm.nih.gov/sra?term=SRP066606	Clinical Isolates	NA	LB	culture age: 80 hours	SRA: https://www.ncbi.nlm.nih.gov/sra?term=SRX1447342	GSE75334	The glutathione-disrupted biofilm of clinical Pseudomonas aeruginosa strains: enhanced antibiotic affect and a novel biofilm transcriptome	Clinical Isolates
SRX1447343	SRX1447343.SRX1447343.salmon	SRP066606	6.59313	6.91117	144	431	FALSE	NA	NA	No annotation	3402	BioProject: https://www.ncbi.nlm.nih.gov/bioproject/PRJNA303970 SRA: https://www.ncbi.nlm.nih.gov/sra?term=SRP066606	Clinical Isolates	NA	LB	culture age: 80 hours	SRA: https://www.ncbi.nlm.nih.gov/sra?term=SRX1447343	GSE75334	The glutathione-disrupted biofilm of clinical Pseudomonas aeruginosa strains: enhanced antibiotic affect and a novel biofilm transcriptome	Clinical Isolates
SRX1491234	SRX1491234.SRX1491234.salmon	SRP066875	5.12874	5.78858	2708	3130	FALSE	NA	NA	PAO1	NA	NA	NA	NA	NA	NA	NA	NA	NA	PAO1
SRX1491235	SRX1491235.SRX1491235.salmon	SRP066875	4.95398	5.76461	2934	3341	FALSE	NA	NA	PAO1	NA	NA	NA	NA	NA	NA	NA	NA	NA	PAO1
SRX1491236	SRX1491236.SRX1491236.salmon	SRP066875	5.7716	5.77714	2946	3373	FALSE	NA	NA	PAO1	NA	NA	NA	NA	NA	NA	NA	NA	NA	PAO1
SRX1491237	SRX1491237.SRX1491237.salmon	SRP066875	5.42229	6.28407	2378	2809	FALSE	NA	NA	PAO1	NA	NA	NA	NA	NA	NA	NA	NA	NA	PAO1
SRX1491238	SRX1491238.SRX1491238.salmon	SRP066875	6.00576	6.19235	2408	2855	FALSE	NA	NA	PAO1	NA	NA	NA	NA	NA	NA	NA	NA	NA	PAO1
SRX1491239	SRX1491239.SRX1491239.salmon	SRP066875	6.13101	6.53805	1982	2358	FALSE	NA	NA	PAO1	NA	NA	NA	NA	NA	NA	NA	NA	NA	PAO1
SRX1516053	SRX1516053.SRX1516053.salmon	SRP068063	6.11318	5.95393	283	572	TRUE	7.39611	1.9998	No annotation	3342	BioProject: https://www.ncbi.nlm.nih.gov/bioproject/PRJNA307603 SRA: https://www.ncbi.nlm.nih.gov/sra?term=SRP068063	PAK	NA	LB	NA	SRA: https://www.ncbi.nlm.nih.gov/sra?term=SRX1516053	GSE76513	Biological characterization of virulent therapeutic bacteriophage PAK_P3 infecting Pseudomonas aeruginosa.	PAK
SRX1516054	SRX1516054.SRX1516054.salmon	SRP068063	6.08728	6.1072	238	522	TRUE	5.74322	1.40907	No annotation	3343	BioProject: https://www.ncbi.nlm.nih.gov/bioproject/PRJNA307603 SRA: https://www.ncbi.nlm.nih.gov/sra?term=SRP068063	PAK	NA	LB	NA	SRA: https://www.ncbi.nlm.nih.gov/sra?term=SRX1516054	GSE76513	Biological characterization of virulent therapeutic bacteriophage PAK_P3 infecting Pseudomonas aeruginosa.	PAK
SRX1516056	SRX1516056.SRX1516056.salmon	SRP068063	6.35267	5.96453	196	482	TRUE	9.26576	1.27211	No annotation	3344	BioProject: https://www.ncbi.nlm.nih.gov/bioproject/PRJNA307603 SRA: https://www.ncbi.nlm.nih.gov/sra?term=SRP068063	PAK	NA	LB	NA	SRA: https://www.ncbi.nlm.nih.gov/sra?term=SRX1516056	GSE76513	Biological characterization of virulent therapeutic bacteriophage PAK_P3 infecting Pseudomonas aeruginosa.	PAK
SRX1516057	SRX1516057.SRX1516057.salmon	SRP068063	6.17669	6.02661	569	852	TRUE	11.8913	7.52664	No annotation	3345	BioProject: https://www.ncbi.nlm.nih.gov/bioproject/PRJNA307603 SRA: https://www.ncbi.nlm.nih.gov/sra?term=SRP068063	PAK	NA	LB	NA	SRA: https://www.ncbi.nlm.nih.gov/sra?term=SRX1516057	GSE76513	Biological characterization of virulent therapeutic bacteriophage PAK_P3 infecting Pseudomonas aeruginosa.	PAK
SRX1516058	SRX1516058.SRX1516058.salmon	SRP068063	5.81907	5.96403	2765	3094	FALSE	NA	NA	No annotation	3346	BioProject: https://www.ncbi.nlm.nih.gov/bioproject/PRJNA307603 SRA: https://www.ncbi.nlm.nih.gov/sra?term=SRP068063	PAK	NA	LB	NA	SRA: https://www.ncbi.nlm.nih.gov/sra?term=SRX1516058	GSE76513	Biological characterization of virulent therapeutic bacteriophage PAK_P3 infecting Pseudomonas aeruginosa.	PAK
SRX1516059	SRX1516059.SRX1516059.salmon	SRP068063	6.31134	6.05112	325	605	TRUE	9.10259	4.50034	No annotation	3347	BioProject: https://www.ncbi.nlm.nih.gov/bioproject/PRJNA307603 SRA: https://www.ncbi.nlm.nih.gov/sra?term=SRP068063	PAK	NA	LB	NA	SRA: https://www.ncbi.nlm.nih.gov/sra?term=SRX1516059	GSE76513	Biological characterization of virulent therapeutic bacteriophage PAK_P3 infecting Pseudomonas aeruginosa.	PAK
SRX1516139	SRX1516139.SRX1516139.salmon	SRP068065	5.92879	5.98217	97	519	TRUE	102.795	4.00371	PAO1	3406	BioProject: https://www.ncbi.nlm.nih.gov/bioproject/PRJNA307608 SRA: https://www.ncbi.nlm.nih.gov/sra?term=SRP068065	PAO1	WT	PB	NA	SRA: https://www.ncbi.nlm.nih.gov/sra?term=SRX1516139	GSE76522	Expression profile of Pseudomonas aeruginosa ŒîgcsR PAO1 using RNA-Seq	PAO1
SRX1516140	SRX1516140.SRX1516140.salmon	SRP068065	5.91198	5.96928	99	508	TRUE	100.012	2.30597	PAO1	3407	BioProject: https://www.ncbi.nlm.nih.gov/bioproject/PRJNA307608 SRA: https://www.ncbi.nlm.nih.gov/sra?term=SRP068065	PAO1	WT	PB	NA	SRA: https://www.ncbi.nlm.nih.gov/sra?term=SRX1516140	GSE76522	Expression profile of Pseudomonas aeruginosa ŒîgcsR PAO1 using RNA-Seq	PAO1
SRX1516141	SRX1516141.SRX1516141.salmon	SRP068065	5.89291	5.93717	146	550	TRUE	97.9812	3.20257	PAO1	3408	BioProject: https://www.ncbi.nlm.nih.gov/bioproject/PRJNA307608 SRA: https://www.ncbi.nlm.nih.gov/sra?term=SRP068065	PAO1	deltagcsR	PB	NA	SRA: https://www.ncbi.nlm.nih.gov/sra?term=SRX1516141	GSE76522	Expression profile of Pseudomonas aeruginosa ŒîgcsR PAO1 using RNA-Seq	PAO1
SRX1516142	SRX1516142.SRX1516142.salmon	SRP068065	5.91197	5.9799	100	522	TRUE	94.9288	4.48879	No annotation	3409	BioProject: https://www.ncbi.nlm.nih.gov/bioproject/PRJNA307608 SRA: https://www.ncbi.nlm.nih.gov/sra?term=SRP068065	PAO1	deltagcsR	PB	NA	SRA: https://www.ncbi.nlm.nih.gov/sra?term=SRX1516142	GSE76522	Expression profile of Pseudomonas aeruginosa ŒîgcsR PAO1 using RNA-Seq	PAO1
SRX156386	SRX156386.SRX156386.salmon	SRP013960	6.59719	6.57002	94	500	TRUE	82.6584	0.423508	PAO1	NA	NA	NA	NA	NA	NA	NA	NA	NA	PAO1
SRX1567506	SRX1567506.SRX1567506.salmon	SRP069795	6.17537	5.94625	137	408	TRUE	9.42197	0.197374	No annotation	NA	NA	NA	NA	NA	NA	NA	NA	NA	No annotation
SRX157659	SRX157659.SRX157659.salmon	SRP013960	6.21921	6.11406	1	361	TRUE	59.4142	0.177286	PAO1	NA	NA	NA	NA	NA	NA	NA	NA	NA	PAO1
SRX157660	SRX157660.SRX157660.salmon	SRP013960	5.98263	5.94066	81	490	TRUE	96.8968	2.54865	PAO1	NA	NA	NA	NA	NA	NA	NA	NA	NA	PAO1
SRX157661	SRX157661.SRX157661.salmon	SRP013960	6.30741	6.49435	12	409	TRUE	64.3831	1.25717	PAO1	NA	NA	NA	NA	NA	NA	NA	NA	NA	PAO1
SRX157683	SRX157683.SRX157683.salmon	SRP013960	6.02269	5.83988	16	415	TRUE	127.001	0.470808	PAO1	NA	NA	NA	NA	NA	NA	NA	NA	NA	PAO1
SRX158075	SRX158075.SRX158075.salmon	SRP013960	6.30234	6.23112	3	398	TRUE	76.071	0.410113	PAO1	NA	NA	NA	NA	NA	NA	NA	NA	NA	PAO1
SRX1630362	SRX1630362.SRX1630362.salmon	SRP071734	6.08068	5.87039	3	379	TRUE	109.397	0.176554	PAO1	NA	NA	NA	NA	NA	NA	NA	NA	NA	PAO1
SRX1630372	SRX1630372.SRX1630372.salmon	SRP071734	5.96572	5.48773	3	387	FALSE	NA	NA	PAO1	NA	NA	NA	NA	NA	NA	NA	NA	NA	PAO1
SRX1712685	SRX1712685.SRX1712685.salmon	SRP073483	0	0	5554	5880	FALSE	NA	NA	PA14	3363	BioProject: https://www.ncbi.nlm.nih.gov/bioproject/PRJNA318881 SRA: https://www.ncbi.nlm.nih.gov/sra?term=SRP073483	NA	NA	LB	cell type: bronchial epithelial cells	SRA: https://www.ncbi.nlm.nih.gov/sra?term=SRX1712685	GSE80421	small RNA-Seq showing transfer of bacterial outer membrane vesicle (OMV) sRNA to host airway epithelial cells	PA14
SRX1737662	SRX1737662.SRX1737662.salmon	SRP074218	5.39763	4.94654	7	320	FALSE	NA	NA	PAO1	NA	NA	NA	NA	NA	NA	NA	NA	NA	PAO1
SRX1737664	SRX1737664.SRX1737664.salmon	SRP074218	5.44941	5.00602	4	232	FALSE	NA	NA	PAO1	NA	NA	NA	NA	NA	NA	NA	NA	NA	PAO1
SRX1737665	SRX1737665.SRX1737665.salmon	SRP074218	5.315	4.84387	10	312	FALSE	NA	NA	PAO1	NA	NA	NA	NA	NA	NA	NA	NA	NA	PAO1
SRX1737667	SRX1737667.SRX1737667.salmon	SRP074218	5.26296	5.04709	5	251	FALSE	NA	NA	PAO1	NA	NA	NA	NA	NA	NA	NA	NA	NA	PAO1
SRX1737668	SRX1737668.SRX1737668.salmon	SRP074218	5.34448	5.17027	8	306	FALSE	NA	NA	PAO1	NA	NA	NA	NA	NA	NA	NA	NA	NA	PAO1
SRX1737670	SRX1737670.SRX1737670.salmon	SRP074218	5.38139	5.16077	10	373	FALSE	NA	NA	PAO1	NA	NA	NA	NA	NA	NA	NA	NA	NA	PAO1
SRX1738853	SRX1738853.SRX1738853.salmon	SRP074264	5.70058	5.47364	166	456	TRUE	4.37788	0.499307	No annotation	NA	NA	NA	NA	NA	NA	NA	NA	NA	No annotation
SRX1738854	SRX1738854.SRX1738854.salmon	SRP074264	5.42944	5.12372	166	457	FALSE	NA	NA	No annotation	NA	NA	NA	NA	NA	NA	NA	NA	NA	No annotation
SRX1740204	SRX1740204.SRX1740204.salmon	SRP074292	5.38194	5.52653	168	2	FALSE	NA	NA	PA14	3332	BioProject: https://www.ncbi.nlm.nih.gov/bioproject/PRJNA320399 SRA: https://www.ncbi.nlm.nih.gov/sra?term=SRP074292	PA14	NA	Tryptic Soy Broth	treatment: calprotectin buffer	SRA: https://www.ncbi.nlm.nih.gov/sra?term=SRX1740204	GSE81065	The innate immune protein calprotectin promotes Pseudomonas aeruginosa and Staphylococcus aureus interaction	PA14
SRX1740205	SRX1740205.SRX1740205.salmon	SRP074292	5.64427	5.52468	167	1	FALSE	NA	NA	PA14	3333	BioProject: https://www.ncbi.nlm.nih.gov/bioproject/PRJNA320399 SRA: https://www.ncbi.nlm.nih.gov/sra?term=SRP074292	PA14	NA	Tryptic Soy Broth	treatment: calprotectin buffer	SRA: https://www.ncbi.nlm.nih.gov/sra?term=SRX1740205	GSE81065	The innate immune protein calprotectin promotes Pseudomonas aeruginosa and Staphylococcus aureus interaction	PA14
SRX1740206	SRX1740206.SRX1740206.salmon	SRP074292	5.27493	5.33721	168	2	FALSE	NA	NA	PA14	3334	BioProject: https://www.ncbi.nlm.nih.gov/bioproject/PRJNA320399 SRA: https://www.ncbi.nlm.nih.gov/sra?term=SRP074292	PA14	NA	Tryptic Soy Broth	treatment: calprotectin buffer	SRA: https://www.ncbi.nlm.nih.gov/sra?term=SRX1740206	GSE81065	The innate immune protein calprotectin promotes Pseudomonas aeruginosa and Staphylococcus aureus interaction	PA14
SRX1740207	SRX1740207.SRX1740207.salmon	SRP074292	4.96125	5.53663	168	3	FALSE	NA	NA	PA14	3335	BioProject: https://www.ncbi.nlm.nih.gov/bioproject/PRJNA320399 SRA: https://www.ncbi.nlm.nih.gov/sra?term=SRP074292	PA14	NA	Tryptic Soy Broth	0.25 mg/mL calprotectin	SRA: https://www.ncbi.nlm.nih.gov/sra?term=SRX1740207	GSE81065	The innate immune protein calprotectin promotes Pseudomonas aeruginosa and Staphylococcus aureus interaction	PA14
SRX1740208	SRX1740208.SRX1740208.salmon	SRP074292	5.05194	5.44429	168	2	FALSE	NA	NA	PA14	3336	BioProject: https://www.ncbi.nlm.nih.gov/bioproject/PRJNA320399 SRA: https://www.ncbi.nlm.nih.gov/sra?term=SRP074292	PA14	NA	Tryptic Soy Broth	0.25 mg/mL calprotectin	SRA: https://www.ncbi.nlm.nih.gov/sra?term=SRX1740208	GSE81065	The innate immune protein calprotectin promotes Pseudomonas aeruginosa and Staphylococcus aureus interaction	PA14
SRX1740209	SRX1740209.SRX1740209.salmon	SRP074292	5.18307	5.40826	170	2	FALSE	NA	NA	PA14	3337	BioProject: https://www.ncbi.nlm.nih.gov/bioproject/PRJNA320399 SRA: https://www.ncbi.nlm.nih.gov/sra?term=SRP074292	PA14	NA	Tryptic Soy Broth	0.25 mg/mL calprotectin	SRA: https://www.ncbi.nlm.nih.gov/sra?term=SRX1740209	GSE81065	The innate immune protein calprotectin promotes Pseudomonas aeruginosa and Staphylococcus aureus interaction	PA14
SRX1747042	SRX1747042.SRX1747042.salmon	SRP074523	5.63822	5.97178	3046	3423	FALSE	NA	NA	PAO1	NA	NA	NA	NA	NA	NA	NA	NA	NA	PAO1
SRX1771584	SRX1771584.SRX1771584.salmon	SRP075343	4.8834	6.31945	0	378	TRUE	272.606	0.497966	PAO1	2645	BioProject: https://www.ncbi.nlm.nih.gov/bioproject/PRJNA322024 SRA: https://www.ncbi.nlm.nih.gov/sra?term=SRP075343	PAO1	RpoN(WT)	LB	NA	SRA: https://www.ncbi.nlm.nih.gov/sra?term=SRX1771584	GSE81573	Rewiring of a sigma factor regulatory network in P. aeruginosa by a naturally occurring single nucleotide polymorphism	PAO1
SRX1771585	SRX1771585.SRX1771585.salmon	SRP075343	4.87479	6.03186	1	379	TRUE	266.847	0.743053	PAO1	2646	BioProject: https://www.ncbi.nlm.nih.gov/bioproject/PRJNA322024 SRA: https://www.ncbi.nlm.nih.gov/sra?term=SRP075343	PAO1	RpoN(WT)	LB	NA	SRA: https://www.ncbi.nlm.nih.gov/sra?term=SRX1771585	GSE81573	Rewiring of a sigma factor regulatory network in P. aeruginosa by a naturally occurring single nucleotide polymorphism	PAO1
SRX1771586	SRX1771586.SRX1771586.salmon	SRP075343	4.59566	6.00721	1	386	TRUE	225.296	0.647014	PAO1	2647	BioProject: https://www.ncbi.nlm.nih.gov/bioproject/PRJNA322024 SRA: https://www.ncbi.nlm.nih.gov/sra?term=SRP075343	PAO1	RpoN(DK2)	LB	NA	SRA: https://www.ncbi.nlm.nih.gov/sra?term=SRX1771586	GSE81573	Rewiring of a sigma factor regulatory network in P. aeruginosa by a naturally occurring single nucleotide polymorphism	PAO1
SRX1771587	SRX1771587.SRX1771587.salmon	SRP075343	4.8728	6.0837	0	390	TRUE	231.947	0.348265	PAO1	2648	BioProject: https://www.ncbi.nlm.nih.gov/bioproject/PRJNA322024 SRA: https://www.ncbi.nlm.nih.gov/sra?term=SRP075343	PAO1	RpoN(DK2)	LB	NA	SRA: https://www.ncbi.nlm.nih.gov/sra?term=SRX1771587	GSE81573	Rewiring of a sigma factor regulatory network in P. aeruginosa by a naturally occurring single nucleotide polymorphism	PAO1
SRX1853292	SRX1853292.SRX1853292.salmon	SRP076720	5.62133	6.03361	393	801	TRUE	150.825	8.18354	PAO1	NA	NA	NA	NA	NA	NA	NA	NA	NA	PAO1
SRX1853532	SRX1853532.SRX1853532.salmon	SRP076720	5.52053	5.85506	677	1062	TRUE	128.956	11.3531	PAO1	NA	NA	NA	NA	NA	NA	NA	NA	NA	PAO1
SRX1853533	SRX1853533.SRX1853533.salmon	SRP076720	5.52178	5.82382	611	997	FALSE	NA	NA	PAO1	NA	NA	NA	NA	NA	NA	NA	NA	NA	PAO1
SRX1853534	SRX1853534.SRX1853534.salmon	SRP076720	5.63921	6.15203	409	814	TRUE	167.453	8.98026	PAO1	NA	NA	NA	NA	NA	NA	NA	NA	NA	PAO1
SRX1880041	SRX1880041.SRX1880041.salmon	SRP077289	6.03106	5.90916	153	310	TRUE	6.0616	2.49896	No annotation	3338	BioProject: https://www.ncbi.nlm.nih.gov/bioproject/PRJNA326956 SRA: https://www.ncbi.nlm.nih.gov/sra?term=SRP077289	Clinical Isolates	Mucoid phenotype	LB	phenotype: Mucoid phenotype	SRA: https://www.ncbi.nlm.nih.gov/sra?term=SRX1880041	GSE83773	Using RNA Seq to validate transcriptional profile data obtained by Nanostring analysis	Clinical Isolates
SRX1880042	SRX1880042.SRX1880042.salmon	SRP077289	6.02612	5.88078	153	310	TRUE	4.50944	3.19728	No annotation	3339	BioProject: https://www.ncbi.nlm.nih.gov/bioproject/PRJNA326956 SRA: https://www.ncbi.nlm.nih.gov/sra?term=SRP077289	Clinical Isolates	Mucoid phenotype	LB	phenotype: Mucoid phenotype	SRA: https://www.ncbi.nlm.nih.gov/sra?term=SRX1880042	GSE83773	Using RNA Seq to validate transcriptional profile data obtained by Nanostring analysis	Clinical Isolates
SRX1880043	SRX1880043.SRX1880043.salmon	SRP077289	5.79915	5.58705	188	324	TRUE	0.882798	4.49166	No annotation	3340	BioProject: https://www.ncbi.nlm.nih.gov/bioproject/PRJNA326956 SRA: https://www.ncbi.nlm.nih.gov/sra?term=SRP077289	Clinical Isolates	Mucoid phenotype	LB	phenotype: Mucoid phenotype	SRA: https://www.ncbi.nlm.nih.gov/sra?term=SRX1880043	GSE83773	Using RNA Seq to validate transcriptional profile data obtained by Nanostring analysis	Clinical Isolates
SRX1880044	SRX1880044.SRX1880044.salmon	SRP077289	5.63653	5.49886	186	318	TRUE	0.884377	5.40183	No annotation	3341	BioProject: https://www.ncbi.nlm.nih.gov/bioproject/PRJNA326956 SRA: https://www.ncbi.nlm.nih.gov/sra?term=SRP077289	Clinical Isolates	Mucoid phenotype	LB	phenotype: Mucoid phenotype	SRA: https://www.ncbi.nlm.nih.gov/sra?term=SRX1880044	GSE83773	Using RNA Seq to validate transcriptional profile data obtained by Nanostring analysis	Clinical Isolates
SRX2044501	SRX2044501.SRX2044501.salmon	SRP082706	6.07508	5.94117	249	545	TRUE	8.21367	1.97816	No annotation	NA	NA	NA	NA	NA	NA	NA	NA	NA	No annotation
SRX2044502	SRX2044502.SRX2044502.salmon	SRP082706	6.05587	6.09392	210	499	TRUE	6.35869	1.39251	No annotation	NA	NA	NA	NA	NA	NA	NA	NA	NA	No annotation
SRX2044503	SRX2044503.SRX2044503.salmon	SRP082706	6.31978	5.94791	135	419	TRUE	9.5802	1.22714	No annotation	NA	NA	NA	NA	NA	NA	NA	NA	NA	No annotation
SRX2044504	SRX2044504.SRX2044504.salmon	SRP082706	5.97189	5.85996	423	757	TRUE	26.2602	8.58134	No annotation	NA	NA	NA	NA	NA	NA	NA	NA	NA	No annotation
SRX2044505	SRX2044505.SRX2044505.salmon	SRP082706	6.02114	6.0832	479	775	TRUE	16.308	7.8913	No annotation	NA	NA	NA	NA	NA	NA	NA	NA	NA	No annotation
SRX2044506	SRX2044506.SRX2044506.salmon	SRP082706	6.11171	5.835	325	619	TRUE	12.1797	5.93396	No annotation	NA	NA	NA	NA	NA	NA	NA	NA	NA	No annotation
SRX2066786	SRX2066786.SRX2066786.salmon	SRP083687	6.20381	5.84914	177	3	TRUE	0.158733	37.902	PA14	3319	BioProject: https://www.ncbi.nlm.nih.gov/bioproject/PRJNA340943 SRA: https://www.ncbi.nlm.nih.gov/sra?term=SRP083687	PA14	WT	Mueller-Hinton Broth	NA	SRA: https://www.ncbi.nlm.nih.gov/sra?term=SRX2066786	GSE86211	CmrA, a novel transcription regulator involved in the multidrug resistance of Pseudomonas aeruginosa	PA14
SRX2066787	SRX2066787.SRX2066787.salmon	SRP083687	6.1691	5.90556	175	4	TRUE	0.120418	40.1113	PA14	3320	BioProject: https://www.ncbi.nlm.nih.gov/bioproject/PRJNA340943 SRA: https://www.ncbi.nlm.nih.gov/sra?term=SRP083687	PA14	NfxC2	Mueller-Hinton Broth	NA	SRA: https://www.ncbi.nlm.nih.gov/sra?term=SRX2066787	GSE86211	CmrA, a novel transcription regulator involved in the multidrug resistance of Pseudomonas aeruginosa	PA14
SRX2066788	SRX2066788.SRX2066788.salmon	SRP083687	6.13659	5.79054	176	3	TRUE	0.136183	38.3993	No annotation	3321	BioProject: https://www.ncbi.nlm.nih.gov/bioproject/PRJNA340943 SRA: https://www.ncbi.nlm.nih.gov/sra?term=SRP083687	PA14	WT	Mueller-Hinton Broth	NA	SRA: https://www.ncbi.nlm.nih.gov/sra?term=SRX2066788	GSE86211	CmrA, a novel transcription regulator involved in the multidrug resistance of Pseudomonas aeruginosa	PA14
SRX2159157	SRX2159157.SRX2159157.salmon	SRP089686	6.30961	6.12876	6	405	TRUE	54.1006	0.165255	PAO1	NA	NA	NA	NA	NA	NA	NA	NA	NA	PAO1
SRX2159158	SRX2159158.SRX2159158.salmon	SRP089686	6.42947	6.25653	4	406	TRUE	52.2526	0.172333	PAO1	NA	NA	NA	NA	NA	NA	NA	NA	NA	PAO1
SRX2159159	SRX2159159.SRX2159159.salmon	SRP089686	5.94923	6.03702	278	732	TRUE	69.0965	6.01735	PAO1	NA	NA	NA	NA	NA	NA	NA	NA	NA	PAO1
SRX2159160	SRX2159160.SRX2159160.salmon	SRP089686	5.83041	5.74684	72	496	TRUE	61.2634	1.98549	PAO1	NA	NA	NA	NA	NA	NA	NA	NA	NA	PAO1
SRX2159161	SRX2159161.SRX2159161.salmon	SRP089686	5.7755	5.60726	277	738	TRUE	66.5843	5.12065	PAO1	NA	NA	NA	NA	NA	NA	NA	NA	NA	PAO1
SRX2159162	SRX2159162.SRX2159162.salmon	SRP089686	5.76923	5.58916	230	686	TRUE	65.7269	4.53752	PAO1	NA	NA	NA	NA	NA	NA	NA	NA	NA	PAO1
SRX2159177	SRX2159177.SRX2159177.salmon	SRP089686	6.19243	5.94608	3	402	TRUE	76.647	0.137809	PAO1	NA	NA	NA	NA	NA	NA	NA	NA	NA	PAO1
SRX2159178	SRX2159178.SRX2159178.salmon	SRP089686	6.02307	5.80471	3	404	TRUE	103.249	0.144519	PAO1	NA	NA	NA	NA	NA	NA	NA	NA	NA	PAO1
SRX2181659	SRX2181659.SRX2181659.salmon	SRP090213	6.13593	6.20761	25	483	TRUE	56.044	0.228818	PAO1	NA	NA	NA	NA	NA	NA	NA	NA	NA	PAO1
SRX2181660	SRX2181660.SRX2181660.salmon	SRP090213	6.1443	6.26928	26	486	TRUE	58.7533	0.254078	PAO1	NA	NA	NA	NA	NA	NA	NA	NA	NA	PAO1
SRX2181663	SRX2181663.SRX2181663.salmon	SRP090213	6.17789	6.27702	26	483	TRUE	56.1601	0.267737	PAO1	NA	NA	NA	NA	NA	NA	NA	NA	NA	PAO1
SRX2181664	SRX2181664.SRX2181664.salmon	SRP090213	6.34491	6.25501	112	568	TRUE	39.0093	2.2048	PAO1	NA	NA	NA	NA	NA	NA	NA	NA	NA	PAO1
SRX2181665	SRX2181665.SRX2181665.salmon	SRP090213	6.37608	6.23098	75	532	TRUE	44.0917	1.63817	PAO1	NA	NA	NA	NA	NA	NA	NA	NA	NA	PAO1
SRX2181666	SRX2181666.SRX2181666.salmon	SRP090213	6.34153	6.26177	133	594	TRUE	43.1753	2.56731	PAO1	NA	NA	NA	NA	NA	NA	NA	NA	NA	PAO1
SRX2185321	SRX2185321.SRX2185321.salmon	SRP090296	5.75645	5.15731	176	2	TRUE	0.313736	114.625	PA14	3307	BioProject: https://www.ncbi.nlm.nih.gov/bioproject/PRJNA343895 SRA: https://www.ncbi.nlm.nih.gov/sra?term=SRP090296	PA14	NA	M63	growth condition: planktonic	SRA: https://www.ncbi.nlm.nih.gov/sra?term=SRX2185321	GSE87213	Differential gene expression of Pseudomonas aeruginosa ŒîPA14_22470 (ŒîPA3225) versus UCBPP-PA14 wildtype in planktonic and biofilm cells	PA14
SRX2185322	SRX2185322.SRX2185322.salmon	SRP090296	5.74651	5.21177	177	2	TRUE	0.424632	123.579	PA14	3308	BioProject: https://www.ncbi.nlm.nih.gov/bioproject/PRJNA343895 SRA: https://www.ncbi.nlm.nih.gov/sra?term=SRP090296	PA14	NA	M63	growth condition: planktonic	SRA: https://www.ncbi.nlm.nih.gov/sra?term=SRX2185322	GSE87213	Differential gene expression of Pseudomonas aeruginosa ŒîPA14_22470 (ŒîPA3225) versus UCBPP-PA14 wildtype in planktonic and biofilm cells	PA14
SRX2185323	SRX2185323.SRX2185323.salmon	SRP090296	5.77819	4.98946	179	2	TRUE	0.636385	131.446	PA14	3309	BioProject: https://www.ncbi.nlm.nih.gov/bioproject/PRJNA343895 SRA: https://www.ncbi.nlm.nih.gov/sra?term=SRP090296	PA14	NA	M63	growth condition: planktonic	SRA: https://www.ncbi.nlm.nih.gov/sra?term=SRX2185323	GSE87213	Differential gene expression of Pseudomonas aeruginosa ŒîPA14_22470 (ŒîPA3225) versus UCBPP-PA14 wildtype in planktonic and biofilm cells	PA14
SRX2185324	SRX2185324.SRX2185324.salmon	SRP090296	5.76699	5.30737	178	4	TRUE	0.920229	119.309	PA14	3310	BioProject: https://www.ncbi.nlm.nih.gov/bioproject/PRJNA343895 SRA: https://www.ncbi.nlm.nih.gov/sra?term=SRP090296	PA14	NA	M63	growth condition: planktonic	SRA: https://www.ncbi.nlm.nih.gov/sra?term=SRX2185324	GSE87213	Differential gene expression of Pseudomonas aeruginosa ŒîPA14_22470 (ŒîPA3225) versus UCBPP-PA14 wildtype in planktonic and biofilm cells	PA14
SRX2185325	SRX2185325.SRX2185325.salmon	SRP090296	5.74971	5.31047	182	1	TRUE	0.752349	121.952	PA14	3311	BioProject: https://www.ncbi.nlm.nih.gov/bioproject/PRJNA343895 SRA: https://www.ncbi.nlm.nih.gov/sra?term=SRP090296	PA14	NA	M63	growth condition: planktonic	SRA: https://www.ncbi.nlm.nih.gov/sra?term=SRX2185325	GSE87213	Differential gene expression of Pseudomonas aeruginosa ŒîPA14_22470 (ŒîPA3225) versus UCBPP-PA14 wildtype in planktonic and biofilm cells	PA14
SRX2185326	SRX2185326.SRX2185326.salmon	SRP090296	5.79662	5.62488	177	4	TRUE	0.548399	122.342	PA14	3312	BioProject: https://www.ncbi.nlm.nih.gov/bioproject/PRJNA343895 SRA: https://www.ncbi.nlm.nih.gov/sra?term=SRP090296	PA14	NA	M63	growth condition: planktonic	SRA: https://www.ncbi.nlm.nih.gov/sra?term=SRX2185326	GSE87213	Differential gene expression of Pseudomonas aeruginosa ŒîPA14_22470 (ŒîPA3225) versus UCBPP-PA14 wildtype in planktonic and biofilm cells	PA14
SRX2185327	SRX2185327.SRX2185327.salmon	SRP090296	5.48525	5.37866	177	2	TRUE	0.273562	140.439	PA14	3313	BioProject: https://www.ncbi.nlm.nih.gov/bioproject/PRJNA343895 SRA: https://www.ncbi.nlm.nih.gov/sra?term=SRP090296	PA14	NA	M63	growth condition: biofilm	SRA: https://www.ncbi.nlm.nih.gov/sra?term=SRX2185327	GSE87213	Differential gene expression of Pseudomonas aeruginosa ŒîPA14_22470 (ŒîPA3225) versus UCBPP-PA14 wildtype in planktonic and biofilm cells	PA14
SRX2185328	SRX2185328.SRX2185328.salmon	SRP090296	5.62454	5.49913	181	5	TRUE	0.457945	150.913	PA14	3314	BioProject: https://www.ncbi.nlm.nih.gov/bioproject/PRJNA343895 SRA: https://www.ncbi.nlm.nih.gov/sra?term=SRP090296	PA14	NA	M63	growth condition: biofilm	SRA: https://www.ncbi.nlm.nih.gov/sra?term=SRX2185328	GSE87213	Differential gene expression of Pseudomonas aeruginosa ŒîPA14_22470 (ŒîPA3225) versus UCBPP-PA14 wildtype in planktonic and biofilm cells	PA14
SRX2185329	SRX2185329.SRX2185329.salmon	SRP090296	5.54615	5.48553	178	2	TRUE	0.301647	159.641	PA14	3315	BioProject: https://www.ncbi.nlm.nih.gov/bioproject/PRJNA343895 SRA: https://www.ncbi.nlm.nih.gov/sra?term=SRP090296	PA14	NA	M63	growth condition: biofilm	SRA: https://www.ncbi.nlm.nih.gov/sra?term=SRX2185329	GSE87213	Differential gene expression of Pseudomonas aeruginosa ŒîPA14_22470 (ŒîPA3225) versus UCBPP-PA14 wildtype in planktonic and biofilm cells	PA14
SRX2185330	SRX2185330.SRX2185330.salmon	SRP090296	5.59161	5.41446	179	3	TRUE	0.528176	122.313	PA14	3316	BioProject: https://www.ncbi.nlm.nih.gov/bioproject/PRJNA343895 SRA: https://www.ncbi.nlm.nih.gov/sra?term=SRP090296	PA14	NA	M63	growth condition: biofilm	SRA: https://www.ncbi.nlm.nih.gov/sra?term=SRX2185330	GSE87213	Differential gene expression of Pseudomonas aeruginosa ŒîPA14_22470 (ŒîPA3225) versus UCBPP-PA14 wildtype in planktonic and biofilm cells	PA14
SRX2185331	SRX2185331.SRX2185331.salmon	SRP090296	5.50902	5.37891	177	2	FALSE	NA	NA	PA14	3317	BioProject: https://www.ncbi.nlm.nih.gov/bioproject/PRJNA343895 SRA: https://www.ncbi.nlm.nih.gov/sra?term=SRP090296	PA14	NA	M63	growth condition: biofilm	SRA: https://www.ncbi.nlm.nih.gov/sra?term=SRX2185331	GSE87213	Differential gene expression of Pseudomonas aeruginosa ŒîPA14_22470 (ŒîPA3225) versus UCBPP-PA14 wildtype in planktonic and biofilm cells	PA14
SRX2185332	SRX2185332.SRX2185332.salmon	SRP090296	5.71076	5.54473	178	3	TRUE	0.441901	143.73	PA14	3318	BioProject: https://www.ncbi.nlm.nih.gov/bioproject/PRJNA343895 SRA: https://www.ncbi.nlm.nih.gov/sra?term=SRP090296	PA14	NA	M63	growth condition: biofilm	SRA: https://www.ncbi.nlm.nih.gov/sra?term=SRX2185332	GSE87213	Differential gene expression of Pseudomonas aeruginosa ŒîPA14_22470 (ŒîPA3225) versus UCBPP-PA14 wildtype in planktonic and biofilm cells	PA14
SRX2255950	SRX2255950.SRX2255950.salmon	SRP091907	5.9435	5.83988	3	401	TRUE	74.0954	0.627034	PAO1	NA	NA	NA	NA	NA	NA	NA	NA	NA	PAO1
SRX2255951	SRX2255951.SRX2255951.salmon	SRP091907	5.97814	5.82166	6	399	TRUE	77.1832	0.550622	PAO1	NA	NA	NA	NA	NA	NA	NA	NA	NA	PAO1
SRX2255952	SRX2255952.SRX2255952.salmon	SRP091907	4.93675	4.40375	365	786	FALSE	NA	NA	PAO1	NA	NA	NA	NA	NA	NA	NA	NA	NA	PAO1	REMOVED
SRX2255953	SRX2255953.SRX2255953.salmon	SRP091907	5.02214	4.51008	344	796	FALSE	NA	NA	PAO1	NA	NA	NA	NA	NA	NA	NA	NA	NA	PAO1	REMOVED
SRX2255954	SRX2255954.SRX2255954.salmon	SRP091907	5.97915	5.76018	3	403	TRUE	90.9601	0.375101	PAO1	NA	NA	NA	NA	NA	NA	NA	NA	NA	PAO1
SRX2255955	SRX2255955.SRX2255955.salmon	SRP091907	5.94456	5.77677	5	403	TRUE	93.366	0.423501	PAO1	NA	NA	NA	NA	NA	NA	NA	NA	NA	PAO1
SRX2342940	SRX2342940.SRX2342940.salmon	SRP093377	6.46637	6.33278	94	294	TRUE	10.8038	2.15354	No annotation	NA	NA	NA	NA	NA	NA	NA	NA	NA	No annotation
SRX2342941	SRX2342941.SRX2342941.salmon	SRP093377	6.25575	6.21967	115	300	TRUE	16.5509	3.24953	No annotation	NA	NA	NA	NA	NA	NA	NA	NA	NA	No annotation
SRX2342942	SRX2342942.SRX2342942.salmon	SRP093377	6.31173	6.27018	132	310	TRUE	12.3215	2.4981	No annotation	NA	NA	NA	NA	NA	NA	NA	NA	NA	No annotation
SRX2342943	SRX2342943.SRX2342943.salmon	SRP093377	6.39512	6.29914	91	283	TRUE	12.0103	3.31034	No annotation	NA	NA	NA	NA	NA	NA	NA	NA	NA	No annotation
SRX2342944	SRX2342944.SRX2342944.salmon	SRP093377	6.52924	6.13798	2	307	TRUE	34.9811	0.199602	No annotation	NA	NA	NA	NA	NA	NA	NA	NA	NA	No annotation
SRX2342945	SRX2342945.SRX2342945.salmon	SRP093377	6.07285	5.60442	64	293	TRUE	43.0048	0.195692	PAO1	NA	NA	NA	NA	NA	NA	NA	NA	NA	PAO1
SRX2342946	SRX2342946.SRX2342946.salmon	SRP093377	6.4357	5.84983	2	380	TRUE	44.7669	0.240645	No annotation	NA	NA	NA	NA	NA	NA	NA	NA	NA	No annotation
SRX2342947	SRX2342947.SRX2342947.salmon	SRP093377	6.31382	6.20485	2	384	TRUE	49.4165	0.236011	PAO1	NA	NA	NA	NA	NA	NA	NA	NA	NA	PAO1
SRX2342948	SRX2342948.SRX2342948.salmon	SRP093377	6.37415	6.24707	2	351	TRUE	48.7504	0.199271	PAO1	NA	NA	NA	NA	NA	NA	NA	NA	NA	PAO1
SRX2342949	SRX2342949.SRX2342949.salmon	SRP093377	6.47363	6.1069	63	282	TRUE	10.4226	2.09037	No annotation	NA	NA	NA	NA	NA	NA	NA	NA	NA	No annotation
SRX2342950	SRX2342950.SRX2342950.salmon	SRP093377	6.47277	5.90824	2	399	TRUE	46.9441	0.224584	No annotation	NA	NA	NA	NA	NA	NA	NA	NA	NA	No annotation
SRX2342951	SRX2342951.SRX2342951.salmon	SRP093377	6.38866	6.29719	3	386	TRUE	49.8505	0.207567	PAO1	NA	NA	NA	NA	NA	NA	NA	NA	NA	PAO1
SRX2342952	SRX2342952.SRX2342952.salmon	SRP093377	6.39398	6.34466	65	281	TRUE	14.3195	3.10305	No annotation	NA	NA	NA	NA	NA	NA	NA	NA	NA	No annotation
SRX2342953	SRX2342953.SRX2342953.salmon	SRP093377	6.59089	6.08028	96	350	TRUE	20.4291	0.186444	No annotation	NA	NA	NA	NA	NA	NA	NA	NA	NA	No annotation
SRX2342954	SRX2342954.SRX2342954.salmon	SRP093377	6.57072	6.01113	65	274	TRUE	19.2994	0.860232	No annotation	NA	NA	NA	NA	NA	NA	NA	NA	NA	No annotation
SRX2342955	SRX2342955.SRX2342955.salmon	SRP093377	6.49352	6.09769	2	268	TRUE	32.7971	0.36738	No annotation	NA	NA	NA	NA	NA	NA	NA	NA	NA	No annotation
SRX2342956	SRX2342956.SRX2342956.salmon	SRP093377	6.38519	6.3926	2	398	TRUE	49.7919	0.295713	PAO1	NA	NA	NA	NA	NA	NA	NA	NA	NA	PAO1
SRX2342957	SRX2342957.SRX2342957.salmon	SRP093377	6.53717	6.17784	104	322	TRUE	17.4347	0.192143	PAO1	NA	NA	NA	NA	NA	NA	NA	NA	NA	PAO1
SRX2345221	SRX2345221.SRX2345221.salmon	SRP063289	2.74629	0	5389	5713	FALSE	NA	NA	No annotation	NA	NA	NA	NA	NA	NA	NA	NA	NA	No annotation
SRX2345224	SRX2345224.SRX2345224.salmon	SRP063289	3.1873	0	5379	5700	FALSE	NA	NA	No annotation	NA	NA	NA	NA	NA	NA	NA	NA	NA	No annotation
SRX2345226	SRX2345226.SRX2345226.salmon	SRP063289	3.1379	0	5353	5670	FALSE	NA	NA	No annotation	NA	NA	NA	NA	NA	NA	NA	NA	NA	No annotation
SRX2345227	SRX2345227.SRX2345227.salmon	SRP063289	2.44236	0	5376	5700	FALSE	NA	NA	No annotation	NA	NA	NA	NA	NA	NA	NA	NA	NA	No annotation
SRX2345228	SRX2345228.SRX2345228.salmon	SRP063289	2.95622	0	5388	5714	FALSE	NA	NA	No annotation	NA	NA	NA	NA	NA	NA	NA	NA	NA	No annotation
SRX2345229	SRX2345229.SRX2345229.salmon	SRP063289	2.13035	0	5403	5727	FALSE	NA	NA	No annotation	NA	NA	NA	NA	NA	NA	NA	NA	NA	No annotation
SRX2345230	SRX2345230.SRX2345230.salmon	SRP063289	2.65492	0	5385	5712	FALSE	NA	NA	No annotation	NA	NA	NA	NA	NA	NA	NA	NA	NA	No annotation
SRX2345231	SRX2345231.SRX2345231.salmon	SRP063289	3.13293	1.1828	5355	5673	FALSE	NA	NA	No annotation	NA	NA	NA	NA	NA	NA	NA	NA	NA	No annotation
SRX2345232	SRX2345232.SRX2345232.salmon	SRP063289	2.92597	0	5389	5713	FALSE	NA	NA	No annotation	NA	NA	NA	NA	NA	NA	NA	NA	NA	No annotation
SRX2345233	SRX2345233.SRX2345233.salmon	SRP063289	3.23559	0	5360	5678	FALSE	NA	NA	No annotation	NA	NA	NA	NA	NA	NA	NA	NA	NA	No annotation
SRX2345234	SRX2345234.SRX2345234.salmon	SRP063289	3.03744	0	5363	5688	FALSE	NA	NA	No annotation	NA	NA	NA	NA	NA	NA	NA	NA	NA	No annotation
SRX2345235	SRX2345235.SRX2345235.salmon	SRP063289	2.77942	0	5377	5698	FALSE	NA	NA	No annotation	NA	NA	NA	NA	NA	NA	NA	NA	NA	No annotation
SRX2345236	SRX2345236.SRX2345236.salmon	SRP063289	2.82416	0	5380	5701	FALSE	NA	NA	No annotation	NA	NA	NA	NA	NA	NA	NA	NA	NA	No annotation
SRX2345237	SRX2345237.SRX2345237.salmon	SRP063289	2.87875	0	5396	5724	FALSE	NA	NA	No annotation	NA	NA	NA	NA	NA	NA	NA	NA	NA	No annotation
SRX2345238	SRX2345238.SRX2345238.salmon	SRP063289	2.8374	0	5359	5682	FALSE	NA	NA	No annotation	NA	NA	NA	NA	NA	NA	NA	NA	NA	No annotation
SRX2366125	SRX2366125.SRX2366125.salmon	SRP017679	6.38582	6.62961	188	396	TRUE	3.30469	0.627965	No annotation	NA	NA	NA	NA	NA	NA	NA	NA	NA	No annotation
SRX2366126	SRX2366126.SRX2366126.salmon	SRP017679	6.36337	5.9462	218	450	TRUE	3.5725	1.87269	No annotation	NA	NA	NA	NA	NA	NA	NA	NA	NA	No annotation
SRX2366127	SRX2366127.SRX2366127.salmon	SRP017679	6.37238	6.18008	311	540	TRUE	2.10806	2.19181	No annotation	NA	NA	NA	NA	NA	NA	NA	NA	NA	No annotation
SRX2366128	SRX2366128.SRX2366128.salmon	SRP017679	6.1579	5.88131	230	460	TRUE	3.08863	2.94174	No annotation	NA	NA	NA	NA	NA	NA	NA	NA	NA	No annotation
SRX2366129	SRX2366129.SRX2366129.salmon	SRP017679	6.24831	6.07152	225	430	TRUE	1.89138	1.31522	No annotation	NA	NA	NA	NA	NA	NA	NA	NA	NA	No annotation
SRX2366130	SRX2366130.SRX2366130.salmon	SRP017679	6.44858	6.21434	212	424	TRUE	2.26166	0.787683	No annotation	NA	NA	NA	NA	NA	NA	NA	NA	NA	No annotation
SRX2366131	SRX2366131.SRX2366131.salmon	SRP017679	6.59094	6.42243	198	412	TRUE	2.46472	0.739104	No annotation	NA	NA	NA	NA	NA	NA	NA	NA	NA	No annotation
SRX2366132	SRX2366132.SRX2366132.salmon	SRP017679	6.69176	6.55305	263	474	TRUE	2.72968	1.56701	No annotation	NA	NA	NA	NA	NA	NA	NA	NA	NA	No annotation
SRX2366133	SRX2366133.SRX2366133.salmon	SRP017679	6.60058	6.40829	198	409	TRUE	2.92561	0.683097	No annotation	NA	NA	NA	NA	NA	NA	NA	NA	NA	No annotation
SRX2366134	SRX2366134.SRX2366134.salmon	SRP017679	6.61901	6.37291	197	408	TRUE	2.06279	0.626125	No annotation	NA	NA	NA	NA	NA	NA	NA	NA	NA	No annotation
SRX2366135	SRX2366135.SRX2366135.salmon	SRP017679	6.33995	6.01977	185	393	TRUE	6.82943	0.790781	No annotation	NA	NA	NA	NA	NA	NA	NA	NA	NA	No annotation
SRX2366136	SRX2366136.SRX2366136.salmon	SRP017679	6.31511	6.2938	207	410	TRUE	3.68285	0.953378	No annotation	NA	NA	NA	NA	NA	NA	NA	NA	NA	No annotation
SRX2366137	SRX2366137.SRX2366137.salmon	SRP017679	6.617	6.28339	200	399	TRUE	4.10945	0.552839	No annotation	NA	NA	NA	NA	NA	NA	NA	NA	NA	No annotation
SRX2366138	SRX2366138.SRX2366138.salmon	SRP017679	6.31852	5.90131	219	437	TRUE	3.13857	1.10947	No annotation	NA	NA	NA	NA	NA	NA	NA	NA	NA	No annotation
SRX2366139	SRX2366139.SRX2366139.salmon	SRP017679	6.47102	6.34631	232	454	TRUE	4.17502	1.46211	No annotation	NA	NA	NA	NA	NA	NA	NA	NA	NA	No annotation
SRX2366140	SRX2366140.SRX2366140.salmon	SRP017679	6.5804	6.30354	230	450	TRUE	2.41805	1.27032	No annotation	NA	NA	NA	NA	NA	NA	NA	NA	NA	No annotation
SRX2366141	SRX2366141.SRX2366141.salmon	SRP017679	6.32768	6.12999	716	959	TRUE	9.51111	9.05152	No annotation	NA	NA	NA	NA	NA	NA	NA	NA	NA	No annotation
SRX2366142	SRX2366142.SRX2366142.salmon	SRP017679	6.44152	6.53131	218	440	TRUE	7.84308	1.63587	No annotation	NA	NA	NA	NA	NA	NA	NA	NA	NA	No annotation
SRX2366143	SRX2366143.SRX2366143.salmon	SRP017679	6.45891	6.23284	194	412	TRUE	1.94586	0.683381	No annotation	NA	NA	NA	NA	NA	NA	NA	NA	NA	No annotation
SRX2366144	SRX2366144.SRX2366144.salmon	SRP017679	6.52049	6.2705	210	430	TRUE	3.21354	1.6535	No annotation	NA	NA	NA	NA	NA	NA	NA	NA	NA	No annotation
SRX2366145	SRX2366145.SRX2366145.salmon	SRP017679	6.40325	6.19321	251	472	TRUE	6.18988	2.13845	No annotation	NA	NA	NA	NA	NA	NA	NA	NA	NA	No annotation
SRX2366146	SRX2366146.SRX2366146.salmon	SRP017679	6.60503	6.45365	191	399	TRUE	2.68503	0.562209	No annotation	NA	NA	NA	NA	NA	NA	NA	NA	NA	No annotation
SRX2366147	SRX2366147.SRX2366147.salmon	SRP017679	6.56714	6.18004	193	408	TRUE	2.36221	0.552667	No annotation	NA	NA	NA	NA	NA	NA	NA	NA	NA	No annotation
SRX2366148	SRX2366148.SRX2366148.salmon	SRP017679	6.51253	6.26492	184	396	TRUE	3.01177	0.703214	No annotation	NA	NA	NA	NA	NA	NA	NA	NA	NA	No annotation
SRX2366149	SRX2366149.SRX2366149.salmon	SRP017679	6.54756	6.08493	230	443	TRUE	1.03631	1.09483	No annotation	NA	NA	NA	NA	NA	NA	NA	NA	NA	No annotation
SRX2366150	SRX2366150.SRX2366150.salmon	SRP017679	6.58425	6.6685	332	558	TRUE	2.27439	2.35233	No annotation	NA	NA	NA	NA	NA	NA	NA	NA	NA	No annotation
SRX2366151	SRX2366151.SRX2366151.salmon	SRP017679	6.38548	6.06061	244	470	TRUE	5.95996	3.033	No annotation	NA	NA	NA	NA	NA	NA	NA	NA	NA	No annotation
SRX2366152	SRX2366152.SRX2366152.salmon	SRP017679	6.37761	6.45386	186	396	TRUE	7.72577	1.06568	No annotation	NA	NA	NA	NA	NA	NA	NA	NA	NA	No annotation
SRX2366153	SRX2366153.SRX2366153.salmon	SRP017679	6.52588	6.26888	255	473	TRUE	3.8787	1.61424	No annotation	NA	NA	NA	NA	NA	NA	NA	NA	NA	No annotation
SRX2366154	SRX2366154.SRX2366154.salmon	SRP017679	6.56216	6.28819	194	407	TRUE	2.14525	0.566455	No annotation	NA	NA	NA	NA	NA	NA	NA	NA	NA	No annotation
SRX2366155	SRX2366155.SRX2366155.salmon	SRP017679	6.24458	6.11028	204	417	TRUE	3.34458	1.81583	No annotation	NA	NA	NA	NA	NA	NA	NA	NA	NA	No annotation
SRX2366156	SRX2366156.SRX2366156.salmon	SRP017679	6.49599	6.11871	206	419	TRUE	2.23789	0.786526	No annotation	NA	NA	NA	NA	NA	NA	NA	NA	NA	No annotation
SRX2366157	SRX2366157.SRX2366157.salmon	SRP017679	6.6761	6.61467	215	442	TRUE	7.18689	1.37577	No annotation	NA	NA	NA	NA	NA	NA	NA	NA	NA	No annotation
SRX2366158	SRX2366158.SRX2366158.salmon	SRP017679	6.36348	6.58735	184	384	TRUE	8.06264	0.990091	No annotation	NA	NA	NA	NA	NA	NA	NA	NA	NA	No annotation
SRX2366159	SRX2366159.SRX2366159.salmon	SRP017679	6.68116	6.60409	207	429	TRUE	2.84181	1.47736	No annotation	NA	NA	NA	NA	NA	NA	NA	NA	NA	No annotation
SRX2366160	SRX2366160.SRX2366160.salmon	SRP017679	6.48999	6.26604	210	425	TRUE	3.99388	0.837824	No annotation	NA	NA	NA	NA	NA	NA	NA	NA	NA	No annotation
SRX2508647	SRX2508647.SRX2508647.salmon	SRP077248	6.24432	5.92123	43	442	TRUE	126.327	0.560094	PAO1	NA	NA	NA	NA	NA	NA	NA	NA	NA	PAO1
SRX2508648	SRX2508648.SRX2508648.salmon	SRP077248	6.44238	6.39045	42	441	TRUE	110.992	0.265217	PAO1	NA	NA	NA	NA	NA	NA	NA	NA	NA	PAO1
SRX2508649	SRX2508649.SRX2508649.salmon	SRP077248	6.12441	5.85177	40	438	TRUE	111.317	0.401678	PAO1	NA	NA	NA	NA	NA	NA	NA	NA	NA	PAO1
SRX2508650	SRX2508650.SRX2508650.salmon	SRP077248	6.12148	5.64967	40	438	TRUE	126.309	0.376797	PAO1	NA	NA	NA	NA	NA	NA	NA	NA	NA	PAO1
SRX2508651	SRX2508651.SRX2508651.salmon	SRP077248	6.23359	5.89289	48	449	TRUE	117.122	0.523265	PAO1	NA	NA	NA	NA	NA	NA	NA	NA	NA	PAO1
SRX2508652	SRX2508652.SRX2508652.salmon	SRP077248	5.96153	5.3956	45	446	TRUE	124.64	1.08053	PAO1	NA	NA	NA	NA	NA	NA	NA	NA	NA	PAO1
SRX2508653	SRX2508653.SRX2508653.salmon	SRP077248	6.05573	5.38524	56	456	FALSE	NA	NA	PAO1	NA	NA	NA	NA	NA	NA	NA	NA	NA	PAO1
SRX2508654	SRX2508654.SRX2508654.salmon	SRP077248	6.50889	6.18408	47	461	TRUE	100.512	1.20807	PAO1	NA	NA	NA	NA	NA	NA	NA	NA	NA	PAO1
SRX2508655	SRX2508655.SRX2508655.salmon	SRP077248	6.38159	6.20302	46	446	TRUE	100.38	0.409145	PAO1	NA	NA	NA	NA	NA	NA	NA	NA	NA	PAO1
SRX2520351	SRX2520351.SRX2520351.salmon	SRP097886	5.57659	5.58912	2	403	FALSE	NA	NA	PAO1	3177	BioProject: https://www.ncbi.nlm.nih.gov/bioproject/PRJNA368955 SRA: https://www.ncbi.nlm.nih.gov/sra?term=SRP097886	PAO1	Hexahistidine-tagged RsmN was expressed from plasmid pMR4	LB	NA	SRA: https://www.ncbi.nlm.nih.gov/sra?term=SRX2520351	GSE94113	Genome-wide mapping of the RNA targets of the Pseudomonas aeruginosa riboregulatory protein RsmN	PAO1
SRX2520352	SRX2520352.SRX2520352.salmon	SRP097886	5.66301	5.6213	1	401	FALSE	NA	NA	PAO1	3178	BioProject: https://www.ncbi.nlm.nih.gov/bioproject/PRJNA368955 SRA: https://www.ncbi.nlm.nih.gov/sra?term=SRP097886	PAO1	Hexahistidine-tagged RsmN was expressed from plasmid pMR4	LB	NA	SRA: https://www.ncbi.nlm.nih.gov/sra?term=SRX2520352	GSE94113	Genome-wide mapping of the RNA targets of the Pseudomonas aeruginosa riboregulatory protein RsmN	PAO1
SRX2520353	SRX2520353.SRX2520353.salmon	SRP097886	5.20871	5.4459	4	401	FALSE	NA	NA	PAO1	3179	BioProject: https://www.ncbi.nlm.nih.gov/bioproject/PRJNA368955 SRA: https://www.ncbi.nlm.nih.gov/sra?term=SRP097886	PAO1	Hexahistidine-tagged RsmN was expressed from plasmid pMR4	LB	NA	SRA: https://www.ncbi.nlm.nih.gov/sra?term=SRX2520353	GSE94113	Genome-wide mapping of the RNA targets of the Pseudomonas aeruginosa riboregulatory protein RsmN	PAO1
SRX2520354	SRX2520354.SRX2520354.salmon	SRP097886	5.12514	5.26671	38	439	FALSE	NA	NA	PAO1	3180	BioProject: https://www.ncbi.nlm.nih.gov/bioproject/PRJNA368955 SRA: https://www.ncbi.nlm.nih.gov/sra?term=SRP097886	PAO1	Hexahistidine-tagged RsmN was expressed from plasmid pMR4	LB	NA	SRA: https://www.ncbi.nlm.nih.gov/sra?term=SRX2520354	GSE94113	Genome-wide mapping of the RNA targets of the Pseudomonas aeruginosa riboregulatory protein RsmN	PAO1
SRX2520355	SRX2520355.SRX2520355.salmon	SRP097886	5.7315	5.65762	40	447	TRUE	85.6402	2.26617	PAO1	3181	BioProject: https://www.ncbi.nlm.nih.gov/bioproject/PRJNA368955 SRA: https://www.ncbi.nlm.nih.gov/sra?term=SRP097886	PAO1	Hexahistidine-tagged RsmN was expressed from plasmid pMR4	LB	NA	SRA: https://www.ncbi.nlm.nih.gov/sra?term=SRX2520355	GSE94113	Genome-wide mapping of the RNA targets of the Pseudomonas aeruginosa riboregulatory protein RsmN	PAO1
SRX2520356	SRX2520356.SRX2520356.salmon	SRP097886	5.71972	5.64188	27	435	TRUE	82.2843	1.93887	PAO1	3182	BioProject: https://www.ncbi.nlm.nih.gov/bioproject/PRJNA368955 SRA: https://www.ncbi.nlm.nih.gov/sra?term=SRP097886	PAO1	Hexahistidine-tagged RsmN was expressed from plasmid pMR4	LB	NA	SRA: https://www.ncbi.nlm.nih.gov/sra?term=SRX2520356	GSE94113	Genome-wide mapping of the RNA targets of the Pseudomonas aeruginosa riboregulatory protein RsmN	PAO1
SRX2520357	SRX2520357.SRX2520357.salmon	SRP097886	5.7438	5.69852	23	423	TRUE	73.4213	1.64861	PAO1	3183	BioProject: https://www.ncbi.nlm.nih.gov/bioproject/PRJNA368955 SRA: https://www.ncbi.nlm.nih.gov/sra?term=SRP097886	PAO1	Hexahistidine-tagged RsmN was expressed from plasmid pMR4	LB	NA	SRA: https://www.ncbi.nlm.nih.gov/sra?term=SRX2520357	GSE94113	Genome-wide mapping of the RNA targets of the Pseudomonas aeruginosa riboregulatory protein RsmN	PAO1
SRX2520358	SRX2520358.SRX2520358.salmon	SRP097886	5.30461	5.03581	62	471	FALSE	NA	NA	PAO1	3184	BioProject: https://www.ncbi.nlm.nih.gov/bioproject/PRJNA368955 SRA: https://www.ncbi.nlm.nih.gov/sra?term=SRP097886	PAO1	Hexahistidine-tagged RsmN was expressed from plasmid pMR4	LB	NA	SRA: https://www.ncbi.nlm.nih.gov/sra?term=SRX2520358	GSE94113	Genome-wide mapping of the RNA targets of the Pseudomonas aeruginosa riboregulatory protein RsmN	PAO1
SRX2520359	SRX2520359.SRX2520359.salmon	SRP097886	5.30409	4.99143	65	471	FALSE	NA	NA	PAO1	3185	BioProject: https://www.ncbi.nlm.nih.gov/bioproject/PRJNA368955 SRA: https://www.ncbi.nlm.nih.gov/sra?term=SRP097886	PAO1	Hexahistidine-tagged RsmN was expressed from plasmid pMR4	LB	NA	SRA: https://www.ncbi.nlm.nih.gov/sra?term=SRX2520359	GSE94113	Genome-wide mapping of the RNA targets of the Pseudomonas aeruginosa riboregulatory protein RsmN	PAO1
SRX2520360	SRX2520360.SRX2520360.salmon	SRP097886	5.34014	4.94198	29	439	FALSE	NA	NA	PAO1	3186	BioProject: https://www.ncbi.nlm.nih.gov/bioproject/PRJNA368955 SRA: https://www.ncbi.nlm.nih.gov/sra?term=SRP097886	PAO1	Hexahistidine-tagged RsmN was expressed from plasmid pMR4	LB	NA	SRA: https://www.ncbi.nlm.nih.gov/sra?term=SRX2520360	GSE94113	Genome-wide mapping of the RNA targets of the Pseudomonas aeruginosa riboregulatory protein RsmN	PAO1
SRX2549303	SRX2549303.SRX2549303.salmon	SRP099178	3.09851	3.49423	5116	5373	FALSE	NA	NA	PA14	NA	NA	NA	NA	NA	NA	NA	NA	NA	PA14
SRX2549304	SRX2549304.SRX2549304.salmon	SRP099178	0.83885	0	5145	5404	FALSE	NA	NA	PA14	NA	NA	NA	NA	NA	NA	NA	NA	NA	PA14
SRX2570594	SRX2570594.SRX2570594.salmon	SRP100146	5.6777	5.72393	11	422	TRUE	74.463	0.70815	No annotation	NA	NA	NA	NA	NA	NA	NA	NA	NA	No annotation
SRX2570595	SRX2570595.SRX2570595.salmon	SRP100146	5.87156	5.81904	11	427	TRUE	44.8765	0.622683	No annotation	NA	NA	NA	NA	NA	NA	NA	NA	NA	No annotation
SRX2570596	SRX2570596.SRX2570596.salmon	SRP100146	5.67787	5.72534	15	403	TRUE	73.3877	0.711325	No annotation	NA	NA	NA	NA	NA	NA	NA	NA	NA	No annotation
SRX2570597	SRX2570597.SRX2570597.salmon	SRP100146	5.88153	6.12982	6	416	TRUE	90.6671	0.244883	No annotation	NA	NA	NA	NA	NA	NA	NA	NA	NA	No annotation
SRX2570598	SRX2570598.SRX2570598.salmon	SRP100146	5.75259	5.81633	6	419	TRUE	87.5778	0.216256	No annotation	NA	NA	NA	NA	NA	NA	NA	NA	NA	No annotation
SRX2570599	SRX2570599.SRX2570599.salmon	SRP100146	5.83436	5.93319	6	418	TRUE	90.2364	0.213286	No annotation	NA	NA	NA	NA	NA	NA	NA	NA	NA	No annotation
SRX2570600	SRX2570600.SRX2570600.salmon	SRP100146	5.9707	6.14988	6	415	TRUE	91.8928	0.242897	No annotation	NA	NA	NA	NA	NA	NA	NA	NA	NA	No annotation
SRX2570601	SRX2570601.SRX2570601.salmon	SRP100146	5.90621	5.92921	13	423	TRUE	42.807	0.617979	No annotation	NA	NA	NA	NA	NA	NA	NA	NA	NA	No annotation
SRX2570602	SRX2570602.SRX2570602.salmon	SRP100146	5.69159	5.76644	11	398	TRUE	69.5061	0.695364	No annotation	NA	NA	NA	NA	NA	NA	NA	NA	NA	No annotation
SRX2570603	SRX2570603.SRX2570603.salmon	SRP100146	5.6785	5.76759	13	423	TRUE	71.2688	0.700624	No annotation	NA	NA	NA	NA	NA	NA	NA	NA	NA	No annotation
SRX2652914	SRX2652914.SRX2652914.salmon	SRP102099	5.89087	5.79594	233	506	TRUE	5.98183	1.39201	No annotation	NA	NA	NA	NA	NA	NA	NA	NA	NA	No annotation
SRX2652915	SRX2652915.SRX2652915.salmon	SRP102099	6.09459	6.54798	194	459	TRUE	14.0509	2.16523	No annotation	NA	NA	NA	NA	NA	NA	NA	NA	NA	No annotation
SRX2652916	SRX2652916.SRX2652916.salmon	SRP102099	6.04954	5.7864	198	470	TRUE	8.07788	1.17767	No annotation	NA	NA	NA	NA	NA	NA	NA	NA	NA	No annotation
SRX2652917	SRX2652917.SRX2652917.salmon	SRP102099	6.1199	6.43517	288	561	TRUE	11.6234	4.01615	No annotation	NA	NA	NA	NA	NA	NA	NA	NA	NA	No annotation
SRX2652918	SRX2652918.SRX2652918.salmon	SRP102099	5.96805	5.76576	168	434	TRUE	6.93101	0.719694	No annotation	NA	NA	NA	NA	NA	NA	NA	NA	NA	No annotation	REMOVED
SRX2652919	SRX2652919.SRX2652919.salmon	SRP102099	6.37508	6.80245	211	478	FALSE	NA	NA	No annotation	NA	NA	NA	NA	NA	NA	NA	NA	NA	No annotation
SRX2652920	SRX2652920.SRX2652920.salmon	SRP102099	6.12134	6.14761	214	498	TRUE	6.66609	1.27437	No annotation	NA	NA	NA	NA	NA	NA	NA	NA	NA	No annotation	REMOVED
SRX2652921	SRX2652921.SRX2652921.salmon	SRP102099	6.22526	6.48372	381	654	TRUE	10.0832	5.1721	No annotation	NA	NA	NA	NA	NA	NA	NA	NA	NA	No annotation
SRX2652922	SRX2652922.SRX2652922.salmon	SRP102099	6.16122	6.21657	465	773	TRUE	9.11772	4.79728	No annotation	NA	NA	NA	NA	NA	NA	NA	NA	NA	No annotation	REMOVED
SRX2652923	SRX2652923.SRX2652923.salmon	SRP102099	6.39694	6.8305	334	613	FALSE	NA	NA	No annotation	NA	NA	NA	NA	NA	NA	NA	NA	NA	No annotation
SRX2652924	SRX2652924.SRX2652924.salmon	SRP102099	6.28638	6.2998	142	401	TRUE	5.35591	0.488537	No annotation	NA	NA	NA	NA	NA	NA	NA	NA	NA	No annotation	REMOVED
SRX2652925	SRX2652925.SRX2652925.salmon	SRP102099	6.39246	6.81081	261	531	FALSE	NA	NA	No annotation	NA	NA	NA	NA	NA	NA	NA	NA	NA	No annotation
SRX2652926	SRX2652926.SRX2652926.salmon	SRP102099	6.00506	5.9539	122	559	TRUE	62.8112	2.08656	PAO1	NA	NA	NA	NA	NA	NA	NA	NA	NA	PAO1	REMOVED
SRX2652927	SRX2652927.SRX2652927.salmon	SRP102099	6.37324	6.9295	101	530	FALSE	NA	NA	PAO1	NA	NA	NA	NA	NA	NA	NA	NA	NA	PAO1
SRX2652928	SRX2652928.SRX2652928.salmon	SRP102099	6.03685	6.20623	51	478	TRUE	70.0026	1.35911	PAO1	NA	NA	NA	NA	NA	NA	NA	NA	NA	PAO1	REMOVED
SRX2652929	SRX2652929.SRX2652929.salmon	SRP102099	6.26481	6.80928	82	509	FALSE	NA	NA	PAO1	NA	NA	NA	NA	NA	NA	NA	NA	NA	PAO1
SRX2652930	SRX2652930.SRX2652930.salmon	SRP102099	5.99965	5.92164	41	457	TRUE	60.4576	0.863875	PAO1	NA	NA	NA	NA	NA	NA	NA	NA	NA	PAO1	REMOVED
SRX2652931	SRX2652931.SRX2652931.salmon	SRP102099	6.18698	6.52548	100	534	TRUE	83.5831	3.62679	PAO1	NA	NA	NA	NA	NA	NA	NA	NA	NA	PAO1
SRX2652932	SRX2652932.SRX2652932.salmon	SRP102099	6.1605	6.1936	136	564	TRUE	49.075	2.08823	PAO1	NA	NA	NA	NA	NA	NA	NA	NA	NA	PAO1	REMOVED
SRX2652933	SRX2652933.SRX2652933.salmon	SRP102099	6.53117	7.17813	249	687	FALSE	NA	NA	PAO1	NA	NA	NA	NA	NA	NA	NA	NA	NA	PAO1
SRX2652934	SRX2652934.SRX2652934.salmon	SRP102099	6.23409	6.25436	89	529	TRUE	52.0363	1.19379	PAO1	NA	NA	NA	NA	NA	NA	NA	NA	NA	PAO1	REMOVED
SRX2652935	SRX2652935.SRX2652935.salmon	SRP102099	6.49778	7.1095	111	538	FALSE	NA	NA	PAO1	NA	NA	NA	NA	NA	NA	NA	NA	NA	PAO1
SRX2652936	SRX2652936.SRX2652936.salmon	SRP102099	6.25538	6.2558	213	655	TRUE	44.1225	3.09138	PAO1	NA	NA	NA	NA	NA	NA	NA	NA	NA	PAO1	REMOVED
SRX2652937	SRX2652937.SRX2652937.salmon	SRP102099	6.43032	6.96948	171	610	FALSE	NA	NA	PAO1	NA	NA	NA	NA	NA	NA	NA	NA	NA	PAO1
SRX2662717	SRX2662717.SRX2662717.salmon	SRP102339	5.52263	5.80782	6	380	TRUE	78.9188	1.05134	PAO1	NA	NA	NA	NA	NA	NA	NA	NA	NA	PAO1
SRX2662718	SRX2662718.SRX2662718.salmon	SRP102339	5.51905	5.85653	8	377	TRUE	75.3921	1.01911	PAO1	NA	NA	NA	NA	NA	NA	NA	NA	NA	PAO1
SRX2662719	SRX2662719.SRX2662719.salmon	SRP102339	5.48224	6.3566	8	390	TRUE	63.6363	1.55903	PAO1	NA	NA	NA	NA	NA	NA	NA	NA	NA	PAO1
SRX2662720	SRX2662720.SRX2662720.salmon	SRP102339	5.6854	6.62219	6	392	TRUE	64.0567	1.13077	PAO1	NA	NA	NA	NA	NA	NA	NA	NA	NA	PAO1
SRX2662721	SRX2662721.SRX2662721.salmon	SRP102339	5.21697	5.55855	2	374	FALSE	NA	NA	PAO1	NA	NA	NA	NA	NA	NA	NA	NA	NA	PAO1
SRX2662722	SRX2662722.SRX2662722.salmon	SRP102339	5.34632	5.53822	1	355	FALSE	NA	NA	PAO1	NA	NA	NA	NA	NA	NA	NA	NA	NA	PAO1
SRX2662723	SRX2662723.SRX2662723.salmon	SRP102339	5.14294	5.7383	0	380	TRUE	116.767	1.09649	PAO1	NA	NA	NA	NA	NA	NA	NA	NA	NA	PAO1
SRX2662724	SRX2662724.SRX2662724.salmon	SRP102339	5.37159	5.85002	0	379	TRUE	106.364	1.41344	PAO1	NA	NA	NA	NA	NA	NA	NA	NA	NA	PAO1
SRX2662725	SRX2662725.SRX2662725.salmon	SRP102339	5.25708	6.21267	3999	4367	FALSE	NA	NA	PAO1	NA	NA	NA	NA	NA	NA	NA	NA	NA	PAO1
SRX2662726	SRX2662726.SRX2662726.salmon	SRP102339	6.15657	6.58273	3451	3826	FALSE	NA	NA	PAO1	NA	NA	NA	NA	NA	NA	NA	NA	NA	PAO1
SRX2662727	SRX2662727.SRX2662727.salmon	SRP102339	5.13791	6.51805	4324	4688	FALSE	NA	NA	PAO1	NA	NA	NA	NA	NA	NA	NA	NA	NA	PAO1
SRX2662728	SRX2662728.SRX2662728.salmon	SRP102339	4.61187	5.95138	3477	3848	FALSE	NA	NA	PAO1	NA	NA	NA	NA	NA	NA	NA	NA	NA	PAO1
SRX2669083	SRX2669083.SRX2669083.salmon	SRP102421	6.36104	6.09138	181	6	TRUE	0.289882	62.647	PA14	NA	NA	NA	NA	NA	NA	NA	NA	NA	PA14
SRX2669084	SRX2669084.SRX2669084.salmon	SRP102421	6.49075	6.30401	189	18	TRUE	0.659704	52.7649	PA14	NA	NA	NA	NA	NA	NA	NA	NA	NA	PA14
SRX2669085	SRX2669085.SRX2669085.salmon	SRP102421	6.40003	6.049	197	24	TRUE	0.682195	54.2121	PA14	NA	NA	NA	NA	NA	NA	NA	NA	NA	PA14
SRX2669086	SRX2669086.SRX2669086.salmon	SRP102421	6.41884	5.98434	193	18	TRUE	0.69391	62.4432	PA14	NA	NA	NA	NA	NA	NA	NA	NA	NA	PA14
SRX2711962	SRX2711962.SRX2711962.salmon	SRP103149	5.16455	5.24045	0	387	FALSE	NA	NA	PAO1	NA	NA	NA	NA	NA	NA	NA	NA	NA	PAO1
SRX2711963	SRX2711963.SRX2711963.salmon	SRP103149	5.12164	5.20445	1	389	FALSE	NA	NA	PAO1	NA	NA	NA	NA	NA	NA	NA	NA	NA	PAO1
SRX2711964	SRX2711964.SRX2711964.salmon	SRP103149	5.51755	5.61831	1	389	FALSE	NA	NA	PAO1	NA	NA	NA	NA	NA	NA	NA	NA	NA	PAO1
SRX2711965	SRX2711965.SRX2711965.salmon	SRP103149	5.53414	5.65779	2	393	FALSE	NA	NA	PAO1	NA	NA	NA	NA	NA	NA	NA	NA	NA	PAO1
SRX2711966	SRX2711966.SRX2711966.salmon	SRP103149	5.04928	4.85692	0	390	FALSE	NA	NA	PAO1	NA	NA	NA	NA	NA	NA	NA	NA	NA	PAO1
SRX2711967	SRX2711967.SRX2711967.salmon	SRP103149	4.5924	4.72676	1	396	FALSE	NA	NA	PAO1	NA	NA	NA	NA	NA	NA	NA	NA	NA	PAO1
SRX2711974	SRX2711974.SRX2711974.salmon	SRP103155	5.38351	5.39038	3	404	FALSE	NA	NA	PAO1	NA	NA	NA	NA	NA	NA	NA	NA	NA	PAO1
SRX2712087	SRX2712087.SRX2712087.salmon	SRP103155	5.97629	5.55389	3	404	FALSE	NA	NA	PAO1	NA	NA	NA	NA	NA	NA	NA	NA	NA	PAO1
SRX2712091	SRX2712091.SRX2712091.salmon	SRP103155	5.48478	5.46666	2	404	FALSE	NA	NA	PAO1	NA	NA	NA	NA	NA	NA	NA	NA	NA	PAO1
SRX2712093	SRX2712093.SRX2712093.salmon	SRP103155	5.40992	5.37839	3	403	FALSE	NA	NA	PAO1	NA	NA	NA	NA	NA	NA	NA	NA	NA	PAO1
SRX2792486	SRX2792486.SRX2792486.salmon	SRP074523	6.38775	6.53329	2907	3301	FALSE	NA	NA	PAO1	NA	NA	NA	NA	NA	NA	NA	NA	NA	PAO1
SRX2792487	SRX2792487.SRX2792487.salmon	SRP074523	5.24975	5.77213	0	365	TRUE	115.33	0.621019	PAO1	NA	NA	NA	NA	NA	NA	NA	NA	NA	PAO1
SRX2792488	SRX2792488.SRX2792488.salmon	SRP074523	5.28752	5.53278	0	336	FALSE	NA	NA	PAO1	NA	NA	NA	NA	NA	NA	NA	NA	NA	PAO1
SRX2792489	SRX2792489.SRX2792489.salmon	SRP074523	5.60845	6.52739	2	376	TRUE	62.5031	0.652395	PAO1	NA	NA	NA	NA	NA	NA	NA	NA	NA	PAO1
SRX2792490	SRX2792490.SRX2792490.salmon	SRP074523	5.5212	5.83279	3	347	TRUE	75.8706	0.519645	PAO1	NA	NA	NA	NA	NA	NA	NA	NA	NA	PAO1
SRX2855033	SRX2855033.SRX2855033.salmon	SRP108003	5.79544	5.83424	152	451	TRUE	30.5503	1.43329	No annotation	NA	NA	NA	NA	NA	NA	NA	NA	NA	No annotation
SRX2855034	SRX2855034.SRX2855034.salmon	SRP108003	5.42979	5.46152	150	447	TRUE	30.1543	0.407716	No annotation	NA	NA	NA	NA	NA	NA	NA	NA	NA	No annotation
SRX2885819	SRX2885819.SRX2885819.salmon	SRP108691	6.40486	6.66578	102	291	TRUE	37.0473	1.68383	No annotation	3302	BioProject: https://www.ncbi.nlm.nih.gov/bioproject/PRJNA389442 SRA: https://www.ncbi.nlm.nih.gov/sra?term=SRP108691	Revertant Strain	NA	LB	NA	SRA: https://www.ncbi.nlm.nih.gov/sra?term=SRX2885819	GSE99729	Transcriptional and mutational profiling of an aminoglycoside resistant Pseudomonas aeruginosa small colony variant	Revertant Strain
SRX2885820	SRX2885820.SRX2885820.salmon	SRP108691	6.32149	6.52471	87	254	TRUE	43.4299	2.56989	No annotation	3303	BioProject: https://www.ncbi.nlm.nih.gov/bioproject/PRJNA389442 SRA: https://www.ncbi.nlm.nih.gov/sra?term=SRP108691	Revertant Strain	NA	LB	NA	SRA: https://www.ncbi.nlm.nih.gov/sra?term=SRX2885820	GSE99729	Transcriptional and mutational profiling of an aminoglycoside resistant Pseudomonas aeruginosa small colony variant	Revertant Strain
SRX2885821	SRX2885821.SRX2885821.salmon	SRP108691	6.23064	6.25194	76	239	TRUE	44.1177	5.85361	No annotation	3304	BioProject: https://www.ncbi.nlm.nih.gov/bioproject/PRJNA389442 SRA: https://www.ncbi.nlm.nih.gov/sra?term=SRP108691	Revertant Strain	NA	LB	NA	SRA: https://www.ncbi.nlm.nih.gov/sra?term=SRX2885821	GSE99729	Transcriptional and mutational profiling of an aminoglycoside resistant Pseudomonas aeruginosa small colony variant	Revertant Strain
SRX2915111	SRX2915111.SRX2915111.salmon	SRP109097	5.32339	6.0081	3	403	TRUE	67.7812	0.558111	PAO1	3268	BioProject: https://www.ncbi.nlm.nih.gov/bioproject/PRJNA390267 SRA: https://www.ncbi.nlm.nih.gov/sra?term=SRP109097	PAO1	WT	M9 Medium	NA	SRA: https://www.ncbi.nlm.nih.gov/sra?term=SRX2915111	GSE99981	Next generation sequencing of Pseudomonas aeruginosa PAO1 in the presence of Copper Nanoparticles Stress	PAO1
SRX2915112	SRX2915112.SRX2915112.salmon	SRP109097	5.3778	5.90268	5	406	TRUE	71.956	0.623846	PAO1	3269	BioProject: https://www.ncbi.nlm.nih.gov/bioproject/PRJNA390267 SRA: https://www.ncbi.nlm.nih.gov/sra?term=SRP109097	PAO1	WT	M9 Medium	NA	SRA: https://www.ncbi.nlm.nih.gov/sra?term=SRX2915112	GSE99981	Next generation sequencing of Pseudomonas aeruginosa PAO1 in the presence of Copper Nanoparticles Stress	PAO1
SRX2915113	SRX2915113.SRX2915113.salmon	SRP109097	5.56851	6.0205	3	404	TRUE	69.2326	0.587397	PAO1	3270	BioProject: https://www.ncbi.nlm.nih.gov/bioproject/PRJNA390267 SRA: https://www.ncbi.nlm.nih.gov/sra?term=SRP109097	PAO1	WT	M9 Medium	NA	SRA: https://www.ncbi.nlm.nih.gov/sra?term=SRX2915113	GSE99981	Next generation sequencing of Pseudomonas aeruginosa PAO1 in the presence of Copper Nanoparticles Stress	PAO1
SRX2915114	SRX2915114.SRX2915114.salmon	SRP109097	6.28186	6.70206	4	404	TRUE	62.8809	0.356545	PAO1	3271	BioProject: https://www.ncbi.nlm.nih.gov/bioproject/PRJNA390267 SRA: https://www.ncbi.nlm.nih.gov/sra?term=SRP109097	PAO1	WT	M9 Medium	NA	SRA: https://www.ncbi.nlm.nih.gov/sra?term=SRX2915114	GSE99981	Next generation sequencing of Pseudomonas aeruginosa PAO1 in the presence of Copper Nanoparticles Stress	PAO1
SRX2940624	SRX2940624.SRX2940624.salmon	SRP109989	5.36948	5.3665	2	401	FALSE	NA	NA	PAO1	2633	BioProject: https://www.ncbi.nlm.nih.gov/bioproject/PRJNA391260 SRA: https://www.ncbi.nlm.nih.gov/sra?term=SRP109989	PAO1	WT	M9 Medium	NA	SRA: https://www.ncbi.nlm.nih.gov/sra?term=SRX2940624	GSE100287	A Cystic Fibrosis Pseudomonas aeruginosa Isolate Specialised to Catabolise Nucleic Acids	PAO1
SRX2940625	SRX2940625.SRX2940625.salmon	SRP109989	5.52428	5.24565	2	400	FALSE	NA	NA	PAO1	2634	BioProject: https://www.ncbi.nlm.nih.gov/bioproject/PRJNA391260 SRA: https://www.ncbi.nlm.nih.gov/sra?term=SRP109989	PAO1	WT	M9 Medium	NA	SRA: https://www.ncbi.nlm.nih.gov/sra?term=SRX2940625	GSE100287	A Cystic Fibrosis Pseudomonas aeruginosa Isolate Specialised to Catabolise Nucleic Acids	PAO1
SRX2940626	SRX2940626.SRX2940626.salmon	SRP109989	5.37101	5.28175	2	400	FALSE	NA	NA	PAO1	2635	BioProject: https://www.ncbi.nlm.nih.gov/bioproject/PRJNA391260 SRA: https://www.ncbi.nlm.nih.gov/sra?term=SRP109989	PAO1	WT	M9 Medium	NA	SRA: https://www.ncbi.nlm.nih.gov/sra?term=SRX2940626	GSE100287	A Cystic Fibrosis Pseudomonas aeruginosa Isolate Specialised to Catabolise Nucleic Acids	PAO1
SRX2940627	SRX2940627.SRX2940627.salmon	SRP109989	5.86207	6.26593	2	392	TRUE	89.8667	0.259521	PAO1	2636	BioProject: https://www.ncbi.nlm.nih.gov/bioproject/PRJNA391260 SRA: https://www.ncbi.nlm.nih.gov/sra?term=SRP109989	PAO1	WT	M9 Medium	NA	SRA: https://www.ncbi.nlm.nih.gov/sra?term=SRX2940627	GSE100287	A Cystic Fibrosis Pseudomonas aeruginosa Isolate Specialised to Catabolise Nucleic Acids	PAO1
SRX2940628	SRX2940628.SRX2940628.salmon	SRP109989	5.79249	6.1219	2	402	TRUE	91.2238	0.248085	PAO1	2637	BioProject: https://www.ncbi.nlm.nih.gov/bioproject/PRJNA391260 SRA: https://www.ncbi.nlm.nih.gov/sra?term=SRP109989	PAO1	WT	M9 Medium	NA	SRA: https://www.ncbi.nlm.nih.gov/sra?term=SRX2940628	GSE100287	A Cystic Fibrosis Pseudomonas aeruginosa Isolate Specialised to Catabolise Nucleic Acids	PAO1
SRX2940629	SRX2940629.SRX2940629.salmon	SRP109989	5.6995	6.10548	2	399	TRUE	83.3972	0.276179	PAO1	2638	BioProject: https://www.ncbi.nlm.nih.gov/bioproject/PRJNA391260 SRA: https://www.ncbi.nlm.nih.gov/sra?term=SRP109989	PAO1	WT	M9 Medium	NA	SRA: https://www.ncbi.nlm.nih.gov/sra?term=SRX2940629	GSE100287	A Cystic Fibrosis Pseudomonas aeruginosa Isolate Specialised to Catabolise Nucleic Acids	PAO1
SRX2940630	SRX2940630.SRX2940630.salmon	SRP109989	6.17139	6.22455	125	425	TRUE	10.0776	0.356156	No annotation	2639	BioProject: https://www.ncbi.nlm.nih.gov/bioproject/PRJNA391260 SRA: https://www.ncbi.nlm.nih.gov/sra?term=SRP109989	PAO1	WT	M9 Medium	NA	SRA: https://www.ncbi.nlm.nih.gov/sra?term=SRX2940630	GSE100287	A Cystic Fibrosis Pseudomonas aeruginosa Isolate Specialised to Catabolise Nucleic Acids	PAO1
SRX2940631	SRX2940631.SRX2940631.salmon	SRP109989	5.95973	5.92073	107	426	TRUE	17.2425	0.177188	No annotation	2640	BioProject: https://www.ncbi.nlm.nih.gov/bioproject/PRJNA391260 SRA: https://www.ncbi.nlm.nih.gov/sra?term=SRP109989	PAO1	WT	M9 Medium	NA	SRA: https://www.ncbi.nlm.nih.gov/sra?term=SRX2940631	GSE100287	A Cystic Fibrosis Pseudomonas aeruginosa Isolate Specialised to Catabolise Nucleic Acids	PAO1
SRX2940632	SRX2940632.SRX2940632.salmon	SRP109989	6.18583	6.24574	132	435	TRUE	6.80993	0.365463	No annotation	2641	BioProject: https://www.ncbi.nlm.nih.gov/bioproject/PRJNA391260 SRA: https://www.ncbi.nlm.nih.gov/sra?term=SRP109989	PAO1	WT	M9 Medium	NA	SRA: https://www.ncbi.nlm.nih.gov/sra?term=SRX2940632	GSE100287	A Cystic Fibrosis Pseudomonas aeruginosa Isolate Specialised to Catabolise Nucleic Acids	PAO1
SRX2940633	SRX2940633.SRX2940633.salmon	SRP109989	5.96792	6.09174	121	428	TRUE	10.9567	0.265821	No annotation	2642	BioProject: https://www.ncbi.nlm.nih.gov/bioproject/PRJNA391260 SRA: https://www.ncbi.nlm.nih.gov/sra?term=SRP109989	PAO1	WT	M9 Medium	NA	SRA: https://www.ncbi.nlm.nih.gov/sra?term=SRX2940633	GSE100287	A Cystic Fibrosis Pseudomonas aeruginosa Isolate Specialised to Catabolise Nucleic Acids	PAO1
SRX2940634	SRX2940634.SRX2940634.salmon	SRP109989	5.94591	6.13957	127	429	TRUE	14.2353	0.317739	No annotation	2643	BioProject: https://www.ncbi.nlm.nih.gov/bioproject/PRJNA391260 SRA: https://www.ncbi.nlm.nih.gov/sra?term=SRP109989	PAO1	WT	M9 Medium	NA	SRA: https://www.ncbi.nlm.nih.gov/sra?term=SRX2940634	GSE100287	A Cystic Fibrosis Pseudomonas aeruginosa Isolate Specialised to Catabolise Nucleic Acids	PAO1
SRX2940635	SRX2940635.SRX2940635.salmon	SRP109989	6.02341	6.16576	106	426	TRUE	12.6355	0.290422	No annotation	2644	BioProject: https://www.ncbi.nlm.nih.gov/bioproject/PRJNA391260 SRA: https://www.ncbi.nlm.nih.gov/sra?term=SRP109989	PAO1	WT	M9 Medium	NA	SRA: https://www.ncbi.nlm.nih.gov/sra?term=SRX2940635	GSE100287	A Cystic Fibrosis Pseudomonas aeruginosa Isolate Specialised to Catabolise Nucleic Acids	PAO1
SRX2962079	SRX2962079.SRX2962079.salmon	SRP110622	6.33696	6.26828	6	385	TRUE	49.8749	0.0342504	PAO1	NA	NA	NA	NA	NA	NA	NA	NA	NA	PAO1
SRX2962080	SRX2962080.SRX2962080.salmon	SRP110622	6.35686	6.37435	5	390	TRUE	48.3392	0.0344448	PAO1	NA	NA	NA	NA	NA	NA	NA	NA	NA	PAO1
SRX2962081	SRX2962081.SRX2962081.salmon	SRP110622	6.35478	6.22386	6	386	TRUE	51.0726	0.196549	PAO1	NA	NA	NA	NA	NA	NA	NA	NA	NA	PAO1
SRX2962082	SRX2962082.SRX2962082.salmon	SRP110622	6.35411	6.34756	8	392	TRUE	55.5895	0.0599917	PAO1	NA	NA	NA	NA	NA	NA	NA	NA	NA	PAO1
SRX2992501	SRX2992501.SRX2992501.salmon	SRP111420	6.32164	6.533	46	447	TRUE	71.9847	0.327548	PAO1	NA	NA	NA	NA	NA	NA	NA	NA	NA	PAO1
SRX3093849	SRX3093849.SRX3093849.salmon	SRP115443	5.08052	4.7469	586	469	FALSE	NA	NA	PA14	NA	NA	NA	NA	NA	NA	NA	NA	NA	PA14
SRX3093850	SRX3093850.SRX3093850.salmon	SRP115443	5.44486	4.94487	172	3	FALSE	NA	NA	PA14	NA	NA	NA	NA	NA	NA	NA	NA	NA	PA14
SRX3142369	SRX3142369.SRX3142369.salmon	SRP116369	6.20933	5.68656	21	437	TRUE	77.4673	1.32724	PAO1	NA	NA	NA	NA	NA	NA	NA	NA	NA	PAO1
SRX3142370	SRX3142370.SRX3142370.salmon	SRP116369	6.24032	5.77062	22	422	TRUE	70.979	0.643246	PAO1	NA	NA	NA	NA	NA	NA	NA	NA	NA	PAO1
SRX3142371	SRX3142371.SRX3142371.salmon	SRP116369	5.84045	5.9225	19	419	TRUE	51.4651	0.91061	PAO1	NA	NA	NA	NA	NA	NA	NA	NA	NA	PAO1
SRX3142372	SRX3142372.SRX3142372.salmon	SRP116369	5.86982	5.83287	23	417	TRUE	52.8622	0.795043	PAO1	NA	NA	NA	NA	NA	NA	NA	NA	NA	PAO1
SRX3142373	SRX3142373.SRX3142373.salmon	SRP116369	5.79028	5.48537	3	403	FALSE	NA	NA	PAO1	NA	NA	NA	NA	NA	NA	NA	NA	NA	PAO1
SRX3142374	SRX3142374.SRX3142374.salmon	SRP116369	5.79621	5.47437	7	411	FALSE	NA	NA	PAO1	NA	NA	NA	NA	NA	NA	NA	NA	NA	PAO1
SRX3166070	SRX3166070.SRX3166070.salmon	SRP116989	5.93713	5.59958	3	403	FALSE	NA	NA	PAO1	NA	NA	NA	NA	NA	NA	NA	NA	NA	PAO1
SRX3166071	SRX3166071.SRX3166071.salmon	SRP116989	5.97646	5.61702	2	405	FALSE	NA	NA	PAO1	NA	NA	NA	NA	NA	NA	NA	NA	NA	PAO1
SRX3166072	SRX3166072.SRX3166072.salmon	SRP116989	6.04417	5.64135	3	408	FALSE	NA	NA	PAO1	NA	NA	NA	NA	NA	NA	NA	NA	NA	PAO1
SRX3166073	SRX3166073.SRX3166073.salmon	SRP116989	6.07325	5.68663	3	407	TRUE	91.9126	0.34317	PAO1	NA	NA	NA	NA	NA	NA	NA	NA	NA	PAO1
SRX3169722	SRX3169722.SRX3169722.salmon	SRP117105	5.74386	5.70557	1	400	TRUE	88.7468	0.228676	PAO1	3165	BioProject: https://www.ncbi.nlm.nih.gov/bioproject/PRJNA402082 SRA: https://www.ncbi.nlm.nih.gov/sra?term=SRP117105	PAO1	NA	LB	NA	SRA: https://www.ncbi.nlm.nih.gov/sra?term=SRX3169722	GSE103620	Effect of Rosmarinic acid in Pseudomonas aeruginosa PAO1 at expression level	PAO1
SRX3169723	SRX3169723.SRX3169723.salmon	SRP117105	5.74865	5.70878	2	402	TRUE	91.4272	0.222457	PAO1	3166	BioProject: https://www.ncbi.nlm.nih.gov/bioproject/PRJNA402082 SRA: https://www.ncbi.nlm.nih.gov/sra?term=SRP117105	PAO1	NA	LB	NA	SRA: https://www.ncbi.nlm.nih.gov/sra?term=SRX3169723	GSE103620	Effect of Rosmarinic acid in Pseudomonas aeruginosa PAO1 at expression level	PAO1
SRX3169724	SRX3169724.SRX3169724.salmon	SRP117105	5.55791	5.34189	2	399	FALSE	NA	NA	PAO1	3167	BioProject: https://www.ncbi.nlm.nih.gov/bioproject/PRJNA402082 SRA: https://www.ncbi.nlm.nih.gov/sra?term=SRP117105	PAO1	NA	LB	NA	SRA: https://www.ncbi.nlm.nih.gov/sra?term=SRX3169724	GSE103620	Effect of Rosmarinic acid in Pseudomonas aeruginosa PAO1 at expression level	PAO1
SRX3169725	SRX3169725.SRX3169725.salmon	SRP117105	5.92811	5.47857	1	398	FALSE	NA	NA	PAO1	3168	BioProject: https://www.ncbi.nlm.nih.gov/bioproject/PRJNA402082 SRA: https://www.ncbi.nlm.nih.gov/sra?term=SRP117105	PAO1	WT	LB	NA	SRA: https://www.ncbi.nlm.nih.gov/sra?term=SRX3169725	GSE103620	Effect of Rosmarinic acid in Pseudomonas aeruginosa PAO1 at expression level	PAO1
SRX3169726	SRX3169726.SRX3169726.salmon	SRP117105	5.86076	5.56405	1	401	FALSE	NA	NA	PAO1	3169	BioProject: https://www.ncbi.nlm.nih.gov/bioproject/PRJNA402082 SRA: https://www.ncbi.nlm.nih.gov/sra?term=SRP117105	PAO1	WT	LB	NA	SRA: https://www.ncbi.nlm.nih.gov/sra?term=SRX3169726	GSE103620	Effect of Rosmarinic acid in Pseudomonas aeruginosa PAO1 at expression level	PAO1
SRX3169728	SRX3169728.SRX3169728.salmon	SRP117105	5.82047	5.50048	1	400	FALSE	NA	NA	PAO1	3170	BioProject: https://www.ncbi.nlm.nih.gov/bioproject/PRJNA402082 SRA: https://www.ncbi.nlm.nih.gov/sra?term=SRP117105	PAO1	WT	LB	NA	SRA: https://www.ncbi.nlm.nih.gov/sra?term=SRX3169728	GSE103620	Effect of Rosmarinic acid in Pseudomonas aeruginosa PAO1 at expression level	PAO1
SRX329010	SRX329010.SRX329010.salmon	SRP028308	5.96733	5.56837	2	393	FALSE	NA	NA	PAO1	NA	NA	NA	NA	NA	NA	NA	NA	NA	PAO1
SRX3323665	SRX3323665.SRX3323665.salmon	SRP121399	6.00245	5.65375	4	399	FALSE	NA	NA	PAO1	NA	NA	NA	NA	NA	NA	NA	NA	NA	PAO1
SRX3323666	SRX3323666.SRX3323666.salmon	SRP121399	6.05793	5.85781	2	400	TRUE	86.8605	0.169069	PAO1	NA	NA	NA	NA	NA	NA	NA	NA	NA	PAO1
SRX3323667	SRX3323667.SRX3323667.salmon	SRP121399	6.04689	5.7413	5	405	TRUE	81.3803	0.0842166	PAO1	NA	NA	NA	NA	NA	NA	NA	NA	NA	PAO1
SRX3323668	SRX3323668.SRX3323668.salmon	SRP121399	6.08629	5.75423	4	399	TRUE	79.7594	0.138277	PAO1	NA	NA	NA	NA	NA	NA	NA	NA	NA	PAO1
SRX3324112	SRX3324112.SRX3324112.salmon	SRP121405	5.79109	6.23646	99	523	TRUE	54.6071	4.33831	PAO1	3191	BioProject: https://www.ncbi.nlm.nih.gov/bioproject/PRJNA415714 SRA: https://www.ncbi.nlm.nih.gov/sra?term=SRP121405	NA	NA	LB	NA	SRA: https://www.ncbi.nlm.nih.gov/sra?term=SRX3324112	GSE106133	Genome-wide identification of natural RNA aptamers in prokaryotes and eukaryotes	PAO1
SRX3324113	SRX3324113.SRX3324113.salmon	SRP121405	5.43572	6.26108	23	438	TRUE	52.7539	1.5485	PAO1	3192	BioProject: https://www.ncbi.nlm.nih.gov/bioproject/PRJNA415714 SRA: https://www.ncbi.nlm.nih.gov/sra?term=SRP121405	NA	NA	LB	NA	SRA: https://www.ncbi.nlm.nih.gov/sra?term=SRX3324113	GSE106133	Genome-wide identification of natural RNA aptamers in prokaryotes and eukaryotes	PAO1
SRX3324114	SRX3324114.SRX3324114.salmon	SRP121405	5.7589	6.28586	161	596	TRUE	61.4814	6.51873	PAO1	3193	BioProject: https://www.ncbi.nlm.nih.gov/bioproject/PRJNA415714 SRA: https://www.ncbi.nlm.nih.gov/sra?term=SRP121405	NA	NA	LB	NA	SRA: https://www.ncbi.nlm.nih.gov/sra?term=SRX3324114	GSE106133	Genome-wide identification of natural RNA aptamers in prokaryotes and eukaryotes	PAO1
SRX3324115	SRX3324115.SRX3324115.salmon	SRP121405	5.81455	6.29114	202	634	TRUE	51.2047	7.72082	PAO1	3194	BioProject: https://www.ncbi.nlm.nih.gov/bioproject/PRJNA415714 SRA: https://www.ncbi.nlm.nih.gov/sra?term=SRP121405	NA	NA	LB	NA	SRA: https://www.ncbi.nlm.nih.gov/sra?term=SRX3324115	GSE106133	Genome-wide identification of natural RNA aptamers in prokaryotes and eukaryotes	PAO1
SRX3324116	SRX3324116.SRX3324116.salmon	SRP121405	5.99401	6.30334	167	605	TRUE	55.6981	6.72479	PAO1	3195	BioProject: https://www.ncbi.nlm.nih.gov/bioproject/PRJNA415714 SRA: https://www.ncbi.nlm.nih.gov/sra?term=SRP121405	NA	NA	LB	NA	SRA: https://www.ncbi.nlm.nih.gov/sra?term=SRX3324116	GSE106133	Genome-wide identification of natural RNA aptamers in prokaryotes and eukaryotes	PAO1
SRX3324117	SRX3324117.SRX3324117.salmon	SRP121405	5.78633	6.25126	108	538	TRUE	53.217	4.86041	PAO1	3196	BioProject: https://www.ncbi.nlm.nih.gov/bioproject/PRJNA415714 SRA: https://www.ncbi.nlm.nih.gov/sra?term=SRP121405	NA	NA	LB	NA	SRA: https://www.ncbi.nlm.nih.gov/sra?term=SRX3324117	GSE106133	Genome-wide identification of natural RNA aptamers in prokaryotes and eukaryotes	PAO1
SRX3449588	SRX3449588.SRX3449588.salmon	SRP126236	5.74002	5.68511	36	450	TRUE	73.7932	0.864626	PAO1	3272	BioProject: https://www.ncbi.nlm.nih.gov/bioproject/PRJNA421309 SRA: https://www.ncbi.nlm.nih.gov/sra?term=SRP126236	PAO1	NA	M9 Medium	growth phase: logarithmic phase	SRA: https://www.ncbi.nlm.nih.gov/sra?term=SRX3449588	GSE107758	Additive Effects of Quorum Sensing Anti-activators on Pseudomonas aeruginosa Virulence Traits and Transcriptome	PAO1
SRX3449589	SRX3449589.SRX3449589.salmon	SRP126236	5.66572	5.80285	25	432	TRUE	65.0107	0.403003	PAO1	3273	BioProject: https://www.ncbi.nlm.nih.gov/bioproject/PRJNA421309 SRA: https://www.ncbi.nlm.nih.gov/sra?term=SRP126236	PAO1	NA	M9 Medium	growth phase: logarithmic phase	SRA: https://www.ncbi.nlm.nih.gov/sra?term=SRX3449589	GSE107758	Additive Effects of Quorum Sensing Anti-activators on Pseudomonas aeruginosa Virulence Traits and Transcriptome	PAO1
SRX3449590	SRX3449590.SRX3449590.salmon	SRP126236	5.75487	5.83292	19	423	TRUE	71.2765	0.369756	PAO1	3274	BioProject: https://www.ncbi.nlm.nih.gov/bioproject/PRJNA421309 SRA: https://www.ncbi.nlm.nih.gov/sra?term=SRP126236	PAO1	NA	M9 Medium	growth phase: logarithmic phase	SRA: https://www.ncbi.nlm.nih.gov/sra?term=SRX3449590	GSE107758	Additive Effects of Quorum Sensing Anti-activators on Pseudomonas aeruginosa Virulence Traits and Transcriptome	PAO1
SRX3449591	SRX3449591.SRX3449591.salmon	SRP126236	5.67458	5.71306	17	429	TRUE	68.251	0.38588	No annotation	3275	BioProject: https://www.ncbi.nlm.nih.gov/bioproject/PRJNA421309 SRA: https://www.ncbi.nlm.nih.gov/sra?term=SRP126236	PAO1	NA	M9 Medium	growth phase: logarithmic phase	SRA: https://www.ncbi.nlm.nih.gov/sra?term=SRX3449591	GSE107758	Additive Effects of Quorum Sensing Anti-activators on Pseudomonas aeruginosa Virulence Traits and Transcriptome	PAO1
SRX3449592	SRX3449592.SRX3449592.salmon	SRP126236	5.72601	5.64665	21	434	TRUE	72.9498	0.440272	No annotation	3276	BioProject: https://www.ncbi.nlm.nih.gov/bioproject/PRJNA421309 SRA: https://www.ncbi.nlm.nih.gov/sra?term=SRP126236	PAO1	NA	M9 Medium	growth phase: logarithmic phase	SRA: https://www.ncbi.nlm.nih.gov/sra?term=SRX3449592	GSE107758	Additive Effects of Quorum Sensing Anti-activators on Pseudomonas aeruginosa Virulence Traits and Transcriptome	PAO1
SRX3449593	SRX3449593.SRX3449593.salmon	SRP126236	5.6478	5.74807	29	437	TRUE	72.4329	0.448629	No annotation	3277	BioProject: https://www.ncbi.nlm.nih.gov/bioproject/PRJNA421309 SRA: https://www.ncbi.nlm.nih.gov/sra?term=SRP126236	PAO1	NA	M9 Medium	growth phase: logarithmic phase	SRA: https://www.ncbi.nlm.nih.gov/sra?term=SRX3449593	GSE107758	Additive Effects of Quorum Sensing Anti-activators on Pseudomonas aeruginosa Virulence Traits and Transcriptome	PAO1
SRX3449594	SRX3449594.SRX3449594.salmon	SRP126236	5.64617	5.68973	25	435	TRUE	74.9804	0.443407	No annotation	3278	BioProject: https://www.ncbi.nlm.nih.gov/bioproject/PRJNA421309 SRA: https://www.ncbi.nlm.nih.gov/sra?term=SRP126236	PAO1	NA	M9 Medium	growth phase: logarithmic phase	SRA: https://www.ncbi.nlm.nih.gov/sra?term=SRX3449594	GSE107758	Additive Effects of Quorum Sensing Anti-activators on Pseudomonas aeruginosa Virulence Traits and Transcriptome	PAO1
SRX3449595	SRX3449595.SRX3449595.salmon	SRP126236	5.55623	5.72658	35	443	TRUE	85.1576	0.417738	No annotation	3279	BioProject: https://www.ncbi.nlm.nih.gov/bioproject/PRJNA421309 SRA: https://www.ncbi.nlm.nih.gov/sra?term=SRP126236	PAO1	NA	M9 Medium	growth phase: logarithmic phase	SRA: https://www.ncbi.nlm.nih.gov/sra?term=SRX3449595	GSE107758	Additive Effects of Quorum Sensing Anti-activators on Pseudomonas aeruginosa Virulence Traits and Transcriptome	PAO1
SRX3449596	SRX3449596.SRX3449596.salmon	SRP126236	5.64227	5.6633	37	443	TRUE	78.0254	0.483676	No annotation	3280	BioProject: https://www.ncbi.nlm.nih.gov/bioproject/PRJNA421309 SRA: https://www.ncbi.nlm.nih.gov/sra?term=SRP126236	PAO1	NA	M9 Medium	growth phase: logarithmic phase	SRA: https://www.ncbi.nlm.nih.gov/sra?term=SRX3449596	GSE107758	Additive Effects of Quorum Sensing Anti-activators on Pseudomonas aeruginosa Virulence Traits and Transcriptome	PAO1
SRX3449597	SRX3449597.SRX3449597.salmon	SRP126236	5.72304	5.75714	14	432	TRUE	79.1017	0.367742	No annotation	3281	BioProject: https://www.ncbi.nlm.nih.gov/bioproject/PRJNA421309 SRA: https://www.ncbi.nlm.nih.gov/sra?term=SRP126236	PAO1	NA	M9 Medium	growth phase: logarithmic phase	SRA: https://www.ncbi.nlm.nih.gov/sra?term=SRX3449597	GSE107758	Additive Effects of Quorum Sensing Anti-activators on Pseudomonas aeruginosa Virulence Traits and Transcriptome	PAO1
SRX3449598	SRX3449598.SRX3449598.salmon	SRP126236	5.65741	5.66345	27	436	TRUE	77.6852	0.467859	No annotation	3282	BioProject: https://www.ncbi.nlm.nih.gov/bioproject/PRJNA421309 SRA: https://www.ncbi.nlm.nih.gov/sra?term=SRP126236	PAO1	NA	M9 Medium	growth phase: logarithmic phase	SRA: https://www.ncbi.nlm.nih.gov/sra?term=SRX3449598	GSE107758	Additive Effects of Quorum Sensing Anti-activators on Pseudomonas aeruginosa Virulence Traits and Transcriptome	PAO1
SRX3449599	SRX3449599.SRX3449599.salmon	SRP126236	5.63936	5.62323	27	446	TRUE	80.1489	0.565196	No annotation	3283	BioProject: https://www.ncbi.nlm.nih.gov/bioproject/PRJNA421309 SRA: https://www.ncbi.nlm.nih.gov/sra?term=SRP126236	PAO1	NA	M9 Medium	growth phase: logarithmic phase	SRA: https://www.ncbi.nlm.nih.gov/sra?term=SRX3449599	GSE107758	Additive Effects of Quorum Sensing Anti-activators on Pseudomonas aeruginosa Virulence Traits and Transcriptome	PAO1
SRX3449600	SRX3449600.SRX3449600.salmon	SRP126236	5.70069	5.7711	31	442	TRUE	66.2478	0.422768	No annotation	3284	BioProject: https://www.ncbi.nlm.nih.gov/bioproject/PRJNA421309 SRA: https://www.ncbi.nlm.nih.gov/sra?term=SRP126236	PAO1	NA	M9 Medium	growth phase: logarithmic phase	SRA: https://www.ncbi.nlm.nih.gov/sra?term=SRX3449600	GSE107758	Additive Effects of Quorum Sensing Anti-activators on Pseudomonas aeruginosa Virulence Traits and Transcriptome	PAO1
SRX3449601	SRX3449601.SRX3449601.salmon	SRP126236	5.71085	5.76333	16	431	TRUE	78.4316	0.716263	No annotation	3285	BioProject: https://www.ncbi.nlm.nih.gov/bioproject/PRJNA421309 SRA: https://www.ncbi.nlm.nih.gov/sra?term=SRP126236	PAO1	NA	M9 Medium	growth phase: logarithmic phase	SRA: https://www.ncbi.nlm.nih.gov/sra?term=SRX3449601	GSE107758	Additive Effects of Quorum Sensing Anti-activators on Pseudomonas aeruginosa Virulence Traits and Transcriptome	PAO1
SRX3449602	SRX3449602.SRX3449602.salmon	SRP126236	5.59992	5.65641	28	443	TRUE	80.8303	0.480912	No annotation	3286	BioProject: https://www.ncbi.nlm.nih.gov/bioproject/PRJNA421309 SRA: https://www.ncbi.nlm.nih.gov/sra?term=SRP126236	PAO1	NA	M9 Medium	growth phase: logarithmic phase	SRA: https://www.ncbi.nlm.nih.gov/sra?term=SRX3449602	GSE107758	Additive Effects of Quorum Sensing Anti-activators on Pseudomonas aeruginosa Virulence Traits and Transcriptome	PAO1
SRX3449603	SRX3449603.SRX3449603.salmon	SRP126236	5.71473	5.5962	9	418	TRUE	95.4198	0.267017	PAO1	3287	BioProject: https://www.ncbi.nlm.nih.gov/bioproject/PRJNA421309 SRA: https://www.ncbi.nlm.nih.gov/sra?term=SRP126236	PAO1	NA	M9 Medium	growth phase: early stationary phase	SRA: https://www.ncbi.nlm.nih.gov/sra?term=SRX3449603	GSE107758	Additive Effects of Quorum Sensing Anti-activators on Pseudomonas aeruginosa Virulence Traits and Transcriptome	PAO1
SRX3449604	SRX3449604.SRX3449604.salmon	SRP126236	5.73117	5.68809	5	408	TRUE	112.217	0.178203	PAO1	3288	BioProject: https://www.ncbi.nlm.nih.gov/bioproject/PRJNA421309 SRA: https://www.ncbi.nlm.nih.gov/sra?term=SRP126236	PAO1	NA	M9 Medium	growth phase: early stationary phase	SRA: https://www.ncbi.nlm.nih.gov/sra?term=SRX3449604	GSE107758	Additive Effects of Quorum Sensing Anti-activators on Pseudomonas aeruginosa Virulence Traits and Transcriptome	PAO1
SRX3449605	SRX3449605.SRX3449605.salmon	SRP126236	5.75082	5.74566	7	406	TRUE	95.0219	0.168864	PAO1	3289	BioProject: https://www.ncbi.nlm.nih.gov/bioproject/PRJNA421309 SRA: https://www.ncbi.nlm.nih.gov/sra?term=SRP126236	PAO1	NA	M9 Medium	growth phase: early stationary phase	SRA: https://www.ncbi.nlm.nih.gov/sra?term=SRX3449605	GSE107758	Additive Effects of Quorum Sensing Anti-activators on Pseudomonas aeruginosa Virulence Traits and Transcriptome	PAO1
SRX3449606	SRX3449606.SRX3449606.salmon	SRP126236	5.56423	5.51863	8	417	FALSE	NA	NA	No annotation	3290	BioProject: https://www.ncbi.nlm.nih.gov/bioproject/PRJNA421309 SRA: https://www.ncbi.nlm.nih.gov/sra?term=SRP126236	PAO1	NA	M9 Medium	growth phase: early stationary phase	SRA: https://www.ncbi.nlm.nih.gov/sra?term=SRX3449606	GSE107758	Additive Effects of Quorum Sensing Anti-activators on Pseudomonas aeruginosa Virulence Traits and Transcriptome	PAO1
SRX3449607	SRX3449607.SRX3449607.salmon	SRP126236	5.58877	5.49345	11	417	TRUE	106.801	0.275967	No annotation	3291	BioProject: https://www.ncbi.nlm.nih.gov/bioproject/PRJNA421309 SRA: https://www.ncbi.nlm.nih.gov/sra?term=SRP126236	PAO1	NA	M9 Medium	growth phase: early stationary phase	SRA: https://www.ncbi.nlm.nih.gov/sra?term=SRX3449607	GSE107758	Additive Effects of Quorum Sensing Anti-activators on Pseudomonas aeruginosa Virulence Traits and Transcriptome	PAO1
SRX3449608	SRX3449608.SRX3449608.salmon	SRP126236	5.46283	5.38997	6	410	FALSE	NA	NA	No annotation	3292	BioProject: https://www.ncbi.nlm.nih.gov/bioproject/PRJNA421309 SRA: https://www.ncbi.nlm.nih.gov/sra?term=SRP126236	PAO1	NA	M9 Medium	growth phase: early stationary phase	SRA: https://www.ncbi.nlm.nih.gov/sra?term=SRX3449608	GSE107758	Additive Effects of Quorum Sensing Anti-activators on Pseudomonas aeruginosa Virulence Traits and Transcriptome	PAO1
SRX3449609	SRX3449609.SRX3449609.salmon	SRP126236	5.58693	5.55143	5	410	FALSE	NA	NA	No annotation	3293	BioProject: https://www.ncbi.nlm.nih.gov/bioproject/PRJNA421309 SRA: https://www.ncbi.nlm.nih.gov/sra?term=SRP126236	PAO1	NA	M9 Medium	growth phase: early stationary phase	SRA: https://www.ncbi.nlm.nih.gov/sra?term=SRX3449609	GSE107758	Additive Effects of Quorum Sensing Anti-activators on Pseudomonas aeruginosa Virulence Traits and Transcriptome	PAO1
SRX3449610	SRX3449610.SRX3449610.salmon	SRP126236	5.43476	5.34519	7	415	FALSE	NA	NA	No annotation	3294	BioProject: https://www.ncbi.nlm.nih.gov/bioproject/PRJNA421309 SRA: https://www.ncbi.nlm.nih.gov/sra?term=SRP126236	PAO1	NA	M9 Medium	growth phase: early stationary phase	SRA: https://www.ncbi.nlm.nih.gov/sra?term=SRX3449610	GSE107758	Additive Effects of Quorum Sensing Anti-activators on Pseudomonas aeruginosa Virulence Traits and Transcriptome	PAO1
SRX3449611	SRX3449611.SRX3449611.salmon	SRP126236	5.51614	5.46559	6	410	FALSE	NA	NA	No annotation	3295	BioProject: https://www.ncbi.nlm.nih.gov/bioproject/PRJNA421309 SRA: https://www.ncbi.nlm.nih.gov/sra?term=SRP126236	PAO1	NA	M9 Medium	growth phase: early stationary phase	SRA: https://www.ncbi.nlm.nih.gov/sra?term=SRX3449611	GSE107758	Additive Effects of Quorum Sensing Anti-activators on Pseudomonas aeruginosa Virulence Traits and Transcriptome	PAO1
SRX3449612	SRX3449612.SRX3449612.salmon	SRP126236	5.55042	5.5125	8	406	FALSE	NA	NA	No annotation	3296	BioProject: https://www.ncbi.nlm.nih.gov/bioproject/PRJNA421309 SRA: https://www.ncbi.nlm.nih.gov/sra?term=SRP126236	PAO1	NA	M9 Medium	growth phase: early stationary phase	SRA: https://www.ncbi.nlm.nih.gov/sra?term=SRX3449612	GSE107758	Additive Effects of Quorum Sensing Anti-activators on Pseudomonas aeruginosa Virulence Traits and Transcriptome	PAO1
SRX3449613	SRX3449613.SRX3449613.salmon	SRP126236	5.48417	5.68239	12	413	TRUE	97.8459	0.201901	No annotation	3297	BioProject: https://www.ncbi.nlm.nih.gov/bioproject/PRJNA421309 SRA: https://www.ncbi.nlm.nih.gov/sra?term=SRP126236	PAO1	NA	M9 Medium	growth phase: early stationary phase	SRA: https://www.ncbi.nlm.nih.gov/sra?term=SRX3449613	GSE107758	Additive Effects of Quorum Sensing Anti-activators on Pseudomonas aeruginosa Virulence Traits and Transcriptome	PAO1
SRX3449614	SRX3449614.SRX3449614.salmon	SRP126236	5.43138	5.38782	5	410	FALSE	NA	NA	No annotation	3298	BioProject: https://www.ncbi.nlm.nih.gov/bioproject/PRJNA421309 SRA: https://www.ncbi.nlm.nih.gov/sra?term=SRP126236	PAO1	NA	M9 Medium	growth phase: early stationary phase	SRA: https://www.ncbi.nlm.nih.gov/sra?term=SRX3449614	GSE107758	Additive Effects of Quorum Sensing Anti-activators on Pseudomonas aeruginosa Virulence Traits and Transcriptome	PAO1
SRX3449615	SRX3449615.SRX3449615.salmon	SRP126236	5.87976	6.01632	16	413	TRUE	87.6853	0.228026	No annotation	3299	BioProject: https://www.ncbi.nlm.nih.gov/bioproject/PRJNA421309 SRA: https://www.ncbi.nlm.nih.gov/sra?term=SRP126236	PAO1	NA	M9 Medium	growth phase: early stationary phase	SRA: https://www.ncbi.nlm.nih.gov/sra?term=SRX3449615	GSE107758	Additive Effects of Quorum Sensing Anti-activators on Pseudomonas aeruginosa Virulence Traits and Transcriptome	PAO1
SRX3449616	SRX3449616.SRX3449616.salmon	SRP126236	5.79972	5.70622	8	410	TRUE	94.6997	0.231212	No annotation	3300	BioProject: https://www.ncbi.nlm.nih.gov/bioproject/PRJNA421309 SRA: https://www.ncbi.nlm.nih.gov/sra?term=SRP126236	PAO1	NA	M9 Medium	growth phase: early stationary phase	SRA: https://www.ncbi.nlm.nih.gov/sra?term=SRX3449616	GSE107758	Additive Effects of Quorum Sensing Anti-activators on Pseudomonas aeruginosa Virulence Traits and Transcriptome	PAO1
SRX3449617	SRX3449617.SRX3449617.salmon	SRP126236	5.61982	5.50797	10	418	TRUE	116.604	0.373257	No annotation	3301	BioProject: https://www.ncbi.nlm.nih.gov/bioproject/PRJNA421309 SRA: https://www.ncbi.nlm.nih.gov/sra?term=SRP126236	PAO1	NA	M9 Medium	growth phase: early stationary phase	SRA: https://www.ncbi.nlm.nih.gov/sra?term=SRX3449617	GSE107758	Additive Effects of Quorum Sensing Anti-activators on Pseudomonas aeruginosa Virulence Traits and Transcriptome	PAO1
SRX352172	SRX352172.SRX352172.salmon	SRP029979	6.23969	5.98552	270	126	TRUE	6.41497	92.7297	PA14	3745	BioProject: https://www.ncbi.nlm.nih.gov/bioproject/PRJNA219396 SRA: https://www.ncbi.nlm.nih.gov/sra?term=SRP029979	PA14	NA	LB	NA	SRA: https://www.ncbi.nlm.nih.gov/sra?term=SRX352172	GSE50937	Identification of the alternative sigma factor SigX regulon and its implications for Pseudomonas aeruginosa pathogenicity	PA14
SRX352173	SRX352173.SRX352173.salmon	SRP029979	6.04878	5.78331	316	174	TRUE	7.0156	101.783	PA14	3746	BioProject: https://www.ncbi.nlm.nih.gov/bioproject/PRJNA219396 SRA: https://www.ncbi.nlm.nih.gov/sra?term=SRP029979	PA14	NA	LB	NA	SRA: https://www.ncbi.nlm.nih.gov/sra?term=SRX352173	GSE50937	Identification of the alternative sigma factor SigX regulon and its implications for Pseudomonas aeruginosa pathogenicity	PA14
SRX352174	SRX352174.SRX352174.salmon	SRP029979	6.34291	6.12341	431	309	TRUE	5.66402	56.192	PA14	3747	BioProject: https://www.ncbi.nlm.nih.gov/bioproject/PRJNA219396 SRA: https://www.ncbi.nlm.nih.gov/sra?term=SRP029979	PA14	NA	LB	NA	SRA: https://www.ncbi.nlm.nih.gov/sra?term=SRX352174	GSE50937	Identification of the alternative sigma factor SigX regulon and its implications for Pseudomonas aeruginosa pathogenicity	PA14
SRX352175	SRX352175.SRX352175.salmon	SRP029979	6.10125	6.1665	909	824	TRUE	14.6433	67.9054	PA14	3748	BioProject: https://www.ncbi.nlm.nih.gov/bioproject/PRJNA219396 SRA: https://www.ncbi.nlm.nih.gov/sra?term=SRP029979	PA14	NA	LB	NA	SRA: https://www.ncbi.nlm.nih.gov/sra?term=SRX352175	GSE50937	Identification of the alternative sigma factor SigX regulon and its implications for Pseudomonas aeruginosa pathogenicity	PA14
SRX352176	SRX352176.SRX352176.salmon	SRP029979	6.28475	6.6574	452	339	TRUE	9.53315	71.0074	PA14	3749	BioProject: https://www.ncbi.nlm.nih.gov/bioproject/PRJNA219396 SRA: https://www.ncbi.nlm.nih.gov/sra?term=SRP029979	PA14	NA	LB	NA	SRA: https://www.ncbi.nlm.nih.gov/sra?term=SRX352176	GSE50937	Identification of the alternative sigma factor SigX regulon and its implications for Pseudomonas aeruginosa pathogenicity	PA14
SRX352177	SRX352177.SRX352177.salmon	SRP029979	6.31841	6.58261	590	474	TRUE	11.5552	70.2936	PA14	3750	BioProject: https://www.ncbi.nlm.nih.gov/bioproject/PRJNA219396 SRA: https://www.ncbi.nlm.nih.gov/sra?term=SRP029979	PA14	NA	LB	NA	SRA: https://www.ncbi.nlm.nih.gov/sra?term=SRX352177	GSE50937	Identification of the alternative sigma factor SigX regulon and its implications for Pseudomonas aeruginosa pathogenicity	PA14
SRX352178	SRX352178.SRX352178.salmon	SRP029979	6.36525	6.29421	663	560	TRUE	9.81398	54.2944	PA14	3751	BioProject: https://www.ncbi.nlm.nih.gov/bioproject/PRJNA219396 SRA: https://www.ncbi.nlm.nih.gov/sra?term=SRP029979	PA14	NA	LB	NA	SRA: https://www.ncbi.nlm.nih.gov/sra?term=SRX352178	GSE50937	Identification of the alternative sigma factor SigX regulon and its implications for Pseudomonas aeruginosa pathogenicity	PA14
SRX352179	SRX352179.SRX352179.salmon	SRP029979	6.34163	6.24037	638	506	TRUE	7.48648	60.6383	PA14	3752	BioProject: https://www.ncbi.nlm.nih.gov/bioproject/PRJNA219396 SRA: https://www.ncbi.nlm.nih.gov/sra?term=SRP029979	PA14	NA	LB	NA	SRA: https://www.ncbi.nlm.nih.gov/sra?term=SRX352179	GSE50937	Identification of the alternative sigma factor SigX regulon and its implications for Pseudomonas aeruginosa pathogenicity	PA14
SRX3539738	SRX3539738.SRX3539738.salmon	SRP128411	5.36606	5.0773	7	414	FALSE	NA	NA	PAO1	NA	NA	NA	NA	NA	NA	NA	NA	NA	PAO1
SRX3539739	SRX3539739.SRX3539739.salmon	SRP128411	5.54213	5.17639	24	429	FALSE	NA	NA	PAO1	NA	NA	NA	NA	NA	NA	NA	NA	NA	PAO1
SRX3539745	SRX3539745.SRX3539745.salmon	SRP128411	5.41934	5.04523	8	412	FALSE	NA	NA	PAO1	NA	NA	NA	NA	NA	NA	NA	NA	NA	PAO1
SRX3573043	SRX3573043.SRX3573043.salmon	SRP130183	6.30007	6.37861	80	491	TRUE	45.5424	1.55274	PAO1	NA	NA	NA	NA	NA	NA	NA	NA	NA	PAO1
SRX3573044	SRX3573044.SRX3573044.salmon	SRP130183	6.27809	6.49763	94	508	TRUE	56.3267	1.70434	PAO1	NA	NA	NA	NA	NA	NA	NA	NA	NA	PAO1
SRX3573045	SRX3573045.SRX3573045.salmon	SRP130183	6.26655	6.28892	64	478	TRUE	43.6018	1.52457	PAO1	NA	NA	NA	NA	NA	NA	NA	NA	NA	PAO1
SRX3573046	SRX3573046.SRX3573046.salmon	SRP130183	6.38219	6.55474	55	464	TRUE	51.8767	1.20865	PAO1	NA	NA	NA	NA	NA	NA	NA	NA	NA	PAO1
SRX3573047	SRX3573047.SRX3573047.salmon	SRP130183	6.30087	6.36481	71	484	TRUE	50.9472	1.67902	PAO1	NA	NA	NA	NA	NA	NA	NA	NA	NA	PAO1
SRX3573048	SRX3573048.SRX3573048.salmon	SRP130183	6.32315	6.41304	52	465	TRUE	48.0766	1.25894	PAO1	NA	NA	NA	NA	NA	NA	NA	NA	NA	PAO1
SRX3590829	SRX3590829.SRX3590829.salmon	SRP131105	6.04839	5.98543	58	457	TRUE	53.63	1.71026	No annotation	3233	BioProject: https://www.ncbi.nlm.nih.gov/bioproject/PRJNA430510 SRA: https://www.ncbi.nlm.nih.gov/sra?term=SRP131105	NA	NA	LB	time point: 0min	SRA: https://www.ncbi.nlm.nih.gov/sra?term=SRX3590829	GSE109338	Comparative transcriptomics reveals a conserved Bacterial Adaptive Phage Response (BAPR) to viral predation	No annotation
SRX3590830	SRX3590830.SRX3590830.salmon	SRP131105	6.18157	6.17145	64	477	TRUE	38.8733	1.48807	No annotation	3234	BioProject: https://www.ncbi.nlm.nih.gov/bioproject/PRJNA430510 SRA: https://www.ncbi.nlm.nih.gov/sra?term=SRP131105	NA	NA	LB	time point: 0min	SRA: https://www.ncbi.nlm.nih.gov/sra?term=SRX3590830	GSE109338	Comparative transcriptomics reveals a conserved Bacterial Adaptive Phage Response (BAPR) to viral predation	No annotation
SRX3590831	SRX3590831.SRX3590831.salmon	SRP131105	6.05759	6.10851	121	533	TRUE	47.2724	2.069	No annotation	3235	BioProject: https://www.ncbi.nlm.nih.gov/bioproject/PRJNA430510 SRA: https://www.ncbi.nlm.nih.gov/sra?term=SRP131105	NA	NA	LB	time point: 0min	SRA: https://www.ncbi.nlm.nih.gov/sra?term=SRX3590831	GSE109338	Comparative transcriptomics reveals a conserved Bacterial Adaptive Phage Response (BAPR) to viral predation	No annotation
SRX3590832	SRX3590832.SRX3590832.salmon	SRP131105	6.16865	6.05968	157	565	TRUE	40.158	2.67151	No annotation	3236	BioProject: https://www.ncbi.nlm.nih.gov/bioproject/PRJNA430510 SRA: https://www.ncbi.nlm.nih.gov/sra?term=SRP131105	NA	NA	LB	time point: 0min	SRA: https://www.ncbi.nlm.nih.gov/sra?term=SRX3590832	GSE109338	Comparative transcriptomics reveals a conserved Bacterial Adaptive Phage Response (BAPR) to viral predation	No annotation
SRX3590833	SRX3590833.SRX3590833.salmon	SRP131105	6.41661	5.90284	177	592	TRUE	43.6343	3.87868	No annotation	3247	BioProject: https://www.ncbi.nlm.nih.gov/bioproject/PRJNA430510 SRA: https://www.ncbi.nlm.nih.gov/sra?term=SRP131105	NA	NA	LB	time point: 5min	SRA: https://www.ncbi.nlm.nih.gov/sra?term=SRX3590833	GSE109338	Comparative transcriptomics reveals a conserved Bacterial Adaptive Phage Response (BAPR) to viral predation	No annotation
SRX3590834	SRX3590834.SRX3590834.salmon	SRP131105	6.42734	6.00518	265	683	TRUE	46.7288	5.6119	No annotation	3248	BioProject: https://www.ncbi.nlm.nih.gov/bioproject/PRJNA430510 SRA: https://www.ncbi.nlm.nih.gov/sra?term=SRP131105	NA	NA	LB	time point: 5min	SRA: https://www.ncbi.nlm.nih.gov/sra?term=SRX3590834	GSE109338	Comparative transcriptomics reveals a conserved Bacterial Adaptive Phage Response (BAPR) to viral predation	No annotation
SRX3590836	SRX3590836.SRX3590836.salmon	SRP131105	6.04687	5.7882	123	544	TRUE	45.3039	3.33535	No annotation	3249	BioProject: https://www.ncbi.nlm.nih.gov/bioproject/PRJNA430510 SRA: https://www.ncbi.nlm.nih.gov/sra?term=SRP131105	NA	NA	LB	time point: 5min	SRA: https://www.ncbi.nlm.nih.gov/sra?term=SRX3590836	GSE109338	Comparative transcriptomics reveals a conserved Bacterial Adaptive Phage Response (BAPR) to viral predation	No annotation
SRX3590837	SRX3590837.SRX3590837.salmon	SRP131105	6.51845	6.28898	291	715	TRUE	45.8738	6.20074	No annotation	3250	BioProject: https://www.ncbi.nlm.nih.gov/bioproject/PRJNA430510 SRA: https://www.ncbi.nlm.nih.gov/sra?term=SRP131105	NA	NA	LB	time point: 10min	SRA: https://www.ncbi.nlm.nih.gov/sra?term=SRX3590837	GSE109338	Comparative transcriptomics reveals a conserved Bacterial Adaptive Phage Response (BAPR) to viral predation	No annotation
SRX3590838	SRX3590838.SRX3590838.salmon	SRP131105	6.56797	6.58427	165	576	TRUE	37.8829	4.01906	No annotation	3251	BioProject: https://www.ncbi.nlm.nih.gov/bioproject/PRJNA430510 SRA: https://www.ncbi.nlm.nih.gov/sra?term=SRP131105	NA	NA	LB	time point: 15min	SRA: https://www.ncbi.nlm.nih.gov/sra?term=SRX3590838	GSE109338	Comparative transcriptomics reveals a conserved Bacterial Adaptive Phage Response (BAPR) to viral predation	No annotation
SRX3590839	SRX3590839.SRX3590839.salmon	SRP131105	6.58088	6.54023	1146	1525	FALSE	NA	NA	No annotation	3252	BioProject: https://www.ncbi.nlm.nih.gov/bioproject/PRJNA430510 SRA: https://www.ncbi.nlm.nih.gov/sra?term=SRP131105	NA	NA	LB	time point: 15min	SRA: https://www.ncbi.nlm.nih.gov/sra?term=SRX3590839	GSE109338	Comparative transcriptomics reveals a conserved Bacterial Adaptive Phage Response (BAPR) to viral predation	No annotation
SRX3590840	SRX3590840.SRX3590840.salmon	SRP131105	6.31325	6.22784	1671	2060	FALSE	NA	NA	No annotation	3253	BioProject: https://www.ncbi.nlm.nih.gov/bioproject/PRJNA430510 SRA: https://www.ncbi.nlm.nih.gov/sra?term=SRP131105	NA	NA	LB	time point: 15min	SRA: https://www.ncbi.nlm.nih.gov/sra?term=SRX3590840	GSE109338	Comparative transcriptomics reveals a conserved Bacterial Adaptive Phage Response (BAPR) to viral predation	No annotation
SRX3590841	SRX3590841.SRX3590841.salmon	SRP131105	6.36412	6.24766	21	426	TRUE	48.6897	1.14004	No annotation	3237	BioProject: https://www.ncbi.nlm.nih.gov/bioproject/PRJNA430510 SRA: https://www.ncbi.nlm.nih.gov/sra?term=SRP131105	NA	NA	LB	time point: 5min	SRA: https://www.ncbi.nlm.nih.gov/sra?term=SRX3590841	GSE109338	Comparative transcriptomics reveals a conserved Bacterial Adaptive Phage Response (BAPR) to viral predation	No annotation
SRX3590842	SRX3590842.SRX3590842.salmon	SRP131105	6.33964	6.27532	98	507	TRUE	59.6239	2.24184	No annotation	3254	BioProject: https://www.ncbi.nlm.nih.gov/bioproject/PRJNA430510 SRA: https://www.ncbi.nlm.nih.gov/sra?term=SRP131105	NA	NA	LB	time point: 5min	SRA: https://www.ncbi.nlm.nih.gov/sra?term=SRX3590842	GSE109338	Comparative transcriptomics reveals a conserved Bacterial Adaptive Phage Response (BAPR) to viral predation	No annotation
SRX3590843	SRX3590843.SRX3590843.salmon	SRP131105	6.31948	6.04063	44	457	TRUE	42.39	1.84042	No annotation	3255	BioProject: https://www.ncbi.nlm.nih.gov/bioproject/PRJNA430510 SRA: https://www.ncbi.nlm.nih.gov/sra?term=SRP131105	NA	NA	LB	time point: 5min	SRA: https://www.ncbi.nlm.nih.gov/sra?term=SRX3590843	GSE109338	Comparative transcriptomics reveals a conserved Bacterial Adaptive Phage Response (BAPR) to viral predation	No annotation
SRX3590844	SRX3590844.SRX3590844.salmon	SRP131105	6.22388	6.15118	42	448	TRUE	44.5575	1.46736	No annotation	3238	BioProject: https://www.ncbi.nlm.nih.gov/bioproject/PRJNA430510 SRA: https://www.ncbi.nlm.nih.gov/sra?term=SRP131105	NA	NA	LB	time point: 15min	SRA: https://www.ncbi.nlm.nih.gov/sra?term=SRX3590844	GSE109338	Comparative transcriptomics reveals a conserved Bacterial Adaptive Phage Response (BAPR) to viral predation	No annotation
SRX3590845	SRX3590845.SRX3590845.salmon	SRP131105	6.18393	5.82868	95	503	TRUE	73.3696	1.77554	No annotation	3256	BioProject: https://www.ncbi.nlm.nih.gov/bioproject/PRJNA430510 SRA: https://www.ncbi.nlm.nih.gov/sra?term=SRP131105	NA	NA	LB	time point: 15min	SRA: https://www.ncbi.nlm.nih.gov/sra?term=SRX3590845	GSE109338	Comparative transcriptomics reveals a conserved Bacterial Adaptive Phage Response (BAPR) to viral predation	No annotation
SRX3590846	SRX3590846.SRX3590846.salmon	SRP131105	6.33171	6.29902	207	627	TRUE	50.4268	4.76435	No annotation	3239	BioProject: https://www.ncbi.nlm.nih.gov/bioproject/PRJNA430510 SRA: https://www.ncbi.nlm.nih.gov/sra?term=SRP131105	NA	NA	LB	time point: 25min	SRA: https://www.ncbi.nlm.nih.gov/sra?term=SRX3590846	GSE109338	Comparative transcriptomics reveals a conserved Bacterial Adaptive Phage Response (BAPR) to viral predation	No annotation
SRX3590847	SRX3590847.SRX3590847.salmon	SRP131105	6.45008	6.24632	103	524	TRUE	40.2133	3.22402	No annotation	3257	BioProject: https://www.ncbi.nlm.nih.gov/bioproject/PRJNA430510 SRA: https://www.ncbi.nlm.nih.gov/sra?term=SRP131105	NA	NA	LB	time point: 25min	SRA: https://www.ncbi.nlm.nih.gov/sra?term=SRX3590847	GSE109338	Comparative transcriptomics reveals a conserved Bacterial Adaptive Phage Response (BAPR) to viral predation	No annotation
SRX3590848	SRX3590848.SRX3590848.salmon	SRP131105	6.43264	6.27993	99	512	TRUE	33.2933	2.91743	No annotation	3258	BioProject: https://www.ncbi.nlm.nih.gov/bioproject/PRJNA430510 SRA: https://www.ncbi.nlm.nih.gov/sra?term=SRP131105	NA	NA	LB	time point: 25min	SRA: https://www.ncbi.nlm.nih.gov/sra?term=SRX3590848	GSE109338	Comparative transcriptomics reveals a conserved Bacterial Adaptive Phage Response (BAPR) to viral predation	No annotation
SRX3590849	SRX3590849.SRX3590849.salmon	SRP131105	5.70425	5.56701	181	591	FALSE	NA	NA	No annotation	3240	BioProject: https://www.ncbi.nlm.nih.gov/bioproject/PRJNA430510 SRA: https://www.ncbi.nlm.nih.gov/sra?term=SRP131105	NA	NA	LB	time point: 5min	SRA: https://www.ncbi.nlm.nih.gov/sra?term=SRX3590849	GSE109338	Comparative transcriptomics reveals a conserved Bacterial Adaptive Phage Response (BAPR) to viral predation	No annotation
SRX3590850	SRX3590850.SRX3590850.salmon	SRP131105	6.35187	6.56144	248	662	TRUE	63.0696	4.69331	No annotation	3241	BioProject: https://www.ncbi.nlm.nih.gov/bioproject/PRJNA430510 SRA: https://www.ncbi.nlm.nih.gov/sra?term=SRP131105	NA	NA	LB	time point: 10min	SRA: https://www.ncbi.nlm.nih.gov/sra?term=SRX3590850	GSE109338	Comparative transcriptomics reveals a conserved Bacterial Adaptive Phage Response (BAPR) to viral predation	No annotation
SRX3590851	SRX3590851.SRX3590851.salmon	SRP131105	6.51459	6.99104	145	553	FALSE	NA	NA	No annotation	3242	BioProject: https://www.ncbi.nlm.nih.gov/bioproject/PRJNA430510 SRA: https://www.ncbi.nlm.nih.gov/sra?term=SRP131105	NA	NA	LB	time point: 15min	SRA: https://www.ncbi.nlm.nih.gov/sra?term=SRX3590851	GSE109338	Comparative transcriptomics reveals a conserved Bacterial Adaptive Phage Response (BAPR) to viral predation	No annotation
SRX3590852	SRX3590852.SRX3590852.salmon	SRP131105	6.3258	6.56055	32	439	TRUE	39.6596	0.495243	No annotation	3259	BioProject: https://www.ncbi.nlm.nih.gov/bioproject/PRJNA430510 SRA: https://www.ncbi.nlm.nih.gov/sra?term=SRP131105	NA	NA	LB	time point: 3min	SRA: https://www.ncbi.nlm.nih.gov/sra?term=SRX3590852	GSE109338	Comparative transcriptomics reveals a conserved Bacterial Adaptive Phage Response (BAPR) to viral predation	No annotation
SRX3590853	SRX3590853.SRX3590853.salmon	SRP131105	6.16183	6.44029	524	948	TRUE	58.2219	7.794	No annotation	3260	BioProject: https://www.ncbi.nlm.nih.gov/bioproject/PRJNA430510 SRA: https://www.ncbi.nlm.nih.gov/sra?term=SRP131105	NA	NA	LB	time point: 3min	SRA: https://www.ncbi.nlm.nih.gov/sra?term=SRX3590853	GSE109338	Comparative transcriptomics reveals a conserved Bacterial Adaptive Phage Response (BAPR) to viral predation	No annotation
SRX3590854	SRX3590854.SRX3590854.salmon	SRP131105	6.22213	6.13044	90	500	TRUE	61.7833	1.63771	No annotation	3261	BioProject: https://www.ncbi.nlm.nih.gov/bioproject/PRJNA430510 SRA: https://www.ncbi.nlm.nih.gov/sra?term=SRP131105	NA	NA	LB	time point: 3min	SRA: https://www.ncbi.nlm.nih.gov/sra?term=SRX3590854	GSE109338	Comparative transcriptomics reveals a conserved Bacterial Adaptive Phage Response (BAPR) to viral predation	No annotation
SRX3590855	SRX3590855.SRX3590855.salmon	SRP131105	6.31405	6.53793	92	506	TRUE	41.7925	1.98522	No annotation	3243	BioProject: https://www.ncbi.nlm.nih.gov/bioproject/PRJNA430510 SRA: https://www.ncbi.nlm.nih.gov/sra?term=SRP131105	NA	NA	LB	time point: 6min	SRA: https://www.ncbi.nlm.nih.gov/sra?term=SRX3590855	GSE109338	Comparative transcriptomics reveals a conserved Bacterial Adaptive Phage Response (BAPR) to viral predation	No annotation
SRX3590856	SRX3590856.SRX3590856.salmon	SRP131105	6.17233	6.34869	86	498	TRUE	39.0061	1.78559	No annotation	3244	BioProject: https://www.ncbi.nlm.nih.gov/bioproject/PRJNA430510 SRA: https://www.ncbi.nlm.nih.gov/sra?term=SRP131105	NA	NA	LB	time point: 6min	SRA: https://www.ncbi.nlm.nih.gov/sra?term=SRX3590856	GSE109338	Comparative transcriptomics reveals a conserved Bacterial Adaptive Phage Response (BAPR) to viral predation	No annotation
SRX3590857	SRX3590857.SRX3590857.salmon	SRP131105	6.34537	6.67577	86	496	TRUE	43.2671	1.45508	No annotation	3245	BioProject: https://www.ncbi.nlm.nih.gov/bioproject/PRJNA430510 SRA: https://www.ncbi.nlm.nih.gov/sra?term=SRP131105	NA	NA	LB	time point: 12min	SRA: https://www.ncbi.nlm.nih.gov/sra?term=SRX3590857	GSE109338	Comparative transcriptomics reveals a conserved Bacterial Adaptive Phage Response (BAPR) to viral predation	No annotation
SRX3590858	SRX3590858.SRX3590858.salmon	SRP131105	6.26522	6.59821	89	507	TRUE	34.5997	1.89173	No annotation	3246	BioProject: https://www.ncbi.nlm.nih.gov/bioproject/PRJNA430510 SRA: https://www.ncbi.nlm.nih.gov/sra?term=SRP131105	NA	NA	LB	time point: 12min	SRA: https://www.ncbi.nlm.nih.gov/sra?term=SRX3590858	GSE109338	Comparative transcriptomics reveals a conserved Bacterial Adaptive Phage Response (BAPR) to viral predation	No annotation
SRX3641525	SRX3641525.SRX3641525.salmon	SRP132024	5.38569	5.27539	178	2	FALSE	NA	NA	PA14	NA	NA	NA	NA	NA	NA	NA	NA	NA	PA14
SRX3641526	SRX3641526.SRX3641526.salmon	SRP132024	5.70855	5.56851	192	23	TRUE	1.3597	62.011	PA14	NA	NA	NA	NA	NA	NA	NA	NA	NA	PA14
SRX3641527	SRX3641527.SRX3641527.salmon	SRP132024	5.75522	5.73499	178	6	TRUE	0.392801	52.7072	PA14	NA	NA	NA	NA	NA	NA	NA	NA	NA	PA14
SRX3641528	SRX3641528.SRX3641528.salmon	SRP132024	6.22292	6.41322	191	17	TRUE	0.677668	46.4241	PA14	NA	NA	NA	NA	NA	NA	NA	NA	NA	PA14
SRX3641529	SRX3641529.SRX3641529.salmon	SRP132024	6.30606	6.21798	194	30	TRUE	1.60734	36.1054	PA14	NA	NA	NA	NA	NA	NA	NA	NA	NA	PA14
SRX3641530	SRX3641530.SRX3641530.salmon	SRP132024	6.41185	6.43489	186	14	TRUE	0.696379	36.4572	PA14	NA	NA	NA	NA	NA	NA	NA	NA	NA	PA14
SRX3641531	SRX3641531.SRX3641531.salmon	SRP132024	6.20455	6.26412	201	40	TRUE	1.46258	40.8099	PA14	NA	NA	NA	NA	NA	NA	NA	NA	NA	PA14
SRX3641532	SRX3641532.SRX3641532.salmon	SRP132024	6.18445	6.14642	242	90	TRUE	4.01133	39.6664	PA14	NA	NA	NA	NA	NA	NA	NA	NA	NA	PA14
SRX3641533	SRX3641533.SRX3641533.salmon	SRP132024	6.2055	6.2953	369	257	TRUE	6.41873	41.0506	PA14	NA	NA	NA	NA	NA	NA	NA	NA	NA	PA14
SRX3679615	SRX3679615.SRX3679615.salmon	SRP132626	6.10874	6.1852	499	909	TRUE	78.4248	5.89799	PAO1	NA	NA	NA	NA	NA	NA	NA	NA	NA	PAO1
SRX3679616	SRX3679616.SRX3679616.salmon	SRP132626	6.05963	6.09816	413	823	TRUE	84.5348	4.42425	PAO1	NA	NA	NA	NA	NA	NA	NA	NA	NA	PAO1
SRX3679617	SRX3679617.SRX3679617.salmon	SRP132626	6.25141	6.25525	305	722	TRUE	73.7326	3.81687	PAO1	3173	SubSeries of: GSE110522 BioProject: https://www.ncbi.nlm.nih.gov/bioproject/PRJNA433727 SRA: https://www.ncbi.nlm.nih.gov/sra?term=SRP132626	NA	NA	LB	NA	SRA: https://www.ncbi.nlm.nih.gov/sra?term=SRX3679617	GSE110445	RNA-seq for RpoN	PAO1
SRX3679617	SRX3679617.SRX3679617.salmon	SRP132626	6.25141	6.25525	305	722	TRUE	73.7326	3.81687	PAO1	3231	SuperSeries of: GSE65356 SuperSeries of: GSE110445 BioProject: https://www.ncbi.nlm.nih.gov/bioproject/PRJNA433924	NA	NA	LB	NA	SRA: https://www.ncbi.nlm.nih.gov/sra?term=SRX3679617	GSE110522	RpoN-dependent global regulation in Pseudomonas aeruginosa PAO1	PAO1
SRX3679618	SRX3679618.SRX3679618.salmon	SRP132626	6.2856	6.24213	256	663	TRUE	64.8449	3.30584	PAO1	3174	SubSeries of: GSE110522 BioProject: https://www.ncbi.nlm.nih.gov/bioproject/PRJNA433727 SRA: https://www.ncbi.nlm.nih.gov/sra?term=SRP132626	NA	NA	LB	NA	SRA: https://www.ncbi.nlm.nih.gov/sra?term=SRX3679618	GSE110445	RNA-seq for RpoN	PAO1
SRX3679618	SRX3679618.SRX3679618.salmon	SRP132626	6.2856	6.24213	256	663	TRUE	64.8449	3.30584	PAO1	3232	SuperSeries of: GSE65356 SuperSeries of: GSE110445 BioProject: https://www.ncbi.nlm.nih.gov/bioproject/PRJNA433924	NA	NA	LB	NA	SRA: https://www.ncbi.nlm.nih.gov/sra?term=SRX3679618	GSE110522	RpoN-dependent global regulation in Pseudomonas aeruginosa PAO1	PAO1
SRX3763712	SRX3763712.SRX3763712.salmon	SRP133916	4.85813	4.8176	23	425	FALSE	NA	NA	PAO1	NA	NA	NA	NA	NA	NA	NA	NA	NA	PAO1
SRX3763713	SRX3763713.SRX3763713.salmon	SRP133916	4.83276	4.82286	24	421	FALSE	NA	NA	PAO1	NA	NA	NA	NA	NA	NA	NA	NA	NA	PAO1
SRX3763714	SRX3763714.SRX3763714.salmon	SRP133916	4.80487	4.78476	20	419	FALSE	NA	NA	PAO1	NA	NA	NA	NA	NA	NA	NA	NA	NA	PAO1
SRX3763715	SRX3763715.SRX3763715.salmon	SRP133916	5.22915	5.24363	25	426	FALSE	NA	NA	PAO1	NA	NA	NA	NA	NA	NA	NA	NA	NA	PAO1
SRX3763716	SRX3763716.SRX3763716.salmon	SRP133916	5.16867	5.14025	28	425	FALSE	NA	NA	PAO1	NA	NA	NA	NA	NA	NA	NA	NA	NA	PAO1
SRX3763717	SRX3763717.SRX3763717.salmon	SRP133916	5.37758	5.27175	19	416	FALSE	NA	NA	PAO1	NA	NA	NA	NA	NA	NA	NA	NA	NA	PAO1
SRX3789400	SRX3789400.SRX3789400.salmon	SRP135669	6.10811	6.67729	710	544	TRUE	6.26601	68.5208	PA14	NA	NA	NA	NA	NA	NA	NA	NA	NA	PA14
SRX3789401	SRX3789401.SRX3789401.salmon	SRP135669	6.05221	6.68286	654	466	TRUE	4.95983	80.1869	PA14	NA	NA	NA	NA	NA	NA	NA	NA	NA	PA14
SRX3789404	SRX3789404.SRX3789404.salmon	SRP135669	6.29449	6.50842	443	273	TRUE	3.70227	85.3194	PA14	NA	NA	NA	NA	NA	NA	NA	NA	NA	PA14
SRX3789405	SRX3789405.SRX3789405.salmon	SRP135669	6.24903	6.61252	604	396	TRUE	5.44045	100.131	PA14	NA	NA	NA	NA	NA	NA	NA	NA	NA	PA14
SRX3789406	SRX3789406.SRX3789406.salmon	SRP135669	6.24831	6.35236	977	809	TRUE	15.6232	79.2968	PA14	NA	NA	NA	NA	NA	NA	NA	NA	NA	PA14
SRX3789407	SRX3789407.SRX3789407.salmon	SRP135669	6.39485	6.31975	88	503	TRUE	130.956	1.83037	PAO1	NA	NA	NA	NA	NA	NA	NA	NA	NA	PAO1
SRX3789408	SRX3789408.SRX3789408.salmon	SRP135669	6.46162	6.38613	140	567	TRUE	109.509	2.71639	PAO1	NA	NA	NA	NA	NA	NA	NA	NA	NA	PAO1
SRX3789410	SRX3789410.SRX3789410.salmon	SRP135669	6.2569	6.26225	646	500	TRUE	7.95982	54.3642	PA14	NA	NA	NA	NA	NA	NA	NA	NA	NA	PA14
SRX3789411	SRX3789411.SRX3789411.salmon	SRP135669	6.04395	6.19816	1305	1213	FALSE	NA	NA	PA14	NA	NA	NA	NA	NA	NA	NA	NA	NA	PA14
SRX3789413	SRX3789413.SRX3789413.salmon	SRP135669	6.09947	6.09955	1412	1364	FALSE	NA	NA	PA14	NA	NA	NA	NA	NA	NA	NA	NA	NA	PA14
SRX3789418	SRX3789418.SRX3789418.salmon	SRP135669	6.14642	5.99425	1027	926	TRUE	13.6889	59.8271	PA14	NA	NA	NA	NA	NA	NA	NA	NA	NA	PA14
SRX3789419	SRX3789419.SRX3789419.salmon	SRP135669	6.21231	6.24464	314	591	TRUE	6.44573	3.32891	No annotation	NA	NA	NA	NA	NA	NA	NA	NA	NA	No annotation
SRX3789420	SRX3789420.SRX3789420.salmon	SRP135669	6.1588	6.20257	422	245	TRUE	2.83337	76.2017	PA14	NA	NA	NA	NA	NA	NA	NA	NA	NA	PA14
SRX3789421	SRX3789421.SRX3789421.salmon	SRP135669	6.06692	6.08149	446	271	TRUE	3.72539	77.1178	PA14	NA	NA	NA	NA	NA	NA	NA	NA	NA	PA14
SRX3789425	SRX3789425.SRX3789425.salmon	SRP135669	6.21359	6.26712	300	580	TRUE	2.63951	2.8043	No annotation	NA	NA	NA	NA	NA	NA	NA	NA	NA	No annotation
SRX3789430	SRX3789430.SRX3789430.salmon	SRP135669	6.16519	6.24073	838	667	TRUE	10.7488	97.7742	PA14	NA	NA	NA	NA	NA	NA	NA	NA	NA	PA14
SRX3799629	SRX3799629.SRX3799629.salmon	SRP135806	6.31493	6.09014	167	4	TRUE	0.136924	39.4905	No annotation	3073	BioProject: https://www.ncbi.nlm.nih.gov/bioproject/PRJNA438513 SRA: https://www.ncbi.nlm.nih.gov/sra?term=SRP135806	NA	NA	LB	time induction: 20 minutes	SRA: https://www.ncbi.nlm.nih.gov/sra?term=SRX3799629	GSE111903	Sialic acid relieves RetS-dependent inhibition of GacS to induce a chronic infection state of Pseudomonas aeruginosa	No annotation
SRX3799630	SRX3799630.SRX3799630.salmon	SRP135806	6.31193	6.08975	169	6	TRUE	0.146919	39.8445	No annotation	3074	BioProject: https://www.ncbi.nlm.nih.gov/bioproject/PRJNA438513 SRA: https://www.ncbi.nlm.nih.gov/sra?term=SRP135806	NA	NA	LB	time induction: 20 minutes	SRA: https://www.ncbi.nlm.nih.gov/sra?term=SRX3799630	GSE111903	Sialic acid relieves RetS-dependent inhibition of GacS to induce a chronic infection state of Pseudomonas aeruginosa	No annotation
SRX383855	SRX383855.SRX383855.salmon	SRP033319	5.13807	5.21531	3	400	FALSE	NA	NA	PAO1	NA	NA	NA	NA	NA	NA	NA	NA	NA	PAO1
SRX383860	SRX383860.SRX383860.salmon	SRP033319	6.31843	6.29712	3	408	TRUE	58.4119	0.274813	PAO1	NA	NA	NA	NA	NA	NA	NA	NA	NA	PAO1
SRX383861	SRX383861.SRX383861.salmon	SRP033319	6.49	6.61167	3	401	TRUE	56.4397	0.212359	PAO1	NA	NA	NA	NA	NA	NA	NA	NA	NA	PAO1
SRX383864	SRX383864.SRX383864.salmon	SRP033321	6.34554	6.68985	2	404	TRUE	63.0624	0.24389	PAO1	NA	NA	NA	NA	NA	NA	NA	NA	NA	PAO1
SRX383865	SRX383865.SRX383865.salmon	SRP033321	6.75845	7.12312	4	403	FALSE	NA	NA	No annotation	NA	NA	NA	NA	NA	NA	NA	NA	NA	No annotation
SRX384493	SRX384493.SRX384493.salmon	SRP033321	6.27736	6.18494	2	403	TRUE	80.0665	0.321736	PAO1	NA	NA	NA	NA	NA	NA	NA	NA	NA	PAO1
SRX384494	SRX384494.SRX384494.salmon	SRP033321	6.16498	5.97168	3	404	TRUE	80.7623	0.351148	PAO1	NA	NA	NA	NA	NA	NA	NA	NA	NA	PAO1
SRX3849506	SRX3849506.SRX3849506.salmon	SRP136496	6.08627	6.12701	139	406	TRUE	9.96125	0.344734	No annotation	3189	BioProject: https://www.ncbi.nlm.nih.gov/bioproject/PRJNA445735 SRA: https://www.ncbi.nlm.nih.gov/sra?term=SRP136496	NA	NA	LB	NA	SRA: https://www.ncbi.nlm.nih.gov/sra?term=SRX3849506	GSE112354	Transcriptome analysis of gene expression of PAK-AR2 and 1-9	No annotation
SRX3849507	SRX3849507.SRX3849507.salmon	SRP136496	5.71309	5.92164	138	408	TRUE	12.2919	0.428267	No annotation	3190	BioProject: https://www.ncbi.nlm.nih.gov/bioproject/PRJNA445735 SRA: https://www.ncbi.nlm.nih.gov/sra?term=SRP136496	NA	NA	LB	NA	SRA: https://www.ncbi.nlm.nih.gov/sra?term=SRX3849507	GSE112354	Transcriptome analysis of gene expression of PAK-AR2 and 1-9	No annotation
SRX386230	SRX386230.SRX386230.salmon	SRP033321	6.31684	6.65667	2	402	TRUE	66.019	0.245637	PAO1	NA	NA	NA	NA	NA	NA	NA	NA	NA	PAO1
SRX386231	SRX386231.SRX386231.salmon	SRP033321	6.72497	6.70572	5	406	TRUE	74.8104	0.573831	No annotation	NA	NA	NA	NA	NA	NA	NA	NA	NA	No annotation
SRX386232	SRX386232.SRX386232.salmon	SRP030663	5.90236	5.71999	2	402	TRUE	69.8317	0.216302	PAO1	NA	NA	NA	NA	NA	NA	NA	NA	NA	PAO1
SRX386233	SRX386233.SRX386233.salmon	SRP030663	6.03762	5.78865	4	403	TRUE	66.63	0.218827	PAO1	NA	NA	NA	NA	NA	NA	NA	NA	NA	PAO1
SRX386234	SRX386234.SRX386234.salmon	SRP030663	5.97267	5.89465	3	402	TRUE	69.325	0.22962	PAO1	NA	NA	NA	NA	NA	NA	NA	NA	NA	PAO1
SRX3864726	SRX3864726.SRX3864726.salmon	SRP136746	5.81941	5.71649	1	339	TRUE	73.044	0.0846447	No annotation	NA	NA	NA	NA	NA	NA	NA	NA	NA	No annotation
SRX3864727	SRX3864727.SRX3864727.salmon	SRP136746	6.47893	6.277	10	210	TRUE	51.9995	1.67501	No annotation	NA	NA	NA	NA	NA	NA	NA	NA	NA	No annotation
SRX3873089	SRX3873089.SRX3873089.salmon	SRP136942	5.93157	5.78089	157	421	TRUE	10.4005	1.12695	No annotation	3095	BioProject: https://www.ncbi.nlm.nih.gov/bioproject/PRJNA448429 SRA: https://www.ncbi.nlm.nih.gov/sra?term=SRP136942	PAK	WT	LB	NA	SRA: https://www.ncbi.nlm.nih.gov/sra?term=SRX3873089	GSE112597	The Pseudomonas aeruginosa PilSR two-component system regulates both twitching and swimming motilities	PAK
SRX3873090	SRX3873090.SRX3873090.salmon	SRP136942	5.88191	5.80778	135	412	TRUE	13.3022	1.5922	No annotation	3096	BioProject: https://www.ncbi.nlm.nih.gov/bioproject/PRJNA448429 SRA: https://www.ncbi.nlm.nih.gov/sra?term=SRP136942	PAK	WT	LB	NA	SRA: https://www.ncbi.nlm.nih.gov/sra?term=SRX3873090	GSE112597	The Pseudomonas aeruginosa PilSR two-component system regulates both twitching and swimming motilities	PAK
SRX3873091	SRX3873091.SRX3873091.salmon	SRP136942	5.92748	5.86446	134	408	TRUE	13.7958	1.02208	No annotation	3097	BioProject: https://www.ncbi.nlm.nih.gov/bioproject/PRJNA448429 SRA: https://www.ncbi.nlm.nih.gov/sra?term=SRP136942	PAK	WT	LB	NA	SRA: https://www.ncbi.nlm.nih.gov/sra?term=SRX3873091	GSE112597	The Pseudomonas aeruginosa PilSR two-component system regulates both twitching and swimming motilities	PAK
SRX3873092	SRX3873092.SRX3873092.salmon	SRP136942	5.89612	5.78679	139	411	TRUE	15.6307	1.11646	No annotation	3098	BioProject: https://www.ncbi.nlm.nih.gov/bioproject/PRJNA448429 SRA: https://www.ncbi.nlm.nih.gov/sra?term=SRP136942	PAK	deletion of pilA (PA4525)	LB	NA	SRA: https://www.ncbi.nlm.nih.gov/sra?term=SRX3873092	GSE112597	The Pseudomonas aeruginosa PilSR two-component system regulates both twitching and swimming motilities	PAK
SRX3873093	SRX3873093.SRX3873093.salmon	SRP136942	5.97464	5.84706	138	411	TRUE	14.2371	1.21628	No annotation	3099	BioProject: https://www.ncbi.nlm.nih.gov/bioproject/PRJNA448429 SRA: https://www.ncbi.nlm.nih.gov/sra?term=SRP136942	PAK	deletion of pilA (PA4525)	LB	NA	SRA: https://www.ncbi.nlm.nih.gov/sra?term=SRX3873093	GSE112597	The Pseudomonas aeruginosa PilSR two-component system regulates both twitching and swimming motilities	PAK
SRX3873094	SRX3873094.SRX3873094.salmon	SRP136942	5.98145	5.87639	136	408	TRUE	15.9576	1.07357	No annotation	3100	BioProject: https://www.ncbi.nlm.nih.gov/bioproject/PRJNA448429 SRA: https://www.ncbi.nlm.nih.gov/sra?term=SRP136942	PAK	deletion of pilA (PA4525)	LB	NA	SRA: https://www.ncbi.nlm.nih.gov/sra?term=SRX3873094	GSE112597	The Pseudomonas aeruginosa PilSR two-component system regulates both twitching and swimming motilities	PAK
SRX3873095	SRX3873095.SRX3873095.salmon	SRP136942	5.91003	5.87296	141	409	TRUE	15.2857	0.837092	No annotation	3101	BioProject: https://www.ncbi.nlm.nih.gov/bioproject/PRJNA448429 SRA: https://www.ncbi.nlm.nih.gov/sra?term=SRP136942	PAK	deletion of pilR (PA4547)	LB	NA	SRA: https://www.ncbi.nlm.nih.gov/sra?term=SRX3873095	GSE112597	The Pseudomonas aeruginosa PilSR two-component system regulates both twitching and swimming motilities	PAK
SRX3873096	SRX3873096.SRX3873096.salmon	SRP136942	5.95774	5.92847	138	408	TRUE	15.1882	0.991122	No annotation	3102	BioProject: https://www.ncbi.nlm.nih.gov/bioproject/PRJNA448429 SRA: https://www.ncbi.nlm.nih.gov/sra?term=SRP136942	PAK	deletion of pilR (PA4547)	LB	NA	SRA: https://www.ncbi.nlm.nih.gov/sra?term=SRX3873096	GSE112597	The Pseudomonas aeruginosa PilSR two-component system regulates both twitching and swimming motilities	PAK
SRX3873097	SRX3873097.SRX3873097.salmon	SRP136942	5.90019	5.82413	139	409	TRUE	14.4795	1.11082	No annotation	3103	BioProject: https://www.ncbi.nlm.nih.gov/bioproject/PRJNA448429 SRA: https://www.ncbi.nlm.nih.gov/sra?term=SRP136942	PAK	deletion of pilR (PA4547)	LB	NA	SRA: https://www.ncbi.nlm.nih.gov/sra?term=SRX3873097	GSE112597	The Pseudomonas aeruginosa PilSR two-component system regulates both twitching and swimming motilities	PAK
SRX3873872	SRX3873872.SRX3873872.salmon	SRP136958	5.31569	4.40791	189	14	FALSE	NA	NA	PA14	NA	NA	NA	NA	NA	NA	NA	NA	NA	PA14
SRX3873873	SRX3873873.SRX3873873.salmon	SRP136958	5.56326	4.62701	198	17	FALSE	NA	NA	PA14	NA	NA	NA	NA	NA	NA	NA	NA	NA	PA14
SRX3873874	SRX3873874.SRX3873874.salmon	SRP136958	5.29288	4.92776	200	49	FALSE	NA	NA	PA14	NA	NA	NA	NA	NA	NA	NA	NA	NA	PA14
SRX3873875	SRX3873875.SRX3873875.salmon	SRP136958	5.33283	4.75265	211	22	FALSE	NA	NA	PA14	NA	NA	NA	NA	NA	NA	NA	NA	NA	PA14
SRX3873876	SRX3873876.SRX3873876.salmon	SRP136958	5.79209	4.73846	196	17	FALSE	NA	NA	PA14	NA	NA	NA	NA	NA	NA	NA	NA	NA	PA14
SRX3873877	SRX3873877.SRX3873877.salmon	SRP136958	5.69813	4.65173	186	10	FALSE	NA	NA	PA14	NA	NA	NA	NA	NA	NA	NA	NA	NA	PA14
SRX3893010	SRX3893010.SRX3893010.salmon	SRP137717	6.38778	6.70125	642	838	FALSE	NA	NA	No annotation	NA	NA	NA	NA	NA	NA	NA	NA	NA	No annotation
SRX389601	SRX389601.SRX389601.salmon	SRP033652	6.23191	6.29035	257	700	TRUE	109.941	3.10761	PAO1	NA	NA	NA	NA	NA	NA	NA	NA	NA	PAO1
SRX389604	SRX389604.SRX389604.salmon	SRP033652	6.24503	6.29372	273	724	TRUE	93.8488	2.60941	PAO1	NA	NA	NA	NA	NA	NA	NA	NA	NA	PAO1
SRX389605	SRX389605.SRX389605.salmon	SRP033652	6.0545	6.20039	810	1300	TRUE	145.915	17.5411	PAO1	NA	NA	NA	NA	NA	NA	NA	NA	NA	PAO1
SRX389626	SRX389626.SRX389626.salmon	SRP033652	5.8785	6.13269	751	1250	TRUE	169.467	15.2579	PAO1	NA	NA	NA	NA	NA	NA	NA	NA	NA	PAO1
SRX389627	SRX389627.SRX389627.salmon	SRP033652	6.33316	6.50662	1752	2289	FALSE	NA	NA	PAO1	NA	NA	NA	NA	NA	NA	NA	NA	NA	PAO1
SRX389628	SRX389628.SRX389628.salmon	SRP033652	5.668	6.47809	3152	3664	FALSE	NA	NA	PAO1	NA	NA	NA	NA	NA	NA	NA	NA	NA	PAO1
SRX3918611	SRX3918611.SRX3918611.salmon	SRP139288	2.87965	5.73094	16	284	TRUE	115.929	3.29275	PAO1	NA	NA	NA	NA	NA	NA	NA	NA	NA	PAO1
SRX3918612	SRX3918612.SRX3918612.salmon	SRP139288	2.86701	5.38206	13	288	FALSE	NA	NA	PAO1	NA	NA	NA	NA	NA	NA	NA	NA	NA	PAO1
SRX3918613	SRX3918613.SRX3918613.salmon	SRP139288	3.5077	5.49092	30	288	FALSE	NA	NA	PAO1	NA	NA	NA	NA	NA	NA	NA	NA	NA	PAO1
SRX3918614	SRX3918614.SRX3918614.salmon	SRP139288	3.51358	5.43896	10	259	FALSE	NA	NA	PAO1	NA	NA	NA	NA	NA	NA	NA	NA	NA	PAO1
SRX3918615	SRX3918615.SRX3918615.salmon	SRP139288	3.81453	5.4296	24	295	FALSE	NA	NA	PAO1	NA	NA	NA	NA	NA	NA	NA	NA	NA	PAO1
SRX3918616	SRX3918616.SRX3918616.salmon	SRP139288	4.12525	5.48447	34	290	FALSE	NA	NA	PAO1	NA	NA	NA	NA	NA	NA	NA	NA	NA	PAO1
SRX3918617	SRX3918617.SRX3918617.salmon	SRP139288	3.74984	5.1624	128	23	FALSE	NA	NA	PA14	NA	NA	NA	NA	NA	NA	NA	NA	NA	PA14
SRX3918618	SRX3918618.SRX3918618.salmon	SRP139288	2.70775	4.923	134	41	FALSE	NA	NA	PA14	NA	NA	NA	NA	NA	NA	NA	NA	NA	PA14
SRX3918619	SRX3918619.SRX3918619.salmon	SRP139288	3.9773	5.03657	121	14	FALSE	NA	NA	PA14	NA	NA	NA	NA	NA	NA	NA	NA	NA	PA14
SRX3918620	SRX3918620.SRX3918620.salmon	SRP139288	4.03496	5.153	96	8	FALSE	NA	NA	PA14	NA	NA	NA	NA	NA	NA	NA	NA	NA	PA14
SRX3918621	SRX3918621.SRX3918621.salmon	SRP139288	3.84533	5.12656	126	12	FALSE	NA	NA	PA14	NA	NA	NA	NA	NA	NA	NA	NA	NA	PA14
SRX3918622	SRX3918622.SRX3918622.salmon	SRP139288	3.90233	5.11805	121	10	FALSE	NA	NA	PA14	NA	NA	NA	NA	NA	NA	NA	NA	NA	PA14
SRX396856	SRX396856.SRX396856.salmon	SRP034661	6.25637	6.00746	367	202	TRUE	3.73033	107.683	PA14	NA	NA	NA	NA	NA	NA	NA	NA	NA	PA14
SRX396857	SRX396857.SRX396857.salmon	SRP034661	6.15907	5.8734	335	177	TRUE	3.36516	94.2811	PA14	NA	NA	NA	NA	NA	NA	NA	NA	NA	PA14
SRX396858	SRX396858.SRX396858.salmon	SRP034661	6.19677	5.82009	236	63	TRUE	1.65702	86.6613	PA14	NA	NA	NA	NA	NA	NA	NA	NA	NA	PA14
SRX396859	SRX396859.SRX396859.salmon	SRP034661	6.19232	5.86032	224	48	TRUE	1.58989	95.7431	PA14	NA	NA	NA	NA	NA	NA	NA	NA	NA	PA14
SRX396860	SRX396860.SRX396860.salmon	SRP034661	6.33707	6.07546	287	398	TRUE	8.4695	4.79452	No annotation	NA	NA	NA	NA	NA	NA	NA	NA	NA	No annotation
SRX396861	SRX396861.SRX396861.salmon	SRP034661	6.35575	6.21955	377	485	TRUE	4.28415	12.3414	No annotation	NA	NA	NA	NA	NA	NA	NA	NA	NA	No annotation
SRX396862	SRX396862.SRX396862.salmon	SRP034661	6.38209	6.38409	524	835	TRUE	18.6039	9.30835	No annotation	NA	NA	NA	NA	NA	NA	NA	NA	NA	No annotation
SRX396863	SRX396863.SRX396863.salmon	SRP034661	6.37211	6.20711	435	517	TRUE	5.4518	15.3396	No annotation	NA	NA	NA	NA	NA	NA	NA	NA	NA	No annotation
SRX396864	SRX396864.SRX396864.salmon	SRP034661	6.45536	6.29749	331	537	TRUE	14.1735	3.58031	No annotation	NA	NA	NA	NA	NA	NA	NA	NA	NA	No annotation
SRX396865	SRX396865.SRX396865.salmon	SRP034661	6.43885	6.42842	308	405	TRUE	3.3634	12.9133	No annotation	NA	NA	NA	NA	NA	NA	NA	NA	NA	No annotation
SRX396866	SRX396866.SRX396866.salmon	SRP034661	6.29803	6.09556	297	467	TRUE	5.3225	7.04812	No annotation	NA	NA	NA	NA	NA	NA	NA	NA	NA	No annotation
SRX396867	SRX396867.SRX396867.salmon	SRP034661	6.4232	6.13492	326	437	TRUE	3.69802	10.6377	No annotation	NA	NA	NA	NA	NA	NA	NA	NA	NA	No annotation
SRX396868	SRX396868.SRX396868.salmon	SRP034661	6.50552	6.42381	392	538	TRUE	4.0183	3.84435	No annotation	NA	NA	NA	NA	NA	NA	NA	NA	NA	No annotation
SRX396869	SRX396869.SRX396869.salmon	SRP034661	6.47145	6.30471	417	623	TRUE	4.17772	6.77001	No annotation	NA	NA	NA	NA	NA	NA	NA	NA	NA	No annotation
SRX396870	SRX396870.SRX396870.salmon	SRP034661	6.36377	6.03351	598	692	TRUE	7.06398	19.8571	No annotation	NA	NA	NA	NA	NA	NA	NA	NA	NA	No annotation
SRX396871	SRX396871.SRX396871.salmon	SRP034661	6.36728	5.99721	497	596	TRUE	5.49185	10.3686	No annotation	NA	NA	NA	NA	NA	NA	NA	NA	NA	No annotation
SRX396872	SRX396872.SRX396872.salmon	SRP034661	6.40619	6.30046	238	379	TRUE	1.34866	2.72811	No annotation	NA	NA	NA	NA	NA	NA	NA	NA	NA	No annotation
SRX396873	SRX396873.SRX396873.salmon	SRP034661	6.20838	5.9802	312	149	TRUE	3.29581	104.337	No annotation	NA	NA	NA	NA	NA	NA	NA	NA	NA	No annotation
SRX396874	SRX396874.SRX396874.salmon	SRP034661	6.47523	6.66106	247	320	TRUE	1.28359	8.99336	No annotation	NA	NA	NA	NA	NA	NA	NA	NA	NA	No annotation
SRX396875	SRX396875.SRX396875.salmon	SRP034661	6.23127	6.28551	260	335	TRUE	1.63845	8.12414	No annotation	NA	NA	NA	NA	NA	NA	NA	NA	NA	No annotation
SRX396876	SRX396876.SRX396876.salmon	SRP034661	6.36248	6.19293	295	364	TRUE	2.95049	6.5428	No annotation	NA	NA	NA	NA	NA	NA	NA	NA	NA	No annotation
SRX396877	SRX396877.SRX396877.salmon	SRP034661	6.54475	6.37327	362	454	TRUE	2.3466	11.499	No annotation	NA	NA	NA	NA	NA	NA	NA	NA	NA	No annotation
SRX396878	SRX396878.SRX396878.salmon	SRP034661	6.38954	6.30594	389	476	TRUE	3.09298	17.869	No annotation	NA	NA	NA	NA	NA	NA	NA	NA	NA	No annotation
SRX396879	SRX396879.SRX396879.salmon	SRP034661	6.3955	6.24387	282	439	TRUE	4.48486	4.541	No annotation	NA	NA	NA	NA	NA	NA	NA	NA	NA	No annotation
SRX396880	SRX396880.SRX396880.salmon	SRP034661	6.39602	6.11074	567	738	TRUE	21.9971	6.35017	No annotation	NA	NA	NA	NA	NA	NA	NA	NA	NA	No annotation
SRX396881	SRX396881.SRX396881.salmon	SRP034661	6.18437	6.04032	320	466	TRUE	1.94084	5.90412	No annotation	NA	NA	NA	NA	NA	NA	NA	NA	NA	No annotation
SRX396882	SRX396882.SRX396882.salmon	SRP034661	6.4031	6.40496	203	287	TRUE	1.42236	11.2688	No annotation	NA	NA	NA	NA	NA	NA	NA	NA	NA	No annotation
SRX396883	SRX396883.SRX396883.salmon	SRP034661	6.38126	6.1576	403	471	TRUE	4.26262	20.2594	No annotation	NA	NA	NA	NA	NA	NA	NA	NA	NA	No annotation
SRX396884	SRX396884.SRX396884.salmon	SRP034661	6.59872	6.33728	336	499	TRUE	7.79721	11.5577	No annotation	NA	NA	NA	NA	NA	NA	NA	NA	NA	No annotation
SRX396885	SRX396885.SRX396885.salmon	SRP034661	6.2552	5.89416	481	571	TRUE	6.17435	23.2796	No annotation	NA	NA	NA	NA	NA	NA	NA	NA	NA	No annotation
SRX396886	SRX396886.SRX396886.salmon	SRP034661	6.52506	6.7387	489	586	TRUE	5.71591	10.747	No annotation	NA	NA	NA	NA	NA	NA	NA	NA	NA	No annotation
SRX396887	SRX396887.SRX396887.salmon	SRP034661	6.13418	5.90288	485	517	TRUE	8.53619	12.8284	No annotation	NA	NA	NA	NA	NA	NA	NA	NA	NA	No annotation
SRX396888	SRX396888.SRX396888.salmon	SRP034661	6.44572	6.2808	394	503	TRUE	3.97151	7.70114	No annotation	NA	NA	NA	NA	NA	NA	NA	NA	NA	No annotation
SRX396889	SRX396889.SRX396889.salmon	SRP034661	6.44656	6.28437	728	861	TRUE	8.27546	7.7785	No annotation	NA	NA	NA	NA	NA	NA	NA	NA	NA	No annotation
SRX396890	SRX396890.SRX396890.salmon	SRP034661	6.01499	5.76561	544	832	TRUE	6.73286	6.56605	No annotation	NA	NA	NA	NA	NA	NA	NA	NA	NA	No annotation
SRX396891	SRX396891.SRX396891.salmon	SRP034661	6.31998	5.92923	535	775	TRUE	9.74069	6.35541	No annotation	NA	NA	NA	NA	NA	NA	NA	NA	NA	No annotation
SRX396892	SRX396892.SRX396892.salmon	SRP034661	6.49	6.57355	318	518	TRUE	22.4155	3.73654	No annotation	NA	NA	NA	NA	NA	NA	NA	NA	NA	No annotation
SRX396893	SRX396893.SRX396893.salmon	SRP034661	6.38276	6.04449	419	610	TRUE	4.13617	4.10028	No annotation	NA	NA	NA	NA	NA	NA	NA	NA	NA	No annotation
SRX396894	SRX396894.SRX396894.salmon	SRP034661	6.0758	5.90509	1138	1438	FALSE	NA	NA	No annotation	NA	NA	NA	NA	NA	NA	NA	NA	NA	No annotation
SRX396895	SRX396895.SRX396895.salmon	SRP034661	6.64559	6.62138	240	525	TRUE	35.9063	3.781	No annotation	NA	NA	NA	NA	NA	NA	NA	NA	NA	No annotation
SRX396896	SRX396896.SRX396896.salmon	SRP034661	6.37787	6.37191	753	823	TRUE	13.0749	8.37825	No annotation	NA	NA	NA	NA	NA	NA	NA	NA	NA	No annotation
SRX396897	SRX396897.SRX396897.salmon	SRP034661	6.62423	6.79452	494	798	FALSE	NA	NA	No annotation	NA	NA	NA	NA	NA	NA	NA	NA	NA	No annotation
SRX396898	SRX396898.SRX396898.salmon	SRP034661	6.68347	6.63102	802	851	TRUE	11.9732	7.41971	No annotation	NA	NA	NA	NA	NA	NA	NA	NA	NA	No annotation
SRX396899	SRX396899.SRX396899.salmon	SRP034661	6.39036	6.31653	857	1056	TRUE	30.0854	9.95297	No annotation	NA	NA	NA	NA	NA	NA	NA	NA	NA	No annotation
SRX396900	SRX396900.SRX396900.salmon	SRP034661	6.38401	6.53324	635	894	TRUE	15.4153	7.71004	No annotation	NA	NA	NA	NA	NA	NA	NA	NA	NA	No annotation
SRX396901	SRX396901.SRX396901.salmon	SRP034661	6.3973	6.20156	586	834	TRUE	5.72304	5.57	No annotation	NA	NA	NA	NA	NA	NA	NA	NA	NA	No annotation
SRX396902	SRX396902.SRX396902.salmon	SRP034661	6.52179	6.69597	223	544	TRUE	40.3394	6.40297	No annotation	NA	NA	NA	NA	NA	NA	NA	NA	NA	No annotation
SRX396903	SRX396903.SRX396903.salmon	SRP034661	6.57735	6.54007	462	680	TRUE	4.5464	10.3129	No annotation	NA	NA	NA	NA	NA	NA	NA	NA	NA	No annotation
SRX396904	SRX396904.SRX396904.salmon	SRP034661	6.46502	6.457	489	640	TRUE	4.60757	8.79229	No annotation	NA	NA	NA	NA	NA	NA	NA	NA	NA	No annotation
SRX396905	SRX396905.SRX396905.salmon	SRP034661	6.5416	6.63469	199	434	TRUE	14.7965	2.22773	No annotation	NA	NA	NA	NA	NA	NA	NA	NA	NA	No annotation
SRX396906	SRX396906.SRX396906.salmon	SRP034661	6.42569	6.45645	533	660	TRUE	17.9663	4.53649	No annotation	NA	NA	NA	NA	NA	NA	NA	NA	NA	No annotation
SRX396907	SRX396907.SRX396907.salmon	SRP034661	6.57726	6.95279	924	1084	FALSE	NA	NA	No annotation	NA	NA	NA	NA	NA	NA	NA	NA	NA	No annotation
SRX396908	SRX396908.SRX396908.salmon	SRP034661	6.25887	6.10839	465	662	TRUE	12.8027	6.29059	No annotation	NA	NA	NA	NA	NA	NA	NA	NA	NA	No annotation
SRX396909	SRX396909.SRX396909.salmon	SRP034661	6.54648	6.4983	531	650	TRUE	5.33071	5.08333	No annotation	NA	NA	NA	NA	NA	NA	NA	NA	NA	No annotation
SRX396910	SRX396910.SRX396910.salmon	SRP034661	6.17823	6.03142	696	984	TRUE	5.75102	5.74637	No annotation	NA	NA	NA	NA	NA	NA	NA	NA	NA	No annotation
SRX396911	SRX396911.SRX396911.salmon	SRP034661	6.42934	6.35699	182	453	TRUE	39.488	2.97302	No annotation	NA	NA	NA	NA	NA	NA	NA	NA	NA	No annotation
SRX396912	SRX396912.SRX396912.salmon	SRP034661	6.48228	6.50109	527	763	TRUE	16.5505	5.55039	No annotation	NA	NA	NA	NA	NA	NA	NA	NA	NA	No annotation
SRX396913	SRX396913.SRX396913.salmon	SRP034661	6.44782	6.37549	447	505	TRUE	5.33099	9.18488	No annotation	NA	NA	NA	NA	NA	NA	NA	NA	NA	No annotation
SRX396914	SRX396914.SRX396914.salmon	SRP034661	6.36293	6.21582	233	489	TRUE	6.64278	3.78862	No annotation	NA	NA	NA	NA	NA	NA	NA	NA	NA	No annotation
SRX396915	SRX396915.SRX396915.salmon	SRP034661	6.7306	6.36719	202	376	TRUE	4.52405	3.2043	No annotation	NA	NA	NA	NA	NA	NA	NA	NA	NA	No annotation
SRX396916	SRX396916.SRX396916.salmon	SRP034661	6.57244	6.42592	289	614	TRUE	33.4901	3.01061	No annotation	NA	NA	NA	NA	NA	NA	NA	NA	NA	No annotation
SRX396917	SRX396917.SRX396917.salmon	SRP034661	6.41012	6.53216	389	717	TRUE	24.3255	2.96518	No annotation	NA	NA	NA	NA	NA	NA	NA	NA	NA	No annotation
SRX396918	SRX396918.SRX396918.salmon	SRP034661	6.41328	6.28937	277	486	TRUE	12.8354	3.27373	No annotation	NA	NA	NA	NA	NA	NA	NA	NA	NA	No annotation
SRX396919	SRX396919.SRX396919.salmon	SRP034661	6.52772	6.46065	442	606	TRUE	4.61548	7.02381	No annotation	NA	NA	NA	NA	NA	NA	NA	NA	NA	No annotation
SRX396920	SRX396920.SRX396920.salmon	SRP034661	6.60166	6.30745	452	531	TRUE	6.70258	3.89355	No annotation	NA	NA	NA	NA	NA	NA	NA	NA	NA	No annotation
SRX396921	SRX396921.SRX396921.salmon	SRP034661	6.51026	6.33156	388	766	TRUE	7.8443	6.50147	No annotation	NA	NA	NA	NA	NA	NA	NA	NA	NA	No annotation
SRX396922	SRX396922.SRX396922.salmon	SRP034661	6.54116	6.47817	286	376	TRUE	2.74715	13.1962	No annotation	NA	NA	NA	NA	NA	NA	NA	NA	NA	No annotation
SRX396923	SRX396923.SRX396923.salmon	SRP034661	6.52492	6.5452	303	471	TRUE	2.29342	3.67356	No annotation	NA	NA	NA	NA	NA	NA	NA	NA	NA	No annotation
SRX396924	SRX396924.SRX396924.salmon	SRP034661	6.58147	6.37743	266	425	TRUE	1.56958	2.61899	No annotation	NA	NA	NA	NA	NA	NA	NA	NA	NA	No annotation
SRX396925	SRX396925.SRX396925.salmon	SRP034661	6.50861	6.50734	229	331	TRUE	1.39881	6.12434	No annotation	NA	NA	NA	NA	NA	NA	NA	NA	NA	No annotation
SRX396926	SRX396926.SRX396926.salmon	SRP034661	6.4035	6.24416	304	576	TRUE	2.63543	2.76071	No annotation	NA	NA	NA	NA	NA	NA	NA	NA	NA	No annotation
SRX396927	SRX396927.SRX396927.salmon	SRP034661	6.52884	6.48959	349	391	TRUE	5.40473	14.8149	No annotation	NA	NA	NA	NA	NA	NA	NA	NA	NA	No annotation
SRX396928	SRX396928.SRX396928.salmon	SRP034661	6.33949	6.47372	296	470	TRUE	6.89873	3.44702	No annotation	NA	NA	NA	NA	NA	NA	NA	NA	NA	No annotation
SRX396929	SRX396929.SRX396929.salmon	SRP034661	6.59973	6.66787	350	611	TRUE	5.8745	3.0097	No annotation	NA	NA	NA	NA	NA	NA	NA	NA	NA	No annotation
SRX396930	SRX396930.SRX396930.salmon	SRP034661	6.5398	6.46555	282	414	TRUE	2.15454	11.3104	No annotation	NA	NA	NA	NA	NA	NA	NA	NA	NA	No annotation
SRX396931	SRX396931.SRX396931.salmon	SRP034661	6.43754	6.4807	146	419	TRUE	15.0897	1.13465	No annotation	NA	NA	NA	NA	NA	NA	NA	NA	NA	No annotation
SRX396932	SRX396932.SRX396932.salmon	SRP034661	6.31564	6.32466	202	413	TRUE	3.37518	1.44383	No annotation	NA	NA	NA	NA	NA	NA	NA	NA	NA	No annotation
SRX396933	SRX396933.SRX396933.salmon	SRP034661	6.61668	6.48651	339	552	TRUE	3.88407	2.00759	No annotation	NA	NA	NA	NA	NA	NA	NA	NA	NA	No annotation
SRX396934	SRX396934.SRX396934.salmon	SRP034661	6.62576	6.44451	220	325	TRUE	1.28138	6.95994	No annotation	NA	NA	NA	NA	NA	NA	NA	NA	NA	No annotation
SRX396935	SRX396935.SRX396935.salmon	SRP034661	6.53093	6.16735	226	340	TRUE	2.85324	7.87012	No annotation	NA	NA	NA	NA	NA	NA	NA	NA	NA	No annotation
SRX396936	SRX396936.SRX396936.salmon	SRP034661	6.33565	6.38231	835	909	TRUE	11.0271	49.322	No annotation	NA	NA	NA	NA	NA	NA	NA	NA	NA	No annotation
SRX396937	SRX396937.SRX396937.salmon	SRP034661	6.55365	6.48576	411	433	TRUE	5.27457	15.5897	No annotation	NA	NA	NA	NA	NA	NA	NA	NA	NA	No annotation
SRX396938	SRX396938.SRX396938.salmon	SRP034661	6.41689	6.30959	797	937	TRUE	10.0933	9.44734	No annotation	NA	NA	NA	NA	NA	NA	NA	NA	NA	No annotation
SRX396939	SRX396939.SRX396939.salmon	SRP034661	6.61488	6.57901	558	789	TRUE	4.87408	4.85279	No annotation	NA	NA	NA	NA	NA	NA	NA	NA	NA	No annotation
SRX396940	SRX396940.SRX396940.salmon	SRP034661	6.53174	6.58168	945	1102	TRUE	13.1248	12.2297	No annotation	NA	NA	NA	NA	NA	NA	NA	NA	NA	No annotation
SRX396941	SRX396941.SRX396941.salmon	SRP034661	6.46067	6.39259	696	836	TRUE	8.33693	7.75846	No annotation	NA	NA	NA	NA	NA	NA	NA	NA	NA	No annotation
SRX396942	SRX396942.SRX396942.salmon	SRP034661	6.59503	6.73557	709	925	TRUE	21.4559	7.11101	No annotation	NA	NA	NA	NA	NA	NA	NA	NA	NA	No annotation
SRX396943	SRX396943.SRX396943.salmon	SRP034661	6.73112	6.6975	925	1167	TRUE	11.3617	11.2273	No annotation	NA	NA	NA	NA	NA	NA	NA	NA	NA	No annotation
SRX396944	SRX396944.SRX396944.salmon	SRP034661	6.32067	6.24128	588	814	TRUE	25.4076	6.34911	No annotation	NA	NA	NA	NA	NA	NA	NA	NA	NA	No annotation
SRX396945	SRX396945.SRX396945.salmon	SRP034661	6.47435	6.41915	500	714	TRUE	11.501	5.75582	No annotation	NA	NA	NA	NA	NA	NA	NA	NA	NA	No annotation
SRX396946	SRX396946.SRX396946.salmon	SRP034661	6.44495	6.52544	439	663	TRUE	14.0407	4.73968	No annotation	NA	NA	NA	NA	NA	NA	NA	NA	NA	No annotation
SRX396947	SRX396947.SRX396947.salmon	SRP034661	6.5068	6.67417	1727	1923	FALSE	NA	NA	No annotation	NA	NA	NA	NA	NA	NA	NA	NA	NA	No annotation
SRX396948	SRX396948.SRX396948.salmon	SRP034661	6.14602	6.45566	1688	1875	FALSE	NA	NA	No annotation	NA	NA	NA	NA	NA	NA	NA	NA	NA	No annotation
SRX396949	SRX396949.SRX396949.salmon	SRP034661	6.40161	6.63509	1726	1862	FALSE	NA	NA	No annotation	NA	NA	NA	NA	NA	NA	NA	NA	NA	No annotation
SRX396950	SRX396950.SRX396950.salmon	SRP034661	6.26873	6.20206	1662	1863	FALSE	NA	NA	No annotation	NA	NA	NA	NA	NA	NA	NA	NA	NA	No annotation
SRX396951	SRX396951.SRX396951.salmon	SRP034661	6.26529	6.3154	1358	1502	FALSE	NA	NA	No annotation	NA	NA	NA	NA	NA	NA	NA	NA	NA	No annotation
SRX396952	SRX396952.SRX396952.salmon	SRP034661	6.11044	6.16178	1413	1566	FALSE	NA	NA	No annotation	NA	NA	NA	NA	NA	NA	NA	NA	NA	No annotation
SRX396953	SRX396953.SRX396953.salmon	SRP034661	6.2252	6.12267	711	932	TRUE	8.29621	8.13455	No annotation	NA	NA	NA	NA	NA	NA	NA	NA	NA	No annotation
SRX396954	SRX396954.SRX396954.salmon	SRP034661	6.32193	6.18857	844	1270	TRUE	9.7646	14.4831	No annotation	NA	NA	NA	NA	NA	NA	NA	NA	NA	No annotation
SRX396955	SRX396955.SRX396955.salmon	SRP034661	6.51514	6.67055	895	1123	TRUE	10.9345	10.8303	No annotation	NA	NA	NA	NA	NA	NA	NA	NA	NA	No annotation
SRX396956	SRX396956.SRX396956.salmon	SRP034661	6.19402	6.39324	1751	2077	FALSE	NA	NA	No annotation	NA	NA	NA	NA	NA	NA	NA	NA	NA	No annotation
SRX396957	SRX396957.SRX396957.salmon	SRP034661	6.45035	6.43721	786	842	TRUE	12.1002	7.37063	No annotation	NA	NA	NA	NA	NA	NA	NA	NA	NA	No annotation
SRX396958	SRX396958.SRX396958.salmon	SRP034661	6.45279	6.34644	915	1073	TRUE	11.4877	10.8318	No annotation	NA	NA	NA	NA	NA	NA	NA	NA	NA	No annotation
SRX396959	SRX396959.SRX396959.salmon	SRP034661	6.33904	5.93606	811	1089	TRUE	16.1952	10.6894	No annotation	NA	NA	NA	NA	NA	NA	NA	NA	NA	No annotation
SRX396960	SRX396960.SRX396960.salmon	SRP034661	6.11625	6.53415	1745	2080	FALSE	NA	NA	No annotation	NA	NA	NA	NA	NA	NA	NA	NA	NA	No annotation
SRX396961	SRX396961.SRX396961.salmon	SRP034661	6.11684	5.95936	1679	1839	FALSE	NA	NA	No annotation	NA	NA	NA	NA	NA	NA	NA	NA	NA	No annotation
SRX396962	SRX396962.SRX396962.salmon	SRP034661	6.20727	6.28487	1449	1632	FALSE	NA	NA	No annotation	NA	NA	NA	NA	NA	NA	NA	NA	NA	No annotation
SRX396963	SRX396963.SRX396963.salmon	SRP034661	6.36527	6.31114	613	853	TRUE	6.62302	6.60205	No annotation	NA	NA	NA	NA	NA	NA	NA	NA	NA	No annotation
SRX396964	SRX396964.SRX396964.salmon	SRP034661	6.31149	6.05748	1800	1999	FALSE	NA	NA	No annotation	NA	NA	NA	NA	NA	NA	NA	NA	NA	No annotation
SRX396965	SRX396965.SRX396965.salmon	SRP034661	6.28909	6.32277	1470	1770	FALSE	NA	NA	No annotation	NA	NA	NA	NA	NA	NA	NA	NA	NA	No annotation
SRX396966	SRX396966.SRX396966.salmon	SRP034661	6.32071	5.97796	1581	1930	FALSE	NA	NA	No annotation	NA	NA	NA	NA	NA	NA	NA	NA	NA	No annotation
SRX396967	SRX396967.SRX396967.salmon	SRP034661	6.24923	6.27109	1696	2055	FALSE	NA	NA	No annotation	NA	NA	NA	NA	NA	NA	NA	NA	NA	No annotation
SRX396968	SRX396968.SRX396968.salmon	SRP034661	6.47891	6.36231	481	758	TRUE	7.88949	8.64258	No annotation	NA	NA	NA	NA	NA	NA	NA	NA	NA	No annotation
SRX396969	SRX396969.SRX396969.salmon	SRP034661	6.41452	6.35014	409	594	TRUE	4.55549	4.56478	No annotation	NA	NA	NA	NA	NA	NA	NA	NA	NA	No annotation
SRX396970	SRX396970.SRX396970.salmon	SRP034661	6.32396	6.22358	664	793	TRUE	6.47066	5.94337	No annotation	NA	NA	NA	NA	NA	NA	NA	NA	NA	No annotation
SRX396971	SRX396971.SRX396971.salmon	SRP034661	6.33198	6.37481	696	956	TRUE	8.22795	8.03552	No annotation	NA	NA	NA	NA	NA	NA	NA	NA	NA	No annotation
SRX396972	SRX396972.SRX396972.salmon	SRP034661	6.70931	6.94971	1474	1773	FALSE	NA	NA	No annotation	NA	NA	NA	NA	NA	NA	NA	NA	NA	No annotation
SRX396973	SRX396973.SRX396973.salmon	SRP034661	6.49858	6.51385	1724	1893	FALSE	NA	NA	No annotation	NA	NA	NA	NA	NA	NA	NA	NA	NA	No annotation
SRX396974	SRX396974.SRX396974.salmon	SRP034661	6.54341	6.57389	700	819	TRUE	11.6869	7.41675	No annotation	NA	NA	NA	NA	NA	NA	NA	NA	NA	No annotation
SRX396975	SRX396975.SRX396975.salmon	SRP034661	6.50991	6.22726	411	734	TRUE	8.89163	4.57942	No annotation	NA	NA	NA	NA	NA	NA	NA	NA	NA	No annotation
SRX396976	SRX396976.SRX396976.salmon	SRP034661	6.39543	6.29362	582	868	TRUE	7.14073	10.8357	No annotation	NA	NA	NA	NA	NA	NA	NA	NA	NA	No annotation
SRX396977	SRX396977.SRX396977.salmon	SRP034661	6.34011	6.47834	968	1150	TRUE	17.8791	12.0365	No annotation	NA	NA	NA	NA	NA	NA	NA	NA	NA	No annotation
SRX396978	SRX396978.SRX396978.salmon	SRP034661	6.49571	6.62545	458	710	TRUE	8.91626	3.09472	No annotation	NA	NA	NA	NA	NA	NA	NA	NA	NA	No annotation
SRX396979	SRX396979.SRX396979.salmon	SRP034661	6.67863	6.84662	452	785	FALSE	NA	NA	No annotation	NA	NA	NA	NA	NA	NA	NA	NA	NA	No annotation
SRX396980	SRX396980.SRX396980.salmon	SRP034661	6.49553	6.36799	345	567	TRUE	7.13701	3.64932	No annotation	NA	NA	NA	NA	NA	NA	NA	NA	NA	No annotation
SRX396981	SRX396981.SRX396981.salmon	SRP034661	6.63934	6.76643	475	678	FALSE	NA	NA	No annotation	NA	NA	NA	NA	NA	NA	NA	NA	NA	No annotation
SRX396982	SRX396982.SRX396982.salmon	SRP034661	6.35925	6.31311	434	667	TRUE	4.5739	4.42488	No annotation	NA	NA	NA	NA	NA	NA	NA	NA	NA	No annotation
SRX396983	SRX396983.SRX396983.salmon	SRP034661	6.23886	6.35051	371	511	TRUE	2.74664	5.25146	No annotation	NA	NA	NA	NA	NA	NA	NA	NA	NA	No annotation
SRX396984	SRX396984.SRX396984.salmon	SRP034661	6.18202	5.9708	620	749	TRUE	6.7775	6.34498	No annotation	NA	NA	NA	NA	NA	NA	NA	NA	NA	No annotation
SRX396985	SRX396985.SRX396985.salmon	SRP034661	6.24223	6.0831	480	612	TRUE	5.81018	5.50523	No annotation	NA	NA	NA	NA	NA	NA	NA	NA	NA	No annotation
SRX396986	SRX396986.SRX396986.salmon	SRP034661	6.36392	6.4657	457	622	TRUE	11.7714	11.4561	No annotation	NA	NA	NA	NA	NA	NA	NA	NA	NA	No annotation
SRX396987	SRX396987.SRX396987.salmon	SRP034661	6.28844	6.29423	458	626	TRUE	13.6584	8.89376	No annotation	NA	NA	NA	NA	NA	NA	NA	NA	NA	No annotation
SRX396988	SRX396988.SRX396988.salmon	SRP034661	6.2247	6.04894	372	626	TRUE	12.9334	4.35372	No annotation	NA	NA	NA	NA	NA	NA	NA	NA	NA	No annotation
SRX396989	SRX396989.SRX396989.salmon	SRP034661	6.28076	6.22377	513	663	TRUE	27.8254	5.28204	No annotation	NA	NA	NA	NA	NA	NA	NA	NA	NA	No annotation
SRX396990	SRX396990.SRX396990.salmon	SRP034661	6.08032	6.00586	849	1205	TRUE	8.47941	13.3792	No annotation	NA	NA	NA	NA	NA	NA	NA	NA	NA	No annotation
SRX396991	SRX396991.SRX396991.salmon	SRP034661	6.24091	6.19364	285	473	TRUE	9.4463	3.18183	No annotation	NA	NA	NA	NA	NA	NA	NA	NA	NA	No annotation
SRX396992	SRX396992.SRX396992.salmon	SRP034661	6.49047	6.10963	953	1236	TRUE	9.77964	14.6933	No annotation	NA	NA	NA	NA	NA	NA	NA	NA	NA	No annotation
SRX396993	SRX396993.SRX396993.salmon	SRP034661	6.36266	6.23097	299	543	TRUE	20.4277	3.49784	No annotation	NA	NA	NA	NA	NA	NA	NA	NA	NA	No annotation
SRX396994	SRX396994.SRX396994.salmon	SRP034661	6.31201	6.21469	348	551	TRUE	39.8132	9.85744	No annotation	NA	NA	NA	NA	NA	NA	NA	NA	NA	No annotation
SRX4300141	SRX4300141.SRX4300141.salmon	SRP132024	5.50811	5.29068	562	449	FALSE	NA	NA	PA14	NA	NA	NA	NA	NA	NA	NA	NA	NA	PA14
SRX4300142	SRX4300142.SRX4300142.salmon	SRP132024	5.67843	5.50066	528	430	TRUE	13.5644	60.7803	PA14	NA	NA	NA	NA	NA	NA	NA	NA	NA	PA14
SRX4300144	SRX4300144.SRX4300144.salmon	SRP132024	5.78419	5.44662	742	669	TRUE	19.9842	73.769	PA14	NA	NA	NA	NA	NA	NA	NA	NA	NA	PA14
SRX4300145	SRX4300145.SRX4300145.salmon	SRP132024	6.16126	6.06772	540	443	TRUE	8.99494	49.9772	PA14	NA	NA	NA	NA	NA	NA	NA	NA	NA	PA14
SRX4300146	SRX4300146.SRX4300146.salmon	SRP132024	6.06276	5.96467	924	892	TRUE	19.9751	56.4711	PA14	NA	NA	NA	NA	NA	NA	NA	NA	NA	PA14
SRX4300147	SRX4300147.SRX4300147.salmon	SRP132024	6.20818	6.15769	513	402	TRUE	8.6658	55.3954	PA14	NA	NA	NA	NA	NA	NA	NA	NA	NA	PA14
SRX4300148	SRX4300148.SRX4300148.salmon	SRP132024	6.20356	5.8345	1310	1306	FALSE	NA	NA	PA14	NA	NA	NA	NA	NA	NA	NA	NA	NA	PA14
SRX4300149	SRX4300149.SRX4300149.salmon	SRP132024	6.13759	5.70613	550	448	TRUE	11.0137	61.5408	PA14	NA	NA	NA	NA	NA	NA	NA	NA	NA	PA14
SRX4300150	SRX4300150.SRX4300150.salmon	SRP132024	6.04784	5.54248	927	885	TRUE	22.1837	63.0677	PA14	NA	NA	NA	NA	NA	NA	NA	NA	NA	PA14
SRX4326003	SRX4326003.SRX4326003.salmon	SRP151656	6.20477	6.10075	382	191	TRUE	5.07695	61.6715	PA14	NA	NA	NA	NA	NA	NA	NA	NA	NA	PA14
SRX4326004	SRX4326004.SRX4326004.salmon	SRP151656	6.02813	5.98845	469	350	TRUE	4.59167	58.2477	PA14	NA	NA	NA	NA	NA	NA	NA	NA	NA	PA14
SRX4326005	SRX4326005.SRX4326005.salmon	SRP151656	6.14974	6.07114	351	161	TRUE	4.8939	60.0791	PA14	NA	NA	NA	NA	NA	NA	NA	NA	NA	PA14
SRX4326006	SRX4326006.SRX4326006.salmon	SRP151656	6.24835	5.75974	986	922	TRUE	13.0861	60.6121	PA14	NA	NA	NA	NA	NA	NA	NA	NA	NA	PA14
SRX4326007	SRX4326007.SRX4326007.salmon	SRP151656	6.38382	6.21229	878	759	TRUE	15.6447	61.8019	PA14	NA	NA	NA	NA	NA	NA	NA	NA	NA	PA14
SRX4326008	SRX4326008.SRX4326008.salmon	SRP151656	6.0668	5.82329	317	170	TRUE	2.56238	51.6744	PA14	NA	NA	NA	NA	NA	NA	NA	NA	NA	PA14
SRX4326009	SRX4326009.SRX4326009.salmon	SRP151656	6.27597	5.83759	443	311	TRUE	4.06391	59.4181	PA14	NA	NA	NA	NA	NA	NA	NA	NA	NA	PA14
SRX4326010	SRX4326010.SRX4326010.salmon	SRP151656	6.27554	5.82302	478	355	TRUE	3.55755	50.3545	PA14	NA	NA	NA	NA	NA	NA	NA	NA	NA	PA14
SRX4326011	SRX4326011.SRX4326011.salmon	SRP151656	6.19956	5.97079	479	374	TRUE	4.92822	54.4747	PA14	NA	NA	NA	NA	NA	NA	NA	NA	NA	PA14
SRX4326012	SRX4326012.SRX4326012.salmon	SRP151656	5.95125	5.79182	250	89	TRUE	1.63727	60.7709	PA14	NA	NA	NA	NA	NA	NA	NA	NA	NA	PA14
SRX4326013	SRX4326013.SRX4326013.salmon	SRP151656	6.08403	5.77177	386	250	TRUE	3.12267	48.3717	PA14	NA	NA	NA	NA	NA	NA	NA	NA	NA	PA14
SRX4326014	SRX4326014.SRX4326014.salmon	SRP151656	6.10156	6.18466	637	559	TRUE	7.10738	51.9279	PA14	NA	NA	NA	NA	NA	NA	NA	NA	NA	PA14
SRX4326015	SRX4326015.SRX4326015.salmon	SRP151656	6.14229	6.09223	332	181	TRUE	2.84211	56.6626	PA14	NA	NA	NA	NA	NA	NA	NA	NA	NA	PA14
SRX4326016	SRX4326016.SRX4326016.salmon	SRP151656	6.11884	6.21981	62	209	TRUE	58.3346	7.48335	PA14	NA	NA	NA	NA	NA	NA	NA	NA	NA	PA14
SRX4326017	SRX4326017.SRX4326017.salmon	SRP151656	6.14146	5.97312	436	316	TRUE	4.43646	60.87	PA14	NA	NA	NA	NA	NA	NA	NA	NA	NA	PA14
SRX4342817	SRX4342817.SRX4342817.salmon	SRP152215	6.47978	6.74497	70	481	TRUE	86.0588	2.13772	PAO1	NA	NA	NA	NA	NA	NA	NA	NA	NA	PAO1
SRX4342818	SRX4342818.SRX4342818.salmon	SRP152215	6.44381	6.6578	121	537	TRUE	89.7721	3.05398	PAO1	NA	NA	NA	NA	NA	NA	NA	NA	NA	PAO1
SRX4342819	SRX4342819.SRX4342819.salmon	SRP152215	6.32031	6.41402	47	460	TRUE	109.645	1.88346	PAO1	NA	NA	NA	NA	NA	NA	NA	NA	NA	PAO1
SRX4342820	SRX4342820.SRX4342820.salmon	SRP152215	6.48044	6.69912	107	521	TRUE	86.1799	2.83551	PAO1	NA	NA	NA	NA	NA	NA	NA	NA	NA	PAO1
SRX4342821	SRX4342821.SRX4342821.salmon	SRP152215	6.42082	6.69775	59	466	TRUE	72.2281	2.14046	PAO1	NA	NA	NA	NA	NA	NA	NA	NA	NA	PAO1
SRX4342822	SRX4342822.SRX4342822.salmon	SRP152215	6.30488	6.14045	63	475	TRUE	102.86	2.5695	PAO1	NA	NA	NA	NA	NA	NA	NA	NA	NA	PAO1
SRX4346415	SRX4346415.SRX4346415.salmon	SRP152396	6.43872	6.23762	99	265	TRUE	10.7138	1.19256	No annotation	NA	NA	NA	NA	NA	NA	NA	NA	NA	No annotation
SRX4346416	SRX4346416.SRX4346416.salmon	SRP152396	6.70216	6.97535	102	273	FALSE	NA	NA	No annotation	NA	NA	NA	NA	NA	NA	NA	NA	NA	No annotation
SRX4346417	SRX4346417.SRX4346417.salmon	SRP152396	6.50663	6.66593	174	325	TRUE	2.42121	6.82067	No annotation	NA	NA	NA	NA	NA	NA	NA	NA	NA	No annotation
SRX4346418	SRX4346418.SRX4346418.salmon	SRP152396	6.56836	6.99387	104	268	FALSE	NA	NA	No annotation	NA	NA	NA	NA	NA	NA	NA	NA	NA	No annotation
SRX4346419	SRX4346419.SRX4346419.salmon	SRP152396	6.37681	6.1251	1	308	TRUE	49.2172	0.119457	PAO1	NA	NA	NA	NA	NA	NA	NA	NA	NA	PAO1
SRX4346420	SRX4346420.SRX4346420.salmon	SRP152396	6.43104	6.12987	90	254	TRUE	1.62279	2.17111	No annotation	NA	NA	NA	NA	NA	NA	NA	NA	NA	No annotation
SRX4346421	SRX4346421.SRX4346421.salmon	SRP152396	6.45626	6.30405	91	257	TRUE	5.35689	1.19064	No annotation	NA	NA	NA	NA	NA	NA	NA	NA	NA	No annotation
SRX4346422	SRX4346422.SRX4346422.salmon	SRP152396	6.46531	6.31485	173	320	TRUE	2.45078	6.86268	No annotation	NA	NA	NA	NA	NA	NA	NA	NA	NA	No annotation
SRX4579961	SRX4579961.SRX4579961.salmon	SRP158426	5.56068	5.64769	9	422	TRUE	78.4927	0.539355	PAO1	3159	BioProject: https://www.ncbi.nlm.nih.gov/bioproject/PRJNA486815 SRA: https://www.ncbi.nlm.nih.gov/sra?term=SRP158426	NA	NA	LB	growth: exponential growth phase	SRA: https://www.ncbi.nlm.nih.gov/sra?term=SRX4579961	GSE118801	Next Generation Sequencing Facilitates Quantitative Analysis of control of Pseudomonas aeruginosa PAO1 and diallyl disulphide-treated P. aeruginosa PAO1 Transcriptomes	PAO1
SRX4579962	SRX4579962.SRX4579962.salmon	SRP158426	5.52268	5.58181	8	421	FALSE	NA	NA	PAO1	3160	BioProject: https://www.ncbi.nlm.nih.gov/bioproject/PRJNA486815 SRA: https://www.ncbi.nlm.nih.gov/sra?term=SRP158426	NA	NA	LB	growth: exponential growth phase	SRA: https://www.ncbi.nlm.nih.gov/sra?term=SRX4579962	GSE118801	Next Generation Sequencing Facilitates Quantitative Analysis of control of Pseudomonas aeruginosa PAO1 and diallyl disulphide-treated P. aeruginosa PAO1 Transcriptomes	PAO1
SRX4579963	SRX4579963.SRX4579963.salmon	SRP158426	5.52024	5.54583	10	418	TRUE	84.8892	0.63429	PAO1	3161	BioProject: https://www.ncbi.nlm.nih.gov/bioproject/PRJNA486815 SRA: https://www.ncbi.nlm.nih.gov/sra?term=SRP158426	NA	NA	LB	growth: exponential growth phase	SRA: https://www.ncbi.nlm.nih.gov/sra?term=SRX4579963	GSE118801	Next Generation Sequencing Facilitates Quantitative Analysis of control of Pseudomonas aeruginosa PAO1 and diallyl disulphide-treated P. aeruginosa PAO1 Transcriptomes	PAO1
SRX4579964	SRX4579964.SRX4579964.salmon	SRP158426	5.97285	5.84952	8	419	TRUE	59.2332	0.452989	PAO1	3162	BioProject: https://www.ncbi.nlm.nih.gov/bioproject/PRJNA486815 SRA: https://www.ncbi.nlm.nih.gov/sra?term=SRP158426	NA	NA	LB	growth: exponential growth phase	SRA: https://www.ncbi.nlm.nih.gov/sra?term=SRX4579964	GSE118801	Next Generation Sequencing Facilitates Quantitative Analysis of control of Pseudomonas aeruginosa PAO1 and diallyl disulphide-treated P. aeruginosa PAO1 Transcriptomes	PAO1
SRX4579965	SRX4579965.SRX4579965.salmon	SRP158426	5.84964	5.79849	10	421	TRUE	59.4417	0.540381	PAO1	3163	BioProject: https://www.ncbi.nlm.nih.gov/bioproject/PRJNA486815 SRA: https://www.ncbi.nlm.nih.gov/sra?term=SRP158426	NA	NA	LB	growth: exponential growth phase	SRA: https://www.ncbi.nlm.nih.gov/sra?term=SRX4579965	GSE118801	Next Generation Sequencing Facilitates Quantitative Analysis of control of Pseudomonas aeruginosa PAO1 and diallyl disulphide-treated P. aeruginosa PAO1 Transcriptomes	PAO1
SRX4579966	SRX4579966.SRX4579966.salmon	SRP158426	5.92226	5.70581	9	420	TRUE	63.9098	0.440169	PAO1	3164	BioProject: https://www.ncbi.nlm.nih.gov/bioproject/PRJNA486815 SRA: https://www.ncbi.nlm.nih.gov/sra?term=SRP158426	NA	NA	LB	growth: exponential growth phase	SRA: https://www.ncbi.nlm.nih.gov/sra?term=SRX4579966	GSE118801	Next Generation Sequencing Facilitates Quantitative Analysis of control of Pseudomonas aeruginosa PAO1 and diallyl disulphide-treated P. aeruginosa PAO1 Transcriptomes	PAO1
SRX4599510	SRX4599510.SRX4599510.salmon	SRP062593	4.97857	4.72727	149	5	FALSE	NA	NA	PA14	NA	NA	NA	NA	NA	NA	NA	NA	NA	PA14
SRX460495	SRX460495.SRX460495.salmon	SRP036144	6.28145	6.39636	677	976	TRUE	51.2888	7.28413	No annotation	NA	NA	NA	NA	NA	NA	NA	NA	NA	No annotation
SRX460496	SRX460496.SRX460496.salmon	SRP036144	6.60734	6.81015	414	715	FALSE	NA	NA	No annotation	NA	NA	NA	NA	NA	NA	NA	NA	NA	No annotation
SRX460498	SRX460498.SRX460498.salmon	SRP036144	6.50368	6.62657	495	794	TRUE	37.7942	4.87515	No annotation	NA	NA	NA	NA	NA	NA	NA	NA	NA	No annotation
SRX460499	SRX460499.SRX460499.salmon	SRP036144	6.52638	6.66059	818	1125	TRUE	31.1955	10.4767	No annotation	NA	NA	NA	NA	NA	NA	NA	NA	NA	No annotation
SRX460500	SRX460500.SRX460500.salmon	SRP036144	6.51986	6.38132	462	887	TRUE	42.706	9.37687	No annotation	NA	NA	NA	NA	NA	NA	NA	NA	NA	No annotation
SRX460501	SRX460501.SRX460501.salmon	SRP036144	6.59111	6.84137	260	641	FALSE	NA	NA	No annotation	NA	NA	NA	NA	NA	NA	NA	NA	NA	No annotation
SRX460502	SRX460502.SRX460502.salmon	SRP036144	6.67001	6.73205	277	574	TRUE	39.7176	4.3604	No annotation	NA	NA	NA	NA	NA	NA	NA	NA	NA	No annotation
SRX460504	SRX460504.SRX460504.salmon	SRP036144	6.56893	6.73887	473	779	TRUE	36.6508	6.24343	No annotation	NA	NA	NA	NA	NA	NA	NA	NA	NA	No annotation
SRX460505	SRX460505.SRX460505.salmon	SRP036144	6.62956	6.72813	200	475	TRUE	39.5673	3.12764	No annotation	NA	NA	NA	NA	NA	NA	NA	NA	NA	No annotation
SRX460506	SRX460506.SRX460506.salmon	SRP036144	6.57888	6.71392	268	479	TRUE	39.3414	2.94014	No annotation	NA	NA	NA	NA	NA	NA	NA	NA	NA	No annotation
SRX460507	SRX460507.SRX460507.salmon	SRP036144	6.64815	6.73509	463	652	FALSE	NA	NA	No annotation	NA	NA	NA	NA	NA	NA	NA	NA	NA	No annotation
SRX460508	SRX460508.SRX460508.salmon	SRP036144	6.6926	6.89471	216	496	FALSE	NA	NA	No annotation	NA	NA	NA	NA	NA	NA	NA	NA	NA	No annotation
SRX460509	SRX460509.SRX460509.salmon	SRP036144	6.63843	6.84936	447	670	FALSE	NA	NA	No annotation	NA	NA	NA	NA	NA	NA	NA	NA	NA	No annotation
SRX460510	SRX460510.SRX460510.salmon	SRP036144	6.52132	6.54597	370	666	TRUE	32.6806	4.29387	No annotation	NA	NA	NA	NA	NA	NA	NA	NA	NA	No annotation
SRX460511	SRX460511.SRX460511.salmon	SRP036144	6.37557	6.43105	208	129	TRUE	1.48504	57.7412	No annotation	NA	NA	NA	NA	NA	NA	NA	NA	NA	No annotation
SRX460512	SRX460512.SRX460512.salmon	SRP036144	6.1362	6.11986	365	507	TRUE	2.88135	8.52975	No annotation	NA	NA	NA	NA	NA	NA	NA	NA	NA	No annotation
SRX4624095	SRX4624095.SRX4624095.salmon	SRP159130	6.62361	6.31643	183	16	TRUE	0.0981761	40.1777	PA14	NA	NA	NA	NA	NA	NA	NA	NA	NA	PA14
SRX4624096	SRX4624096.SRX4624096.salmon	SRP159130	6.23088	6.28491	185	12	TRUE	0.291782	54.5095	PA14	NA	NA	NA	NA	NA	NA	NA	NA	NA	PA14
SRX4624097	SRX4624097.SRX4624097.salmon	SRP159130	6.52331	6.48006	184	12	TRUE	0.3357	56.7304	PA14	NA	NA	NA	NA	NA	NA	NA	NA	NA	PA14
SRX4624098	SRX4624098.SRX4624098.salmon	SRP159130	6.48835	6.38112	182	10	TRUE	0.322495	64.3766	PA14	NA	NA	NA	NA	NA	NA	NA	NA	NA	PA14
SRX4632308	SRX4632308.SRX4632308.salmon	SRP159291	4.67539	6.23442	209	430	TRUE	12.0972	3.9444	No annotation	2623	BioProject: https://www.ncbi.nlm.nih.gov/bioproject/PRJNA488829 SRA: https://www.ncbi.nlm.nih.gov/sra?term=SRP159291	NA	NA	NA	NA	SRA: https://www.ncbi.nlm.nih.gov/sra?term=SRX4632308	GSE119356	Using RNA Seq to identify a CF habitat specific transcriptional profile	No annotation
SRX4632309	SRX4632309.SRX4632309.salmon	SRP159291	5.48848	6.4039	216	449	TRUE	9.98872	3.34329	No annotation	2624	BioProject: https://www.ncbi.nlm.nih.gov/bioproject/PRJNA488829 SRA: https://www.ncbi.nlm.nih.gov/sra?term=SRP159291	NA	NA	NA	NA	SRA: https://www.ncbi.nlm.nih.gov/sra?term=SRX4632309	GSE119356	Using RNA Seq to identify a CF habitat specific transcriptional profile	No annotation
SRX4632310	SRX4632310.SRX4632310.salmon	SRP159291	5.05761	6.34756	440	703	FALSE	NA	NA	No annotation	2625	BioProject: https://www.ncbi.nlm.nih.gov/bioproject/PRJNA488829 SRA: https://www.ncbi.nlm.nih.gov/sra?term=SRP159291	NA	NA	NA	NA	SRA: https://www.ncbi.nlm.nih.gov/sra?term=SRX4632310	GSE119356	Using RNA Seq to identify a CF habitat specific transcriptional profile	No annotation
SRX4632311	SRX4632311.SRX4632311.salmon	SRP159291	4.79526	6.07979	634	912	FALSE	NA	NA	No annotation	2626	BioProject: https://www.ncbi.nlm.nih.gov/bioproject/PRJNA488829 SRA: https://www.ncbi.nlm.nih.gov/sra?term=SRP159291	NA	NA	NA	NA	SRA: https://www.ncbi.nlm.nih.gov/sra?term=SRX4632311	GSE119356	Using RNA Seq to identify a CF habitat specific transcriptional profile	No annotation
SRX4632312	SRX4632312.SRX4632312.salmon	SRP159291	4.85946	6.2881	419	691	FALSE	NA	NA	No annotation	2627	BioProject: https://www.ncbi.nlm.nih.gov/bioproject/PRJNA488829 SRA: https://www.ncbi.nlm.nih.gov/sra?term=SRP159291	NA	NA	NA	NA	SRA: https://www.ncbi.nlm.nih.gov/sra?term=SRX4632312	GSE119356	Using RNA Seq to identify a CF habitat specific transcriptional profile	No annotation
SRX4632313	SRX4632313.SRX4632313.salmon	SRP159291	5.72173	6.24417	155	343	TRUE	7.41685	0.990368	No annotation	2628	BioProject: https://www.ncbi.nlm.nih.gov/bioproject/PRJNA488829 SRA: https://www.ncbi.nlm.nih.gov/sra?term=SRP159291	NA	NA	NA	NA	SRA: https://www.ncbi.nlm.nih.gov/sra?term=SRX4632313	GSE119356	Using RNA Seq to identify a CF habitat specific transcriptional profile	No annotation
SRX4632314	SRX4632314.SRX4632314.salmon	SRP159291	5.32666	6.31019	179	433	TRUE	7.77705	1.17139	No annotation	2629	BioProject: https://www.ncbi.nlm.nih.gov/bioproject/PRJNA488829 SRA: https://www.ncbi.nlm.nih.gov/sra?term=SRP159291	NA	NA	NA	NA	SRA: https://www.ncbi.nlm.nih.gov/sra?term=SRX4632314	GSE119356	Using RNA Seq to identify a CF habitat specific transcriptional profile	No annotation
SRX4632315	SRX4632315.SRX4632315.salmon	SRP159291	5.74817	6.30416	161	424	TRUE	9.36614	1.09865	No annotation	2630	BioProject: https://www.ncbi.nlm.nih.gov/bioproject/PRJNA488829 SRA: https://www.ncbi.nlm.nih.gov/sra?term=SRP159291	NA	NA	NA	NA	SRA: https://www.ncbi.nlm.nih.gov/sra?term=SRX4632315	GSE119356	Using RNA Seq to identify a CF habitat specific transcriptional profile	No annotation
SRX4632316	SRX4632316.SRX4632316.salmon	SRP159291	4.44861	6.54077	199	458	TRUE	6.68424	1.59107	No annotation	2631	BioProject: https://www.ncbi.nlm.nih.gov/bioproject/PRJNA488829 SRA: https://www.ncbi.nlm.nih.gov/sra?term=SRP159291	NA	NA	NA	NA	SRA: https://www.ncbi.nlm.nih.gov/sra?term=SRX4632316	GSE119356	Using RNA Seq to identify a CF habitat specific transcriptional profile	No annotation
SRX4632317	SRX4632317.SRX4632317.salmon	SRP159291	5.09921	6.31422	165	362	TRUE	8.42713	1.18621	No annotation	2632	BioProject: https://www.ncbi.nlm.nih.gov/bioproject/PRJNA488829 SRA: https://www.ncbi.nlm.nih.gov/sra?term=SRP159291	NA	NA	NA	NA	SRA: https://www.ncbi.nlm.nih.gov/sra?term=SRX4632317	GSE119356	Using RNA Seq to identify a CF habitat specific transcriptional profile	No annotation
SRX4641854	SRX4641854.SRX4641854.salmon	SRP159622	5.65753	6.44518	270	115	TRUE	2.33364	77.4487	PA14	NA	NA	NA	NA	NA	NA	NA	NA	NA	PA14
SRX4641855	SRX4641855.SRX4641855.salmon	SRP159622	5.83615	6.22847	300	142	TRUE	2.67862	80.5428	PA14	NA	NA	NA	NA	NA	NA	NA	NA	NA	PA14
SRX4641856	SRX4641856.SRX4641856.salmon	SRP159622	4.41367	5.25688	266	113	FALSE	NA	NA	PA14	NA	NA	NA	NA	NA	NA	NA	NA	NA	PA14
SRX4641857	SRX4641857.SRX4641857.salmon	SRP159622	4.50692	5.34644	268	107	FALSE	NA	NA	PA14	NA	NA	NA	NA	NA	NA	NA	NA	NA	PA14
SRX4641858	SRX4641858.SRX4641858.salmon	SRP159622	5.70908	6.55537	226	68	TRUE	1.77795	83.4486	PA14	NA	NA	NA	NA	NA	NA	NA	NA	NA	PA14
SRX4641859	SRX4641859.SRX4641859.salmon	SRP159622	5.92122	6.7274	214	52	TRUE	1.79078	84.1002	PA14	NA	NA	NA	NA	NA	NA	NA	NA	NA	PA14
SRX4641860	SRX4641860.SRX4641860.salmon	SRP159622	5.36006	6.18335	249	93	TRUE	2.50453	72.4357	PA14	NA	NA	NA	NA	NA	NA	NA	NA	NA	PA14
SRX4641861	SRX4641861.SRX4641861.salmon	SRP159622	4.96962	5.92546	309	164	TRUE	3.09516	79.0323	PA14	NA	NA	NA	NA	NA	NA	NA	NA	NA	PA14
SRX4641862	SRX4641862.SRX4641862.salmon	SRP159622	5.58956	6.55155	239	80	TRUE	2.08848	68.8745	PA14	NA	NA	NA	NA	NA	NA	NA	NA	NA	PA14
SRX4641863	SRX4641863.SRX4641863.salmon	SRP159622	5.61975	6.49687	572	460	TRUE	9.42637	78.9352	PA14	NA	NA	NA	NA	NA	NA	NA	NA	NA	PA14
SRX4641864	SRX4641864.SRX4641864.salmon	SRP159622	5.53377	6.92672	299	140	TRUE	3.84676	100.323	PA14	NA	NA	NA	NA	NA	NA	NA	NA	NA	PA14
SRX4641865	SRX4641865.SRX4641865.salmon	SRP159622	5.4047	6.56243	259	113	TRUE	2.44659	85.5924	PA14	NA	NA	NA	NA	NA	NA	NA	NA	NA	PA14
SRX4641866	SRX4641866.SRX4641866.salmon	SRP159622	5.11625	6.66117	218	61	TRUE	2.07921	75.5003	PA14	NA	NA	NA	NA	NA	NA	NA	NA	NA	PA14
SRX4679959	SRX4679959.SRX4679959.salmon	SRP155905	5.97881	5.74036	42	429	TRUE	89.0407	0.173199	No annotation	NA	NA	NA	NA	NA	NA	NA	NA	NA	No annotation
SRX4679960	SRX4679960.SRX4679960.salmon	SRP155905	5.90413	5.76371	142	417	TRUE	14.0489	0.139509	No annotation	NA	NA	NA	NA	NA	NA	NA	NA	NA	No annotation
SRX470313	SRX470313.SRX470313.salmon	SRP037771	5.81036	5.26622	314	155	FALSE	NA	NA	PA14	3613	SubSeries of: GSE54999 BioProject: https://www.ncbi.nlm.nih.gov/bioproject/PRJNA238229 SRA: https://www.ncbi.nlm.nih.gov/sra?term=SRP037771	PA14	AlgU_empty_vector	NA	NA	SRA: https://www.ncbi.nlm.nih.gov/sra?term=SRX470313	GSE54998	Analysis of sigma factor-dependent gene expression in Pseudomonas aeruginosa by RNA sequencing	PA14
SRX470313	SRX470313.SRX470313.salmon	SRP037771	5.81036	5.26622	314	155	FALSE	NA	NA	PA14	3523	SuperSeries of: GSE54997 SuperSeries of: GSE54998 BioProject: https://www.ncbi.nlm.nih.gov/bioproject/PRJNA238222	PA14	AlgU_empty_vector	NA	NA	SRA: https://www.ncbi.nlm.nih.gov/sra?term=SRX470313	GSE54999	Elucidating the Sigmulome of P.aeruginosa PA14 by ChIP-Seq and RNA-Seq approaches	PA14
SRX470314	SRX470314.SRX470314.salmon	SRP037771	5.64227	5.41306	272	106	FALSE	NA	NA	PA14	3524	SuperSeries of: GSE54997 SuperSeries of: GSE54998 BioProject: https://www.ncbi.nlm.nih.gov/bioproject/PRJNA238222	PA14	AlgU_empty_vector	NA	NA	SRA: https://www.ncbi.nlm.nih.gov/sra?term=SRX470314	GSE54999	Elucidating the Sigmulome of P.aeruginosa PA14 by ChIP-Seq and RNA-Seq approaches	PA14
SRX470314	SRX470314.SRX470314.salmon	SRP037771	5.64227	5.41306	272	106	FALSE	NA	NA	PA14	3614	SubSeries of: GSE54999 BioProject: https://www.ncbi.nlm.nih.gov/bioproject/PRJNA238229 SRA: https://www.ncbi.nlm.nih.gov/sra?term=SRP037771	PA14	AlgU_empty_vector	NA	NA	SRA: https://www.ncbi.nlm.nih.gov/sra?term=SRX470314	GSE54998	Analysis of sigma factor-dependent gene expression in Pseudomonas aeruginosa by RNA sequencing	PA14
SRX470315	SRX470315.SRX470315.salmon	SRP037771	5.4901	5.15677	302	153	FALSE	NA	NA	PA14	3525	SuperSeries of: GSE54997 SuperSeries of: GSE54998 BioProject: https://www.ncbi.nlm.nih.gov/bioproject/PRJNA238222	PA14	AlgU_knockout_mutant	NA	NA	SRA: https://www.ncbi.nlm.nih.gov/sra?term=SRX470315	GSE54999	Elucidating the Sigmulome of P.aeruginosa PA14 by ChIP-Seq and RNA-Seq approaches	PA14
SRX470315	SRX470315.SRX470315.salmon	SRP037771	5.4901	5.15677	302	153	FALSE	NA	NA	PA14	3615	SubSeries of: GSE54999 BioProject: https://www.ncbi.nlm.nih.gov/bioproject/PRJNA238229 SRA: https://www.ncbi.nlm.nih.gov/sra?term=SRP037771	PA14	AlgU_knockout_mutant	NA	NA	SRA: https://www.ncbi.nlm.nih.gov/sra?term=SRX470315	GSE54998	Analysis of sigma factor-dependent gene expression in Pseudomonas aeruginosa by RNA sequencing	PA14
SRX470316	SRX470316.SRX470316.salmon	SRP037771	5.44	5.16745	302	157	FALSE	NA	NA	PA14	3526	SuperSeries of: GSE54997 SuperSeries of: GSE54998 BioProject: https://www.ncbi.nlm.nih.gov/bioproject/PRJNA238222	PA14	AlgU_knockout_mutant	NA	NA	SRA: https://www.ncbi.nlm.nih.gov/sra?term=SRX470316	GSE54999	Elucidating the Sigmulome of P.aeruginosa PA14 by ChIP-Seq and RNA-Seq approaches	PA14
SRX470316	SRX470316.SRX470316.salmon	SRP037771	5.44	5.16745	302	157	FALSE	NA	NA	PA14	3616	SubSeries of: GSE54999 BioProject: https://www.ncbi.nlm.nih.gov/bioproject/PRJNA238229 SRA: https://www.ncbi.nlm.nih.gov/sra?term=SRP037771	PA14	AlgU_knockout_mutant	NA	NA	SRA: https://www.ncbi.nlm.nih.gov/sra?term=SRX470316	GSE54998	Analysis of sigma factor-dependent gene expression in Pseudomonas aeruginosa by RNA sequencing	PA14
SRX470317	SRX470317.SRX470317.salmon	SRP037771	5.38966	5.68284	334	176	TRUE	8.30249	116.971	PA14	3527	SuperSeries of: GSE54997 SuperSeries of: GSE54998 BioProject: https://www.ncbi.nlm.nih.gov/bioproject/PRJNA238222	PA14	AlgU_overexpressed	NA	NA	SRA: https://www.ncbi.nlm.nih.gov/sra?term=SRX470317	GSE54999	Elucidating the Sigmulome of P.aeruginosa PA14 by ChIP-Seq and RNA-Seq approaches	PA14
SRX470317	SRX470317.SRX470317.salmon	SRP037771	5.38966	5.68284	334	176	TRUE	8.30249	116.971	PA14	3617	SubSeries of: GSE54999 BioProject: https://www.ncbi.nlm.nih.gov/bioproject/PRJNA238229 SRA: https://www.ncbi.nlm.nih.gov/sra?term=SRP037771	PA14	AlgU_overexpressed	NA	NA	SRA: https://www.ncbi.nlm.nih.gov/sra?term=SRX470317	GSE54998	Analysis of sigma factor-dependent gene expression in Pseudomonas aeruginosa by RNA sequencing	PA14
SRX470318	SRX470318.SRX470318.salmon	SRP037771	5.32863	5.69281	585	438	TRUE	12.0319	133.774	PA14	3618	SubSeries of: GSE54999 BioProject: https://www.ncbi.nlm.nih.gov/bioproject/PRJNA238229 SRA: https://www.ncbi.nlm.nih.gov/sra?term=SRP037771	PA14	AlgU_overexpressed	NA	NA	SRA: https://www.ncbi.nlm.nih.gov/sra?term=SRX470318	GSE54998	Analysis of sigma factor-dependent gene expression in Pseudomonas aeruginosa by RNA sequencing	PA14
SRX470318	SRX470318.SRX470318.salmon	SRP037771	5.32863	5.69281	585	438	TRUE	12.0319	133.774	PA14	3528	SuperSeries of: GSE54997 SuperSeries of: GSE54998 BioProject: https://www.ncbi.nlm.nih.gov/bioproject/PRJNA238222	PA14	AlgU_overexpressed	NA	NA	SRA: https://www.ncbi.nlm.nih.gov/sra?term=SRX470318	GSE54999	Elucidating the Sigmulome of P.aeruginosa PA14 by ChIP-Seq and RNA-Seq approaches	PA14
SRX470319	SRX470319.SRX470319.salmon	SRP037771	5.60502	5.78049	410	263	TRUE	10.749	84.7046	PA14	3529	SuperSeries of: GSE54997 SuperSeries of: GSE54998 BioProject: https://www.ncbi.nlm.nih.gov/bioproject/PRJNA238222	PA14	AlgU_wildtype	NA	NA	SRA: https://www.ncbi.nlm.nih.gov/sra?term=SRX470319	GSE54999	Elucidating the Sigmulome of P.aeruginosa PA14 by ChIP-Seq and RNA-Seq approaches	PA14
SRX470319	SRX470319.SRX470319.salmon	SRP037771	5.60502	5.78049	410	263	TRUE	10.749	84.7046	PA14	3619	SubSeries of: GSE54999 BioProject: https://www.ncbi.nlm.nih.gov/bioproject/PRJNA238229 SRA: https://www.ncbi.nlm.nih.gov/sra?term=SRP037771	PA14	AlgU_wildtype	NA	NA	SRA: https://www.ncbi.nlm.nih.gov/sra?term=SRX470319	GSE54998	Analysis of sigma factor-dependent gene expression in Pseudomonas aeruginosa by RNA sequencing	PA14
SRX470320	SRX470320.SRX470320.salmon	SRP037771	5.62258	5.18436	202	51	FALSE	NA	NA	PA14	3530	SuperSeries of: GSE54997 SuperSeries of: GSE54998 BioProject: https://www.ncbi.nlm.nih.gov/bioproject/PRJNA238222	PA14	AlgU_wildtype	NA	NA	SRA: https://www.ncbi.nlm.nih.gov/sra?term=SRX470320	GSE54999	Elucidating the Sigmulome of P.aeruginosa PA14 by ChIP-Seq and RNA-Seq approaches	PA14
SRX470320	SRX470320.SRX470320.salmon	SRP037771	5.62258	5.18436	202	51	FALSE	NA	NA	PA14	3620	SubSeries of: GSE54999 BioProject: https://www.ncbi.nlm.nih.gov/bioproject/PRJNA238229 SRA: https://www.ncbi.nlm.nih.gov/sra?term=SRP037771	PA14	AlgU_wildtype	NA	NA	SRA: https://www.ncbi.nlm.nih.gov/sra?term=SRX470320	GSE54998	Analysis of sigma factor-dependent gene expression in Pseudomonas aeruginosa by RNA sequencing	PA14
SRX470321	SRX470321.SRX470321.salmon	SRP037771	6.04661	5.85939	286	147	TRUE	4.06571	72.1229	PA14	3531	SuperSeries of: GSE54997 SuperSeries of: GSE54998 BioProject: https://www.ncbi.nlm.nih.gov/bioproject/PRJNA238222	PA14	FecI_empty_vector	NA	NA	SRA: https://www.ncbi.nlm.nih.gov/sra?term=SRX470321	GSE54999	Elucidating the Sigmulome of P.aeruginosa PA14 by ChIP-Seq and RNA-Seq approaches	PA14
SRX470321	SRX470321.SRX470321.salmon	SRP037771	6.04661	5.85939	286	147	TRUE	4.06571	72.1229	PA14	3621	SubSeries of: GSE54999 BioProject: https://www.ncbi.nlm.nih.gov/bioproject/PRJNA238229 SRA: https://www.ncbi.nlm.nih.gov/sra?term=SRP037771	PA14	FecI_empty_vector	NA	NA	SRA: https://www.ncbi.nlm.nih.gov/sra?term=SRX470321	GSE54998	Analysis of sigma factor-dependent gene expression in Pseudomonas aeruginosa by RNA sequencing	PA14
SRX470322	SRX470322.SRX470322.salmon	SRP037771	5.72359	5.5326	306	172	FALSE	NA	NA	PA14	3532	SuperSeries of: GSE54997 SuperSeries of: GSE54998 BioProject: https://www.ncbi.nlm.nih.gov/bioproject/PRJNA238222	PA14	FecI_knockout_mutant	NA	NA	SRA: https://www.ncbi.nlm.nih.gov/sra?term=SRX470322	GSE54999	Elucidating the Sigmulome of P.aeruginosa PA14 by ChIP-Seq and RNA-Seq approaches	PA14
SRX470322	SRX470322.SRX470322.salmon	SRP037771	5.72359	5.5326	306	172	FALSE	NA	NA	PA14	3622	SubSeries of: GSE54999 BioProject: https://www.ncbi.nlm.nih.gov/bioproject/PRJNA238229 SRA: https://www.ncbi.nlm.nih.gov/sra?term=SRP037771	PA14	FecI_knockout_mutant	NA	NA	SRA: https://www.ncbi.nlm.nih.gov/sra?term=SRX470322	GSE54998	Analysis of sigma factor-dependent gene expression in Pseudomonas aeruginosa by RNA sequencing	PA14
SRX470323	SRX470323.SRX470323.salmon	SRP037771	6.08825	5.86119	425	298	TRUE	7.17022	77.3209	PA14	3623	SubSeries of: GSE54999 BioProject: https://www.ncbi.nlm.nih.gov/bioproject/PRJNA238229 SRA: https://www.ncbi.nlm.nih.gov/sra?term=SRP037771	PA14	FecI_knockout_mutant	NA	NA	SRA: https://www.ncbi.nlm.nih.gov/sra?term=SRX470323	GSE54998	Analysis of sigma factor-dependent gene expression in Pseudomonas aeruginosa by RNA sequencing	PA14
SRX470323	SRX470323.SRX470323.salmon	SRP037771	6.08825	5.86119	425	298	TRUE	7.17022	77.3209	PA14	3533	SuperSeries of: GSE54997 SuperSeries of: GSE54998 BioProject: https://www.ncbi.nlm.nih.gov/bioproject/PRJNA238222	PA14	FecI_knockout_mutant	NA	NA	SRA: https://www.ncbi.nlm.nih.gov/sra?term=SRX470323	GSE54999	Elucidating the Sigmulome of P.aeruginosa PA14 by ChIP-Seq and RNA-Seq approaches	PA14
SRX470324	SRX470324.SRX470324.salmon	SRP037771	5.9037	5.84835	266	123	TRUE	3.64828	72.47	PA14	3534	SuperSeries of: GSE54997 SuperSeries of: GSE54998 BioProject: https://www.ncbi.nlm.nih.gov/bioproject/PRJNA238222	PA14	FecI_overexpressed	NA	NA	SRA: https://www.ncbi.nlm.nih.gov/sra?term=SRX470324	GSE54999	Elucidating the Sigmulome of P.aeruginosa PA14 by ChIP-Seq and RNA-Seq approaches	PA14
SRX470324	SRX470324.SRX470324.salmon	SRP037771	5.9037	5.84835	266	123	TRUE	3.64828	72.47	PA14	3624	SubSeries of: GSE54999 BioProject: https://www.ncbi.nlm.nih.gov/bioproject/PRJNA238229 SRA: https://www.ncbi.nlm.nih.gov/sra?term=SRP037771	PA14	FecI_overexpressed	NA	NA	SRA: https://www.ncbi.nlm.nih.gov/sra?term=SRX470324	GSE54998	Analysis of sigma factor-dependent gene expression in Pseudomonas aeruginosa by RNA sequencing	PA14
SRX470325	SRX470325.SRX470325.salmon	SRP037771	6.16821	5.93943	382	232	TRUE	4.51354	87.4507	PA14	3625	SubSeries of: GSE54999 BioProject: https://www.ncbi.nlm.nih.gov/bioproject/PRJNA238229 SRA: https://www.ncbi.nlm.nih.gov/sra?term=SRP037771	PA14	FecI_overexpressed	NA	NA	SRA: https://www.ncbi.nlm.nih.gov/sra?term=SRX470325	GSE54998	Analysis of sigma factor-dependent gene expression in Pseudomonas aeruginosa by RNA sequencing	PA14
SRX470325	SRX470325.SRX470325.salmon	SRP037771	6.16821	5.93943	382	232	TRUE	4.51354	87.4507	PA14	3535	SuperSeries of: GSE54997 SuperSeries of: GSE54998 BioProject: https://www.ncbi.nlm.nih.gov/bioproject/PRJNA238222	PA14	FecI_overexpressed	NA	NA	SRA: https://www.ncbi.nlm.nih.gov/sra?term=SRX470325	GSE54999	Elucidating the Sigmulome of P.aeruginosa PA14 by ChIP-Seq and RNA-Seq approaches	PA14
SRX470326	SRX470326.SRX470326.salmon	SRP037771	6.10995	5.93296	244	94	TRUE	3.35069	74.5094	PA14	3536	SuperSeries of: GSE54997 SuperSeries of: GSE54998 BioProject: https://www.ncbi.nlm.nih.gov/bioproject/PRJNA238222	PA14	FecI2_empty_vector	NA	NA	SRA: https://www.ncbi.nlm.nih.gov/sra?term=SRX470326	GSE54999	Elucidating the Sigmulome of P.aeruginosa PA14 by ChIP-Seq and RNA-Seq approaches	PA14
SRX470326	SRX470326.SRX470326.salmon	SRP037771	6.10995	5.93296	244	94	TRUE	3.35069	74.5094	PA14	3626	SubSeries of: GSE54999 BioProject: https://www.ncbi.nlm.nih.gov/bioproject/PRJNA238229 SRA: https://www.ncbi.nlm.nih.gov/sra?term=SRP037771	PA14	FecI2_empty_vector	NA	NA	SRA: https://www.ncbi.nlm.nih.gov/sra?term=SRX470326	GSE54998	Analysis of sigma factor-dependent gene expression in Pseudomonas aeruginosa by RNA sequencing	PA14
SRX470327	SRX470327.SRX470327.salmon	SRP037771	6.26829	6.02806	270	124	TRUE	4.13668	89.2588	PA14	3537	SuperSeries of: GSE54997 SuperSeries of: GSE54998 BioProject: https://www.ncbi.nlm.nih.gov/bioproject/PRJNA238222	PA14	FecI2_overexpressed	NA	NA	SRA: https://www.ncbi.nlm.nih.gov/sra?term=SRX470327	GSE54999	Elucidating the Sigmulome of P.aeruginosa PA14 by ChIP-Seq and RNA-Seq approaches	PA14
SRX470327	SRX470327.SRX470327.salmon	SRP037771	6.26829	6.02806	270	124	TRUE	4.13668	89.2588	PA14	3627	SubSeries of: GSE54999 BioProject: https://www.ncbi.nlm.nih.gov/bioproject/PRJNA238229 SRA: https://www.ncbi.nlm.nih.gov/sra?term=SRP037771	PA14	FecI2_overexpressed	NA	NA	SRA: https://www.ncbi.nlm.nih.gov/sra?term=SRX470327	GSE54998	Analysis of sigma factor-dependent gene expression in Pseudomonas aeruginosa by RNA sequencing	PA14
SRX470328	SRX470328.SRX470328.salmon	SRP037771	6.347	6.15006	255	103	TRUE	3.74108	100.31	PA14	3628	SubSeries of: GSE54999 BioProject: https://www.ncbi.nlm.nih.gov/bioproject/PRJNA238229 SRA: https://www.ncbi.nlm.nih.gov/sra?term=SRP037771	PA14	FecI2_overexpressed	NA	NA	SRA: https://www.ncbi.nlm.nih.gov/sra?term=SRX470328	GSE54998	Analysis of sigma factor-dependent gene expression in Pseudomonas aeruginosa by RNA sequencing	PA14
SRX470328	SRX470328.SRX470328.salmon	SRP037771	6.347	6.15006	255	103	TRUE	3.74108	100.31	PA14	3538	SuperSeries of: GSE54997 SuperSeries of: GSE54998 BioProject: https://www.ncbi.nlm.nih.gov/bioproject/PRJNA238222	PA14	FecI2_overexpressed	NA	NA	SRA: https://www.ncbi.nlm.nih.gov/sra?term=SRX470328	GSE54999	Elucidating the Sigmulome of P.aeruginosa PA14 by ChIP-Seq and RNA-Seq approaches	PA14
SRX470329	SRX470329.SRX470329.salmon	SRP037771	5.98265	5.69874	318	172	TRUE	3.68993	93.3808	PA14	3539	SuperSeries of: GSE54997 SuperSeries of: GSE54998 BioProject: https://www.ncbi.nlm.nih.gov/bioproject/PRJNA238222	PA14	FecI2_wildtype	NA	NA	SRA: https://www.ncbi.nlm.nih.gov/sra?term=SRX470329	GSE54999	Elucidating the Sigmulome of P.aeruginosa PA14 by ChIP-Seq and RNA-Seq approaches	PA14
SRX470329	SRX470329.SRX470329.salmon	SRP037771	5.98265	5.69874	318	172	TRUE	3.68993	93.3808	PA14	3629	SubSeries of: GSE54999 BioProject: https://www.ncbi.nlm.nih.gov/bioproject/PRJNA238229 SRA: https://www.ncbi.nlm.nih.gov/sra?term=SRP037771	PA14	FecI2_wildtype	NA	NA	SRA: https://www.ncbi.nlm.nih.gov/sra?term=SRX470329	GSE54998	Analysis of sigma factor-dependent gene expression in Pseudomonas aeruginosa by RNA sequencing	PA14
SRX470330	SRX470330.SRX470330.salmon	SRP037771	6.40593	6.36887	238	86	TRUE	3.78702	58.6975	PA14	3630	SubSeries of: GSE54999 BioProject: https://www.ncbi.nlm.nih.gov/bioproject/PRJNA238229 SRA: https://www.ncbi.nlm.nih.gov/sra?term=SRP037771	PA14	FliA_empty_vector	NA	NA	SRA: https://www.ncbi.nlm.nih.gov/sra?term=SRX470330	GSE54998	Analysis of sigma factor-dependent gene expression in Pseudomonas aeruginosa by RNA sequencing	PA14
SRX470330	SRX470330.SRX470330.salmon	SRP037771	6.40593	6.36887	238	86	TRUE	3.78702	58.6975	PA14	3540	SuperSeries of: GSE54997 SuperSeries of: GSE54998 BioProject: https://www.ncbi.nlm.nih.gov/bioproject/PRJNA238222	PA14	FliA_empty_vector	NA	NA	SRA: https://www.ncbi.nlm.nih.gov/sra?term=SRX470330	GSE54999	Elucidating the Sigmulome of P.aeruginosa PA14 by ChIP-Seq and RNA-Seq approaches	PA14
SRX470331	SRX470331.SRX470331.salmon	SRP037771	6.47719	6.29429	233	91	TRUE	1.98179	57.4153	PA14	3541	SuperSeries of: GSE54997 SuperSeries of: GSE54998 BioProject: https://www.ncbi.nlm.nih.gov/bioproject/PRJNA238222	PA14	FliA_empty_vector	NA	NA	SRA: https://www.ncbi.nlm.nih.gov/sra?term=SRX470331	GSE54999	Elucidating the Sigmulome of P.aeruginosa PA14 by ChIP-Seq and RNA-Seq approaches	PA14
SRX470331	SRX470331.SRX470331.salmon	SRP037771	6.47719	6.29429	233	91	TRUE	1.98179	57.4153	PA14	3631	SubSeries of: GSE54999 BioProject: https://www.ncbi.nlm.nih.gov/bioproject/PRJNA238229 SRA: https://www.ncbi.nlm.nih.gov/sra?term=SRP037771	PA14	FliA_empty_vector	NA	NA	SRA: https://www.ncbi.nlm.nih.gov/sra?term=SRX470331	GSE54998	Analysis of sigma factor-dependent gene expression in Pseudomonas aeruginosa by RNA sequencing	PA14
SRX470332	SRX470332.SRX470332.salmon	SRP037771	6.244	6.14791	305	164	TRUE	3.39014	56.1394	PA14	3632	SubSeries of: GSE54999 BioProject: https://www.ncbi.nlm.nih.gov/bioproject/PRJNA238229 SRA: https://www.ncbi.nlm.nih.gov/sra?term=SRP037771	PA14	FliA_knockout_mutant	NA	NA	SRA: https://www.ncbi.nlm.nih.gov/sra?term=SRX470332	GSE54998	Analysis of sigma factor-dependent gene expression in Pseudomonas aeruginosa by RNA sequencing	PA14
SRX470332	SRX470332.SRX470332.salmon	SRP037771	6.244	6.14791	305	164	TRUE	3.39014	56.1394	PA14	3542	SuperSeries of: GSE54997 SuperSeries of: GSE54998 BioProject: https://www.ncbi.nlm.nih.gov/bioproject/PRJNA238222	PA14	FliA_knockout_mutant	NA	NA	SRA: https://www.ncbi.nlm.nih.gov/sra?term=SRX470332	GSE54999	Elucidating the Sigmulome of P.aeruginosa PA14 by ChIP-Seq and RNA-Seq approaches	PA14
SRX470333	SRX470333.SRX470333.salmon	SRP037771	6.38696	6.13717	286	140	TRUE	2.8356	55.5701	PA14	3543	SuperSeries of: GSE54997 SuperSeries of: GSE54998 BioProject: https://www.ncbi.nlm.nih.gov/bioproject/PRJNA238222	PA14	FliA_knockout_mutant	NA	NA	SRA: https://www.ncbi.nlm.nih.gov/sra?term=SRX470333	GSE54999	Elucidating the Sigmulome of P.aeruginosa PA14 by ChIP-Seq and RNA-Seq approaches	PA14
SRX470333	SRX470333.SRX470333.salmon	SRP037771	6.38696	6.13717	286	140	TRUE	2.8356	55.5701	PA14	3633	SubSeries of: GSE54999 BioProject: https://www.ncbi.nlm.nih.gov/bioproject/PRJNA238229 SRA: https://www.ncbi.nlm.nih.gov/sra?term=SRP037771	PA14	FliA_knockout_mutant	NA	NA	SRA: https://www.ncbi.nlm.nih.gov/sra?term=SRX470333	GSE54998	Analysis of sigma factor-dependent gene expression in Pseudomonas aeruginosa by RNA sequencing	PA14
SRX470334	SRX470334.SRX470334.salmon	SRP037771	6.10133	6.12441	170	24	TRUE	2.3254	88.3185	PA14	3634	SubSeries of: GSE54999 BioProject: https://www.ncbi.nlm.nih.gov/bioproject/PRJNA238229 SRA: https://www.ncbi.nlm.nih.gov/sra?term=SRP037771	PA14	FliA_overexpressed	NA	NA	SRA: https://www.ncbi.nlm.nih.gov/sra?term=SRX470334	GSE54998	Analysis of sigma factor-dependent gene expression in Pseudomonas aeruginosa by RNA sequencing	PA14
SRX470334	SRX470334.SRX470334.salmon	SRP037771	6.10133	6.12441	170	24	TRUE	2.3254	88.3185	PA14	3544	SuperSeries of: GSE54997 SuperSeries of: GSE54998 BioProject: https://www.ncbi.nlm.nih.gov/bioproject/PRJNA238222	PA14	FliA_overexpressed	NA	NA	SRA: https://www.ncbi.nlm.nih.gov/sra?term=SRX470334	GSE54999	Elucidating the Sigmulome of P.aeruginosa PA14 by ChIP-Seq and RNA-Seq approaches	PA14
SRX470335	SRX470335.SRX470335.salmon	SRP037771	5.95538	5.65566	341	189	TRUE	10.7785	108.34	PA14	3635	SubSeries of: GSE54999 BioProject: https://www.ncbi.nlm.nih.gov/bioproject/PRJNA238229 SRA: https://www.ncbi.nlm.nih.gov/sra?term=SRP037771	PA14	FliA_overexpressed	NA	NA	SRA: https://www.ncbi.nlm.nih.gov/sra?term=SRX470335	GSE54998	Analysis of sigma factor-dependent gene expression in Pseudomonas aeruginosa by RNA sequencing	PA14
SRX470335	SRX470335.SRX470335.salmon	SRP037771	5.95538	5.65566	341	189	TRUE	10.7785	108.34	PA14	3545	SuperSeries of: GSE54997 SuperSeries of: GSE54998 BioProject: https://www.ncbi.nlm.nih.gov/bioproject/PRJNA238222	PA14	FliA_overexpressed	NA	NA	SRA: https://www.ncbi.nlm.nih.gov/sra?term=SRX470335	GSE54999	Elucidating the Sigmulome of P.aeruginosa PA14 by ChIP-Seq and RNA-Seq approaches	PA14
SRX470336	SRX470336.SRX470336.salmon	SRP037771	6.26586	6.22	411	282	TRUE	5.20353	61.6296	PA14	3636	SubSeries of: GSE54999 BioProject: https://www.ncbi.nlm.nih.gov/bioproject/PRJNA238229 SRA: https://www.ncbi.nlm.nih.gov/sra?term=SRP037771	PA14	FliA_wildtype	NA	NA	SRA: https://www.ncbi.nlm.nih.gov/sra?term=SRX470336	GSE54998	Analysis of sigma factor-dependent gene expression in Pseudomonas aeruginosa by RNA sequencing	PA14
SRX470336	SRX470336.SRX470336.salmon	SRP037771	6.26586	6.22	411	282	TRUE	5.20353	61.6296	PA14	3546	SuperSeries of: GSE54997 SuperSeries of: GSE54998 BioProject: https://www.ncbi.nlm.nih.gov/bioproject/PRJNA238222	PA14	FliA_wildtype	NA	NA	SRA: https://www.ncbi.nlm.nih.gov/sra?term=SRX470336	GSE54999	Elucidating the Sigmulome of P.aeruginosa PA14 by ChIP-Seq and RNA-Seq approaches	PA14
SRX470337	SRX470337.SRX470337.salmon	SRP037771	6.43384	6.25596	287	154	TRUE	2.81023	62.822	PA14	3547	SuperSeries of: GSE54997 SuperSeries of: GSE54998 BioProject: https://www.ncbi.nlm.nih.gov/bioproject/PRJNA238222	PA14	FliA_wildtype	NA	NA	SRA: https://www.ncbi.nlm.nih.gov/sra?term=SRX470337	GSE54999	Elucidating the Sigmulome of P.aeruginosa PA14 by ChIP-Seq and RNA-Seq approaches	PA14
SRX470337	SRX470337.SRX470337.salmon	SRP037771	6.43384	6.25596	287	154	TRUE	2.81023	62.822	PA14	3637	SubSeries of: GSE54999 BioProject: https://www.ncbi.nlm.nih.gov/bioproject/PRJNA238229 SRA: https://www.ncbi.nlm.nih.gov/sra?term=SRP037771	PA14	FliA_wildtype	NA	NA	SRA: https://www.ncbi.nlm.nih.gov/sra?term=SRX470337	GSE54998	Analysis of sigma factor-dependent gene expression in Pseudomonas aeruginosa by RNA sequencing	PA14
SRX470338	SRX470338.SRX470338.salmon	SRP037771	6.082	6.06083	254	107	TRUE	3.19413	79.3918	PA14	3638	SubSeries of: GSE54999 BioProject: https://www.ncbi.nlm.nih.gov/bioproject/PRJNA238229 SRA: https://www.ncbi.nlm.nih.gov/sra?term=SRP037771	PA14	FpvI_empty_vector	NA	NA	SRA: https://www.ncbi.nlm.nih.gov/sra?term=SRX470338	GSE54998	Analysis of sigma factor-dependent gene expression in Pseudomonas aeruginosa by RNA sequencing	PA14
SRX470338	SRX470338.SRX470338.salmon	SRP037771	6.082	6.06083	254	107	TRUE	3.19413	79.3918	PA14	3548	SuperSeries of: GSE54997 SuperSeries of: GSE54998 BioProject: https://www.ncbi.nlm.nih.gov/bioproject/PRJNA238222	PA14	FpvI_empty_vector	NA	NA	SRA: https://www.ncbi.nlm.nih.gov/sra?term=SRX470338	GSE54999	Elucidating the Sigmulome of P.aeruginosa PA14 by ChIP-Seq and RNA-Seq approaches	PA14
SRX470339	SRX470339.SRX470339.salmon	SRP037771	5.96435	5.76812	293	145	TRUE	4.02944	74.986	PA14	3639	SubSeries of: GSE54999 BioProject: https://www.ncbi.nlm.nih.gov/bioproject/PRJNA238229 SRA: https://www.ncbi.nlm.nih.gov/sra?term=SRP037771	PA14	FpvI_knockout_mutant	NA	NA	SRA: https://www.ncbi.nlm.nih.gov/sra?term=SRX470339	GSE54998	Analysis of sigma factor-dependent gene expression in Pseudomonas aeruginosa by RNA sequencing	PA14
SRX470339	SRX470339.SRX470339.salmon	SRP037771	5.96435	5.76812	293	145	TRUE	4.02944	74.986	PA14	3549	SuperSeries of: GSE54997 SuperSeries of: GSE54998 BioProject: https://www.ncbi.nlm.nih.gov/bioproject/PRJNA238222	PA14	FpvI_knockout_mutant	NA	NA	SRA: https://www.ncbi.nlm.nih.gov/sra?term=SRX470339	GSE54999	Elucidating the Sigmulome of P.aeruginosa PA14 by ChIP-Seq and RNA-Seq approaches	PA14
SRX470340	SRX470340.SRX470340.salmon	SRP037771	6.02704	5.83241	316	169	TRUE	3.86912	78.4099	PA14	3640	SubSeries of: GSE54999 BioProject: https://www.ncbi.nlm.nih.gov/bioproject/PRJNA238229 SRA: https://www.ncbi.nlm.nih.gov/sra?term=SRP037771	PA14	FpvI_knockout_mutant	NA	NA	SRA: https://www.ncbi.nlm.nih.gov/sra?term=SRX470340	GSE54998	Analysis of sigma factor-dependent gene expression in Pseudomonas aeruginosa by RNA sequencing	PA14
SRX470340	SRX470340.SRX470340.salmon	SRP037771	6.02704	5.83241	316	169	TRUE	3.86912	78.4099	PA14	3550	SuperSeries of: GSE54997 SuperSeries of: GSE54998 BioProject: https://www.ncbi.nlm.nih.gov/bioproject/PRJNA238222	PA14	FpvI_knockout_mutant	NA	NA	SRA: https://www.ncbi.nlm.nih.gov/sra?term=SRX470340	GSE54999	Elucidating the Sigmulome of P.aeruginosa PA14 by ChIP-Seq and RNA-Seq approaches	PA14
SRX470341	SRX470341.SRX470341.salmon	SRP037771	6.18948	5.8858	230	88	TRUE	3.54854	105.734	PA14	3641	SubSeries of: GSE54999 BioProject: https://www.ncbi.nlm.nih.gov/bioproject/PRJNA238229 SRA: https://www.ncbi.nlm.nih.gov/sra?term=SRP037771	PA14	FpvI_overexpressed	NA	NA	SRA: https://www.ncbi.nlm.nih.gov/sra?term=SRX470341	GSE54998	Analysis of sigma factor-dependent gene expression in Pseudomonas aeruginosa by RNA sequencing	PA14
SRX470341	SRX470341.SRX470341.salmon	SRP037771	6.18948	5.8858	230	88	TRUE	3.54854	105.734	PA14	3551	SuperSeries of: GSE54997 SuperSeries of: GSE54998 BioProject: https://www.ncbi.nlm.nih.gov/bioproject/PRJNA238222	PA14	FpvI_overexpressed	NA	NA	SRA: https://www.ncbi.nlm.nih.gov/sra?term=SRX470341	GSE54999	Elucidating the Sigmulome of P.aeruginosa PA14 by ChIP-Seq and RNA-Seq approaches	PA14
SRX470342	SRX470342.SRX470342.salmon	SRP037771	6.27631	5.92704	345	184	TRUE	6.16558	98.4626	PA14	3552	SuperSeries of: GSE54997 SuperSeries of: GSE54998 BioProject: https://www.ncbi.nlm.nih.gov/bioproject/PRJNA238222	PA14	FpvI_overexpressed	NA	NA	SRA: https://www.ncbi.nlm.nih.gov/sra?term=SRX470342	GSE54999	Elucidating the Sigmulome of P.aeruginosa PA14 by ChIP-Seq and RNA-Seq approaches	PA14
SRX470342	SRX470342.SRX470342.salmon	SRP037771	6.27631	5.92704	345	184	TRUE	6.16558	98.4626	PA14	3642	SubSeries of: GSE54999 BioProject: https://www.ncbi.nlm.nih.gov/bioproject/PRJNA238229 SRA: https://www.ncbi.nlm.nih.gov/sra?term=SRP037771	PA14	FpvI_overexpressed	NA	NA	SRA: https://www.ncbi.nlm.nih.gov/sra?term=SRX470342	GSE54998	Analysis of sigma factor-dependent gene expression in Pseudomonas aeruginosa by RNA sequencing	PA14
SRX470343	SRX470343.SRX470343.salmon	SRP037771	5.95422	5.69968	257	125	TRUE	3.41857	78.0668	PA14	3553	SuperSeries of: GSE54997 SuperSeries of: GSE54998 BioProject: https://www.ncbi.nlm.nih.gov/bioproject/PRJNA238222	PA14	FpvI_wildtype	NA	NA	SRA: https://www.ncbi.nlm.nih.gov/sra?term=SRX470343	GSE54999	Elucidating the Sigmulome of P.aeruginosa PA14 by ChIP-Seq and RNA-Seq approaches	PA14
SRX470343	SRX470343.SRX470343.salmon	SRP037771	5.95422	5.69968	257	125	TRUE	3.41857	78.0668	PA14	3643	SubSeries of: GSE54999 BioProject: https://www.ncbi.nlm.nih.gov/bioproject/PRJNA238229 SRA: https://www.ncbi.nlm.nih.gov/sra?term=SRP037771	PA14	FpvI_wildtype	NA	NA	SRA: https://www.ncbi.nlm.nih.gov/sra?term=SRX470343	GSE54998	Analysis of sigma factor-dependent gene expression in Pseudomonas aeruginosa by RNA sequencing	PA14
SRX470344	SRX470344.SRX470344.salmon	SRP037771	5.9008	5.93018	325	181	TRUE	5.01674	74.0076	PA14	3644	SubSeries of: GSE54999 BioProject: https://www.ncbi.nlm.nih.gov/bioproject/PRJNA238229 SRA: https://www.ncbi.nlm.nih.gov/sra?term=SRP037771	PA14	PvdS_empty_vector	NA	NA	SRA: https://www.ncbi.nlm.nih.gov/sra?term=SRX470344	GSE54998	Analysis of sigma factor-dependent gene expression in Pseudomonas aeruginosa by RNA sequencing	PA14
SRX470344	SRX470344.SRX470344.salmon	SRP037771	5.9008	5.93018	325	181	TRUE	5.01674	74.0076	PA14	3554	SuperSeries of: GSE54997 SuperSeries of: GSE54998 BioProject: https://www.ncbi.nlm.nih.gov/bioproject/PRJNA238222	PA14	PvdS_empty_vector	NA	NA	SRA: https://www.ncbi.nlm.nih.gov/sra?term=SRX470344	GSE54999	Elucidating the Sigmulome of P.aeruginosa PA14 by ChIP-Seq and RNA-Seq approaches	PA14
SRX470345	SRX470345.SRX470345.salmon	SRP037771	5.66345	5.50175	360	221	FALSE	NA	NA	PA14	3645	SubSeries of: GSE54999 BioProject: https://www.ncbi.nlm.nih.gov/bioproject/PRJNA238229 SRA: https://www.ncbi.nlm.nih.gov/sra?term=SRP037771	PA14	PvdS_knockout_mutant	NA	NA	SRA: https://www.ncbi.nlm.nih.gov/sra?term=SRX470345	GSE54998	Analysis of sigma factor-dependent gene expression in Pseudomonas aeruginosa by RNA sequencing	PA14
SRX470345	SRX470345.SRX470345.salmon	SRP037771	5.66345	5.50175	360	221	FALSE	NA	NA	PA14	3555	SuperSeries of: GSE54997 SuperSeries of: GSE54998 BioProject: https://www.ncbi.nlm.nih.gov/bioproject/PRJNA238222	PA14	PvdS_knockout_mutant	NA	NA	SRA: https://www.ncbi.nlm.nih.gov/sra?term=SRX470345	GSE54999	Elucidating the Sigmulome of P.aeruginosa PA14 by ChIP-Seq and RNA-Seq approaches	PA14
SRX470346	SRX470346.SRX470346.salmon	SRP037771	6.01372	5.72383	247	109	TRUE	2.57086	83.9508	PA14	3556	SuperSeries of: GSE54997 SuperSeries of: GSE54998 BioProject: https://www.ncbi.nlm.nih.gov/bioproject/PRJNA238222	PA14	PvdS_knockout_mutant	NA	NA	SRA: https://www.ncbi.nlm.nih.gov/sra?term=SRX470346	GSE54999	Elucidating the Sigmulome of P.aeruginosa PA14 by ChIP-Seq and RNA-Seq approaches	PA14
SRX470346	SRX470346.SRX470346.salmon	SRP037771	6.01372	5.72383	247	109	TRUE	2.57086	83.9508	PA14	3646	SubSeries of: GSE54999 BioProject: https://www.ncbi.nlm.nih.gov/bioproject/PRJNA238229 SRA: https://www.ncbi.nlm.nih.gov/sra?term=SRP037771	PA14	PvdS_knockout_mutant	NA	NA	SRA: https://www.ncbi.nlm.nih.gov/sra?term=SRX470346	GSE54998	Analysis of sigma factor-dependent gene expression in Pseudomonas aeruginosa by RNA sequencing	PA14
SRX470347	SRX470347.SRX470347.salmon	SRP037771	5.8022	5.70457	341	198	TRUE	6.55851	94.0191	PA14	3647	SubSeries of: GSE54999 BioProject: https://www.ncbi.nlm.nih.gov/bioproject/PRJNA238229 SRA: https://www.ncbi.nlm.nih.gov/sra?term=SRP037771	PA14	PvdS_overexpressed	NA	NA	SRA: https://www.ncbi.nlm.nih.gov/sra?term=SRX470347	GSE54998	Analysis of sigma factor-dependent gene expression in Pseudomonas aeruginosa by RNA sequencing	PA14
SRX470347	SRX470347.SRX470347.salmon	SRP037771	5.8022	5.70457	341	198	TRUE	6.55851	94.0191	PA14	3557	SuperSeries of: GSE54997 SuperSeries of: GSE54998 BioProject: https://www.ncbi.nlm.nih.gov/bioproject/PRJNA238222	PA14	PvdS_overexpressed	NA	NA	SRA: https://www.ncbi.nlm.nih.gov/sra?term=SRX470347	GSE54999	Elucidating the Sigmulome of P.aeruginosa PA14 by ChIP-Seq and RNA-Seq approaches	PA14
SRX470348	SRX470348.SRX470348.salmon	SRP037771	5.92536	5.9267	305	163	TRUE	5.19891	97.5471	PA14	3558	SuperSeries of: GSE54997 SuperSeries of: GSE54998 BioProject: https://www.ncbi.nlm.nih.gov/bioproject/PRJNA238222	PA14	PvdS_overexpressed	NA	NA	SRA: https://www.ncbi.nlm.nih.gov/sra?term=SRX470348	GSE54999	Elucidating the Sigmulome of P.aeruginosa PA14 by ChIP-Seq and RNA-Seq approaches	PA14
SRX470348	SRX470348.SRX470348.salmon	SRP037771	5.92536	5.9267	305	163	TRUE	5.19891	97.5471	PA14	3648	SubSeries of: GSE54999 BioProject: https://www.ncbi.nlm.nih.gov/bioproject/PRJNA238229 SRA: https://www.ncbi.nlm.nih.gov/sra?term=SRP037771	PA14	PvdS_overexpressed	NA	NA	SRA: https://www.ncbi.nlm.nih.gov/sra?term=SRX470348	GSE54998	Analysis of sigma factor-dependent gene expression in Pseudomonas aeruginosa by RNA sequencing	PA14
SRX470349	SRX470349.SRX470349.salmon	SRP037771	5.8508	5.64482	353	217	TRUE	5.27497	73.9628	PA14	3559	SuperSeries of: GSE54997 SuperSeries of: GSE54998 BioProject: https://www.ncbi.nlm.nih.gov/bioproject/PRJNA238222	PA14	PvdS_wildtype	NA	NA	SRA: https://www.ncbi.nlm.nih.gov/sra?term=SRX470349	GSE54999	Elucidating the Sigmulome of P.aeruginosa PA14 by ChIP-Seq and RNA-Seq approaches	PA14
SRX470349	SRX470349.SRX470349.salmon	SRP037771	5.8508	5.64482	353	217	TRUE	5.27497	73.9628	PA14	3649	SubSeries of: GSE54999 BioProject: https://www.ncbi.nlm.nih.gov/bioproject/PRJNA238229 SRA: https://www.ncbi.nlm.nih.gov/sra?term=SRP037771	PA14	PvdS_wildtype	NA	NA	SRA: https://www.ncbi.nlm.nih.gov/sra?term=SRX470349	GSE54998	Analysis of sigma factor-dependent gene expression in Pseudomonas aeruginosa by RNA sequencing	PA14
SRX470350	SRX470350.SRX470350.salmon	SRP037771	6.26085	6.49538	271	137	TRUE	2.69397	53.6114	PA14	3672	SubSeries of: GSE54999 BioProject: https://www.ncbi.nlm.nih.gov/bioproject/PRJNA238229 SRA: https://www.ncbi.nlm.nih.gov/sra?term=SRP037771	PA14	RpoH_empty_vector	NA	NA	SRA: https://www.ncbi.nlm.nih.gov/sra?term=SRX470350	GSE54998	Analysis of sigma factor-dependent gene expression in Pseudomonas aeruginosa by RNA sequencing	PA14
SRX470350	SRX470350.SRX470350.salmon	SRP037771	6.26085	6.49538	271	137	TRUE	2.69397	53.6114	PA14	3602	SuperSeries of: GSE54997 SuperSeries of: GSE54998 BioProject: https://www.ncbi.nlm.nih.gov/bioproject/PRJNA238222	PA14	RpoH_empty_vector	NA	NA	SRA: https://www.ncbi.nlm.nih.gov/sra?term=SRX470350	GSE54999	Elucidating the Sigmulome of P.aeruginosa PA14 by ChIP-Seq and RNA-Seq approaches	PA14
SRX470351	SRX470351.SRX470351.salmon	SRP037771	6.19741	6.46828	317	176	TRUE	2.43087	64.0584	PA14	3603	SuperSeries of: GSE54997 SuperSeries of: GSE54998 BioProject: https://www.ncbi.nlm.nih.gov/bioproject/PRJNA238222	PA14	RpoH_empty_vector	NA	NA	SRA: https://www.ncbi.nlm.nih.gov/sra?term=SRX470351	GSE54999	Elucidating the Sigmulome of P.aeruginosa PA14 by ChIP-Seq and RNA-Seq approaches	PA14
SRX470351	SRX470351.SRX470351.salmon	SRP037771	6.19741	6.46828	317	176	TRUE	2.43087	64.0584	PA14	3673	SubSeries of: GSE54999 BioProject: https://www.ncbi.nlm.nih.gov/bioproject/PRJNA238229 SRA: https://www.ncbi.nlm.nih.gov/sra?term=SRP037771	PA14	RpoH_empty_vector	NA	NA	SRA: https://www.ncbi.nlm.nih.gov/sra?term=SRX470351	GSE54998	Analysis of sigma factor-dependent gene expression in Pseudomonas aeruginosa by RNA sequencing	PA14
SRX470352	SRX470352.SRX470352.salmon	SRP037771	5.97774	5.8604	397	245	TRUE	6.50875	101.118	PA14	3604	SuperSeries of: GSE54997 SuperSeries of: GSE54998 BioProject: https://www.ncbi.nlm.nih.gov/bioproject/PRJNA238222	PA14	RpoH_overexpressed	NA	NA	SRA: https://www.ncbi.nlm.nih.gov/sra?term=SRX470352	GSE54999	Elucidating the Sigmulome of P.aeruginosa PA14 by ChIP-Seq and RNA-Seq approaches	PA14
SRX470352	SRX470352.SRX470352.salmon	SRP037771	5.97774	5.8604	397	245	TRUE	6.50875	101.118	PA14	3674	SubSeries of: GSE54999 BioProject: https://www.ncbi.nlm.nih.gov/bioproject/PRJNA238229 SRA: https://www.ncbi.nlm.nih.gov/sra?term=SRP037771	PA14	RpoH_overexpressed	NA	NA	SRA: https://www.ncbi.nlm.nih.gov/sra?term=SRX470352	GSE54998	Analysis of sigma factor-dependent gene expression in Pseudomonas aeruginosa by RNA sequencing	PA14
SRX470353	SRX470353.SRX470353.salmon	SRP037771	6.06821	5.99231	222	64	TRUE	2.21853	95.9129	PA14	3675	SubSeries of: GSE54999 BioProject: https://www.ncbi.nlm.nih.gov/bioproject/PRJNA238229 SRA: https://www.ncbi.nlm.nih.gov/sra?term=SRP037771	PA14	RpoH_overexpressed	NA	NA	SRA: https://www.ncbi.nlm.nih.gov/sra?term=SRX470353	GSE54998	Analysis of sigma factor-dependent gene expression in Pseudomonas aeruginosa by RNA sequencing	PA14
SRX470353	SRX470353.SRX470353.salmon	SRP037771	6.06821	5.99231	222	64	TRUE	2.21853	95.9129	PA14	3605	SuperSeries of: GSE54997 SuperSeries of: GSE54998 BioProject: https://www.ncbi.nlm.nih.gov/bioproject/PRJNA238222	PA14	RpoH_overexpressed	NA	NA	SRA: https://www.ncbi.nlm.nih.gov/sra?term=SRX470353	GSE54999	Elucidating the Sigmulome of P.aeruginosa PA14 by ChIP-Seq and RNA-Seq approaches	PA14
SRX470354	SRX470354.SRX470354.salmon	SRP037771	6.06852	6.09623	325	191	TRUE	4.05755	72.732	PA14	3560	SuperSeries of: GSE54997 SuperSeries of: GSE54998 BioProject: https://www.ncbi.nlm.nih.gov/bioproject/PRJNA238222	PA14	RpoN_empty_vector	NA	NA	SRA: https://www.ncbi.nlm.nih.gov/sra?term=SRX470354	GSE54999	Elucidating the Sigmulome of P.aeruginosa PA14 by ChIP-Seq and RNA-Seq approaches	PA14
SRX470354	SRX470354.SRX470354.salmon	SRP037771	6.06852	6.09623	325	191	TRUE	4.05755	72.732	PA14	3650	SubSeries of: GSE54999 BioProject: https://www.ncbi.nlm.nih.gov/bioproject/PRJNA238229 SRA: https://www.ncbi.nlm.nih.gov/sra?term=SRP037771	PA14	RpoN_empty_vector	NA	NA	SRA: https://www.ncbi.nlm.nih.gov/sra?term=SRX470354	GSE54998	Analysis of sigma factor-dependent gene expression in Pseudomonas aeruginosa by RNA sequencing	PA14
SRX470355	SRX470355.SRX470355.salmon	SRP037771	6.0922	6.00887	370	237	TRUE	4.8515	70.2117	PA14	3651	SubSeries of: GSE54999 BioProject: https://www.ncbi.nlm.nih.gov/bioproject/PRJNA238229 SRA: https://www.ncbi.nlm.nih.gov/sra?term=SRP037771	PA14	RpoN_empty_vector	NA	NA	SRA: https://www.ncbi.nlm.nih.gov/sra?term=SRX470355	GSE54998	Analysis of sigma factor-dependent gene expression in Pseudomonas aeruginosa by RNA sequencing	PA14
SRX470355	SRX470355.SRX470355.salmon	SRP037771	6.0922	6.00887	370	237	TRUE	4.8515	70.2117	PA14	3561	SuperSeries of: GSE54997 SuperSeries of: GSE54998 BioProject: https://www.ncbi.nlm.nih.gov/bioproject/PRJNA238222	PA14	RpoN_empty_vector	NA	NA	SRA: https://www.ncbi.nlm.nih.gov/sra?term=SRX470355	GSE54999	Elucidating the Sigmulome of P.aeruginosa PA14 by ChIP-Seq and RNA-Seq approaches	PA14
SRX470356	SRX470356.SRX470356.salmon	SRP037771	6.17993	5.91863	205	46	TRUE	1.31086	90.2263	PA14	3606	SuperSeries of: GSE54997 SuperSeries of: GSE54998 BioProject: https://www.ncbi.nlm.nih.gov/bioproject/PRJNA238222	PA14	RpoN_knockout_mutant_nitrogen_starvation	NA	NA	SRA: https://www.ncbi.nlm.nih.gov/sra?term=SRX470356	GSE54999	Elucidating the Sigmulome of P.aeruginosa PA14 by ChIP-Seq and RNA-Seq approaches	PA14
SRX470356	SRX470356.SRX470356.salmon	SRP037771	6.17993	5.91863	205	46	TRUE	1.31086	90.2263	PA14	3676	SubSeries of: GSE54999 BioProject: https://www.ncbi.nlm.nih.gov/bioproject/PRJNA238229 SRA: https://www.ncbi.nlm.nih.gov/sra?term=SRP037771	PA14	RpoN_knockout_mutant_nitrogen_starvation	NA	NA	SRA: https://www.ncbi.nlm.nih.gov/sra?term=SRX470356	GSE54998	Analysis of sigma factor-dependent gene expression in Pseudomonas aeruginosa by RNA sequencing	PA14
SRX470357	SRX470357.SRX470357.salmon	SRP037771	6.03148	5.67854	150	56	TRUE	4.55774	107.934	PA14	3677	SubSeries of: GSE54999 BioProject: https://www.ncbi.nlm.nih.gov/bioproject/PRJNA238229 SRA: https://www.ncbi.nlm.nih.gov/sra?term=SRP037771	PA14	RpoN_knockout_mutant_nitrogen_starvation	NA	NA	SRA: https://www.ncbi.nlm.nih.gov/sra?term=SRX470357	GSE54998	Analysis of sigma factor-dependent gene expression in Pseudomonas aeruginosa by RNA sequencing	PA14
SRX470357	SRX470357.SRX470357.salmon	SRP037771	6.03148	5.67854	150	56	TRUE	4.55774	107.934	PA14	3607	SuperSeries of: GSE54997 SuperSeries of: GSE54998 BioProject: https://www.ncbi.nlm.nih.gov/bioproject/PRJNA238222	PA14	RpoN_knockout_mutant_nitrogen_starvation	NA	NA	SRA: https://www.ncbi.nlm.nih.gov/sra?term=SRX470357	GSE54999	Elucidating the Sigmulome of P.aeruginosa PA14 by ChIP-Seq and RNA-Seq approaches	PA14
SRX470358	SRX470358.SRX470358.salmon	SRP037771	6.15957	6.43451	279	137	TRUE	3.12895	61.9191	PA14	3562	SuperSeries of: GSE54997 SuperSeries of: GSE54998 BioProject: https://www.ncbi.nlm.nih.gov/bioproject/PRJNA238222	PA14	RpoN_knockout_mutant	NA	NA	SRA: https://www.ncbi.nlm.nih.gov/sra?term=SRX470358	GSE54999	Elucidating the Sigmulome of P.aeruginosa PA14 by ChIP-Seq and RNA-Seq approaches	PA14
SRX470358	SRX470358.SRX470358.salmon	SRP037771	6.15957	6.43451	279	137	TRUE	3.12895	61.9191	PA14	3652	SubSeries of: GSE54999 BioProject: https://www.ncbi.nlm.nih.gov/bioproject/PRJNA238229 SRA: https://www.ncbi.nlm.nih.gov/sra?term=SRP037771	PA14	RpoN_knockout_mutant	NA	NA	SRA: https://www.ncbi.nlm.nih.gov/sra?term=SRX470358	GSE54998	Analysis of sigma factor-dependent gene expression in Pseudomonas aeruginosa by RNA sequencing	PA14
SRX470359	SRX470359.SRX470359.salmon	SRP037771	5.96448	6.1713	325	183	TRUE	3.83933	62.2829	PA14	3563	SuperSeries of: GSE54997 SuperSeries of: GSE54998 BioProject: https://www.ncbi.nlm.nih.gov/bioproject/PRJNA238222	PA14	RpoN_knockout_mutant	NA	NA	SRA: https://www.ncbi.nlm.nih.gov/sra?term=SRX470359	GSE54999	Elucidating the Sigmulome of P.aeruginosa PA14 by ChIP-Seq and RNA-Seq approaches	PA14
SRX470359	SRX470359.SRX470359.salmon	SRP037771	5.96448	6.1713	325	183	TRUE	3.83933	62.2829	PA14	3653	SubSeries of: GSE54999 BioProject: https://www.ncbi.nlm.nih.gov/bioproject/PRJNA238229 SRA: https://www.ncbi.nlm.nih.gov/sra?term=SRP037771	PA14	RpoN_knockout_mutant	NA	NA	SRA: https://www.ncbi.nlm.nih.gov/sra?term=SRX470359	GSE54998	Analysis of sigma factor-dependent gene expression in Pseudomonas aeruginosa by RNA sequencing	PA14
SRX470360	SRX470360.SRX470360.salmon	SRP037771	6.32809	6.25979	316	173	TRUE	4.4675	72.1496	PA14	3564	SuperSeries of: GSE54997 SuperSeries of: GSE54998 BioProject: https://www.ncbi.nlm.nih.gov/bioproject/PRJNA238222	PA14	RpoN_overexpressed	NA	NA	SRA: https://www.ncbi.nlm.nih.gov/sra?term=SRX470360	GSE54999	Elucidating the Sigmulome of P.aeruginosa PA14 by ChIP-Seq and RNA-Seq approaches	PA14
SRX470360	SRX470360.SRX470360.salmon	SRP037771	6.32809	6.25979	316	173	TRUE	4.4675	72.1496	PA14	3654	SubSeries of: GSE54999 BioProject: https://www.ncbi.nlm.nih.gov/bioproject/PRJNA238229 SRA: https://www.ncbi.nlm.nih.gov/sra?term=SRP037771	PA14	RpoN_overexpressed	NA	NA	SRA: https://www.ncbi.nlm.nih.gov/sra?term=SRX470360	GSE54998	Analysis of sigma factor-dependent gene expression in Pseudomonas aeruginosa by RNA sequencing	PA14
SRX470361	SRX470361.SRX470361.salmon	SRP037771	6.26602	6.29653	566	465	TRUE	8.84568	72.6105	PA14	3565	SuperSeries of: GSE54997 SuperSeries of: GSE54998 BioProject: https://www.ncbi.nlm.nih.gov/bioproject/PRJNA238222	PA14	RpoN_overexpressed	NA	NA	SRA: https://www.ncbi.nlm.nih.gov/sra?term=SRX470361	GSE54999	Elucidating the Sigmulome of P.aeruginosa PA14 by ChIP-Seq and RNA-Seq approaches	PA14
SRX470361	SRX470361.SRX470361.salmon	SRP037771	6.26602	6.29653	566	465	TRUE	8.84568	72.6105	PA14	3655	SubSeries of: GSE54999 BioProject: https://www.ncbi.nlm.nih.gov/bioproject/PRJNA238229 SRA: https://www.ncbi.nlm.nih.gov/sra?term=SRP037771	PA14	RpoN_overexpressed	NA	NA	SRA: https://www.ncbi.nlm.nih.gov/sra?term=SRX470361	GSE54998	Analysis of sigma factor-dependent gene expression in Pseudomonas aeruginosa by RNA sequencing	PA14
SRX470362	SRX470362.SRX470362.salmon	SRP037771	5.80319	5.74081	201	39	TRUE	1.348	100.066	PA14	3678	SubSeries of: GSE54999 BioProject: https://www.ncbi.nlm.nih.gov/bioproject/PRJNA238229 SRA: https://www.ncbi.nlm.nih.gov/sra?term=SRP037771	PA14	RpoN_wildtype_nitrogen_starvation	NA	NA	SRA: https://www.ncbi.nlm.nih.gov/sra?term=SRX470362	GSE54998	Analysis of sigma factor-dependent gene expression in Pseudomonas aeruginosa by RNA sequencing	PA14
SRX470362	SRX470362.SRX470362.salmon	SRP037771	5.80319	5.74081	201	39	TRUE	1.348	100.066	PA14	3608	SuperSeries of: GSE54997 SuperSeries of: GSE54998 BioProject: https://www.ncbi.nlm.nih.gov/bioproject/PRJNA238222	PA14	RpoN_wildtype_nitrogen_starvation	NA	NA	SRA: https://www.ncbi.nlm.nih.gov/sra?term=SRX470362	GSE54999	Elucidating the Sigmulome of P.aeruginosa PA14 by ChIP-Seq and RNA-Seq approaches	PA14
SRX470363	SRX470363.SRX470363.salmon	SRP037771	5.5745	5.45496	243	90	FALSE	NA	NA	PA14	3609	SuperSeries of: GSE54997 SuperSeries of: GSE54998 BioProject: https://www.ncbi.nlm.nih.gov/bioproject/PRJNA238222	PA14	RpoN_wildtype_nitrogen_starvation	NA	NA	SRA: https://www.ncbi.nlm.nih.gov/sra?term=SRX470363	GSE54999	Elucidating the Sigmulome of P.aeruginosa PA14 by ChIP-Seq and RNA-Seq approaches	PA14
SRX470363	SRX470363.SRX470363.salmon	SRP037771	5.5745	5.45496	243	90	FALSE	NA	NA	PA14	3679	SubSeries of: GSE54999 BioProject: https://www.ncbi.nlm.nih.gov/bioproject/PRJNA238229 SRA: https://www.ncbi.nlm.nih.gov/sra?term=SRP037771	PA14	RpoN_wildtype_nitrogen_starvation	NA	NA	SRA: https://www.ncbi.nlm.nih.gov/sra?term=SRX470363	GSE54998	Analysis of sigma factor-dependent gene expression in Pseudomonas aeruginosa by RNA sequencing	PA14
SRX470364	SRX470364.SRX470364.salmon	SRP037771	6.1136	6.18013	1242	1173	FALSE	NA	NA	PA14	3656	SubSeries of: GSE54999 BioProject: https://www.ncbi.nlm.nih.gov/bioproject/PRJNA238229 SRA: https://www.ncbi.nlm.nih.gov/sra?term=SRP037771	PA14	RpoN_wildtype	NA	NA	SRA: https://www.ncbi.nlm.nih.gov/sra?term=SRX470364	GSE54998	Analysis of sigma factor-dependent gene expression in Pseudomonas aeruginosa by RNA sequencing	PA14
SRX470364	SRX470364.SRX470364.salmon	SRP037771	6.1136	6.18013	1242	1173	FALSE	NA	NA	PA14	3566	SuperSeries of: GSE54997 SuperSeries of: GSE54998 BioProject: https://www.ncbi.nlm.nih.gov/bioproject/PRJNA238222	PA14	RpoN_wildtype	NA	NA	SRA: https://www.ncbi.nlm.nih.gov/sra?term=SRX470364	GSE54999	Elucidating the Sigmulome of P.aeruginosa PA14 by ChIP-Seq and RNA-Seq approaches	PA14
SRX470365	SRX470365.SRX470365.salmon	SRP037771	6.43019	6.44429	256	118	TRUE	2.67082	57.4264	PA14	3567	SuperSeries of: GSE54997 SuperSeries of: GSE54998 BioProject: https://www.ncbi.nlm.nih.gov/bioproject/PRJNA238222	PA14	RpoS_empty_vector	NA	NA	SRA: https://www.ncbi.nlm.nih.gov/sra?term=SRX470365	GSE54999	Elucidating the Sigmulome of P.aeruginosa PA14 by ChIP-Seq and RNA-Seq approaches	PA14
SRX470365	SRX470365.SRX470365.salmon	SRP037771	6.43019	6.44429	256	118	TRUE	2.67082	57.4264	PA14	3657	SubSeries of: GSE54999 BioProject: https://www.ncbi.nlm.nih.gov/bioproject/PRJNA238229 SRA: https://www.ncbi.nlm.nih.gov/sra?term=SRP037771	PA14	RpoS_empty_vector	NA	NA	SRA: https://www.ncbi.nlm.nih.gov/sra?term=SRX470365	GSE54998	Analysis of sigma factor-dependent gene expression in Pseudomonas aeruginosa by RNA sequencing	PA14
SRX470366	SRX470366.SRX470366.salmon	SRP037771	5.53658	6.07485	397	266	TRUE	5.64777	76.5272	PA14	3568	SuperSeries of: GSE54997 SuperSeries of: GSE54998 BioProject: https://www.ncbi.nlm.nih.gov/bioproject/PRJNA238222	PA14	RpoS_knockout_mutant	NA	NA	SRA: https://www.ncbi.nlm.nih.gov/sra?term=SRX470366	GSE54999	Elucidating the Sigmulome of P.aeruginosa PA14 by ChIP-Seq and RNA-Seq approaches	PA14
SRX470366	SRX470366.SRX470366.salmon	SRP037771	5.53658	6.07485	397	266	TRUE	5.64777	76.5272	PA14	3658	SubSeries of: GSE54999 BioProject: https://www.ncbi.nlm.nih.gov/bioproject/PRJNA238229 SRA: https://www.ncbi.nlm.nih.gov/sra?term=SRP037771	PA14	RpoS_knockout_mutant	NA	NA	SRA: https://www.ncbi.nlm.nih.gov/sra?term=SRX470366	GSE54998	Analysis of sigma factor-dependent gene expression in Pseudomonas aeruginosa by RNA sequencing	PA14
SRX470367	SRX470367.SRX470367.salmon	SRP037771	5.64824	6.05203	384	244	TRUE	4.20676	71.4164	PA14	3569	SuperSeries of: GSE54997 SuperSeries of: GSE54998 BioProject: https://www.ncbi.nlm.nih.gov/bioproject/PRJNA238222	PA14	RpoS_knockout_mutant	NA	NA	SRA: https://www.ncbi.nlm.nih.gov/sra?term=SRX470367	GSE54999	Elucidating the Sigmulome of P.aeruginosa PA14 by ChIP-Seq and RNA-Seq approaches	PA14
SRX470367	SRX470367.SRX470367.salmon	SRP037771	5.64824	6.05203	384	244	TRUE	4.20676	71.4164	PA14	3659	SubSeries of: GSE54999 BioProject: https://www.ncbi.nlm.nih.gov/bioproject/PRJNA238229 SRA: https://www.ncbi.nlm.nih.gov/sra?term=SRP037771	PA14	RpoS_knockout_mutant	NA	NA	SRA: https://www.ncbi.nlm.nih.gov/sra?term=SRX470367	GSE54998	Analysis of sigma factor-dependent gene expression in Pseudomonas aeruginosa by RNA sequencing	PA14
SRX470368	SRX470368.SRX470368.salmon	SRP037771	6.53425	6.12213	307	163	TRUE	3.37434	58.9115	PA14	3660	SubSeries of: GSE54999 BioProject: https://www.ncbi.nlm.nih.gov/bioproject/PRJNA238229 SRA: https://www.ncbi.nlm.nih.gov/sra?term=SRP037771	PA14	RpoS_overexpressed	NA	NA	SRA: https://www.ncbi.nlm.nih.gov/sra?term=SRX470368	GSE54998	Analysis of sigma factor-dependent gene expression in Pseudomonas aeruginosa by RNA sequencing	PA14
SRX470368	SRX470368.SRX470368.salmon	SRP037771	6.53425	6.12213	307	163	TRUE	3.37434	58.9115	PA14	3570	SuperSeries of: GSE54997 SuperSeries of: GSE54998 BioProject: https://www.ncbi.nlm.nih.gov/bioproject/PRJNA238222	PA14	RpoS_overexpressed	NA	NA	SRA: https://www.ncbi.nlm.nih.gov/sra?term=SRX470368	GSE54999	Elucidating the Sigmulome of P.aeruginosa PA14 by ChIP-Seq and RNA-Seq approaches	PA14
SRX470369	SRX470369.SRX470369.salmon	SRP037771	6.27848	5.83226	425	307	TRUE	6.17604	71.0584	PA14	3661	SubSeries of: GSE54999 BioProject: https://www.ncbi.nlm.nih.gov/bioproject/PRJNA238229 SRA: https://www.ncbi.nlm.nih.gov/sra?term=SRP037771	PA14	RpoS_overexpressed	NA	NA	SRA: https://www.ncbi.nlm.nih.gov/sra?term=SRX470369	GSE54998	Analysis of sigma factor-dependent gene expression in Pseudomonas aeruginosa by RNA sequencing	PA14
SRX470369	SRX470369.SRX470369.salmon	SRP037771	6.27848	5.83226	425	307	TRUE	6.17604	71.0584	PA14	3571	SuperSeries of: GSE54997 SuperSeries of: GSE54998 BioProject: https://www.ncbi.nlm.nih.gov/bioproject/PRJNA238222	PA14	RpoS_overexpressed	NA	NA	SRA: https://www.ncbi.nlm.nih.gov/sra?term=SRX470369	GSE54999	Elucidating the Sigmulome of P.aeruginosa PA14 by ChIP-Seq and RNA-Seq approaches	PA14
SRX470370	SRX470370.SRX470370.salmon	SRP037771	6.14885	5.9675	542	432	TRUE	7.67998	69.827	PA14	3662	SubSeries of: GSE54999 BioProject: https://www.ncbi.nlm.nih.gov/bioproject/PRJNA238229 SRA: https://www.ncbi.nlm.nih.gov/sra?term=SRP037771	PA14	RpoS_wildtype	NA	NA	SRA: https://www.ncbi.nlm.nih.gov/sra?term=SRX470370	GSE54998	Analysis of sigma factor-dependent gene expression in Pseudomonas aeruginosa by RNA sequencing	PA14
SRX470370	SRX470370.SRX470370.salmon	SRP037771	6.14885	5.9675	542	432	TRUE	7.67998	69.827	PA14	3572	SuperSeries of: GSE54997 SuperSeries of: GSE54998 BioProject: https://www.ncbi.nlm.nih.gov/bioproject/PRJNA238222	PA14	RpoS_wildtype	NA	NA	SRA: https://www.ncbi.nlm.nih.gov/sra?term=SRX470370	GSE54999	Elucidating the Sigmulome of P.aeruginosa PA14 by ChIP-Seq and RNA-Seq approaches	PA14
SRX470371	SRX470371.SRX470371.salmon	SRP037771	6.08046	5.81412	475	346	TRUE	7.18645	58.5827	PA14	3663	SubSeries of: GSE54999 BioProject: https://www.ncbi.nlm.nih.gov/bioproject/PRJNA238229 SRA: https://www.ncbi.nlm.nih.gov/sra?term=SRP037771	PA14	RpoS_wildtype	NA	NA	SRA: https://www.ncbi.nlm.nih.gov/sra?term=SRX470371	GSE54998	Analysis of sigma factor-dependent gene expression in Pseudomonas aeruginosa by RNA sequencing	PA14
SRX470371	SRX470371.SRX470371.salmon	SRP037771	6.08046	5.81412	475	346	TRUE	7.18645	58.5827	PA14	3573	SuperSeries of: GSE54997 SuperSeries of: GSE54998 BioProject: https://www.ncbi.nlm.nih.gov/bioproject/PRJNA238222	PA14	RpoS_wildtype	NA	NA	SRA: https://www.ncbi.nlm.nih.gov/sra?term=SRX470371	GSE54999	Elucidating the Sigmulome of P.aeruginosa PA14 by ChIP-Seq and RNA-Seq approaches	PA14
SRX470372	SRX470372.SRX470372.salmon	SRP037771	6.3506	6.12498	435	308	TRUE	5.66432	56.2653	PA14	3574	SuperSeries of: GSE54997 SuperSeries of: GSE54998 BioProject: https://www.ncbi.nlm.nih.gov/bioproject/PRJNA238222	PA14	SigX_empty_vector	NA	NA	SRA: https://www.ncbi.nlm.nih.gov/sra?term=SRX470372	GSE54999	Elucidating the Sigmulome of P.aeruginosa PA14 by ChIP-Seq and RNA-Seq approaches	PA14
SRX470372	SRX470372.SRX470372.salmon	SRP037771	6.3506	6.12498	435	308	TRUE	5.66432	56.2653	PA14	3664	SubSeries of: GSE54999 BioProject: https://www.ncbi.nlm.nih.gov/bioproject/PRJNA238229 SRA: https://www.ncbi.nlm.nih.gov/sra?term=SRP037771	PA14	SigX_empty_vector	NA	NA	SRA: https://www.ncbi.nlm.nih.gov/sra?term=SRX470372	GSE54998	Analysis of sigma factor-dependent gene expression in Pseudomonas aeruginosa by RNA sequencing	PA14
SRX470373	SRX470373.SRX470373.salmon	SRP037771	6.10708	6.15821	909	822	TRUE	14.6372	67.9138	PA14	3665	SubSeries of: GSE54999 BioProject: https://www.ncbi.nlm.nih.gov/bioproject/PRJNA238229 SRA: https://www.ncbi.nlm.nih.gov/sra?term=SRP037771	PA14	SigX_empty_vector	NA	NA	SRA: https://www.ncbi.nlm.nih.gov/sra?term=SRX470373	GSE54998	Analysis of sigma factor-dependent gene expression in Pseudomonas aeruginosa by RNA sequencing	PA14
SRX470373	SRX470373.SRX470373.salmon	SRP037771	6.10708	6.15821	909	822	TRUE	14.6372	67.9138	PA14	3575	SuperSeries of: GSE54997 SuperSeries of: GSE54998 BioProject: https://www.ncbi.nlm.nih.gov/bioproject/PRJNA238222	PA14	SigX_empty_vector	NA	NA	SRA: https://www.ncbi.nlm.nih.gov/sra?term=SRX470373	GSE54999	Elucidating the Sigmulome of P.aeruginosa PA14 by ChIP-Seq and RNA-Seq approaches	PA14
SRX470374	SRX470374.SRX470374.salmon	SRP037771	6.28762	6.6502	452	338	TRUE	9.53502	70.9859	PA14	3576	SuperSeries of: GSE54997 SuperSeries of: GSE54998 BioProject: https://www.ncbi.nlm.nih.gov/bioproject/PRJNA238222	PA14	SigX_knockout_mutant	NA	NA	SRA: https://www.ncbi.nlm.nih.gov/sra?term=SRX470374	GSE54999	Elucidating the Sigmulome of P.aeruginosa PA14 by ChIP-Seq and RNA-Seq approaches	PA14
SRX470374	SRX470374.SRX470374.salmon	SRP037771	6.28762	6.6502	452	338	TRUE	9.53502	70.9859	PA14	3666	SubSeries of: GSE54999 BioProject: https://www.ncbi.nlm.nih.gov/bioproject/PRJNA238229 SRA: https://www.ncbi.nlm.nih.gov/sra?term=SRP037771	PA14	SigX_knockout_mutant	NA	NA	SRA: https://www.ncbi.nlm.nih.gov/sra?term=SRX470374	GSE54998	Analysis of sigma factor-dependent gene expression in Pseudomonas aeruginosa by RNA sequencing	PA14
SRX470375	SRX470375.SRX470375.salmon	SRP037771	6.33167	6.56884	587	479	TRUE	11.5455	64.9446	PA14	3577	SuperSeries of: GSE54997 SuperSeries of: GSE54998 BioProject: https://www.ncbi.nlm.nih.gov/bioproject/PRJNA238222	PA14	SigX_knockout_mutant	NA	NA	SRA: https://www.ncbi.nlm.nih.gov/sra?term=SRX470375	GSE54999	Elucidating the Sigmulome of P.aeruginosa PA14 by ChIP-Seq and RNA-Seq approaches	PA14
SRX470375	SRX470375.SRX470375.salmon	SRP037771	6.33167	6.56884	587	479	TRUE	11.5455	64.9446	PA14	3667	SubSeries of: GSE54999 BioProject: https://www.ncbi.nlm.nih.gov/bioproject/PRJNA238229 SRA: https://www.ncbi.nlm.nih.gov/sra?term=SRP037771	PA14	SigX_knockout_mutant	NA	NA	SRA: https://www.ncbi.nlm.nih.gov/sra?term=SRX470375	GSE54998	Analysis of sigma factor-dependent gene expression in Pseudomonas aeruginosa by RNA sequencing	PA14
SRX470376	SRX470376.SRX470376.salmon	SRP037771	6.33708	6.22542	186	23	TRUE	1.95021	70.0494	PA14	3680	SubSeries of: GSE54999 BioProject: https://www.ncbi.nlm.nih.gov/bioproject/PRJNA238229 SRA: https://www.ncbi.nlm.nih.gov/sra?term=SRP037771	PA14	SigX_knockout_mutant_new	NA	NA	SRA: https://www.ncbi.nlm.nih.gov/sra?term=SRX470376	GSE54998	Analysis of sigma factor-dependent gene expression in Pseudomonas aeruginosa by RNA sequencing	PA14
SRX470376	SRX470376.SRX470376.salmon	SRP037771	6.33708	6.22542	186	23	TRUE	1.95021	70.0494	PA14	3610	SuperSeries of: GSE54997 SuperSeries of: GSE54998 BioProject: https://www.ncbi.nlm.nih.gov/bioproject/PRJNA238222	PA14	SigX_knockout_mutant_new	NA	NA	SRA: https://www.ncbi.nlm.nih.gov/sra?term=SRX470376	GSE54999	Elucidating the Sigmulome of P.aeruginosa PA14 by ChIP-Seq and RNA-Seq approaches	PA14
SRX470377	SRX470377.SRX470377.salmon	SRP037771	6.3436	6.34145	177	16	TRUE	1.97744	62.479	PA14	3681	SubSeries of: GSE54999 BioProject: https://www.ncbi.nlm.nih.gov/bioproject/PRJNA238229 SRA: https://www.ncbi.nlm.nih.gov/sra?term=SRP037771	PA14	SigX_knockout_mutant_new	NA	NA	SRA: https://www.ncbi.nlm.nih.gov/sra?term=SRX470377	GSE54998	Analysis of sigma factor-dependent gene expression in Pseudomonas aeruginosa by RNA sequencing	PA14
SRX470377	SRX470377.SRX470377.salmon	SRP037771	6.3436	6.34145	177	16	TRUE	1.97744	62.479	PA14	3611	SuperSeries of: GSE54997 SuperSeries of: GSE54998 BioProject: https://www.ncbi.nlm.nih.gov/bioproject/PRJNA238222	PA14	SigX_knockout_mutant_new	NA	NA	SRA: https://www.ncbi.nlm.nih.gov/sra?term=SRX470377	GSE54999	Elucidating the Sigmulome of P.aeruginosa PA14 by ChIP-Seq and RNA-Seq approaches	PA14
SRX470378	SRX470378.SRX470378.salmon	SRP037771	6.24601	5.99032	270	125	TRUE	6.40902	92.7576	PA14	3668	SubSeries of: GSE54999 BioProject: https://www.ncbi.nlm.nih.gov/bioproject/PRJNA238229 SRA: https://www.ncbi.nlm.nih.gov/sra?term=SRP037771	PA14	SigX_overexpressed	NA	NA	SRA: https://www.ncbi.nlm.nih.gov/sra?term=SRX470378	GSE54998	Analysis of sigma factor-dependent gene expression in Pseudomonas aeruginosa by RNA sequencing	PA14
SRX470378	SRX470378.SRX470378.salmon	SRP037771	6.24601	5.99032	270	125	TRUE	6.40902	92.7576	PA14	3578	SuperSeries of: GSE54997 SuperSeries of: GSE54998 BioProject: https://www.ncbi.nlm.nih.gov/bioproject/PRJNA238222	PA14	SigX_overexpressed	NA	NA	SRA: https://www.ncbi.nlm.nih.gov/sra?term=SRX470378	GSE54999	Elucidating the Sigmulome of P.aeruginosa PA14 by ChIP-Seq and RNA-Seq approaches	PA14
SRX470379	SRX470379.SRX470379.salmon	SRP037771	6.04322	5.78846	317	174	TRUE	6.99935	101.917	PA14	3669	SubSeries of: GSE54999 BioProject: https://www.ncbi.nlm.nih.gov/bioproject/PRJNA238229 SRA: https://www.ncbi.nlm.nih.gov/sra?term=SRP037771	PA14	SigX_overexpressed	NA	NA	SRA: https://www.ncbi.nlm.nih.gov/sra?term=SRX470379	GSE54998	Analysis of sigma factor-dependent gene expression in Pseudomonas aeruginosa by RNA sequencing	PA14
SRX470379	SRX470379.SRX470379.salmon	SRP037771	6.04322	5.78846	317	174	TRUE	6.99935	101.917	PA14	3579	SuperSeries of: GSE54997 SuperSeries of: GSE54998 BioProject: https://www.ncbi.nlm.nih.gov/bioproject/PRJNA238222	PA14	SigX_overexpressed	NA	NA	SRA: https://www.ncbi.nlm.nih.gov/sra?term=SRX470379	GSE54999	Elucidating the Sigmulome of P.aeruginosa PA14 by ChIP-Seq and RNA-Seq approaches	PA14
SRX470380	SRX470380.SRX470380.salmon	SRP037771	6.2956	6.29525	281	127	TRUE	1.92364	72.904	PA14	3682	SubSeries of: GSE54999 BioProject: https://www.ncbi.nlm.nih.gov/bioproject/PRJNA238229 SRA: https://www.ncbi.nlm.nih.gov/sra?term=SRP037771	PA14	SigX_wildtype	NA	NA	SRA: https://www.ncbi.nlm.nih.gov/sra?term=SRX470380	GSE54998	Analysis of sigma factor-dependent gene expression in Pseudomonas aeruginosa by RNA sequencing	PA14
SRX470380	SRX470380.SRX470380.salmon	SRP037771	6.2956	6.29525	281	127	TRUE	1.92364	72.904	PA14	3612	SuperSeries of: GSE54997 SuperSeries of: GSE54998 BioProject: https://www.ncbi.nlm.nih.gov/bioproject/PRJNA238222	PA14	SigX_wildtype	NA	NA	SRA: https://www.ncbi.nlm.nih.gov/sra?term=SRX470380	GSE54999	Elucidating the Sigmulome of P.aeruginosa PA14 by ChIP-Seq and RNA-Seq approaches	PA14
SRX470381	SRX470381.SRX470381.salmon	SRP037771	6.3709	6.29357	664	556	TRUE	9.82116	54.3309	PA14	3580	SuperSeries of: GSE54997 SuperSeries of: GSE54998 BioProject: https://www.ncbi.nlm.nih.gov/bioproject/PRJNA238222	PA14	SigX_wildtype	NA	NA	SRA: https://www.ncbi.nlm.nih.gov/sra?term=SRX470381	GSE54999	Elucidating the Sigmulome of P.aeruginosa PA14 by ChIP-Seq and RNA-Seq approaches	PA14
SRX470381	SRX470381.SRX470381.salmon	SRP037771	6.3709	6.29357	664	556	TRUE	9.82116	54.3309	PA14	3670	SubSeries of: GSE54999 BioProject: https://www.ncbi.nlm.nih.gov/bioproject/PRJNA238229 SRA: https://www.ncbi.nlm.nih.gov/sra?term=SRP037771	PA14	SigX_wildtype	NA	NA	SRA: https://www.ncbi.nlm.nih.gov/sra?term=SRX470381	GSE54998	Analysis of sigma factor-dependent gene expression in Pseudomonas aeruginosa by RNA sequencing	PA14
SRX470382	SRX470382.SRX470382.salmon	SRP037771	6.34471	6.24381	638	503	TRUE	7.49368	60.58	PA14	3581	SuperSeries of: GSE54997 SuperSeries of: GSE54998 BioProject: https://www.ncbi.nlm.nih.gov/bioproject/PRJNA238222	PA14	SigX_wildtype	NA	NA	SRA: https://www.ncbi.nlm.nih.gov/sra?term=SRX470382	GSE54999	Elucidating the Sigmulome of P.aeruginosa PA14 by ChIP-Seq and RNA-Seq approaches	PA14
SRX470382	SRX470382.SRX470382.salmon	SRP037771	6.34471	6.24381	638	503	TRUE	7.49368	60.58	PA14	3671	SubSeries of: GSE54999 BioProject: https://www.ncbi.nlm.nih.gov/bioproject/PRJNA238229 SRA: https://www.ncbi.nlm.nih.gov/sra?term=SRP037771	PA14	SigX_wildtype	NA	NA	SRA: https://www.ncbi.nlm.nih.gov/sra?term=SRX470382	GSE54998	Analysis of sigma factor-dependent gene expression in Pseudomonas aeruginosa by RNA sequencing	PA14
SRX470383	SRX470383.SRX470383.salmon	SRP037772	6.07355	5.68609	355	242	TRUE	4.63094	74.6252	PA14	3083	BioProject: https://www.ncbi.nlm.nih.gov/bioproject/PRJNA238223 SRA: https://www.ncbi.nlm.nih.gov/sra?term=SRP037772	PA14	WT	LB	NA	SRA: https://www.ncbi.nlm.nih.gov/sra?term=SRX470383	GSE55000	A mouse tumor biofilm model and its use for dissecting in vivo anti-bacterial and anti-biofilm activities of anti-pseudomonas drugs	PA14
SRX470384	SRX470384.SRX470384.salmon	SRP037772	5.92401	5.61797	402	258	TRUE	5.44296	77.4727	PA14	3084	BioProject: https://www.ncbi.nlm.nih.gov/bioproject/PRJNA238223 SRA: https://www.ncbi.nlm.nih.gov/sra?term=SRP037772	PA14	WT	LB	NA	SRA: https://www.ncbi.nlm.nih.gov/sra?term=SRX470384	GSE55000	A mouse tumor biofilm model and its use for dissecting in vivo anti-bacterial and anti-biofilm activities of anti-pseudomonas drugs	PA14
SRX470385	SRX470385.SRX470385.salmon	SRP037772	5.86004	5.60583	376	252	TRUE	6.21574	77.9908	PA14	3085	BioProject: https://www.ncbi.nlm.nih.gov/bioproject/PRJNA238223 SRA: https://www.ncbi.nlm.nih.gov/sra?term=SRP037772	PA14	WT	LB	NA	SRA: https://www.ncbi.nlm.nih.gov/sra?term=SRX470385	GSE55000	A mouse tumor biofilm model and its use for dissecting in vivo anti-bacterial and anti-biofilm activities of anti-pseudomonas drugs	PA14
SRX470386	SRX470386.SRX470386.salmon	SRP037772	5.89953	5.60577	271	128	TRUE	3.70091	85.39	PA14	3086	BioProject: https://www.ncbi.nlm.nih.gov/bioproject/PRJNA238223 SRA: https://www.ncbi.nlm.nih.gov/sra?term=SRP037772	PA14	WT	LB	NA	SRA: https://www.ncbi.nlm.nih.gov/sra?term=SRX470386	GSE55000	A mouse tumor biofilm model and its use for dissecting in vivo anti-bacterial and anti-biofilm activities of anti-pseudomonas drugs	PA14
SRX470387	SRX470387.SRX470387.salmon	SRP037772	5.99037	6.32894	1143	1100	FALSE	NA	NA	PA14	3087	BioProject: https://www.ncbi.nlm.nih.gov/bioproject/PRJNA238223 SRA: https://www.ncbi.nlm.nih.gov/sra?term=SRP037772	PA14	WT	LB	NA	SRA: https://www.ncbi.nlm.nih.gov/sra?term=SRX470387	GSE55000	A mouse tumor biofilm model and its use for dissecting in vivo anti-bacterial and anti-biofilm activities of anti-pseudomonas drugs	PA14
SRX470388	SRX470388.SRX470388.salmon	SRP037772	5.59607	6.38779	1770	1775	FALSE	NA	NA	PA14	3088	BioProject: https://www.ncbi.nlm.nih.gov/bioproject/PRJNA238223 SRA: https://www.ncbi.nlm.nih.gov/sra?term=SRP037772	PA14	WT	LB	NA	SRA: https://www.ncbi.nlm.nih.gov/sra?term=SRX470388	GSE55000	A mouse tumor biofilm model and its use for dissecting in vivo anti-bacterial and anti-biofilm activities of anti-pseudomonas drugs	PA14
SRX470389	SRX470389.SRX470389.salmon	SRP037772	6.31787	6.20244	206	79	TRUE	1.4427	77.1962	PA14	3089	BioProject: https://www.ncbi.nlm.nih.gov/bioproject/PRJNA238223 SRA: https://www.ncbi.nlm.nih.gov/sra?term=SRP037772	PA14	Transposon mutant of pqsA; pqsA::Mar2xT7	LB	NA	SRA: https://www.ncbi.nlm.nih.gov/sra?term=SRX470389	GSE55000	A mouse tumor biofilm model and its use for dissecting in vivo anti-bacterial and anti-biofilm activities of anti-pseudomonas drugs	PA14
SRX470390	SRX470390.SRX470390.salmon	SRP037772	6.20376	5.95977	289	146	TRUE	2.59174	72.5546	PA14	3090	BioProject: https://www.ncbi.nlm.nih.gov/bioproject/PRJNA238223 SRA: https://www.ncbi.nlm.nih.gov/sra?term=SRP037772	PA14	Transposon mutant of pqsA; pqsA::Mar2xT7	LB	NA	SRA: https://www.ncbi.nlm.nih.gov/sra?term=SRX470390	GSE55000	A mouse tumor biofilm model and its use for dissecting in vivo anti-bacterial and anti-biofilm activities of anti-pseudomonas drugs	PA14
SRX470391	SRX470391.SRX470391.salmon	SRP037772	6.06767	5.83362	273	135	TRUE	3.10569	81.0572	PA14	3091	BioProject: https://www.ncbi.nlm.nih.gov/bioproject/PRJNA238223 SRA: https://www.ncbi.nlm.nih.gov/sra?term=SRP037772	PA14	Transposon mutant of pqsA; pqsA::Mar2xT7	LB	NA	SRA: https://www.ncbi.nlm.nih.gov/sra?term=SRX470391	GSE55000	A mouse tumor biofilm model and its use for dissecting in vivo anti-bacterial and anti-biofilm activities of anti-pseudomonas drugs	PA14
SRX470392	SRX470392.SRX470392.salmon	SRP037772	5.96711	5.81645	272	124	TRUE	2.60643	80.3045	PA14	3092	BioProject: https://www.ncbi.nlm.nih.gov/bioproject/PRJNA238223 SRA: https://www.ncbi.nlm.nih.gov/sra?term=SRP037772	PA14	Transposon mutant of pqsA; pqsA::Mar2xT7	LB	NA	SRA: https://www.ncbi.nlm.nih.gov/sra?term=SRX470392	GSE55000	A mouse tumor biofilm model and its use for dissecting in vivo anti-bacterial and anti-biofilm activities of anti-pseudomonas drugs	PA14
SRX470393	SRX470393.SRX470393.salmon	SRP037772	5.39322	6.30645	1586	1589	FALSE	NA	NA	PA14	3093	BioProject: https://www.ncbi.nlm.nih.gov/bioproject/PRJNA238223 SRA: https://www.ncbi.nlm.nih.gov/sra?term=SRP037772	PA14	Transposon mutant of pqsA; pqsA::Mar2xT7	LB	NA	SRA: https://www.ncbi.nlm.nih.gov/sra?term=SRX470393	GSE55000	A mouse tumor biofilm model and its use for dissecting in vivo anti-bacterial and anti-biofilm activities of anti-pseudomonas drugs	PA14
SRX470394	SRX470394.SRX470394.salmon	SRP037772	5.48729	6.42867	1338	1286	FALSE	NA	NA	PA14	3094	BioProject: https://www.ncbi.nlm.nih.gov/bioproject/PRJNA238223 SRA: https://www.ncbi.nlm.nih.gov/sra?term=SRP037772	PA14	Transposon mutant of pqsA; pqsA::Mar2xT7	LB	NA	SRA: https://www.ncbi.nlm.nih.gov/sra?term=SRX470394	GSE55000	A mouse tumor biofilm model and its use for dissecting in vivo anti-bacterial and anti-biofilm activities of anti-pseudomonas drugs	PA14
SRX4714399	SRX4714399.SRX4714399.salmon	SRP162096	5.57302	5.84427	522	800	TRUE	5.78808	5.59493	No annotation	NA	NA	NA	NA	NA	NA	NA	NA	NA	No annotation
SRX4714400	SRX4714400.SRX4714400.salmon	SRP162096	5.83319	6.04937	260	553	TRUE	8.22156	4.1665	No annotation	NA	NA	NA	NA	NA	NA	NA	NA	NA	No annotation
SRX4714401	SRX4714401.SRX4714401.salmon	SRP162096	6.48134	6.90082	216	498	FALSE	NA	NA	No annotation	NA	NA	NA	NA	NA	NA	NA	NA	NA	No annotation
SRX4714402	SRX4714402.SRX4714402.salmon	SRP162096	6.24525	6.5398	314	605	TRUE	6.20937	3.20168	No annotation	NA	NA	NA	NA	NA	NA	NA	NA	NA	No annotation
SRX4714403	SRX4714403.SRX4714403.salmon	SRP162096	6.35626	6.65554	286	564	TRUE	5.70304	2.92767	No annotation	NA	NA	NA	NA	NA	NA	NA	NA	NA	No annotation
SRX4714404	SRX4714404.SRX4714404.salmon	SRP162096	6.42633	6.84559	250	532	FALSE	NA	NA	No annotation	NA	NA	NA	NA	NA	NA	NA	NA	NA	No annotation
SRX4714405	SRX4714405.SRX4714405.salmon	SRP162096	6.28839	6.57258	247	524	TRUE	5.3064	2.7557	No annotation	NA	NA	NA	NA	NA	NA	NA	NA	NA	No annotation
SRX4714406	SRX4714406.SRX4714406.salmon	SRP162096	5.74497	5.91067	424	704	TRUE	4.61829	4.57913	No annotation	NA	NA	NA	NA	NA	NA	NA	NA	NA	No annotation
SRX4714407	SRX4714407.SRX4714407.salmon	SRP162096	5.70184	5.95653	470	762	TRUE	5.64428	5.52771	No annotation	NA	NA	NA	NA	NA	NA	NA	NA	NA	No annotation
SRX4714408	SRX4714408.SRX4714408.salmon	SRP162096	5.83787	5.99222	338	619	TRUE	8.35749	4.1982	No annotation	NA	NA	NA	NA	NA	NA	NA	NA	NA	No annotation
SRX4714409	SRX4714409.SRX4714409.salmon	SRP162096	6.44756	6.59981	238	524	TRUE	7.5704	2.64207	No annotation	NA	NA	NA	NA	NA	NA	NA	NA	NA	No annotation
SRX4714410	SRX4714410.SRX4714410.salmon	SRP162096	6.20385	6.4357	443	725	TRUE	9.40199	4.65999	No annotation	NA	NA	NA	NA	NA	NA	NA	NA	NA	No annotation
SRX4714411	SRX4714411.SRX4714411.salmon	SRP162096	6.32379	6.53823	471	754	TRUE	7.55459	4.96404	No annotation	NA	NA	NA	NA	NA	NA	NA	NA	NA	No annotation
SRX4714412	SRX4714412.SRX4714412.salmon	SRP162096	6.43186	6.62802	209	491	TRUE	8.63779	2.26652	No annotation	NA	NA	NA	NA	NA	NA	NA	NA	NA	No annotation
SRX4714413	SRX4714413.SRX4714413.salmon	SRP162096	5.51582	5.76984	437	724	TRUE	4.83796	4.76435	No annotation	NA	NA	NA	NA	NA	NA	NA	NA	NA	No annotation
SRX4714414	SRX4714414.SRX4714414.salmon	SRP162096	5.96183	6.0834	411	695	TRUE	10.0698	4.94476	No annotation	NA	NA	NA	NA	NA	NA	NA	NA	NA	No annotation
SRX4714415	SRX4714415.SRX4714415.salmon	SRP162096	6.38298	6.54487	223	505	TRUE	9.56663	2.22898	No annotation	NA	NA	NA	NA	NA	NA	NA	NA	NA	No annotation
SRX4714416	SRX4714416.SRX4714416.salmon	SRP162096	6.39118	6.49026	216	499	TRUE	6.21315	2.17841	No annotation	NA	NA	NA	NA	NA	NA	NA	NA	NA	No annotation
SRX4714417	SRX4714417.SRX4714417.salmon	SRP162096	6.14617	6.26061	379	663	TRUE	8.41782	4.22675	No annotation	NA	NA	NA	NA	NA	NA	NA	NA	NA	No annotation
SRX4714418	SRX4714418.SRX4714418.salmon	SRP162096	5.45884	5.5839	518	803	TRUE	6.0557	5.84388	No annotation	NA	NA	NA	NA	NA	NA	NA	NA	NA	No annotation
SRX4714419	SRX4714419.SRX4714419.salmon	SRP162096	6.25439	6.39115	329	621	TRUE	8.39211	4.22306	No annotation	NA	NA	NA	NA	NA	NA	NA	NA	NA	No annotation
SRX4714420	SRX4714420.SRX4714420.salmon	SRP162096	6.31306	6.61472	329	621	TRUE	6.04956	3.13958	No annotation	NA	NA	NA	NA	NA	NA	NA	NA	NA	No annotation
SRX4714421	SRX4714421.SRX4714421.salmon	SRP162096	6.29462	6.31219	264	551	TRUE	6.35349	2.23112	No annotation	NA	NA	NA	NA	NA	NA	NA	NA	NA	No annotation
SRX4714422	SRX4714422.SRX4714422.salmon	SRP162096	6.16712	6.43225	369	659	TRUE	10.0066	3.41578	No annotation	NA	NA	NA	NA	NA	NA	NA	NA	NA	No annotation
SRX4714423	SRX4714423.SRX4714423.salmon	SRP162096	6.27697	6.10156	279	571	TRUE	8.42746	2.8932	No annotation	NA	NA	NA	NA	NA	NA	NA	NA	NA	No annotation
SRX4714424	SRX4714424.SRX4714424.salmon	SRP162096	6.1949	5.98683	246	524	TRUE	6.12787	2.15644	No annotation	NA	NA	NA	NA	NA	NA	NA	NA	NA	No annotation
SRX4714425	SRX4714425.SRX4714425.salmon	SRP162096	6.29229	6.63276	281	554	TRUE	5.36302	2.76793	No annotation	NA	NA	NA	NA	NA	NA	NA	NA	NA	No annotation
SRX4714426	SRX4714426.SRX4714426.salmon	SRP162096	6.32847	6.6302	202	483	TRUE	7.45011	1.98327	No annotation	NA	NA	NA	NA	NA	NA	NA	NA	NA	No annotation
SRX4714427	SRX4714427.SRX4714427.salmon	SRP162096	6.16494	6.44309	424	712	TRUE	8.15356	4.07507	No annotation	NA	NA	NA	NA	NA	NA	NA	NA	NA	No annotation
SRX4714428	SRX4714428.SRX4714428.salmon	SRP162096	6.2241	6.41668	363	656	TRUE	7.69925	3.91161	No annotation	NA	NA	NA	NA	NA	NA	NA	NA	NA	No annotation
SRX4714429	SRX4714429.SRX4714429.salmon	SRP162096	6.07558	5.84683	313	603	TRUE	7.52333	3.09613	No annotation	NA	NA	NA	NA	NA	NA	NA	NA	NA	No annotation
SRX4714430	SRX4714430.SRX4714430.salmon	SRP162096	5.96102	6.07593	367	664	TRUE	8.5899	4.30187	No annotation	NA	NA	NA	NA	NA	NA	NA	NA	NA	No annotation
SRX4714431	SRX4714431.SRX4714431.salmon	SRP162096	6.18342	6.05944	317	606	TRUE	5.74196	2.95529	No annotation	NA	NA	NA	NA	NA	NA	NA	NA	NA	No annotation
SRX4714432	SRX4714432.SRX4714432.salmon	SRP162096	6.27587	6.15075	281	570	TRUE	8.35817	2.89252	No annotation	NA	NA	NA	NA	NA	NA	NA	NA	NA	No annotation
SRX4714433	SRX4714433.SRX4714433.salmon	SRP162096	6.42093	6.43244	256	547	TRUE	9.46412	2.81763	No annotation	NA	NA	NA	NA	NA	NA	NA	NA	NA	No annotation
SRX4714434	SRX4714434.SRX4714434.salmon	SRP162096	6.27659	6.39895	310	601	TRUE	6.87403	2.86135	No annotation	NA	NA	NA	NA	NA	NA	NA	NA	NA	No annotation
SRX4714435	SRX4714435.SRX4714435.salmon	SRP162096	6.25839	6.39402	324	614	TRUE	6.80151	3.47094	No annotation	NA	NA	NA	NA	NA	NA	NA	NA	NA	No annotation
SRX4714436	SRX4714436.SRX4714436.salmon	SRP162096	6.34991	6.39641	300	585	TRUE	8.25606	3.36778	No annotation	NA	NA	NA	NA	NA	NA	NA	NA	NA	No annotation
SRX4714437	SRX4714437.SRX4714437.salmon	SRP162096	6.32339	6.3399	290	583	TRUE	9.58532	3.29235	No annotation	NA	NA	NA	NA	NA	NA	NA	NA	NA	No annotation
SRX4714438	SRX4714438.SRX4714438.salmon	SRP162096	6.39132	6.46547	237	519	TRUE	6.27089	2.20918	No annotation	NA	NA	NA	NA	NA	NA	NA	NA	NA	No annotation
SRX4714439	SRX4714439.SRX4714439.salmon	SRP162096	6.16683	6.2836	303	592	TRUE	6.68766	3.43929	No annotation	NA	NA	NA	NA	NA	NA	NA	NA	NA	No annotation
SRX4714440	SRX4714440.SRX4714440.salmon	SRP162096	5.8957	6.05618	338	626	TRUE	8.66726	4.33999	No annotation	NA	NA	NA	NA	NA	NA	NA	NA	NA	No annotation
SRX474118	SRX474118.SRX474118.salmon	SRP038697	6.10311	5.94761	647	564	TRUE	13.3197	84.2985	PA14	3424	BioProject: https://www.ncbi.nlm.nih.gov/bioproject/PRJNA238880 SRA: https://www.ncbi.nlm.nih.gov/sra?term=SRP038697	PA14	NA	M9 Medium	environmental condition: anoxic	SRA: https://www.ncbi.nlm.nih.gov/sra?term=SRX474118	GSE55197	The P. aeruginosa PA14 transcriptome recorded under 14 different experimental conditions	PA14
SRX474119	SRX474119.SRX474119.salmon	SRP038697	5.63797	5.5647	509	413	TRUE	10.9545	108.812	PA14	3425	BioProject: https://www.ncbi.nlm.nih.gov/bioproject/PRJNA238880 SRA: https://www.ncbi.nlm.nih.gov/sra?term=SRP038697	PA14	NA	M9 Medium	environmental condition: anoxic	SRA: https://www.ncbi.nlm.nih.gov/sra?term=SRX474119	GSE55197	The P. aeruginosa PA14 transcriptome recorded under 14 different experimental conditions	PA14
SRX474120	SRX474120.SRX474120.salmon	SRP038697	6.14833	6.83434	618	509	TRUE	9.02813	72.5051	PA14	3426	BioProject: https://www.ncbi.nlm.nih.gov/bioproject/PRJNA238880 SRA: https://www.ncbi.nlm.nih.gov/sra?term=SRP038697	PA14	NA	M9 Medium	environmental condition: attachment control	SRA: https://www.ncbi.nlm.nih.gov/sra?term=SRX474120	GSE55197	The P. aeruginosa PA14 transcriptome recorded under 14 different experimental conditions	PA14
SRX474121	SRX474121.SRX474121.salmon	SRP038697	6.12758	6.88562	769	673	TRUE	11.0195	79.7695	PA14	3427	BioProject: https://www.ncbi.nlm.nih.gov/bioproject/PRJNA238880 SRA: https://www.ncbi.nlm.nih.gov/sra?term=SRP038697	PA14	NA	M9 Medium	environmental condition: attachment control	SRA: https://www.ncbi.nlm.nih.gov/sra?term=SRX474121	GSE55197	The P. aeruginosa PA14 transcriptome recorded under 14 different experimental conditions	PA14
SRX474122	SRX474122.SRX474122.salmon	SRP038697	5.92554	6.43429	661	556	TRUE	11.4305	93.4946	PA14	3428	BioProject: https://www.ncbi.nlm.nih.gov/bioproject/PRJNA238880 SRA: https://www.ncbi.nlm.nih.gov/sra?term=SRP038697	PA14	NA	M9 Medium	environmental condition: attachment	SRA: https://www.ncbi.nlm.nih.gov/sra?term=SRX474122	GSE55197	The P. aeruginosa PA14 transcriptome recorded under 14 different experimental conditions	PA14
SRX474123	SRX474123.SRX474123.salmon	SRP038697	5.94015	6.44459	411	296	TRUE	6.14827	91.6208	PA14	3429	BioProject: https://www.ncbi.nlm.nih.gov/bioproject/PRJNA238880 SRA: https://www.ncbi.nlm.nih.gov/sra?term=SRP038697	PA14	NA	M9 Medium	environmental condition: attachment	SRA: https://www.ncbi.nlm.nih.gov/sra?term=SRX474123	GSE55197	The P. aeruginosa PA14 transcriptome recorded under 14 different experimental conditions	PA14
SRX474124	SRX474124.SRX474124.salmon	SRP038697	6.24298	6.58095	555	453	TRUE	18.3374	86.7656	PA14	3430	BioProject: https://www.ncbi.nlm.nih.gov/bioproject/PRJNA238880 SRA: https://www.ncbi.nlm.nih.gov/sra?term=SRP038697	PA14	NA	M9 Medium	environmental condition: biofilm 24h	SRA: https://www.ncbi.nlm.nih.gov/sra?term=SRX474124	GSE55197	The P. aeruginosa PA14 transcriptome recorded under 14 different experimental conditions	PA14
SRX474125	SRX474125.SRX474125.salmon	SRP038697	6.26372	6.61493	630	536	TRUE	13.9497	52.2338	PA14	3431	BioProject: https://www.ncbi.nlm.nih.gov/bioproject/PRJNA238880 SRA: https://www.ncbi.nlm.nih.gov/sra?term=SRP038697	PA14	NA	M9 Medium	environmental condition: biofilm 24h	SRA: https://www.ncbi.nlm.nih.gov/sra?term=SRX474125	GSE55197	The P. aeruginosa PA14 transcriptome recorded under 14 different experimental conditions	PA14
SRX474126	SRX474126.SRX474126.salmon	SRP038697	5.92372	6.39026	293	154	TRUE	10.2784	92.7348	PA14	3432	BioProject: https://www.ncbi.nlm.nih.gov/bioproject/PRJNA238880 SRA: https://www.ncbi.nlm.nih.gov/sra?term=SRP038697	PA14	NA	M9 Medium	environmental condition: biofilm 48h	SRA: https://www.ncbi.nlm.nih.gov/sra?term=SRX474126	GSE55197	The P. aeruginosa PA14 transcriptome recorded under 14 different experimental conditions	PA14
SRX474127	SRX474127.SRX474127.salmon	SRP038697	6.14821	6.68324	324	186	TRUE	6.85107	86.8508	PA14	3433	BioProject: https://www.ncbi.nlm.nih.gov/bioproject/PRJNA238880 SRA: https://www.ncbi.nlm.nih.gov/sra?term=SRP038697	PA14	NA	M9 Medium	environmental condition: biofilm 48h	SRA: https://www.ncbi.nlm.nih.gov/sra?term=SRX474127	GSE55197	The P. aeruginosa PA14 transcriptome recorded under 14 different experimental conditions	PA14
SRX474128	SRX474128.SRX474128.salmon	SRP038697	5.68024	6.0544	315	164	TRUE	5.06572	96.5968	PA14	3434	BioProject: https://www.ncbi.nlm.nih.gov/bioproject/PRJNA238880 SRA: https://www.ncbi.nlm.nih.gov/sra?term=SRP038697	PA14	NA	M9 Medium	environmental condition: low phosphate	SRA: https://www.ncbi.nlm.nih.gov/sra?term=SRX474128	GSE55197	The P. aeruginosa PA14 transcriptome recorded under 14 different experimental conditions	PA14
SRX474129	SRX474129.SRX474129.salmon	SRP038697	5.42569	5.89257	448	307	TRUE	9.15557	101.225	PA14	3435	BioProject: https://www.ncbi.nlm.nih.gov/bioproject/PRJNA238880 SRA: https://www.ncbi.nlm.nih.gov/sra?term=SRP038697	PA14	NA	M9 Medium	environmental condition: low phosphate	SRA: https://www.ncbi.nlm.nih.gov/sra?term=SRX474129	GSE55197	The P. aeruginosa PA14 transcriptome recorded under 14 different experimental conditions	PA14
SRX474130	SRX474130.SRX474130.salmon	SRP038697	6.31938	6.25624	225	85	TRUE	2.02674	61.6429	PA14	3436	BioProject: https://www.ncbi.nlm.nih.gov/bioproject/PRJNA238880 SRA: https://www.ncbi.nlm.nih.gov/sra?term=SRP038697	PA14	NA	M9 Medium	environmental condition: exponential growth	SRA: https://www.ncbi.nlm.nih.gov/sra?term=SRX474130	GSE55197	The P. aeruginosa PA14 transcriptome recorded under 14 different experimental conditions	PA14
SRX474131	SRX474131.SRX474131.salmon	SRP038697	6.30581	6.25276	262	120	TRUE	2.61437	60.0567	PA14	3437	BioProject: https://www.ncbi.nlm.nih.gov/bioproject/PRJNA238880 SRA: https://www.ncbi.nlm.nih.gov/sra?term=SRP038697	PA14	NA	M9 Medium	environmental condition: exponential growth	SRA: https://www.ncbi.nlm.nih.gov/sra?term=SRX474131	GSE55197	The P. aeruginosa PA14 transcriptome recorded under 14 different experimental conditions	PA14
SRX474132	SRX474132.SRX474132.salmon	SRP038697	6.47803	6.29026	231	93	TRUE	1.9803	57.4245	PA14	3438	BioProject: https://www.ncbi.nlm.nih.gov/bioproject/PRJNA238880 SRA: https://www.ncbi.nlm.nih.gov/sra?term=SRP038697	PA14	NA	M9 Medium	environmental condition: exponential growth	SRA: https://www.ncbi.nlm.nih.gov/sra?term=SRX474132	GSE55197	The P. aeruginosa PA14 transcriptome recorded under 14 different experimental conditions	PA14
SRX474133	SRX474133.SRX474133.salmon	SRP038697	6.26647	6.21063	408	278	TRUE	5.2058	61.5693	PA14	3439	BioProject: https://www.ncbi.nlm.nih.gov/bioproject/PRJNA238880 SRA: https://www.ncbi.nlm.nih.gov/sra?term=SRP038697	PA14	NA	M9 Medium	environmental condition: exponential growth	SRA: https://www.ncbi.nlm.nih.gov/sra?term=SRX474133	GSE55197	The P. aeruginosa PA14 transcriptome recorded under 14 different experimental conditions	PA14
SRX474134	SRX474134.SRX474134.salmon	SRP038697	6.40516	6.37046	238	87	TRUE	3.78656	58.6975	PA14	3440	BioProject: https://www.ncbi.nlm.nih.gov/bioproject/PRJNA238880 SRA: https://www.ncbi.nlm.nih.gov/sra?term=SRP038697	PA14	NA	M9 Medium	environmental condition: exponential growth	SRA: https://www.ncbi.nlm.nih.gov/sra?term=SRX474134	GSE55197	The P. aeruginosa PA14 transcriptome recorded under 14 different experimental conditions	PA14
SRX474135	SRX474135.SRX474135.salmon	SRP038697	6.43403	6.25269	287	152	TRUE	2.81007	62.719	PA14	3441	BioProject: https://www.ncbi.nlm.nih.gov/bioproject/PRJNA238880 SRA: https://www.ncbi.nlm.nih.gov/sra?term=SRP038697	PA14	NA	M9 Medium	environmental condition: exponential growth	SRA: https://www.ncbi.nlm.nih.gov/sra?term=SRX474135	GSE55197	The P. aeruginosa PA14 transcriptome recorded under 14 different experimental conditions	PA14
SRX474136	SRX474136.SRX474136.salmon	SRP038697	5.94191	6.3132	1142	1100	FALSE	NA	NA	PA14	3442	BioProject: https://www.ncbi.nlm.nih.gov/bioproject/PRJNA238880 SRA: https://www.ncbi.nlm.nih.gov/sra?term=SRP038697	PA14	NA	M9 Medium	environmental condition: ex vivo tumor	SRA: https://www.ncbi.nlm.nih.gov/sra?term=SRX474136	GSE55197	The P. aeruginosa PA14 transcriptome recorded under 14 different experimental conditions	PA14
SRX474137	SRX474137.SRX474137.salmon	SRP038697	5.59372	6.38354	1771	1775	FALSE	NA	NA	PA14	3443	BioProject: https://www.ncbi.nlm.nih.gov/bioproject/PRJNA238880 SRA: https://www.ncbi.nlm.nih.gov/sra?term=SRP038697	PA14	NA	M9 Medium	environmental condition: ex vivo tumor	SRA: https://www.ncbi.nlm.nih.gov/sra?term=SRX474137	GSE55197	The P. aeruginosa PA14 transcriptome recorded under 14 different experimental conditions	PA14
SRX474138	SRX474138.SRX474138.salmon	SRP038697	5.65037	5.60552	559	439	TRUE	9.65438	96.1907	PA14	3444	BioProject: https://www.ncbi.nlm.nih.gov/bioproject/PRJNA238880 SRA: https://www.ncbi.nlm.nih.gov/sra?term=SRP038697	PA14	NA	M9 Medium	environmental condition: heat shock (42¬∞)	SRA: https://www.ncbi.nlm.nih.gov/sra?term=SRX474138	GSE55197	The P. aeruginosa PA14 transcriptome recorded under 14 different experimental conditions	PA14
SRX474139	SRX474139.SRX474139.salmon	SRP038697	5.65907	5.68393	359	209	TRUE	6.20126	93.8267	PA14	3445	BioProject: https://www.ncbi.nlm.nih.gov/bioproject/PRJNA238880 SRA: https://www.ncbi.nlm.nih.gov/sra?term=SRP038697	PA14	NA	M9 Medium	environmental condition: heat shock (42¬∞)	SRA: https://www.ncbi.nlm.nih.gov/sra?term=SRX474139	GSE55197	The P. aeruginosa PA14 transcriptome recorded under 14 different experimental conditions	PA14
SRX474140	SRX474140.SRX474140.salmon	SRP038697	5.80608	5.26085	313	157	FALSE	NA	NA	PA14	3446	BioProject: https://www.ncbi.nlm.nih.gov/bioproject/PRJNA238880 SRA: https://www.ncbi.nlm.nih.gov/sra?term=SRP038697	PA14	NA	M9 Medium	environmental condition: heat shock (50¬∞)	SRA: https://www.ncbi.nlm.nih.gov/sra?term=SRX474140	GSE55197	The P. aeruginosa PA14 transcriptome recorded under 14 different experimental conditions	PA14
SRX474141	SRX474141.SRX474141.salmon	SRP038697	5.60267	5.78322	410	265	TRUE	10.7508	84.7046	PA14	3447	BioProject: https://www.ncbi.nlm.nih.gov/bioproject/PRJNA238880 SRA: https://www.ncbi.nlm.nih.gov/sra?term=SRP038697	PA14	NA	M9 Medium	environmental condition: heat shock (50¬∞)	SRA: https://www.ncbi.nlm.nih.gov/sra?term=SRX474141	GSE55197	The P. aeruginosa PA14 transcriptome recorded under 14 different experimental conditions	PA14
SRX474142	SRX474142.SRX474142.salmon	SRP038697	5.64307	5.41136	273	108	FALSE	NA	NA	PA14	3448	BioProject: https://www.ncbi.nlm.nih.gov/bioproject/PRJNA238880 SRA: https://www.ncbi.nlm.nih.gov/sra?term=SRP038697	PA14	NA	M9 Medium	environmental condition: heat shock (50¬∞)	SRA: https://www.ncbi.nlm.nih.gov/sra?term=SRX474142	GSE55197	The P. aeruginosa PA14 transcriptome recorded under 14 different experimental conditions	PA14
SRX474143	SRX474143.SRX474143.salmon	SRP038697	5.62298	5.18479	201	51	FALSE	NA	NA	PA14	3449	BioProject: https://www.ncbi.nlm.nih.gov/bioproject/PRJNA238880 SRA: https://www.ncbi.nlm.nih.gov/sra?term=SRP038697	PA14	NA	M9 Medium	environmental condition: heat shock (50¬∞)	SRA: https://www.ncbi.nlm.nih.gov/sra?term=SRX474143	GSE55197	The P. aeruginosa PA14 transcriptome recorded under 14 different experimental conditions	PA14
SRX474144	SRX474144.SRX474144.salmon	SRP038697	6.10972	5.93553	242	94	TRUE	3.34887	74.5179	PA14	3450	BioProject: https://www.ncbi.nlm.nih.gov/bioproject/PRJNA238880 SRA: https://www.ncbi.nlm.nih.gov/sra?term=SRP038697	PA14	NA	M9 Medium	environmental condition: iron starvation	SRA: https://www.ncbi.nlm.nih.gov/sra?term=SRX474144	GSE55197	The P. aeruginosa PA14 transcriptome recorded under 14 different experimental conditions	PA14
SRX474145	SRX474145.SRX474145.salmon	SRP038697	5.98489	5.69914	317	172	TRUE	3.69054	93.3081	PA14	3451	BioProject: https://www.ncbi.nlm.nih.gov/bioproject/PRJNA238880 SRA: https://www.ncbi.nlm.nih.gov/sra?term=SRP038697	PA14	NA	M9 Medium	environmental condition: iron starvation	SRA: https://www.ncbi.nlm.nih.gov/sra?term=SRX474145	GSE55197	The P. aeruginosa PA14 transcriptome recorded under 14 different experimental conditions	PA14
SRX474146	SRX474146.SRX474146.salmon	SRP038697	6.08242	6.06039	253	108	TRUE	3.19644	78.1094	PA14	3452	BioProject: https://www.ncbi.nlm.nih.gov/bioproject/PRJNA238880 SRA: https://www.ncbi.nlm.nih.gov/sra?term=SRP038697	PA14	NA	M9 Medium	environmental condition: iron starvation	SRA: https://www.ncbi.nlm.nih.gov/sra?term=SRX474146	GSE55197	The P. aeruginosa PA14 transcriptome recorded under 14 different experimental conditions	PA14
SRX474147	SRX474147.SRX474147.salmon	SRP038697	5.95239	5.69599	261	125	TRUE	3.42307	78.0474	PA14	3453	BioProject: https://www.ncbi.nlm.nih.gov/bioproject/PRJNA238880 SRA: https://www.ncbi.nlm.nih.gov/sra?term=SRP038697	PA14	NA	M9 Medium	environmental condition: iron starvation	SRA: https://www.ncbi.nlm.nih.gov/sra?term=SRX474147	GSE55197	The P. aeruginosa PA14 transcriptome recorded under 14 different experimental conditions	PA14
SRX474148	SRX474148.SRX474148.salmon	SRP038697	5.8888	5.92781	325	183	TRUE	5.01584	74.0193	PA14	3454	BioProject: https://www.ncbi.nlm.nih.gov/bioproject/PRJNA238880 SRA: https://www.ncbi.nlm.nih.gov/sra?term=SRP038697	PA14	NA	M9 Medium	environmental condition: iron starvation	SRA: https://www.ncbi.nlm.nih.gov/sra?term=SRX474148	GSE55197	The P. aeruginosa PA14 transcriptome recorded under 14 different experimental conditions	PA14
SRX474149	SRX474149.SRX474149.salmon	SRP038697	5.83446	5.62655	351	216	TRUE	5.26644	73.9628	PA14	3455	BioProject: https://www.ncbi.nlm.nih.gov/bioproject/PRJNA238880 SRA: https://www.ncbi.nlm.nih.gov/sra?term=SRP038697	PA14	NA	M9 Medium	environmental condition: iron starvation	SRA: https://www.ncbi.nlm.nih.gov/sra?term=SRX474149	GSE55197	The P. aeruginosa PA14 transcriptome recorded under 14 different experimental conditions	PA14
SRX474150	SRX474150.SRX474150.salmon	SRP038697	6.04303	5.86761	287	150	TRUE	4.06561	72.1206	PA14	3456	BioProject: https://www.ncbi.nlm.nih.gov/bioproject/PRJNA238880 SRA: https://www.ncbi.nlm.nih.gov/sra?term=SRP038697	PA14	NA	M9 Medium	environmental condition: iron starvation	SRA: https://www.ncbi.nlm.nih.gov/sra?term=SRX474150	GSE55197	The P. aeruginosa PA14 transcriptome recorded under 14 different experimental conditions	PA14
SRX474151	SRX474151.SRX474151.salmon	SRP038697	5.69852	5.5865	403	257	TRUE	5.88307	73.0301	PA14	3457	BioProject: https://www.ncbi.nlm.nih.gov/bioproject/PRJNA238880 SRA: https://www.ncbi.nlm.nih.gov/sra?term=SRP038697	PA14	NA	M9 Medium	environmental condition: iron starvation	SRA: https://www.ncbi.nlm.nih.gov/sra?term=SRX474151	GSE55197	The P. aeruginosa PA14 transcriptome recorded under 14 different experimental conditions	PA14
SRX474152	SRX474152.SRX474152.salmon	SRP038697	6.34087	6.119	436	306	TRUE	5.66478	56.2956	PA14	3458	BioProject: https://www.ncbi.nlm.nih.gov/bioproject/PRJNA238880 SRA: https://www.ncbi.nlm.nih.gov/sra?term=SRP038697	PA14	NA	M9 Medium	environmental condition: low osmolarity	SRA: https://www.ncbi.nlm.nih.gov/sra?term=SRX474152	GSE55197	The P. aeruginosa PA14 transcriptome recorded under 14 different experimental conditions	PA14
SRX474153	SRX474153.SRX474153.salmon	SRP038697	6.36232	6.30777	664	556	TRUE	9.81583	54.254	PA14	3459	BioProject: https://www.ncbi.nlm.nih.gov/bioproject/PRJNA238880 SRA: https://www.ncbi.nlm.nih.gov/sra?term=SRP038697	PA14	NA	M9 Medium	environmental condition: low osmolarity	SRA: https://www.ncbi.nlm.nih.gov/sra?term=SRX474153	GSE55197	The P. aeruginosa PA14 transcriptome recorded under 14 different experimental conditions	PA14
SRX474154	SRX474154.SRX474154.salmon	SRP038697	6.09799	6.16066	908	825	TRUE	14.6433	67.9054	PA14	3460	BioProject: https://www.ncbi.nlm.nih.gov/bioproject/PRJNA238880 SRA: https://www.ncbi.nlm.nih.gov/sra?term=SRP038697	PA14	NA	M9 Medium	environmental condition: low osmolarity	SRA: https://www.ncbi.nlm.nih.gov/sra?term=SRX474154	GSE55197	The P. aeruginosa PA14 transcriptome recorded under 14 different experimental conditions	PA14
SRX474155	SRX474155.SRX474155.salmon	SRP038697	6.35686	6.24115	637	504	TRUE	7.48648	60.58	PA14	3461	BioProject: https://www.ncbi.nlm.nih.gov/bioproject/PRJNA238880 SRA: https://www.ncbi.nlm.nih.gov/sra?term=SRP038697	PA14	NA	M9 Medium	environmental condition: low osmolarity	SRA: https://www.ncbi.nlm.nih.gov/sra?term=SRX474155	GSE55197	The P. aeruginosa PA14 transcriptome recorded under 14 different experimental conditions	PA14
SRX474156	SRX474156.SRX474156.salmon	SRP038697	5.7514	5.94585	302	171	TRUE	4.48446	78.9131	PA14	3462	BioProject: https://www.ncbi.nlm.nih.gov/bioproject/PRJNA238880 SRA: https://www.ncbi.nlm.nih.gov/sra?term=SRP038697	PA14	NA	M9 Medium	environmental condition: stationary phase	SRA: https://www.ncbi.nlm.nih.gov/sra?term=SRX474156	GSE55197	The P. aeruginosa PA14 transcriptome recorded under 14 different experimental conditions	PA14
SRX474157	SRX474157.SRX474157.salmon	SRP038697	5.7973	5.8545	265	120	TRUE	5.79222	76.7019	PA14	3463	BioProject: https://www.ncbi.nlm.nih.gov/bioproject/PRJNA238880 SRA: https://www.ncbi.nlm.nih.gov/sra?term=SRP038697	PA14	NA	M9 Medium	environmental condition: stationary phase	SRA: https://www.ncbi.nlm.nih.gov/sra?term=SRX474157	GSE55197	The P. aeruginosa PA14 transcriptome recorded under 14 different experimental conditions	PA14
SRX474158	SRX474158.SRX474158.salmon	SRP038697	6.07507	5.80814	479	344	TRUE	7.18736	58.6068	PA14	3464	BioProject: https://www.ncbi.nlm.nih.gov/bioproject/PRJNA238880 SRA: https://www.ncbi.nlm.nih.gov/sra?term=SRP038697	PA14	NA	M9 Medium	environmental condition: transitional growth	SRA: https://www.ncbi.nlm.nih.gov/sra?term=SRX474158	GSE55197	The P. aeruginosa PA14 transcriptome recorded under 14 different experimental conditions	PA14
SRX474159	SRX474159.SRX474159.salmon	SRP038697	6.43206	6.44539	256	117	TRUE	2.67082	57.4745	PA14	3465	BioProject: https://www.ncbi.nlm.nih.gov/bioproject/PRJNA238880 SRA: https://www.ncbi.nlm.nih.gov/sra?term=SRP038697	PA14	NA	M9 Medium	environmental condition: transitional growth	SRA: https://www.ncbi.nlm.nih.gov/sra?term=SRX474159	GSE55197	The P. aeruginosa PA14 transcriptome recorded under 14 different experimental conditions	PA14
SRX474160	SRX474160.SRX474160.salmon	SRP038697	6.38294	6.36367	220	68	TRUE	1.66363	54.7529	PA14	3466	BioProject: https://www.ncbi.nlm.nih.gov/bioproject/PRJNA238880 SRA: https://www.ncbi.nlm.nih.gov/sra?term=SRP038697	PA14	NA	M9 Medium	environmental condition: transitional growth	SRA: https://www.ncbi.nlm.nih.gov/sra?term=SRX474160	GSE55197	The P. aeruginosa PA14 transcriptome recorded under 14 different experimental conditions	PA14
SRX474161	SRX474161.SRX474161.salmon	SRP038697	6.10493	6.179	1242	1175	FALSE	NA	NA	PA14	3467	BioProject: https://www.ncbi.nlm.nih.gov/bioproject/PRJNA238880 SRA: https://www.ncbi.nlm.nih.gov/sra?term=SRP038697	PA14	NA	M9 Medium	environmental condition: transitional growth	SRA: https://www.ncbi.nlm.nih.gov/sra?term=SRX474161	GSE55197	The P. aeruginosa PA14 transcriptome recorded under 14 different experimental conditions	PA14
SRX474162	SRX474162.SRX474162.salmon	SRP038697	6.328	6.25858	316	172	TRUE	4.46884	72.0743	PA14	3468	BioProject: https://www.ncbi.nlm.nih.gov/bioproject/PRJNA238880 SRA: https://www.ncbi.nlm.nih.gov/sra?term=SRP038697	PA14	NA	M9 Medium	environmental condition: transitional growth	SRA: https://www.ncbi.nlm.nih.gov/sra?term=SRX474162	GSE55197	The P. aeruginosa PA14 transcriptome recorded under 14 different experimental conditions	PA14
SRX474163	SRX474163.SRX474163.salmon	SRP038697	6.12842	5.98114	541	430	TRUE	7.67998	69.827	PA14	3469	BioProject: https://www.ncbi.nlm.nih.gov/bioproject/PRJNA238880 SRA: https://www.ncbi.nlm.nih.gov/sra?term=SRP038697	PA14	NA	M9 Medium	environmental condition: transitional growth	SRA: https://www.ncbi.nlm.nih.gov/sra?term=SRX474163	GSE55197	The P. aeruginosa PA14 transcriptome recorded under 14 different experimental conditions	PA14
SRX474164	SRX474164.SRX474164.salmon	SRP038697	6.27159	6.29333	567	465	TRUE	8.84754	72.5983	PA14	3470	BioProject: https://www.ncbi.nlm.nih.gov/bioproject/PRJNA238880 SRA: https://www.ncbi.nlm.nih.gov/sra?term=SRP038697	PA14	NA	M9 Medium	environmental condition: transitional growth	SRA: https://www.ncbi.nlm.nih.gov/sra?term=SRX474164	GSE55197	The P. aeruginosa PA14 transcriptome recorded under 14 different experimental conditions	PA14
SRX475880	SRX475880.SRX475880.salmon	SRP038922	5.87779	5.70462	252	92	TRUE	2.56232	67.8205	PA14	3376	BioProject: https://www.ncbi.nlm.nih.gov/bioproject/PRJNA239334 SRA: https://www.ncbi.nlm.nih.gov/sra?term=SRP038922	PA14	LadS transposon mutant	LB	NA	SRA: https://www.ncbi.nlm.nih.gov/sra?term=SRX475880	GSE55328	RNA-seq study of major P.aeruginosa PA14 transcription factors	PA14
SRX475881	SRX475881.SRX475881.salmon	SRP038922	5.94076	5.7132	393	259	TRUE	4.53738	69.3486	PA14	3377	BioProject: https://www.ncbi.nlm.nih.gov/bioproject/PRJNA239334 SRA: https://www.ncbi.nlm.nih.gov/sra?term=SRP038922	PA14	LadS transposon mutant	LB	NA	SRA: https://www.ncbi.nlm.nih.gov/sra?term=SRX475881	GSE55328	RNA-seq study of major P.aeruginosa PA14 transcription factors	PA14
SRX475882	SRX475882.SRX475882.salmon	SRP038922	6.03504	5.95441	339	213	TRUE	5.04268	63.9138	PA14	3375	BioProject: https://www.ncbi.nlm.nih.gov/bioproject/PRJNA239334 SRA: https://www.ncbi.nlm.nih.gov/sra?term=SRP038922	PA14	RhlR transposon mutant	LB	NA	SRA: https://www.ncbi.nlm.nih.gov/sra?term=SRX475882	GSE55328	RNA-seq study of major P.aeruginosa PA14 transcription factors	PA14
SRX475883	SRX475883.SRX475883.salmon	SRP038922	6.17035	5.82078	189	43	TRUE	0.753646	54.1382	PA14	3378	BioProject: https://www.ncbi.nlm.nih.gov/bioproject/PRJNA239334 SRA: https://www.ncbi.nlm.nih.gov/sra?term=SRP038922	PA14	RhlR transposon mutant	LB	NA	SRA: https://www.ncbi.nlm.nih.gov/sra?term=SRX475883	GSE55328	RNA-seq study of major P.aeruginosa PA14 transcription factors	PA14
SRX475884	SRX475884.SRX475884.salmon	SRP038922	6.19581	5.92806	226	62	TRUE	0.973702	64.273	PA14	3379	BioProject: https://www.ncbi.nlm.nih.gov/bioproject/PRJNA239334 SRA: https://www.ncbi.nlm.nih.gov/sra?term=SRP038922	PA14	GacA transposon mutant	LB	NA	SRA: https://www.ncbi.nlm.nih.gov/sra?term=SRX475884	GSE55328	RNA-seq study of major P.aeruginosa PA14 transcription factors	PA14
SRX475885	SRX475885.SRX475885.salmon	SRP038922	6.18446	5.9948	473	338	TRUE	6.42496	71.2376	PA14	3380	BioProject: https://www.ncbi.nlm.nih.gov/bioproject/PRJNA239334 SRA: https://www.ncbi.nlm.nih.gov/sra?term=SRP038922	PA14	GacA transposon mutant	LB	NA	SRA: https://www.ncbi.nlm.nih.gov/sra?term=SRX475885	GSE55328	RNA-seq study of major P.aeruginosa PA14 transcription factors	PA14
SRX475886	SRX475886.SRX475886.salmon	SRP038922	6.08423	6.06133	313	164	TRUE	3.98166	70.109	PA14	3381	BioProject: https://www.ncbi.nlm.nih.gov/bioproject/PRJNA239334 SRA: https://www.ncbi.nlm.nih.gov/sra?term=SRP038922	PA14	Anr transposon mutant	LB	NA	SRA: https://www.ncbi.nlm.nih.gov/sra?term=SRX475886	GSE55328	RNA-seq study of major P.aeruginosa PA14 transcription factors	PA14
SRX475887	SRX475887.SRX475887.salmon	SRP038922	5.98045	5.68707	226	71	TRUE	1.40833	80.0792	PA14	3382	BioProject: https://www.ncbi.nlm.nih.gov/bioproject/PRJNA239334 SRA: https://www.ncbi.nlm.nih.gov/sra?term=SRP038922	PA14	Anr transposon mutant	LB	NA	SRA: https://www.ncbi.nlm.nih.gov/sra?term=SRX475887	GSE55328	RNA-seq study of major P.aeruginosa PA14 transcription factors	PA14
SRX475888	SRX475888.SRX475888.salmon	SRP038922	6.02505	5.85697	230	68	TRUE	2.33829	72.9072	PA14	3383	BioProject: https://www.ncbi.nlm.nih.gov/bioproject/PRJNA239334 SRA: https://www.ncbi.nlm.nih.gov/sra?term=SRP038922	PA14	LasR deletion mutant	LB	NA	SRA: https://www.ncbi.nlm.nih.gov/sra?term=SRX475888	GSE55328	RNA-seq study of major P.aeruginosa PA14 transcription factors	PA14
SRX475889	SRX475889.SRX475889.salmon	SRP038922	6.21858	6.06284	274	126	TRUE	2.44035	57.8813	PA14	3384	BioProject: https://www.ncbi.nlm.nih.gov/bioproject/PRJNA239334 SRA: https://www.ncbi.nlm.nih.gov/sra?term=SRP038922	PA14	LasR deletion mutant	LB	NA	SRA: https://www.ncbi.nlm.nih.gov/sra?term=SRX475889	GSE55328	RNA-seq study of major P.aeruginosa PA14 transcription factors	PA14
SRX475890	SRX475890.SRX475890.salmon	SRP038922	5.71364	5.63084	366	222	TRUE	6.09946	71.4618	PA14	3385	BioProject: https://www.ncbi.nlm.nih.gov/bioproject/PRJNA239334 SRA: https://www.ncbi.nlm.nih.gov/sra?term=SRP038922	PA14	FleQ transposon mutant	LB	NA	SRA: https://www.ncbi.nlm.nih.gov/sra?term=SRX475890	GSE55328	RNA-seq study of major P.aeruginosa PA14 transcription factors	PA14
SRX475891	SRX475891.SRX475891.salmon	SRP038922	6.00083	5.99155	237	78	TRUE	2.69985	73.5132	PA14	3386	BioProject: https://www.ncbi.nlm.nih.gov/bioproject/PRJNA239334 SRA: https://www.ncbi.nlm.nih.gov/sra?term=SRP038922	PA14	FleQ transposon mutant	LB	NA	SRA: https://www.ncbi.nlm.nih.gov/sra?term=SRX475891	GSE55328	RNA-seq study of major P.aeruginosa PA14 transcription factors	PA14
SRX475892	SRX475892.SRX475892.salmon	SRP038922	5.74947	5.52787	220	55	TRUE	1.48897	72.7069	PA14	3387	BioProject: https://www.ncbi.nlm.nih.gov/bioproject/PRJNA239334 SRA: https://www.ncbi.nlm.nih.gov/sra?term=SRP038922	PA14	Cbrb transposon mutant	LB	NA	SRA: https://www.ncbi.nlm.nih.gov/sra?term=SRX475892	GSE55328	RNA-seq study of major P.aeruginosa PA14 transcription factors	PA14
SRX475893	SRX475893.SRX475893.salmon	SRP038922	5.94635	5.72132	165	41	TRUE	1.20813	76.6605	PA14	3388	BioProject: https://www.ncbi.nlm.nih.gov/bioproject/PRJNA239334 SRA: https://www.ncbi.nlm.nih.gov/sra?term=SRP038922	PA14	Cbrb transposon mutant	LB	NA	SRA: https://www.ncbi.nlm.nih.gov/sra?term=SRX475893	GSE55328	RNA-seq study of major P.aeruginosa PA14 transcription factors	PA14
SRX4774141	SRX4774141.SRX4774141.salmon	SRP162817	5.88907	5.52573	8	415	FALSE	NA	NA	PAO1	3145	BioProject: https://www.ncbi.nlm.nih.gov/bioproject/PRJNA493733 SRA: https://www.ncbi.nlm.nih.gov/sra?term=SRP162817	PAO1	NA	LB	cell type: Persister cells	SRA: https://www.ncbi.nlm.nih.gov/sra?term=SRX4774141	GSE120602	Transcriptome Sequence of Antibiotic-Treated Pseudomonas aeruginosa	PAO1
SRX4774142	SRX4774142.SRX4774142.salmon	SRP162817	5.71365	5.39525	5	407	FALSE	NA	NA	PAO1	3146	BioProject: https://www.ncbi.nlm.nih.gov/bioproject/PRJNA493733 SRA: https://www.ncbi.nlm.nih.gov/sra?term=SRP162817	PAO1	NA	LB	cell type: Persister cells	SRA: https://www.ncbi.nlm.nih.gov/sra?term=SRX4774142	GSE120602	Transcriptome Sequence of Antibiotic-Treated Pseudomonas aeruginosa	PAO1
SRX4774143	SRX4774143.SRX4774143.salmon	SRP162817	5.55408	5.45438	3	405	FALSE	NA	NA	PAO1	3147	BioProject: https://www.ncbi.nlm.nih.gov/bioproject/PRJNA493733 SRA: https://www.ncbi.nlm.nih.gov/sra?term=SRP162817	PAO1	NA	LB	cell type: Stationary cells	SRA: https://www.ncbi.nlm.nih.gov/sra?term=SRX4774143	GSE120602	Transcriptome Sequence of Antibiotic-Treated Pseudomonas aeruginosa	PAO1
SRX4774144	SRX4774144.SRX4774144.salmon	SRP162817	4.70419	4.76579	5	407	FALSE	NA	NA	PAO1	3148	BioProject: https://www.ncbi.nlm.nih.gov/bioproject/PRJNA493733 SRA: https://www.ncbi.nlm.nih.gov/sra?term=SRP162817	PAO1	NA	LB	cell type: Stationary cells	SRA: https://www.ncbi.nlm.nih.gov/sra?term=SRX4774144	GSE120602	Transcriptome Sequence of Antibiotic-Treated Pseudomonas aeruginosa	PAO1
SRX4774145	SRX4774145.SRX4774145.salmon	SRP162817	6.27633	6.12839	6	405	TRUE	54.4455	0.165255	PAO1	3149	BioProject: https://www.ncbi.nlm.nih.gov/bioproject/PRJNA493733 SRA: https://www.ncbi.nlm.nih.gov/sra?term=SRP162817	PAO1	NA	LB	cell type: Planktonic cells	SRA: https://www.ncbi.nlm.nih.gov/sra?term=SRX4774145	GSE120602	Transcriptome Sequence of Antibiotic-Treated Pseudomonas aeruginosa	PAO1
SRX4774146	SRX4774146.SRX4774146.salmon	SRP162817	6.39576	6.25663	6	406	TRUE	48.8413	0.172333	PAO1	3150	BioProject: https://www.ncbi.nlm.nih.gov/bioproject/PRJNA493733 SRA: https://www.ncbi.nlm.nih.gov/sra?term=SRP162817	PAO1	NA	LB	cell type: Planktonic cells	SRA: https://www.ncbi.nlm.nih.gov/sra?term=SRX4774146	GSE120602	Transcriptome Sequence of Antibiotic-Treated Pseudomonas aeruginosa	PAO1
SRX4774147	SRX4774147.SRX4774147.salmon	SRP162817	6.19228	5.94554	3	402	TRUE	76.647	0.137809	PAO1	3151	BioProject: https://www.ncbi.nlm.nih.gov/bioproject/PRJNA493733 SRA: https://www.ncbi.nlm.nih.gov/sra?term=SRP162817	PAO1	NA	LB	cell type: Biofilms	SRA: https://www.ncbi.nlm.nih.gov/sra?term=SRX4774147	GSE120602	Transcriptome Sequence of Antibiotic-Treated Pseudomonas aeruginosa	PAO1
SRX4774148	SRX4774148.SRX4774148.salmon	SRP162817	6.02254	5.80508	3	404	TRUE	103.249	0.144519	PAO1	3152	BioProject: https://www.ncbi.nlm.nih.gov/bioproject/PRJNA493733 SRA: https://www.ncbi.nlm.nih.gov/sra?term=SRP162817	PAO1	NA	LB	cell type: Biofilms	SRA: https://www.ncbi.nlm.nih.gov/sra?term=SRX4774148	GSE120602	Transcriptome Sequence of Antibiotic-Treated Pseudomonas aeruginosa	PAO1
SRX4777717	SRX4777717.SRX4777717.salmon	SRP162907	6.34073	6.13177	248	434	TRUE	5.83148	0.164792	No annotation	NA	NA	NA	NA	NA	NA	NA	NA	NA	No annotation
SRX4777718	SRX4777718.SRX4777718.salmon	SRP162907	5.97586	5.57123	250	436	TRUE	5.48085	0.166222	No annotation	NA	NA	NA	NA	NA	NA	NA	NA	NA	No annotation
SRX4777719	SRX4777719.SRX4777719.salmon	SRP162907	6.37998	6.2185	252	439	TRUE	6.2061	0.163267	No annotation	NA	NA	NA	NA	NA	NA	NA	NA	NA	No annotation
SRX4777720	SRX4777720.SRX4777720.salmon	SRP162907	6.20123	6.04647	247	435	TRUE	5.96144	0.192171	No annotation	NA	NA	NA	NA	NA	NA	NA	NA	NA	No annotation
SRX4777721	SRX4777721.SRX4777721.salmon	SRP162907	6.05158	5.77686	252	438	TRUE	6.66275	0.205101	No annotation	NA	NA	NA	NA	NA	NA	NA	NA	NA	No annotation
SRX4777722	SRX4777722.SRX4777722.salmon	SRP162907	6.06962	5.81194	251	437	TRUE	6.47639	0.222174	No annotation	NA	NA	NA	NA	NA	NA	NA	NA	NA	No annotation
SRX4804439	SRX4804439.SRX4804439.salmon	SRP163899	5.23502	5.16529	22	392	FALSE	NA	NA	PAO1	3081	BioProject: https://www.ncbi.nlm.nih.gov/bioproject/PRJNA494880 SRA: https://www.ncbi.nlm.nih.gov/sra?term=SRP163899	PAO1	WT	NA	NA	SRA: https://www.ncbi.nlm.nih.gov/sra?term=SRX4804439	GSE120902	Transcriptome analysis of hospital-acquired and community-acquired Pseudomonas aeruginosa, PAO1 and B136-33, respectively	PAO1
SRX4804440	SRX4804440.SRX4804440.salmon	SRP163899	5.41431	4.87714	122	313	FALSE	NA	NA	No annotation	3082	BioProject: https://www.ncbi.nlm.nih.gov/bioproject/PRJNA494880 SRA: https://www.ncbi.nlm.nih.gov/sra?term=SRP163899	PAO1	WT	NA	NA	SRA: https://www.ncbi.nlm.nih.gov/sra?term=SRX4804440	GSE120902	Transcriptome analysis of hospital-acquired and community-acquired Pseudomonas aeruginosa, PAO1 and B136-33, respectively	PAO1
SRX480719	SRX480719.SRX480719.salmon	SRP039358	6.40426	6.16604	18	423	TRUE	67.6435	2.33469	PAO1	3735	BioProject: https://www.ncbi.nlm.nih.gov/bioproject/PRJNA239877 SRA: https://www.ncbi.nlm.nih.gov/sra?term=SRP039358	PAO1	NA	LB	NA	SRA: https://www.ncbi.nlm.nih.gov/sra?term=SRX480719	GSE55528	Steady-state hydrogen peroxide induces glycolysis via metabolic reroute in P. aeruginosa and S. aureus	PAO1
SRX480720	SRX480720.SRX480720.salmon	SRP039358	6.25027	5.99588	102	511	TRUE	50.9535	3.72761	PAO1	3736	BioProject: https://www.ncbi.nlm.nih.gov/bioproject/PRJNA239877 SRA: https://www.ncbi.nlm.nih.gov/sra?term=SRP039358	PAO1	NA	LB	NA	SRA: https://www.ncbi.nlm.nih.gov/sra?term=SRX480720	GSE55528	Steady-state hydrogen peroxide induces glycolysis via metabolic reroute in P. aeruginosa and S. aureus	PAO1
SRX480721	SRX480721.SRX480721.salmon	SRP039358	5.45652	5.11916	375	786	FALSE	NA	NA	PAO1	3737	BioProject: https://www.ncbi.nlm.nih.gov/bioproject/PRJNA239877 SRA: https://www.ncbi.nlm.nih.gov/sra?term=SRP039358	PAO1	NA	LB	NA	SRA: https://www.ncbi.nlm.nih.gov/sra?term=SRX480721	GSE55528	Steady-state hydrogen peroxide induces glycolysis via metabolic reroute in P. aeruginosa and S. aureus	PAO1
SRX480722	SRX480722.SRX480722.salmon	SRP039358	5.4887	5.2484	261	675	FALSE	NA	NA	PAO1	3738	BioProject: https://www.ncbi.nlm.nih.gov/bioproject/PRJNA239877 SRA: https://www.ncbi.nlm.nih.gov/sra?term=SRP039358	PAO1	NA	LB	NA	SRA: https://www.ncbi.nlm.nih.gov/sra?term=SRX480722	GSE55528	Steady-state hydrogen peroxide induces glycolysis via metabolic reroute in P. aeruginosa and S. aureus	PAO1
SRX4884852	SRX4884852.SRX4884852.salmon	SRP165737	5.93622	6.17751	704	1121	TRUE	97.6778	7.48052	PAO1	2587	BioProject: https://www.ncbi.nlm.nih.gov/bioproject/PRJNA496467 SRA: https://www.ncbi.nlm.nih.gov/sra?term=SRP165737	NA	NA	NA	NA	SRA: https://www.ncbi.nlm.nih.gov/sra?term=SRX4884852	GSE121243	RNA-seq for MvfR, RhlR and QscR	PAO1
SRX4884853	SRX4884853.SRX4884853.salmon	SRP165737	5.84609	5.91602	992	1404	TRUE	108.392	11.7572	PAO1	2588	BioProject: https://www.ncbi.nlm.nih.gov/bioproject/PRJNA496467 SRA: https://www.ncbi.nlm.nih.gov/sra?term=SRP165737	NA	NA	NA	NA	SRA: https://www.ncbi.nlm.nih.gov/sra?term=SRX4884853	GSE121243	RNA-seq for MvfR, RhlR and QscR	PAO1
SRX4884854	SRX4884854.SRX4884854.salmon	SRP165737	5.93987	6.05505	955	1366	TRUE	103.086	10.633	PAO1	2589	BioProject: https://www.ncbi.nlm.nih.gov/bioproject/PRJNA496467 SRA: https://www.ncbi.nlm.nih.gov/sra?term=SRP165737	NA	NA	NA	NA	SRA: https://www.ncbi.nlm.nih.gov/sra?term=SRX4884854	GSE121243	RNA-seq for MvfR, RhlR and QscR	PAO1
SRX4884855	SRX4884855.SRX4884855.salmon	SRP165737	5.984	6.00677	846	1269	TRUE	99.0812	9.76886	PAO1	2590	BioProject: https://www.ncbi.nlm.nih.gov/bioproject/PRJNA496467 SRA: https://www.ncbi.nlm.nih.gov/sra?term=SRP165737	NA	NA	NA	NA	SRA: https://www.ncbi.nlm.nih.gov/sra?term=SRX4884855	GSE121243	RNA-seq for MvfR, RhlR and QscR	PAO1
SRX4884856	SRX4884856.SRX4884856.salmon	SRP165737	5.84345	6.16591	1077	1485	FALSE	NA	NA	PAO1	2591	BioProject: https://www.ncbi.nlm.nih.gov/bioproject/PRJNA496467 SRA: https://www.ncbi.nlm.nih.gov/sra?term=SRP165737	NA	NA	NA	NA	SRA: https://www.ncbi.nlm.nih.gov/sra?term=SRX4884856	GSE121243	RNA-seq for MvfR, RhlR and QscR	PAO1
SRX4884857	SRX4884857.SRX4884857.salmon	SRP165737	5.80978	6.01071	1003	1416	TRUE	120.455	10.7544	PAO1	2592	BioProject: https://www.ncbi.nlm.nih.gov/bioproject/PRJNA496467 SRA: https://www.ncbi.nlm.nih.gov/sra?term=SRP165737	NA	NA	NA	NA	SRA: https://www.ncbi.nlm.nih.gov/sra?term=SRX4884857	GSE121243	RNA-seq for MvfR, RhlR and QscR	PAO1
SRX4884858	SRX4884858.SRX4884858.salmon	SRP165737	6.21566	6.35207	174	585	TRUE	79.4828	2.78085	PAO1	2593	BioProject: https://www.ncbi.nlm.nih.gov/bioproject/PRJNA496467 SRA: https://www.ncbi.nlm.nih.gov/sra?term=SRP165737	NA	NA	NA	NA	SRA: https://www.ncbi.nlm.nih.gov/sra?term=SRX4884858	GSE121243	RNA-seq for MvfR, RhlR and QscR	PAO1
SRX4884859	SRX4884859.SRX4884859.salmon	SRP165737	6.16862	6.21362	281	698	TRUE	77.0799	3.62589	PAO1	2594	BioProject: https://www.ncbi.nlm.nih.gov/bioproject/PRJNA496467 SRA: https://www.ncbi.nlm.nih.gov/sra?term=SRP165737	NA	NA	NA	NA	SRA: https://www.ncbi.nlm.nih.gov/sra?term=SRX4884859	GSE121243	RNA-seq for MvfR, RhlR and QscR	PAO1
SRX4884860	SRX4884860.SRX4884860.salmon	SRP165737	6.10836	6.18557	499	909	TRUE	78.4248	5.89799	PAO1	NA	NA	NA	NA	NA	NA	NA	NA	NA	PAO1
SRX4884861	SRX4884861.SRX4884861.salmon	SRP165737	6.05997	6.09805	413	823	TRUE	84.5348	4.42425	PAO1	NA	NA	NA	NA	NA	NA	NA	NA	NA	PAO1
SRX4905916	SRX4905916.SRX4905916.salmon	SRP166133	6.49887	6.758	183	20	FALSE	NA	NA	PA14	2433	BioProject: https://www.ncbi.nlm.nih.gov/bioproject/PRJNA497479 SRA: https://www.ncbi.nlm.nih.gov/sra?term=SRP166133	PA14	NA	Swarming and Swimming Agar Plates	condition: swarming	SRA: https://www.ncbi.nlm.nih.gov/sra?term=SRX4905916	GSE121504	Swarming motility in Pseudomonas aeruginosa	PA14
SRX4905917	SRX4905917.SRX4905917.salmon	SRP166133	6.46492	6.77604	186	34	FALSE	NA	NA	PA14	2434	BioProject: https://www.ncbi.nlm.nih.gov/bioproject/PRJNA497479 SRA: https://www.ncbi.nlm.nih.gov/sra?term=SRP166133	PA14	NA	Swarming and Swimming Agar Plates	condition: swarming	SRA: https://www.ncbi.nlm.nih.gov/sra?term=SRX4905917	GSE121504	Swarming motility in Pseudomonas aeruginosa	PA14
SRX4905918	SRX4905918.SRX4905918.salmon	SRP166133	6.5808	6.658	163	13	TRUE	0.554466	31.1106	PA14	2435	BioProject: https://www.ncbi.nlm.nih.gov/bioproject/PRJNA497479 SRA: https://www.ncbi.nlm.nih.gov/sra?term=SRP166133	PA14	NA	Swarming and Swimming Agar Plates	condition: control	SRA: https://www.ncbi.nlm.nih.gov/sra?term=SRX4905918	GSE121504	Swarming motility in Pseudomonas aeruginosa	PA14
SRX4905919	SRX4905919.SRX4905919.salmon	SRP166133	6.56821	6.59802	170	19	TRUE	0.575614	31.9832	PA14	2436	BioProject: https://www.ncbi.nlm.nih.gov/bioproject/PRJNA497479 SRA: https://www.ncbi.nlm.nih.gov/sra?term=SRP166133	PA14	NA	Swarming and Swimming Agar Plates	condition: control	SRA: https://www.ncbi.nlm.nih.gov/sra?term=SRX4905919	GSE121504	Swarming motility in Pseudomonas aeruginosa	PA14
SRX4905920	SRX4905920.SRX4905920.salmon	SRP166133	6.58811	6.62618	178	32	TRUE	1.05711	32.5472	PA14	2437	BioProject: https://www.ncbi.nlm.nih.gov/bioproject/PRJNA497479 SRA: https://www.ncbi.nlm.nih.gov/sra?term=SRP166133	PA14	NA	Swarming and Swimming Agar Plates	condition: control	SRA: https://www.ncbi.nlm.nih.gov/sra?term=SRX4905920	GSE121504	Swarming motility in Pseudomonas aeruginosa	PA14
SRX4905921	SRX4905921.SRX4905921.salmon	SRP166133	6.42123	6.6672	172	7	TRUE	0.380368	43.1328	PA14	2438	BioProject: https://www.ncbi.nlm.nih.gov/bioproject/PRJNA497479 SRA: https://www.ncbi.nlm.nih.gov/sra?term=SRP166133	PA14	NA	Swarming and Swimming Agar Plates	condition: swarming	SRA: https://www.ncbi.nlm.nih.gov/sra?term=SRX4905921	GSE121504	Swarming motility in Pseudomonas aeruginosa	PA14
SRX4905922	SRX4905922.SRX4905922.salmon	SRP166133	6.40981	6.62348	172	6	TRUE	0.42625	44.0134	PA14	2439	BioProject: https://www.ncbi.nlm.nih.gov/bioproject/PRJNA497479 SRA: https://www.ncbi.nlm.nih.gov/sra?term=SRP166133	PA14	NA	Swarming and Swimming Agar Plates	condition: swarming	SRA: https://www.ncbi.nlm.nih.gov/sra?term=SRX4905922	GSE121504	Swarming motility in Pseudomonas aeruginosa	PA14
SRX4905923	SRX4905923.SRX4905923.salmon	SRP166133	6.42985	6.66432	174	9	TRUE	0.512254	43.9508	PA14	2440	BioProject: https://www.ncbi.nlm.nih.gov/bioproject/PRJNA497479 SRA: https://www.ncbi.nlm.nih.gov/sra?term=SRP166133	PA14	NA	Swarming and Swimming Agar Plates	condition: swarming	SRA: https://www.ncbi.nlm.nih.gov/sra?term=SRX4905923	GSE121504	Swarming motility in Pseudomonas aeruginosa	PA14
SRX4905924	SRX4905924.SRX4905924.salmon	SRP166133	6.50952	6.62226	167	12	TRUE	0.597152	39.8731	PA14	2441	BioProject: https://www.ncbi.nlm.nih.gov/bioproject/PRJNA497479 SRA: https://www.ncbi.nlm.nih.gov/sra?term=SRP166133	PA14	NA	Swarming and Swimming Agar Plates	condition: control	SRA: https://www.ncbi.nlm.nih.gov/sra?term=SRX4905924	GSE121504	Swarming motility in Pseudomonas aeruginosa	PA14
SRX4905925	SRX4905925.SRX4905925.salmon	SRP166133	6.52105	6.61279	176	26	TRUE	0.716945	39.5923	PA14	2442	BioProject: https://www.ncbi.nlm.nih.gov/bioproject/PRJNA497479 SRA: https://www.ncbi.nlm.nih.gov/sra?term=SRP166133	PA14	NA	Swarming and Swimming Agar Plates	condition: control	SRA: https://www.ncbi.nlm.nih.gov/sra?term=SRX4905925	GSE121504	Swarming motility in Pseudomonas aeruginosa	PA14
SRX4905926	SRX4905926.SRX4905926.salmon	SRP166133	6.51926	6.62811	171	12	TRUE	0.600397	40.5506	PA14	2443	BioProject: https://www.ncbi.nlm.nih.gov/bioproject/PRJNA497479 SRA: https://www.ncbi.nlm.nih.gov/sra?term=SRP166133	PA14	NA	Swarming and Swimming Agar Plates	condition: control	SRA: https://www.ncbi.nlm.nih.gov/sra?term=SRX4905926	GSE121504	Swarming motility in Pseudomonas aeruginosa	PA14
SRX4963264	SRX4963264.SRX4963264.salmon	SRP167382	6.16936	6.06171	174	411	TRUE	9.11937	0.971181	No annotation	NA	NA	NA	NA	NA	NA	NA	NA	NA	No annotation
SRX4963265	SRX4963265.SRX4963265.salmon	SRP167382	6.20308	5.91517	145	364	TRUE	8.0271	0.192111	No annotation	NA	NA	NA	NA	NA	NA	NA	NA	NA	No annotation
SRX4963266	SRX4963266.SRX4963266.salmon	SRP167382	5.9368	5.72738	189	425	TRUE	10.2861	1.52999	No annotation	NA	NA	NA	NA	NA	NA	NA	NA	NA	No annotation
SRX4963267	SRX4963267.SRX4963267.salmon	SRP167382	6.10665	5.85094	204	442	TRUE	7.33108	1.51639	No annotation	NA	NA	NA	NA	NA	NA	NA	NA	NA	No annotation
SRX4963268	SRX4963268.SRX4963268.salmon	SRP167382	6.15629	5.84722	154	386	TRUE	7.8627	1.03233	No annotation	NA	NA	NA	NA	NA	NA	NA	NA	NA	No annotation
SRX4963269	SRX4963269.SRX4963269.salmon	SRP167382	6.20597	5.91869	154	380	TRUE	8.39407	0.480555	No annotation	NA	NA	NA	NA	NA	NA	NA	NA	NA	No annotation
SRX4963270	SRX4963270.SRX4963270.salmon	SRP167382	6.07074	5.69351	161	395	TRUE	6.09226	1.74827	No annotation	NA	NA	NA	NA	NA	NA	NA	NA	NA	No annotation
SRX4963271	SRX4963271.SRX4963271.salmon	SRP167382	6.16135	5.86354	175	416	TRUE	8.62884	1.13867	No annotation	NA	NA	NA	NA	NA	NA	NA	NA	NA	No annotation
SRX4963272	SRX4963272.SRX4963272.salmon	SRP167382	6.12108	5.86506	157	391	TRUE	9.58735	0.764894	No annotation	NA	NA	NA	NA	NA	NA	NA	NA	NA	No annotation
SRX4963273	SRX4963273.SRX4963273.salmon	SRP167382	6.17588	5.8225	246	486	TRUE	11.8602	2.70464	No annotation	NA	NA	NA	NA	NA	NA	NA	NA	NA	No annotation
SRX4963274	SRX4963274.SRX4963274.salmon	SRP167382	6.23965	5.93882	197	438	TRUE	9.39668	1.7084	No annotation	NA	NA	NA	NA	NA	NA	NA	NA	NA	No annotation
SRX4963275	SRX4963275.SRX4963275.salmon	SRP167382	5.88703	5.60432	191	428	TRUE	8.47517	2.74719	No annotation	NA	NA	NA	NA	NA	NA	NA	NA	NA	No annotation
SRX4963276	SRX4963276.SRX4963276.salmon	SRP167382	6.25593	5.93012	161	394	TRUE	7.94432	0.965934	No annotation	NA	NA	NA	NA	NA	NA	NA	NA	NA	No annotation
SRX4963277	SRX4963277.SRX4963277.salmon	SRP167382	6.13961	5.92023	206	444	TRUE	8.64264	1.78816	No annotation	NA	NA	NA	NA	NA	NA	NA	NA	NA	No annotation
SRX4963278	SRX4963278.SRX4963278.salmon	SRP167382	6.21361	5.8853	180	408	TRUE	11.418	1.22836	No annotation	NA	NA	NA	NA	NA	NA	NA	NA	NA	No annotation
SRX4963437	SRX4963437.SRX4963437.salmon	SRP167388	6.32615	6.1572	155	13	TRUE	0.442295	57.1499	No annotation	NA	NA	NA	NA	NA	NA	NA	NA	NA	No annotation
SRX4963438	SRX4963438.SRX4963438.salmon	SRP167388	6.32724	6.10404	152	10	TRUE	0.41935	55.2626	No annotation	NA	NA	NA	NA	NA	NA	NA	NA	NA	No annotation
SRX4963439	SRX4963439.SRX4963439.salmon	SRP167388	6.32219	6.16352	145	7	TRUE	0.41438	53.6339	No annotation	NA	NA	NA	NA	NA	NA	NA	NA	NA	No annotation
SRX4963440	SRX4963440.SRX4963440.salmon	SRP167388	6.32452	6.23789	162	21	TRUE	0.588523	55.5492	No annotation	NA	NA	NA	NA	NA	NA	NA	NA	NA	No annotation
SRX4963441	SRX4963441.SRX4963441.salmon	SRP167388	6.34151	6.26392	169	30	TRUE	0.695545	52.7113	No annotation	NA	NA	NA	NA	NA	NA	NA	NA	NA	No annotation
SRX4963442	SRX4963442.SRX4963442.salmon	SRP167388	6.39335	6.42	153	15	TRUE	0.529713	50.2675	No annotation	NA	NA	NA	NA	NA	NA	NA	NA	NA	No annotation
SRX4990982	SRX4990982.SRX4990982.salmon	SRP168022	5.73944	5.50364	1	396	FALSE	NA	NA	PAO1	3075	BioProject: https://www.ncbi.nlm.nih.gov/bioproject/PRJNA504405 SRA: https://www.ncbi.nlm.nih.gov/sra?term=SRP168022	PAO1	WT	Low Pi Medium	NA	SRA: https://www.ncbi.nlm.nih.gov/sra?term=SRX4990982	GSE122253	Comparative RNA-seq analysis of the transcriptome of the Pseudomonas aeruginosa PAO1 wild-type strain with that of the ŒîvreR mutant	PAO1
SRX4990983	SRX4990983.SRX4990983.salmon	SRP168022	5.67932	5.45871	1	392	FALSE	NA	NA	PAO1	3076	BioProject: https://www.ncbi.nlm.nih.gov/bioproject/PRJNA504405 SRA: https://www.ncbi.nlm.nih.gov/sra?term=SRP168022	PAO1	deltavreR mutant	Low Pi Medium	NA	SRA: https://www.ncbi.nlm.nih.gov/sra?term=SRX4990983	GSE122253	Comparative RNA-seq analysis of the transcriptome of the Pseudomonas aeruginosa PAO1 wild-type strain with that of the ŒîvreR mutant	PAO1
SRX5000017	SRX5000017.SRX5000017.salmon	SRP168376	2.01718	0	5034	5390	FALSE	NA	NA	PAO1	3113	BioProject: https://www.ncbi.nlm.nih.gov/bioproject/PRJNA504872 SRA: https://www.ncbi.nlm.nih.gov/sra?term=SRP168376	NA	NA	Aspergillus Minimal Medium	cultivation condition: Co-cultivation	SRA: https://www.ncbi.nlm.nih.gov/sra?term=SRX5000017	GSE122391	Transcriptomics analysis of Aspergillus fumigatus co-cultivated with Pseudomonas aeruginosa	PAO1
SRX5000018	SRX5000018.SRX5000018.salmon	SRP168376	1.34206	0	4957	5308	FALSE	NA	NA	PAO1	3114	BioProject: https://www.ncbi.nlm.nih.gov/bioproject/PRJNA504872 SRA: https://www.ncbi.nlm.nih.gov/sra?term=SRP168376	NA	NA	Aspergillus Minimal Medium	cultivation condition: Co-cultivation	SRA: https://www.ncbi.nlm.nih.gov/sra?term=SRX5000018	GSE122391	Transcriptomics analysis of Aspergillus fumigatus co-cultivated with Pseudomonas aeruginosa	PAO1
SRX5000019	SRX5000019.SRX5000019.salmon	SRP168376	3.71271	3.15722	5075	5415	FALSE	NA	NA	PAO1	3115	BioProject: https://www.ncbi.nlm.nih.gov/bioproject/PRJNA504872 SRA: https://www.ncbi.nlm.nih.gov/sra?term=SRP168376	NA	NA	Aspergillus Minimal Medium	cultivation condition: Co-cultivation	SRA: https://www.ncbi.nlm.nih.gov/sra?term=SRX5000019	GSE122391	Transcriptomics analysis of Aspergillus fumigatus co-cultivated with Pseudomonas aeruginosa	PAO1
SRX5000020	SRX5000020.SRX5000020.salmon	SRP168376	4.12406	5.79944	4549	4919	FALSE	NA	NA	PAO1	3116	BioProject: https://www.ncbi.nlm.nih.gov/bioproject/PRJNA504872 SRA: https://www.ncbi.nlm.nih.gov/sra?term=SRP168376	NA	NA	Aspergillus Minimal Medium	cultivation condition: Co-cultivation	SRA: https://www.ncbi.nlm.nih.gov/sra?term=SRX5000020	GSE122391	Transcriptomics analysis of Aspergillus fumigatus co-cultivated with Pseudomonas aeruginosa	PAO1
SRX5000021	SRX5000021.SRX5000021.salmon	SRP168376	2.8261	0	4995	5344	FALSE	NA	NA	PAO1	3117	BioProject: https://www.ncbi.nlm.nih.gov/bioproject/PRJNA504872 SRA: https://www.ncbi.nlm.nih.gov/sra?term=SRP168376	NA	NA	Aspergillus Minimal Medium	cultivation condition: Co-cultivation	SRA: https://www.ncbi.nlm.nih.gov/sra?term=SRX5000021	GSE122391	Transcriptomics analysis of Aspergillus fumigatus co-cultivated with Pseudomonas aeruginosa	PAO1
SRX5000022	SRX5000022.SRX5000022.salmon	SRP168376	2.32059	0	4907	5262	FALSE	NA	NA	PAO1	3118	BioProject: https://www.ncbi.nlm.nih.gov/bioproject/PRJNA504872 SRA: https://www.ncbi.nlm.nih.gov/sra?term=SRP168376	NA	NA	Aspergillus Minimal Medium	cultivation condition: Co-cultivation	SRA: https://www.ncbi.nlm.nih.gov/sra?term=SRX5000022	GSE122391	Transcriptomics analysis of Aspergillus fumigatus co-cultivated with Pseudomonas aeruginosa	PAO1
SRX5000023	SRX5000023.SRX5000023.salmon	SRP168376	3.73905	3.31135	4771	5118	FALSE	NA	NA	PAO1	3119	BioProject: https://www.ncbi.nlm.nih.gov/bioproject/PRJNA504872 SRA: https://www.ncbi.nlm.nih.gov/sra?term=SRP168376	NA	NA	Aspergillus Minimal Medium	cultivation condition: Co-cultivation	SRA: https://www.ncbi.nlm.nih.gov/sra?term=SRX5000023	GSE122391	Transcriptomics analysis of Aspergillus fumigatus co-cultivated with Pseudomonas aeruginosa	PAO1
SRX5000025	SRX5000025.SRX5000025.salmon	SRP168376	4.86144	6.0149	4461	4809	FALSE	NA	NA	PAO1	3120	BioProject: https://www.ncbi.nlm.nih.gov/bioproject/PRJNA504872 SRA: https://www.ncbi.nlm.nih.gov/sra?term=SRP168376	NA	NA	Aspergillus Minimal Medium	cultivation condition: Co-cultivation	SRA: https://www.ncbi.nlm.nih.gov/sra?term=SRX5000025	GSE122391	Transcriptomics analysis of Aspergillus fumigatus co-cultivated with Pseudomonas aeruginosa	PAO1
SRX5000026	SRX5000026.SRX5000026.salmon	SRP168376	3.56639	0	4807	5150	FALSE	NA	NA	PAO1	3121	BioProject: https://www.ncbi.nlm.nih.gov/bioproject/PRJNA504872 SRA: https://www.ncbi.nlm.nih.gov/sra?term=SRP168376	NA	NA	Aspergillus Minimal Medium	cultivation condition: Co-cultivation	SRA: https://www.ncbi.nlm.nih.gov/sra?term=SRX5000026	GSE122391	Transcriptomics analysis of Aspergillus fumigatus co-cultivated with Pseudomonas aeruginosa	PAO1
SRX5000027	SRX5000027.SRX5000027.salmon	SRP168376	0.721106	0	5040	5404	FALSE	NA	NA	PAO1	3122	BioProject: https://www.ncbi.nlm.nih.gov/bioproject/PRJNA504872 SRA: https://www.ncbi.nlm.nih.gov/sra?term=SRP168376	NA	NA	Aspergillus Minimal Medium	cultivation condition: Heat-inactivated Pseudomonas	SRA: https://www.ncbi.nlm.nih.gov/sra?term=SRX5000027	GSE122391	Transcriptomics analysis of Aspergillus fumigatus co-cultivated with Pseudomonas aeruginosa	PAO1
SRX5000028	SRX5000028.SRX5000028.salmon	SRP168376	1.46563	0	5132	5485	FALSE	NA	NA	PAO1	3123	BioProject: https://www.ncbi.nlm.nih.gov/bioproject/PRJNA504872 SRA: https://www.ncbi.nlm.nih.gov/sra?term=SRP168376	NA	NA	Aspergillus Minimal Medium	cultivation condition: Heat-inactivated Pseudomonas	SRA: https://www.ncbi.nlm.nih.gov/sra?term=SRX5000028	GSE122391	Transcriptomics analysis of Aspergillus fumigatus co-cultivated with Pseudomonas aeruginosa	PAO1
SRX5000029	SRX5000029.SRX5000029.salmon	SRP168376	2.28627	0	5197	5550	FALSE	NA	NA	PAO1	3124	BioProject: https://www.ncbi.nlm.nih.gov/bioproject/PRJNA504872 SRA: https://www.ncbi.nlm.nih.gov/sra?term=SRP168376	NA	NA	Aspergillus Minimal Medium	cultivation condition: Heat-inactivated Pseudomonas	SRA: https://www.ncbi.nlm.nih.gov/sra?term=SRX5000029	GSE122391	Transcriptomics analysis of Aspergillus fumigatus co-cultivated with Pseudomonas aeruginosa	PAO1
SRX5000030	SRX5000030.SRX5000030.salmon	SRP168376	2.98902	0	4923	5285	FALSE	NA	NA	PAO1	3125	BioProject: https://www.ncbi.nlm.nih.gov/bioproject/PRJNA504872 SRA: https://www.ncbi.nlm.nih.gov/sra?term=SRP168376	NA	NA	Aspergillus Minimal Medium	cultivation condition: Heat-inactivated Pseudomonas	SRA: https://www.ncbi.nlm.nih.gov/sra?term=SRX5000030	GSE122391	Transcriptomics analysis of Aspergillus fumigatus co-cultivated with Pseudomonas aeruginosa	PAO1
SRX5000031	SRX5000031.SRX5000031.salmon	SRP168376	0	0	4997	5366	FALSE	NA	NA	PAO1	3126	BioProject: https://www.ncbi.nlm.nih.gov/bioproject/PRJNA504872 SRA: https://www.ncbi.nlm.nih.gov/sra?term=SRP168376	NA	NA	Aspergillus Minimal Medium	cultivation condition: Heat-inactivated Pseudomonas	SRA: https://www.ncbi.nlm.nih.gov/sra?term=SRX5000031	GSE122391	Transcriptomics analysis of Aspergillus fumigatus co-cultivated with Pseudomonas aeruginosa	PAO1
SRX5000032	SRX5000032.SRX5000032.salmon	SRP168376	2.34655	0	5259	5607	FALSE	NA	NA	PAO1	3127	BioProject: https://www.ncbi.nlm.nih.gov/bioproject/PRJNA504872 SRA: https://www.ncbi.nlm.nih.gov/sra?term=SRP168376	NA	NA	Aspergillus Minimal Medium	cultivation condition: Heat-inactivated Pseudomonas	SRA: https://www.ncbi.nlm.nih.gov/sra?term=SRX5000032	GSE122391	Transcriptomics analysis of Aspergillus fumigatus co-cultivated with Pseudomonas aeruginosa	PAO1
SRX5000033	SRX5000033.SRX5000033.salmon	SRP168376	1.56316	0	4774	5150	FALSE	NA	NA	PAO1	3128	BioProject: https://www.ncbi.nlm.nih.gov/bioproject/PRJNA504872 SRA: https://www.ncbi.nlm.nih.gov/sra?term=SRP168376	NA	NA	Aspergillus Minimal Medium	cultivation condition: Heat-inactivated Pseudomonas	SRA: https://www.ncbi.nlm.nih.gov/sra?term=SRX5000033	GSE122391	Transcriptomics analysis of Aspergillus fumigatus co-cultivated with Pseudomonas aeruginosa	PAO1
SRX5000034	SRX5000034.SRX5000034.salmon	SRP168376	3.41401	2.97059	4544	4908	FALSE	NA	NA	PAO1	3129	BioProject: https://www.ncbi.nlm.nih.gov/bioproject/PRJNA504872 SRA: https://www.ncbi.nlm.nih.gov/sra?term=SRP168376	NA	NA	Aspergillus Minimal Medium	cultivation condition: Heat-inactivated Pseudomonas	SRA: https://www.ncbi.nlm.nih.gov/sra?term=SRX5000034	GSE122391	Transcriptomics analysis of Aspergillus fumigatus co-cultivated with Pseudomonas aeruginosa	PAO1
SRX5000036	SRX5000036.SRX5000036.salmon	SRP168376	0.835377	0	5145	5492	FALSE	NA	NA	PAO1	3130	BioProject: https://www.ncbi.nlm.nih.gov/bioproject/PRJNA504872 SRA: https://www.ncbi.nlm.nih.gov/sra?term=SRP168376	NA	NA	Aspergillus Minimal Medium	cultivation condition: Heat-inactivated Pseudomonas	SRA: https://www.ncbi.nlm.nih.gov/sra?term=SRX5000036	GSE122391	Transcriptomics analysis of Aspergillus fumigatus co-cultivated with Pseudomonas aeruginosa	PAO1
SRX5003353	SRX5003353.SRX5003353.salmon	SRP168518	5.86515	5.73553	5	407	TRUE	65.8382	0.417882	No annotation	NA	NA	NA	NA	NA	NA	NA	NA	NA	No annotation
SRX5003354	SRX5003354.SRX5003354.salmon	SRP168518	6.21898	6.50184	5	407	TRUE	70.4176	0.325059	No annotation	NA	NA	NA	NA	NA	NA	NA	NA	NA	No annotation
SRX5003355	SRX5003355.SRX5003355.salmon	SRP168518	5.99488	5.88173	4	407	TRUE	59.6258	0.183474	No annotation	NA	NA	NA	NA	NA	NA	NA	NA	NA	No annotation
SRX5003356	SRX5003356.SRX5003356.salmon	SRP168518	5.51255	5.22562	3	409	FALSE	NA	NA	No annotation	NA	NA	NA	NA	NA	NA	NA	NA	NA	No annotation
SRX5003357	SRX5003357.SRX5003357.salmon	SRP168518	5.88248	5.85265	5	407	TRUE	71.7504	0.397466	PAO1	NA	NA	NA	NA	NA	NA	NA	NA	NA	PAO1
SRX5003358	SRX5003358.SRX5003358.salmon	SRP168518	5.85782	5.76354	4	400	TRUE	69.1146	0.311129	PAO1	NA	NA	NA	NA	NA	NA	NA	NA	NA	PAO1
SRX5003359	SRX5003359.SRX5003359.salmon	SRP168518	5.32992	5.65092	14	424	FALSE	NA	NA	No annotation	NA	NA	NA	NA	NA	NA	NA	NA	NA	No annotation
SRX5003360	SRX5003360.SRX5003360.salmon	SRP168518	5.33892	5.53804	9	417	FALSE	NA	NA	No annotation	NA	NA	NA	NA	NA	NA	NA	NA	NA	No annotation
SRX5004141	SRX5004141.SRX5004141.salmon	SRP168008	6.239	6.05711	6	408	TRUE	76.5335	0.334835	PAO1	NA	NA	NA	NA	NA	NA	NA	NA	NA	PAO1
SRX5004142	SRX5004142.SRX5004142.salmon	SRP168008	6.23347	6.00628	2	409	TRUE	70.5756	0.596036	PAO1	NA	NA	NA	NA	NA	NA	NA	NA	NA	PAO1
SRX5004143	SRX5004143.SRX5004143.salmon	SRP168008	6.02825	6.03718	8	406	TRUE	92.7103	0.434922	PAO1	NA	NA	NA	NA	NA	NA	NA	NA	NA	PAO1
SRX5004144	SRX5004144.SRX5004144.salmon	SRP168008	6.0779	6.08938	5	405	TRUE	82.1213	0.378315	PAO1	NA	NA	NA	NA	NA	NA	NA	NA	NA	PAO1
SRX5057739	SRX5057739.SRX5057739.salmon	SRP170343	5.70483	5.7523	600	848	TRUE	0.703264	0.740204	No annotation	NA	NA	NA	NA	NA	NA	NA	NA	NA	No annotation
SRX5057740	SRX5057740.SRX5057740.salmon	SRP170343	6.00451	6.07994	755	1029	TRUE	3.22112	3.25069	No annotation	NA	NA	NA	NA	NA	NA	NA	NA	NA	No annotation
SRX5057909	SRX5057909.SRX5057909.salmon	SRP170410	6.2671	6.07723	556	798	TRUE	0.179331	0.1903	No annotation	NA	NA	NA	NA	NA	NA	NA	NA	NA	No annotation
SRX5057910	SRX5057910.SRX5057910.salmon	SRP170410	6.14189	6.3737	740	1000	TRUE	5.34665	5.18392	No annotation	NA	NA	NA	NA	NA	NA	NA	NA	NA	No annotation
SRX5062523	SRX5062523.SRX5062523.salmon	SRP170733	5.42721	6.43092	176	501	TRUE	25.7802	1.88345	No annotation	2597	BioProject: https://www.ncbi.nlm.nih.gov/bioproject/PRJNA506970 SRA: https://www.ncbi.nlm.nih.gov/sra?term=SRP170733	Clinical Isolates	NA	LB	NA	SRA: https://www.ncbi.nlm.nih.gov/sra?term=SRX5062523	GSE122938	Using RNA Seq to investigate adaptation mechanisms in P. aeruginosa	Clinical Isolates
SRX5062524	SRX5062524.SRX5062524.salmon	SRP170733	5.48235	6.59654	165	483	TRUE	27.1348	1.98921	No annotation	2598	BioProject: https://www.ncbi.nlm.nih.gov/bioproject/PRJNA506970 SRA: https://www.ncbi.nlm.nih.gov/sra?term=SRP170733	Clinical Isolates	NA	LB	NA	SRA: https://www.ncbi.nlm.nih.gov/sra?term=SRX5062524	GSE122938	Using RNA Seq to investigate adaptation mechanisms in P. aeruginosa	Clinical Isolates
SRX5062525	SRX5062525.SRX5062525.salmon	SRP170733	5.67926	6.32586	170	460	TRUE	15.1937	1.27289	No annotation	2599	BioProject: https://www.ncbi.nlm.nih.gov/bioproject/PRJNA506970 SRA: https://www.ncbi.nlm.nih.gov/sra?term=SRP170733	Clinical Isolates	NA	LB	NA	SRA: https://www.ncbi.nlm.nih.gov/sra?term=SRX5062525	GSE122938	Using RNA Seq to investigate adaptation mechanisms in P. aeruginosa	Clinical Isolates
SRX5062526	SRX5062526.SRX5062526.salmon	SRP170733	5.58278	6.56728	147	432	TRUE	22.2418	0.989786	No annotation	2600	BioProject: https://www.ncbi.nlm.nih.gov/bioproject/PRJNA506970 SRA: https://www.ncbi.nlm.nih.gov/sra?term=SRP170733	Clinical Isolates	NA	LB	NA	SRA: https://www.ncbi.nlm.nih.gov/sra?term=SRX5062526	GSE122938	Using RNA Seq to investigate adaptation mechanisms in P. aeruginosa	Clinical Isolates
SRX5062527	SRX5062527.SRX5062527.salmon	SRP170733	5.35855	6.23586	171	448	TRUE	19.5119	1.02144	No annotation	2601	BioProject: https://www.ncbi.nlm.nih.gov/bioproject/PRJNA506970 SRA: https://www.ncbi.nlm.nih.gov/sra?term=SRP170733	Clinical Isolates	NA	LB	NA	SRA: https://www.ncbi.nlm.nih.gov/sra?term=SRX5062527	GSE122938	Using RNA Seq to investigate adaptation mechanisms in P. aeruginosa	Clinical Isolates
SRX5062528	SRX5062528.SRX5062528.salmon	SRP170733	5.65234	6.10853	167	450	TRUE	18.4114	1.19892	No annotation	2602	BioProject: https://www.ncbi.nlm.nih.gov/bioproject/PRJNA506970 SRA: https://www.ncbi.nlm.nih.gov/sra?term=SRP170733	Clinical Isolates	NA	LB	NA	SRA: https://www.ncbi.nlm.nih.gov/sra?term=SRX5062528	GSE122938	Using RNA Seq to investigate adaptation mechanisms in P. aeruginosa	Clinical Isolates
SRX5062529	SRX5062529.SRX5062529.salmon	SRP170733	5.44766	6.26259	191	496	TRUE	20.9555	1.68373	No annotation	2603	BioProject: https://www.ncbi.nlm.nih.gov/bioproject/PRJNA506970 SRA: https://www.ncbi.nlm.nih.gov/sra?term=SRP170733	Clinical Isolates	NA	LB	NA	SRA: https://www.ncbi.nlm.nih.gov/sra?term=SRX5062529	GSE122938	Using RNA Seq to investigate adaptation mechanisms in P. aeruginosa	Clinical Isolates
SRX5062530	SRX5062530.SRX5062530.salmon	SRP170733	5.64881	6.30494	206	494	TRUE	21.1129	1.63515	No annotation	2604	BioProject: https://www.ncbi.nlm.nih.gov/bioproject/PRJNA506970 SRA: https://www.ncbi.nlm.nih.gov/sra?term=SRP170733	Clinical Isolates	NA	LB	NA	SRA: https://www.ncbi.nlm.nih.gov/sra?term=SRX5062530	GSE122938	Using RNA Seq to investigate adaptation mechanisms in P. aeruginosa	Clinical Isolates
SRX5062531	SRX5062531.SRX5062531.salmon	SRP170733	5.53971	6.44382	304	636	TRUE	16.1364	3.09559	No annotation	2605	BioProject: https://www.ncbi.nlm.nih.gov/bioproject/PRJNA506970 SRA: https://www.ncbi.nlm.nih.gov/sra?term=SRP170733	Clinical Isolates	NA	LB	NA	SRA: https://www.ncbi.nlm.nih.gov/sra?term=SRX5062531	GSE122938	Using RNA Seq to investigate adaptation mechanisms in P. aeruginosa	Clinical Isolates
SRX5062532	SRX5062532.SRX5062532.salmon	SRP170733	5.65293	6.48095	200	500	TRUE	16.0604	2.01654	No annotation	2606	BioProject: https://www.ncbi.nlm.nih.gov/bioproject/PRJNA506970 SRA: https://www.ncbi.nlm.nih.gov/sra?term=SRP170733	Clinical Isolates	NA	LB	NA	SRA: https://www.ncbi.nlm.nih.gov/sra?term=SRX5062532	GSE122938	Using RNA Seq to investigate adaptation mechanisms in P. aeruginosa	Clinical Isolates
SRX5062533	SRX5062533.SRX5062533.salmon	SRP170733	5.4496	6.49569	201	485	TRUE	20.9071	1.42889	No annotation	2607	BioProject: https://www.ncbi.nlm.nih.gov/bioproject/PRJNA506970 SRA: https://www.ncbi.nlm.nih.gov/sra?term=SRP170733	Clinical Isolates	NA	LB	NA	SRA: https://www.ncbi.nlm.nih.gov/sra?term=SRX5062533	GSE122938	Using RNA Seq to investigate adaptation mechanisms in P. aeruginosa	Clinical Isolates
SRX5062534	SRX5062534.SRX5062534.salmon	SRP170733	5.5313	6.3735	201	476	TRUE	20.2494	1.47403	No annotation	2608	BioProject: https://www.ncbi.nlm.nih.gov/bioproject/PRJNA506970 SRA: https://www.ncbi.nlm.nih.gov/sra?term=SRP170733	Clinical Isolates	NA	LB	NA	SRA: https://www.ncbi.nlm.nih.gov/sra?term=SRX5062534	GSE122938	Using RNA Seq to investigate adaptation mechanisms in P. aeruginosa	Clinical Isolates
SRX5062535	SRX5062535.SRX5062535.salmon	SRP170733	5.27832	6.12014	190	491	TRUE	17.9307	1.76625	No annotation	2609	BioProject: https://www.ncbi.nlm.nih.gov/bioproject/PRJNA506970 SRA: https://www.ncbi.nlm.nih.gov/sra?term=SRP170733	Clinical Isolates	NA	LB	NA	SRA: https://www.ncbi.nlm.nih.gov/sra?term=SRX5062535	GSE122938	Using RNA Seq to investigate adaptation mechanisms in P. aeruginosa	Clinical Isolates
SRX5062536	SRX5062536.SRX5062536.salmon	SRP170733	5.46235	6.15376	188	474	TRUE	17.1139	1.47403	No annotation	2610	BioProject: https://www.ncbi.nlm.nih.gov/bioproject/PRJNA506970 SRA: https://www.ncbi.nlm.nih.gov/sra?term=SRP170733	Clinical Isolates	NA	LB	NA	SRA: https://www.ncbi.nlm.nih.gov/sra?term=SRX5062536	GSE122938	Using RNA Seq to investigate adaptation mechanisms in P. aeruginosa	Clinical Isolates
SRX5062537	SRX5062537.SRX5062537.salmon	SRP170733	5.21918	6.0939	174	454	TRUE	16.7679	1.30654	No annotation	2611	BioProject: https://www.ncbi.nlm.nih.gov/bioproject/PRJNA506970 SRA: https://www.ncbi.nlm.nih.gov/sra?term=SRP170733	Clinical Isolates	NA	LB	NA	SRA: https://www.ncbi.nlm.nih.gov/sra?term=SRX5062537	GSE122938	Using RNA Seq to investigate adaptation mechanisms in P. aeruginosa	Clinical Isolates
SRX5062538	SRX5062538.SRX5062538.salmon	SRP170733	5.5093	6.19948	188	470	TRUE	21.3537	1.36873	No annotation	2612	BioProject: https://www.ncbi.nlm.nih.gov/bioproject/PRJNA506970 SRA: https://www.ncbi.nlm.nih.gov/sra?term=SRP170733	Clinical Isolates	NA	LB	NA	SRA: https://www.ncbi.nlm.nih.gov/sra?term=SRX5062538	GSE122938	Using RNA Seq to investigate adaptation mechanisms in P. aeruginosa	Clinical Isolates
SRX5062539	SRX5062539.SRX5062539.salmon	SRP170733	4.75288	6.24276	151	459	TRUE	21.802	0.808896	No annotation	2613	BioProject: https://www.ncbi.nlm.nih.gov/bioproject/PRJNA506970 SRA: https://www.ncbi.nlm.nih.gov/sra?term=SRP170733	Clinical Isolates	NA	LB	NA	SRA: https://www.ncbi.nlm.nih.gov/sra?term=SRX5062539	GSE122938	Using RNA Seq to investigate adaptation mechanisms in P. aeruginosa	Clinical Isolates
SRX5062540	SRX5062540.SRX5062540.salmon	SRP170733	4.35556	6.02019	163	469	TRUE	19.5616	1.06477	No annotation	2614	BioProject: https://www.ncbi.nlm.nih.gov/bioproject/PRJNA506970 SRA: https://www.ncbi.nlm.nih.gov/sra?term=SRP170733	Clinical Isolates	NA	LB	NA	SRA: https://www.ncbi.nlm.nih.gov/sra?term=SRX5062540	GSE122938	Using RNA Seq to investigate adaptation mechanisms in P. aeruginosa	Clinical Isolates
SRX5062541	SRX5062541.SRX5062541.salmon	SRP170733	5.5707	6.4744	137	420	TRUE	21.1425	1.19768	No annotation	2615	BioProject: https://www.ncbi.nlm.nih.gov/bioproject/PRJNA506970 SRA: https://www.ncbi.nlm.nih.gov/sra?term=SRP170733	Clinical Isolates	NA	LB	NA	SRA: https://www.ncbi.nlm.nih.gov/sra?term=SRX5062541	GSE122938	Using RNA Seq to investigate adaptation mechanisms in P. aeruginosa	Clinical Isolates
SRX5062542	SRX5062542.SRX5062542.salmon	SRP170733	5.45006	6.40672	178	474	TRUE	15.0437	1.2997	No annotation	2616	BioProject: https://www.ncbi.nlm.nih.gov/bioproject/PRJNA506970 SRA: https://www.ncbi.nlm.nih.gov/sra?term=SRP170733	Clinical Isolates	NA	LB	NA	SRA: https://www.ncbi.nlm.nih.gov/sra?term=SRX5062542	GSE122938	Using RNA Seq to investigate adaptation mechanisms in P. aeruginosa	Clinical Isolates
SRX5062543	SRX5062543.SRX5062543.salmon	SRP170733	5.36128	6.16715	153	453	TRUE	25.618	1.18887	No annotation	2617	BioProject: https://www.ncbi.nlm.nih.gov/bioproject/PRJNA506970 SRA: https://www.ncbi.nlm.nih.gov/sra?term=SRP170733	Clinical Isolates	NA	LB	NA	SRA: https://www.ncbi.nlm.nih.gov/sra?term=SRX5062543	GSE122938	Using RNA Seq to investigate adaptation mechanisms in P. aeruginosa	Clinical Isolates
SRX5062544	SRX5062544.SRX5062544.salmon	SRP170733	5.34257	6.25845	142	435	TRUE	20.6163	1.08718	No annotation	2618	BioProject: https://www.ncbi.nlm.nih.gov/bioproject/PRJNA506970 SRA: https://www.ncbi.nlm.nih.gov/sra?term=SRP170733	Clinical Isolates	NA	LB	NA	SRA: https://www.ncbi.nlm.nih.gov/sra?term=SRX5062544	GSE122938	Using RNA Seq to investigate adaptation mechanisms in P. aeruginosa	Clinical Isolates
SRX5062545	SRX5062545.SRX5062545.salmon	SRP170733	5.74689	6.52145	187	471	TRUE	14.4187	1.43798	No annotation	2619	BioProject: https://www.ncbi.nlm.nih.gov/bioproject/PRJNA506970 SRA: https://www.ncbi.nlm.nih.gov/sra?term=SRP170733	Clinical Isolates	NA	LB	NA	SRA: https://www.ncbi.nlm.nih.gov/sra?term=SRX5062545	GSE122938	Using RNA Seq to investigate adaptation mechanisms in P. aeruginosa	Clinical Isolates
SRX5062546	SRX5062546.SRX5062546.salmon	SRP170733	5.71899	6.48349	183	479	TRUE	13.1358	1.51175	No annotation	2620	BioProject: https://www.ncbi.nlm.nih.gov/bioproject/PRJNA506970 SRA: https://www.ncbi.nlm.nih.gov/sra?term=SRP170733	Clinical Isolates	NA	LB	NA	SRA: https://www.ncbi.nlm.nih.gov/sra?term=SRX5062546	GSE122938	Using RNA Seq to investigate adaptation mechanisms in P. aeruginosa	Clinical Isolates
SRX5062547	SRX5062547.SRX5062547.salmon	SRP170733	5.64721	6.45106	164	425	TRUE	13.0376	1.1006	No annotation	2621	BioProject: https://www.ncbi.nlm.nih.gov/bioproject/PRJNA506970 SRA: https://www.ncbi.nlm.nih.gov/sra?term=SRP170733	Clinical Isolates	NA	LB	NA	SRA: https://www.ncbi.nlm.nih.gov/sra?term=SRX5062547	GSE122938	Using RNA Seq to investigate adaptation mechanisms in P. aeruginosa	Clinical Isolates
SRX5062548	SRX5062548.SRX5062548.salmon	SRP170733	5.83996	6.498	326	588	TRUE	16.8467	3.43245	No annotation	2622	BioProject: https://www.ncbi.nlm.nih.gov/bioproject/PRJNA506970 SRA: https://www.ncbi.nlm.nih.gov/sra?term=SRP170733	Clinical Isolates	NA	LB	NA	SRA: https://www.ncbi.nlm.nih.gov/sra?term=SRX5062548	GSE122938	Using RNA Seq to investigate adaptation mechanisms in P. aeruginosa	Clinical Isolates
SRX5096111	SRX5096111.SRX5096111.salmon	SRP172498	5.88904	6.25006	500	919	TRUE	47.8366	1.04007	PAO1	3137	BioProject: https://www.ncbi.nlm.nih.gov/bioproject/PRJNA508412 SRA: https://www.ncbi.nlm.nih.gov/sra?term=SRP172498	NA	PAO1 deltaPA2076 (delta-odsR)	NA	NA	SRA: https://www.ncbi.nlm.nih.gov/sra?term=SRX5096111	GSE123356	Determination of Pseudomonas aeruginosa transcriptome induced by oleic acid or its derived oxylipins 10-HOME and 7,10-DiHOME.	PAO1
SRX5096112	SRX5096112.SRX5096112.salmon	SRP172498	5.861	6.20718	779	1182	TRUE	73.5853	1.00469	PAO1	3138	BioProject: https://www.ncbi.nlm.nih.gov/bioproject/PRJNA508412 SRA: https://www.ncbi.nlm.nih.gov/sra?term=SRP172498	NA	PAO1 deltaPA2076 (delta-odsR)	NA	NA	SRA: https://www.ncbi.nlm.nih.gov/sra?term=SRX5096112	GSE123356	Determination of Pseudomonas aeruginosa transcriptome induced by oleic acid or its derived oxylipins 10-HOME and 7,10-DiHOME.	PAO1
SRX5096113	SRX5096113.SRX5096113.salmon	SRP172498	5.67517	5.84924	738	1166	TRUE	72.087	2.52489	PAO1	3139	BioProject: https://www.ncbi.nlm.nih.gov/bioproject/PRJNA508412 SRA: https://www.ncbi.nlm.nih.gov/sra?term=SRP172498	NA	PAO1 deltaPA2076 (delta-odsR)	NA	NA	SRA: https://www.ncbi.nlm.nih.gov/sra?term=SRX5096113	GSE123356	Determination of Pseudomonas aeruginosa transcriptome induced by oleic acid or its derived oxylipins 10-HOME and 7,10-DiHOME.	PAO1
SRX5096114	SRX5096114.SRX5096114.salmon	SRP172498	5.67903	6.11828	589	1016	TRUE	67.1213	1.22902	PAO1	3140	BioProject: https://www.ncbi.nlm.nih.gov/bioproject/PRJNA508412 SRA: https://www.ncbi.nlm.nih.gov/sra?term=SRP172498	NA	PAO1 deltaPA2076 (delta-odsR)	NA	NA	SRA: https://www.ncbi.nlm.nih.gov/sra?term=SRX5096114	GSE123356	Determination of Pseudomonas aeruginosa transcriptome induced by oleic acid or its derived oxylipins 10-HOME and 7,10-DiHOME.	PAO1
SRX5096115	SRX5096115.SRX5096115.salmon	SRP172498	5.58123	5.97092	620	1044	TRUE	99.0707	1.76633	PAO1	3141	BioProject: https://www.ncbi.nlm.nih.gov/bioproject/PRJNA508412 SRA: https://www.ncbi.nlm.nih.gov/sra?term=SRP172498	NA	PAO1 deltaPA2076 (delta-odsR)	NA	NA	SRA: https://www.ncbi.nlm.nih.gov/sra?term=SRX5096115	GSE123356	Determination of Pseudomonas aeruginosa transcriptome induced by oleic acid or its derived oxylipins 10-HOME and 7,10-DiHOME.	PAO1
SRX5096116	SRX5096116.SRX5096116.salmon	SRP172498	5.80743	6.14023	426	846	TRUE	58.3011	0.958976	PAO1	3142	BioProject: https://www.ncbi.nlm.nih.gov/bioproject/PRJNA508412 SRA: https://www.ncbi.nlm.nih.gov/sra?term=SRP172498	NA	PAO1 deltaPA2076 (delta-odsR)	NA	NA	SRA: https://www.ncbi.nlm.nih.gov/sra?term=SRX5096116	GSE123356	Determination of Pseudomonas aeruginosa transcriptome induced by oleic acid or its derived oxylipins 10-HOME and 7,10-DiHOME.	PAO1
SRX5096117	SRX5096117.SRX5096117.salmon	SRP172498	5.70748	5.99728	472	904	TRUE	90.1695	1.23764	PAO1	3143	BioProject: https://www.ncbi.nlm.nih.gov/bioproject/PRJNA508412 SRA: https://www.ncbi.nlm.nih.gov/sra?term=SRP172498	NA	PAO1 deltaPA2076 (delta-odsR)	NA	NA	SRA: https://www.ncbi.nlm.nih.gov/sra?term=SRX5096117	GSE123356	Determination of Pseudomonas aeruginosa transcriptome induced by oleic acid or its derived oxylipins 10-HOME and 7,10-DiHOME.	PAO1
SRX5096118	SRX5096118.SRX5096118.salmon	SRP172498	5.85088	6.07557	426	854	TRUE	60.9921	0.889538	PAO1	3144	BioProject: https://www.ncbi.nlm.nih.gov/bioproject/PRJNA508412 SRA: https://www.ncbi.nlm.nih.gov/sra?term=SRP172498	NA	PAO1 deltaPA2076 (delta-odsR)	NA	NA	SRA: https://www.ncbi.nlm.nih.gov/sra?term=SRX5096118	GSE123356	Determination of Pseudomonas aeruginosa transcriptome induced by oleic acid or its derived oxylipins 10-HOME and 7,10-DiHOME.	PAO1
SRX5099519	SRX5099519.SRX5099519.salmon	SRP172693	6.38313	6.25138	68	439	TRUE	110.717	1.35719	No annotation	3131	BioProject: https://www.ncbi.nlm.nih.gov/bioproject/PRJNA508631 SRA: https://www.ncbi.nlm.nih.gov/sra?term=SRP172693	NA	NA	Mueller-Hinton Broth	NA	SRA: https://www.ncbi.nlm.nih.gov/sra?term=SRX5099519	GSE123403	Uncovering a new role for MexMN-OprM in efflux of Œ≤-lactams and a novel regulatory circuit (MmnRS) controlling MexMN expression	No annotation
SRX5099520	SRX5099520.SRX5099520.salmon	SRP172693	6.52448	6.34259	13	413	TRUE	120.323	0.96007	No annotation	3132	BioProject: https://www.ncbi.nlm.nih.gov/bioproject/PRJNA508631 SRA: https://www.ncbi.nlm.nih.gov/sra?term=SRP172693	NA	NA	Mueller-Hinton Broth	NA	SRA: https://www.ncbi.nlm.nih.gov/sra?term=SRX5099520	GSE123403	Uncovering a new role for MexMN-OprM in efflux of Œ≤-lactams and a novel regulatory circuit (MmnRS) controlling MexMN expression	No annotation
SRX5099521	SRX5099521.SRX5099521.salmon	SRP172693	6.48495	5.93084	29	459	TRUE	96.4837	2.50695	No annotation	3133	BioProject: https://www.ncbi.nlm.nih.gov/bioproject/PRJNA508631 SRA: https://www.ncbi.nlm.nih.gov/sra?term=SRP172693	NA	NA	Mueller-Hinton Broth	NA	SRA: https://www.ncbi.nlm.nih.gov/sra?term=SRX5099521	GSE123403	Uncovering a new role for MexMN-OprM in efflux of Œ≤-lactams and a novel regulatory circuit (MmnRS) controlling MexMN expression	No annotation
SRX5099522	SRX5099522.SRX5099522.salmon	SRP172693	6.47244	6.38938	12	410	TRUE	109.488	0.896968	PA14	3134	BioProject: https://www.ncbi.nlm.nih.gov/bioproject/PRJNA508631 SRA: https://www.ncbi.nlm.nih.gov/sra?term=SRP172693	NA	NA	Mueller-Hinton Broth	NA	SRA: https://www.ncbi.nlm.nih.gov/sra?term=SRX5099522	GSE123403	Uncovering a new role for MexMN-OprM in efflux of Œ≤-lactams and a novel regulatory circuit (MmnRS) controlling MexMN expression	PA14
SRX5099523	SRX5099523.SRX5099523.salmon	SRP172693	6.48529	5.94947	43	443	TRUE	113.154	1.91254	PA14	3135	BioProject: https://www.ncbi.nlm.nih.gov/bioproject/PRJNA508631 SRA: https://www.ncbi.nlm.nih.gov/sra?term=SRP172693	NA	NA	Mueller-Hinton Broth	NA	SRA: https://www.ncbi.nlm.nih.gov/sra?term=SRX5099523	GSE123403	Uncovering a new role for MexMN-OprM in efflux of Œ≤-lactams and a novel regulatory circuit (MmnRS) controlling MexMN expression	PA14
SRX5099524	SRX5099524.SRX5099524.salmon	SRP172693	6.479	5.9562	9	435	TRUE	104.412	1.69203	PA14	3136	BioProject: https://www.ncbi.nlm.nih.gov/bioproject/PRJNA508631 SRA: https://www.ncbi.nlm.nih.gov/sra?term=SRP172693	NA	NA	Mueller-Hinton Broth	NA	SRA: https://www.ncbi.nlm.nih.gov/sra?term=SRX5099524	GSE123403	Uncovering a new role for MexMN-OprM in efflux of Œ≤-lactams and a novel regulatory circuit (MmnRS) controlling MexMN expression	PA14
SRX5123355	SRX5123355.SRX5123355.salmon	SRP173226	5.6783	6.47389	184	274	TRUE	1.12754	14.5611	No annotation	2653	BioProject: https://www.ncbi.nlm.nih.gov/bioproject/PRJNA509195 SRA: https://www.ncbi.nlm.nih.gov/sra?term=SRP173226	Clinical Isolates	NA	LB	NA	SRA: https://www.ncbi.nlm.nih.gov/sra?term=SRX5123355	GSE123544	RNA Seq of P. aeruginosa clinical isolate collection	Clinical Isolates
SRX5123356	SRX5123356.SRX5123356.salmon	SRP173226	5.65977	6.58058	230	416	TRUE	11.8651	4.82107	No annotation	2654	BioProject: https://www.ncbi.nlm.nih.gov/bioproject/PRJNA509195 SRA: https://www.ncbi.nlm.nih.gov/sra?term=SRP173226	Clinical Isolates	NA	LB	NA	SRA: https://www.ncbi.nlm.nih.gov/sra?term=SRX5123356	GSE123544	RNA Seq of P. aeruginosa clinical isolate collection	Clinical Isolates
SRX5123357	SRX5123357.SRX5123357.salmon	SRP173226	5.55925	6.14823	192	85	TRUE	1.57116	58.4693	No annotation	2655	BioProject: https://www.ncbi.nlm.nih.gov/bioproject/PRJNA509195 SRA: https://www.ncbi.nlm.nih.gov/sra?term=SRP173226	Clinical Isolates	NA	LB	NA	SRA: https://www.ncbi.nlm.nih.gov/sra?term=SRX5123357	GSE123544	RNA Seq of P. aeruginosa clinical isolate collection	Clinical Isolates
SRX5123358	SRX5123358.SRX5123358.salmon	SRP173226	5.07426	6.01242	141	333	TRUE	7.55815	0.9875	No annotation	2656	BioProject: https://www.ncbi.nlm.nih.gov/bioproject/PRJNA509195 SRA: https://www.ncbi.nlm.nih.gov/sra?term=SRP173226	Clinical Isolates	NA	LB	NA	SRA: https://www.ncbi.nlm.nih.gov/sra?term=SRX5123358	GSE123544	RNA Seq of P. aeruginosa clinical isolate collection	Clinical Isolates
SRX5123359	SRX5123359.SRX5123359.salmon	SRP173226	6.04928	6.41039	147	295	TRUE	3.14368	2.458	No annotation	2657	BioProject: https://www.ncbi.nlm.nih.gov/bioproject/PRJNA509195 SRA: https://www.ncbi.nlm.nih.gov/sra?term=SRP173226	Clinical Isolates	NA	LB	NA	SRA: https://www.ncbi.nlm.nih.gov/sra?term=SRX5123359	GSE123544	RNA Seq of P. aeruginosa clinical isolate collection	Clinical Isolates
SRX5123360	SRX5123360.SRX5123360.salmon	SRP173226	5.88869	6.41589	173	289	TRUE	1.32821	3.38116	No annotation	2658	BioProject: https://www.ncbi.nlm.nih.gov/bioproject/PRJNA509195 SRA: https://www.ncbi.nlm.nih.gov/sra?term=SRP173226	Clinical Isolates	NA	LB	NA	SRA: https://www.ncbi.nlm.nih.gov/sra?term=SRX5123360	GSE123544	RNA Seq of P. aeruginosa clinical isolate collection	Clinical Isolates
SRX5123361	SRX5123361.SRX5123361.salmon	SRP173226	5.67612	6.3674	198	268	TRUE	0.975977	3.93138	No annotation	2659	BioProject: https://www.ncbi.nlm.nih.gov/bioproject/PRJNA509195 SRA: https://www.ncbi.nlm.nih.gov/sra?term=SRP173226	Clinical Isolates	NA	LB	NA	SRA: https://www.ncbi.nlm.nih.gov/sra?term=SRX5123361	GSE123544	RNA Seq of P. aeruginosa clinical isolate collection	Clinical Isolates
SRX5123362	SRX5123362.SRX5123362.salmon	SRP173226	5.57798	6.15965	209	275	TRUE	1.01346	5.08118	No annotation	2660	BioProject: https://www.ncbi.nlm.nih.gov/bioproject/PRJNA509195 SRA: https://www.ncbi.nlm.nih.gov/sra?term=SRP173226	Clinical Isolates	NA	LB	NA	SRA: https://www.ncbi.nlm.nih.gov/sra?term=SRX5123362	GSE123544	RNA Seq of P. aeruginosa clinical isolate collection	Clinical Isolates
SRX5123363	SRX5123363.SRX5123363.salmon	SRP173226	5.87781	6.34407	159	261	TRUE	3.55959	4.85671	No annotation	2661	BioProject: https://www.ncbi.nlm.nih.gov/bioproject/PRJNA509195 SRA: https://www.ncbi.nlm.nih.gov/sra?term=SRP173226	Clinical Isolates	NA	LB	NA	SRA: https://www.ncbi.nlm.nih.gov/sra?term=SRX5123363	GSE123544	RNA Seq of P. aeruginosa clinical isolate collection	Clinical Isolates
SRX5123364	SRX5123364.SRX5123364.salmon	SRP173226	5.77443	6.42712	194	266	TRUE	1.08327	4.33791	No annotation	2662	BioProject: https://www.ncbi.nlm.nih.gov/bioproject/PRJNA509195 SRA: https://www.ncbi.nlm.nih.gov/sra?term=SRP173226	Clinical Isolates	NA	LB	NA	SRA: https://www.ncbi.nlm.nih.gov/sra?term=SRX5123364	GSE123544	RNA Seq of P. aeruginosa clinical isolate collection	Clinical Isolates
SRX5123365	SRX5123365.SRX5123365.salmon	SRP173226	5.88688	6.48577	118	352	TRUE	11.3949	0.642161	No annotation	2663	BioProject: https://www.ncbi.nlm.nih.gov/bioproject/PRJNA509195 SRA: https://www.ncbi.nlm.nih.gov/sra?term=SRP173226	Clinical Isolates	NA	LB	NA	SRA: https://www.ncbi.nlm.nih.gov/sra?term=SRX5123365	GSE123544	RNA Seq of P. aeruginosa clinical isolate collection	Clinical Isolates
SRX5123366	SRX5123366.SRX5123366.salmon	SRP173226	6.00818	6.33268	106	341	TRUE	24.0109	0.815517	No annotation	2664	BioProject: https://www.ncbi.nlm.nih.gov/bioproject/PRJNA509195 SRA: https://www.ncbi.nlm.nih.gov/sra?term=SRP173226	Clinical Isolates	NA	LB	NA	SRA: https://www.ncbi.nlm.nih.gov/sra?term=SRX5123366	GSE123544	RNA Seq of P. aeruginosa clinical isolate collection	Clinical Isolates
SRX5123367	SRX5123367.SRX5123367.salmon	SRP173226	5.86338	6.30119	199	291	TRUE	0.933464	2.85042	No annotation	2665	BioProject: https://www.ncbi.nlm.nih.gov/bioproject/PRJNA509195 SRA: https://www.ncbi.nlm.nih.gov/sra?term=SRP173226	Clinical Isolates	NA	LB	NA	SRA: https://www.ncbi.nlm.nih.gov/sra?term=SRX5123367	GSE123544	RNA Seq of P. aeruginosa clinical isolate collection	Clinical Isolates
SRX5123368	SRX5123368.SRX5123368.salmon	SRP173226	5.72267	6.33139	155	357	TRUE	7.57904	1.24494	No annotation	2666	BioProject: https://www.ncbi.nlm.nih.gov/bioproject/PRJNA509195 SRA: https://www.ncbi.nlm.nih.gov/sra?term=SRP173226	Clinical Isolates	NA	LB	NA	SRA: https://www.ncbi.nlm.nih.gov/sra?term=SRX5123368	GSE123544	RNA Seq of P. aeruginosa clinical isolate collection	Clinical Isolates
SRX5123369	SRX5123369.SRX5123369.salmon	SRP173226	5.34126	6.27043	206	290	TRUE	1.15193	4.62919	No annotation	2667	BioProject: https://www.ncbi.nlm.nih.gov/bioproject/PRJNA509195 SRA: https://www.ncbi.nlm.nih.gov/sra?term=SRP173226	Clinical Isolates	NA	LB	NA	SRA: https://www.ncbi.nlm.nih.gov/sra?term=SRX5123369	GSE123544	RNA Seq of P. aeruginosa clinical isolate collection	Clinical Isolates
SRX5123370	SRX5123370.SRX5123370.salmon	SRP173226	5.35585	5.77198	162	238	TRUE	0.838917	7.53535	No annotation	2668	BioProject: https://www.ncbi.nlm.nih.gov/bioproject/PRJNA509195 SRA: https://www.ncbi.nlm.nih.gov/sra?term=SRP173226	Clinical Isolates	NA	LB	NA	SRA: https://www.ncbi.nlm.nih.gov/sra?term=SRX5123370	GSE123544	RNA Seq of P. aeruginosa clinical isolate collection	Clinical Isolates
SRX5123371	SRX5123371.SRX5123371.salmon	SRP173226	5.84279	6.46799	130	381	TRUE	14.5728	0.686604	No annotation	2669	BioProject: https://www.ncbi.nlm.nih.gov/bioproject/PRJNA509195 SRA: https://www.ncbi.nlm.nih.gov/sra?term=SRP173226	Clinical Isolates	NA	LB	NA	SRA: https://www.ncbi.nlm.nih.gov/sra?term=SRX5123371	GSE123544	RNA Seq of P. aeruginosa clinical isolate collection	Clinical Isolates
SRX5123372	SRX5123372.SRX5123372.salmon	SRP173226	5.60783	6.61166	122	355	TRUE	15.7541	0.962719	No annotation	2670	BioProject: https://www.ncbi.nlm.nih.gov/bioproject/PRJNA509195 SRA: https://www.ncbi.nlm.nih.gov/sra?term=SRP173226	Clinical Isolates	NA	LB	NA	SRA: https://www.ncbi.nlm.nih.gov/sra?term=SRX5123372	GSE123544	RNA Seq of P. aeruginosa clinical isolate collection	Clinical Isolates
SRX5123373	SRX5123373.SRX5123373.salmon	SRP173226	5.81393	6.40297	183	258	TRUE	0.792787	9.44238	No annotation	2671	BioProject: https://www.ncbi.nlm.nih.gov/bioproject/PRJNA509195 SRA: https://www.ncbi.nlm.nih.gov/sra?term=SRP173226	Clinical Isolates	NA	LB	NA	SRA: https://www.ncbi.nlm.nih.gov/sra?term=SRX5123373	GSE123544	RNA Seq of P. aeruginosa clinical isolate collection	Clinical Isolates
SRX5123374	SRX5123374.SRX5123374.salmon	SRP173226	5.37144	6.08109	150	220	TRUE	1.10074	21.8405	No annotation	2672	BioProject: https://www.ncbi.nlm.nih.gov/bioproject/PRJNA509195 SRA: https://www.ncbi.nlm.nih.gov/sra?term=SRP173226	Clinical Isolates	NA	LB	NA	SRA: https://www.ncbi.nlm.nih.gov/sra?term=SRX5123374	GSE123544	RNA Seq of P. aeruginosa clinical isolate collection	Clinical Isolates
SRX5123375	SRX5123375.SRX5123375.salmon	SRP173226	5.0178	6.03488	166	274	TRUE	0.453327	5.44011	No annotation	2673	BioProject: https://www.ncbi.nlm.nih.gov/bioproject/PRJNA509195 SRA: https://www.ncbi.nlm.nih.gov/sra?term=SRP173226	Clinical Isolates	NA	LB	NA	SRA: https://www.ncbi.nlm.nih.gov/sra?term=SRX5123375	GSE123544	RNA Seq of P. aeruginosa clinical isolate collection	Clinical Isolates
SRX5123376	SRX5123376.SRX5123376.salmon	SRP173226	5.35942	6.46568	191	232	TRUE	1.22471	19.4495	No annotation	2674	BioProject: https://www.ncbi.nlm.nih.gov/bioproject/PRJNA509195 SRA: https://www.ncbi.nlm.nih.gov/sra?term=SRP173226	Clinical Isolates	NA	LB	NA	SRA: https://www.ncbi.nlm.nih.gov/sra?term=SRX5123376	GSE123544	RNA Seq of P. aeruginosa clinical isolate collection	Clinical Isolates
SRX5123377	SRX5123377.SRX5123377.salmon	SRP173226	5.51091	6.3197	235	339	TRUE	1.22133	4.9246	No annotation	2675	BioProject: https://www.ncbi.nlm.nih.gov/bioproject/PRJNA509195 SRA: https://www.ncbi.nlm.nih.gov/sra?term=SRP173226	Clinical Isolates	NA	LB	NA	SRA: https://www.ncbi.nlm.nih.gov/sra?term=SRX5123377	GSE123544	RNA Seq of P. aeruginosa clinical isolate collection	Clinical Isolates
SRX5123378	SRX5123378.SRX5123378.salmon	SRP173226	5.35048	6.11831	137	341	TRUE	1.57642	0.828048	No annotation	2676	BioProject: https://www.ncbi.nlm.nih.gov/bioproject/PRJNA509195 SRA: https://www.ncbi.nlm.nih.gov/sra?term=SRP173226	Clinical Isolates	NA	LB	NA	SRA: https://www.ncbi.nlm.nih.gov/sra?term=SRX5123378	GSE123544	RNA Seq of P. aeruginosa clinical isolate collection	Clinical Isolates
SRX5123379	SRX5123379.SRX5123379.salmon	SRP173226	5.73935	6.40725	202	446	TRUE	2.48398	1.31444	No annotation	2677	BioProject: https://www.ncbi.nlm.nih.gov/bioproject/PRJNA509195 SRA: https://www.ncbi.nlm.nih.gov/sra?term=SRP173226	Clinical Isolates	NA	LB	NA	SRA: https://www.ncbi.nlm.nih.gov/sra?term=SRX5123379	GSE123544	RNA Seq of P. aeruginosa clinical isolate collection	Clinical Isolates
SRX5123380	SRX5123380.SRX5123380.salmon	SRP173226	5.64222	6.4104	150	283	TRUE	1.71445	6.10462	No annotation	2678	BioProject: https://www.ncbi.nlm.nih.gov/bioproject/PRJNA509195 SRA: https://www.ncbi.nlm.nih.gov/sra?term=SRP173226	Clinical Isolates	NA	LB	NA	SRA: https://www.ncbi.nlm.nih.gov/sra?term=SRX5123380	GSE123544	RNA Seq of P. aeruginosa clinical isolate collection	Clinical Isolates
SRX5123381	SRX5123381.SRX5123381.salmon	SRP173226	5.86288	6.3273	138	202	TRUE	0.520366	3.7291	No annotation	2679	BioProject: https://www.ncbi.nlm.nih.gov/bioproject/PRJNA509195 SRA: https://www.ncbi.nlm.nih.gov/sra?term=SRP173226	Clinical Isolates	NA	LB	NA	SRA: https://www.ncbi.nlm.nih.gov/sra?term=SRX5123381	GSE123544	RNA Seq of P. aeruginosa clinical isolate collection	Clinical Isolates
SRX5123382	SRX5123382.SRX5123382.salmon	SRP173226	5.52749	6.03085	177	233	TRUE	1.445	15.247	No annotation	2680	BioProject: https://www.ncbi.nlm.nih.gov/bioproject/PRJNA509195 SRA: https://www.ncbi.nlm.nih.gov/sra?term=SRP173226	Clinical Isolates	NA	LB	NA	SRA: https://www.ncbi.nlm.nih.gov/sra?term=SRX5123382	GSE123544	RNA Seq of P. aeruginosa clinical isolate collection	Clinical Isolates
SRX5123383	SRX5123383.SRX5123383.salmon	SRP173226	6.04498	6.62108	117	226	TRUE	1.88045	2.68519	No annotation	2681	BioProject: https://www.ncbi.nlm.nih.gov/bioproject/PRJNA509195 SRA: https://www.ncbi.nlm.nih.gov/sra?term=SRP173226	Clinical Isolates	NA	LB	NA	SRA: https://www.ncbi.nlm.nih.gov/sra?term=SRX5123383	GSE123544	RNA Seq of P. aeruginosa clinical isolate collection	Clinical Isolates
SRX5123384	SRX5123384.SRX5123384.salmon	SRP173226	5.88845	6.47636	230	417	TRUE	4.15955	2.90928	No annotation	2682	BioProject: https://www.ncbi.nlm.nih.gov/bioproject/PRJNA509195 SRA: https://www.ncbi.nlm.nih.gov/sra?term=SRP173226	Clinical Isolates	NA	LB	NA	SRA: https://www.ncbi.nlm.nih.gov/sra?term=SRX5123384	GSE123544	RNA Seq of P. aeruginosa clinical isolate collection	Clinical Isolates
SRX5123385	SRX5123385.SRX5123385.salmon	SRP173226	5.88561	6.34142	185	232	TRUE	1.21778	16.2673	No annotation	2683	BioProject: https://www.ncbi.nlm.nih.gov/bioproject/PRJNA509195 SRA: https://www.ncbi.nlm.nih.gov/sra?term=SRP173226	Clinical Isolates	NA	LB	NA	SRA: https://www.ncbi.nlm.nih.gov/sra?term=SRX5123385	GSE123544	RNA Seq of P. aeruginosa clinical isolate collection	Clinical Isolates
SRX5123386	SRX5123386.SRX5123386.salmon	SRP173226	5.69411	6.24426	150	216	TRUE	0.842802	13.333	No annotation	2684	BioProject: https://www.ncbi.nlm.nih.gov/bioproject/PRJNA509195 SRA: https://www.ncbi.nlm.nih.gov/sra?term=SRP173226	Clinical Isolates	NA	LB	NA	SRA: https://www.ncbi.nlm.nih.gov/sra?term=SRX5123386	GSE123544	RNA Seq of P. aeruginosa clinical isolate collection	Clinical Isolates
SRX5123387	SRX5123387.SRX5123387.salmon	SRP173226	5.51557	6.44239	144	329	TRUE	14.4578	2.15875	No annotation	2685	BioProject: https://www.ncbi.nlm.nih.gov/bioproject/PRJNA509195 SRA: https://www.ncbi.nlm.nih.gov/sra?term=SRP173226	Clinical Isolates	NA	LB	NA	SRA: https://www.ncbi.nlm.nih.gov/sra?term=SRX5123387	GSE123544	RNA Seq of P. aeruginosa clinical isolate collection	Clinical Isolates
SRX5123388	SRX5123388.SRX5123388.salmon	SRP173226	5.90854	6.60296	73	199	TRUE	19.6261	2.10914	No annotation	2686	BioProject: https://www.ncbi.nlm.nih.gov/bioproject/PRJNA509195 SRA: https://www.ncbi.nlm.nih.gov/sra?term=SRP173226	Clinical Isolates	NA	LB	NA	SRA: https://www.ncbi.nlm.nih.gov/sra?term=SRX5123388	GSE123544	RNA Seq of P. aeruginosa clinical isolate collection	Clinical Isolates
SRX5123389	SRX5123389.SRX5123389.salmon	SRP173226	5.87035	6.36247	119	5	TRUE	0.429672	88.6091	No annotation	2687	BioProject: https://www.ncbi.nlm.nih.gov/bioproject/PRJNA509195 SRA: https://www.ncbi.nlm.nih.gov/sra?term=SRP173226	Clinical Isolates	NA	LB	NA	SRA: https://www.ncbi.nlm.nih.gov/sra?term=SRX5123389	GSE123544	RNA Seq of P. aeruginosa clinical isolate collection	Clinical Isolates
SRX5123390	SRX5123390.SRX5123390.salmon	SRP173226	5.4029	6.03903	79	264	TRUE	45.0955	3.00784	No annotation	2688	BioProject: https://www.ncbi.nlm.nih.gov/bioproject/PRJNA509195 SRA: https://www.ncbi.nlm.nih.gov/sra?term=SRP173226	Clinical Isolates	NA	LB	NA	SRA: https://www.ncbi.nlm.nih.gov/sra?term=SRX5123390	GSE123544	RNA Seq of P. aeruginosa clinical isolate collection	Clinical Isolates
SRX5123391	SRX5123391.SRX5123391.salmon	SRP173226	5.67248	6.19017	153	322	TRUE	4.9818	2.2757	No annotation	2689	BioProject: https://www.ncbi.nlm.nih.gov/bioproject/PRJNA509195 SRA: https://www.ncbi.nlm.nih.gov/sra?term=SRP173226	Clinical Isolates	NA	LB	NA	SRA: https://www.ncbi.nlm.nih.gov/sra?term=SRX5123391	GSE123544	RNA Seq of P. aeruginosa clinical isolate collection	Clinical Isolates
SRX5123392	SRX5123392.SRX5123392.salmon	SRP173226	5.1189	6.09076	171	238	TRUE	0.690135	5.51577	No annotation	2690	BioProject: https://www.ncbi.nlm.nih.gov/bioproject/PRJNA509195 SRA: https://www.ncbi.nlm.nih.gov/sra?term=SRP173226	Clinical Isolates	NA	LB	NA	SRA: https://www.ncbi.nlm.nih.gov/sra?term=SRX5123392	GSE123544	RNA Seq of P. aeruginosa clinical isolate collection	Clinical Isolates
SRX5123393	SRX5123393.SRX5123393.salmon	SRP173226	5.56493	6.5104	286	395	TRUE	0.917	7.3362	No annotation	2691	BioProject: https://www.ncbi.nlm.nih.gov/bioproject/PRJNA509195 SRA: https://www.ncbi.nlm.nih.gov/sra?term=SRP173226	Clinical Isolates	NA	LB	NA	SRA: https://www.ncbi.nlm.nih.gov/sra?term=SRX5123393	GSE123544	RNA Seq of P. aeruginosa clinical isolate collection	Clinical Isolates
SRX5123394	SRX5123394.SRX5123394.salmon	SRP173226	5.65032	6.3125	240	436	TRUE	8.13388	1.06466	No annotation	2692	BioProject: https://www.ncbi.nlm.nih.gov/bioproject/PRJNA509195 SRA: https://www.ncbi.nlm.nih.gov/sra?term=SRP173226	Clinical Isolates	NA	LB	NA	SRA: https://www.ncbi.nlm.nih.gov/sra?term=SRX5123394	GSE123544	RNA Seq of P. aeruginosa clinical isolate collection	Clinical Isolates
SRX5123395	SRX5123395.SRX5123395.salmon	SRP173226	5.47843	6.36834	126	289	TRUE	11.4337	1.84269	No annotation	2693	BioProject: https://www.ncbi.nlm.nih.gov/bioproject/PRJNA509195 SRA: https://www.ncbi.nlm.nih.gov/sra?term=SRP173226	Clinical Isolates	NA	LB	NA	SRA: https://www.ncbi.nlm.nih.gov/sra?term=SRX5123395	GSE123544	RNA Seq of P. aeruginosa clinical isolate collection	Clinical Isolates
SRX5123396	SRX5123396.SRX5123396.salmon	SRP173226	5.27304	5.98321	182	216	TRUE	0.964558	20.052	No annotation	2694	BioProject: https://www.ncbi.nlm.nih.gov/bioproject/PRJNA509195 SRA: https://www.ncbi.nlm.nih.gov/sra?term=SRP173226	Clinical Isolates	NA	LB	NA	SRA: https://www.ncbi.nlm.nih.gov/sra?term=SRX5123396	GSE123544	RNA Seq of P. aeruginosa clinical isolate collection	Clinical Isolates
SRX5123397	SRX5123397.SRX5123397.salmon	SRP173226	5.7262	6.27822	160	312	TRUE	6.40004	4.94977	No annotation	2695	BioProject: https://www.ncbi.nlm.nih.gov/bioproject/PRJNA509195 SRA: https://www.ncbi.nlm.nih.gov/sra?term=SRP173226	Clinical Isolates	NA	LB	NA	SRA: https://www.ncbi.nlm.nih.gov/sra?term=SRX5123397	GSE123544	RNA Seq of P. aeruginosa clinical isolate collection	Clinical Isolates
SRX5123398	SRX5123398.SRX5123398.salmon	SRP173226	5.40518	6.18201	156	316	TRUE	9.82506	3.55937	No annotation	2696	BioProject: https://www.ncbi.nlm.nih.gov/bioproject/PRJNA509195 SRA: https://www.ncbi.nlm.nih.gov/sra?term=SRP173226	Clinical Isolates	NA	LB	NA	SRA: https://www.ncbi.nlm.nih.gov/sra?term=SRX5123398	GSE123544	RNA Seq of P. aeruginosa clinical isolate collection	Clinical Isolates
SRX5123399	SRX5123399.SRX5123399.salmon	SRP173226	5.61382	6.17731	184	285	TRUE	1.92033	12.0296	No annotation	2697	BioProject: https://www.ncbi.nlm.nih.gov/bioproject/PRJNA509195 SRA: https://www.ncbi.nlm.nih.gov/sra?term=SRP173226	Clinical Isolates	NA	LB	NA	SRA: https://www.ncbi.nlm.nih.gov/sra?term=SRX5123399	GSE123544	RNA Seq of P. aeruginosa clinical isolate collection	Clinical Isolates
SRX5123400	SRX5123400.SRX5123400.salmon	SRP173226	5.57626	6.35232	423	343	TRUE	0.654545	47.0875	No annotation	2698	BioProject: https://www.ncbi.nlm.nih.gov/bioproject/PRJNA509195 SRA: https://www.ncbi.nlm.nih.gov/sra?term=SRP173226	Clinical Isolates	NA	LB	NA	SRA: https://www.ncbi.nlm.nih.gov/sra?term=SRX5123400	GSE123544	RNA Seq of P. aeruginosa clinical isolate collection	Clinical Isolates
SRX5123401	SRX5123401.SRX5123401.salmon	SRP173226	5.15622	6.25216	141	373	TRUE	5.7145	1.00752	No annotation	2699	BioProject: https://www.ncbi.nlm.nih.gov/bioproject/PRJNA509195 SRA: https://www.ncbi.nlm.nih.gov/sra?term=SRP173226	Clinical Isolates	NA	LB	NA	SRA: https://www.ncbi.nlm.nih.gov/sra?term=SRX5123401	GSE123544	RNA Seq of P. aeruginosa clinical isolate collection	Clinical Isolates
SRX5123402	SRX5123402.SRX5123402.salmon	SRP173226	5.31775	6.24324	174	352	TRUE	11.9024	1.37687	No annotation	2700	BioProject: https://www.ncbi.nlm.nih.gov/bioproject/PRJNA509195 SRA: https://www.ncbi.nlm.nih.gov/sra?term=SRP173226	Clinical Isolates	NA	LB	NA	SRA: https://www.ncbi.nlm.nih.gov/sra?term=SRX5123402	GSE123544	RNA Seq of P. aeruginosa clinical isolate collection	Clinical Isolates
SRX5123403	SRX5123403.SRX5123403.salmon	SRP173226	5.44687	6.33813	124	285	TRUE	8.76233	2.36714	No annotation	2701	BioProject: https://www.ncbi.nlm.nih.gov/bioproject/PRJNA509195 SRA: https://www.ncbi.nlm.nih.gov/sra?term=SRP173226	Clinical Isolates	NA	LB	NA	SRA: https://www.ncbi.nlm.nih.gov/sra?term=SRX5123403	GSE123544	RNA Seq of P. aeruginosa clinical isolate collection	Clinical Isolates
SRX5123404	SRX5123404.SRX5123404.salmon	SRP173226	5.66348	6.59117	255	345	TRUE	2.59303	10.8968	No annotation	2702	BioProject: https://www.ncbi.nlm.nih.gov/bioproject/PRJNA509195 SRA: https://www.ncbi.nlm.nih.gov/sra?term=SRP173226	Clinical Isolates	NA	LB	NA	SRA: https://www.ncbi.nlm.nih.gov/sra?term=SRX5123404	GSE123544	RNA Seq of P. aeruginosa clinical isolate collection	Clinical Isolates
SRX5123405	SRX5123405.SRX5123405.salmon	SRP173226	5.48676	6.30784	251	391	TRUE	0.861654	1.77982	No annotation	2703	BioProject: https://www.ncbi.nlm.nih.gov/bioproject/PRJNA509195 SRA: https://www.ncbi.nlm.nih.gov/sra?term=SRP173226	Clinical Isolates	NA	LB	NA	SRA: https://www.ncbi.nlm.nih.gov/sra?term=SRX5123405	GSE123544	RNA Seq of P. aeruginosa clinical isolate collection	Clinical Isolates
SRX5123406	SRX5123406.SRX5123406.salmon	SRP173226	5.44471	6.04125	210	248	TRUE	1.55739	7.71564	No annotation	2704	BioProject: https://www.ncbi.nlm.nih.gov/bioproject/PRJNA509195 SRA: https://www.ncbi.nlm.nih.gov/sra?term=SRP173226	Clinical Isolates	NA	LB	NA	SRA: https://www.ncbi.nlm.nih.gov/sra?term=SRX5123406	GSE123544	RNA Seq of P. aeruginosa clinical isolate collection	Clinical Isolates
SRX5123407	SRX5123407.SRX5123407.salmon	SRP173226	5.6531	6.27397	118	284	TRUE	10.8763	2.25383	No annotation	2705	BioProject: https://www.ncbi.nlm.nih.gov/bioproject/PRJNA509195 SRA: https://www.ncbi.nlm.nih.gov/sra?term=SRP173226	Clinical Isolates	NA	LB	NA	SRA: https://www.ncbi.nlm.nih.gov/sra?term=SRX5123407	GSE123544	RNA Seq of P. aeruginosa clinical isolate collection	Clinical Isolates
SRX5123408	SRX5123408.SRX5123408.salmon	SRP173226	5.49315	6.27365	207	300	TRUE	1.28762	3.88365	No annotation	2706	BioProject: https://www.ncbi.nlm.nih.gov/bioproject/PRJNA509195 SRA: https://www.ncbi.nlm.nih.gov/sra?term=SRP173226	Clinical Isolates	NA	LB	NA	SRA: https://www.ncbi.nlm.nih.gov/sra?term=SRX5123408	GSE123544	RNA Seq of P. aeruginosa clinical isolate collection	Clinical Isolates
SRX5123409	SRX5123409.SRX5123409.salmon	SRP173226	5.38241	6.09304	112	255	TRUE	23.1453	5.88487	No annotation	2707	BioProject: https://www.ncbi.nlm.nih.gov/bioproject/PRJNA509195 SRA: https://www.ncbi.nlm.nih.gov/sra?term=SRP173226	Clinical Isolates	NA	LB	NA	SRA: https://www.ncbi.nlm.nih.gov/sra?term=SRX5123409	GSE123544	RNA Seq of P. aeruginosa clinical isolate collection	Clinical Isolates
SRX5123410	SRX5123410.SRX5123410.salmon	SRP173226	5.57142	6.06031	188	79	TRUE	1.30515	60.0629	No annotation	2708	BioProject: https://www.ncbi.nlm.nih.gov/bioproject/PRJNA509195 SRA: https://www.ncbi.nlm.nih.gov/sra?term=SRP173226	Clinical Isolates	NA	LB	NA	SRA: https://www.ncbi.nlm.nih.gov/sra?term=SRX5123410	GSE123544	RNA Seq of P. aeruginosa clinical isolate collection	Clinical Isolates
SRX5123411	SRX5123411.SRX5123411.salmon	SRP173226	5.67136	6.36238	99	345	TRUE	28.2517	0.981416	No annotation	2709	BioProject: https://www.ncbi.nlm.nih.gov/bioproject/PRJNA509195 SRA: https://www.ncbi.nlm.nih.gov/sra?term=SRP173226	Clinical Isolates	NA	LB	NA	SRA: https://www.ncbi.nlm.nih.gov/sra?term=SRX5123411	GSE123544	RNA Seq of P. aeruginosa clinical isolate collection	Clinical Isolates
SRX5123412	SRX5123412.SRX5123412.salmon	SRP173226	5.64825	6.40312	169	297	TRUE	3.18302	6.50186	No annotation	2710	BioProject: https://www.ncbi.nlm.nih.gov/bioproject/PRJNA509195 SRA: https://www.ncbi.nlm.nih.gov/sra?term=SRP173226	Clinical Isolates	NA	LB	NA	SRA: https://www.ncbi.nlm.nih.gov/sra?term=SRX5123412	GSE123544	RNA Seq of P. aeruginosa clinical isolate collection	Clinical Isolates
SRX5123413	SRX5123413.SRX5123413.salmon	SRP173226	5.66752	6.06277	113	385	TRUE	23.7126	1.00205	No annotation	2711	BioProject: https://www.ncbi.nlm.nih.gov/bioproject/PRJNA509195 SRA: https://www.ncbi.nlm.nih.gov/sra?term=SRP173226	Clinical Isolates	NA	LB	NA	SRA: https://www.ncbi.nlm.nih.gov/sra?term=SRX5123413	GSE123544	RNA Seq of P. aeruginosa clinical isolate collection	Clinical Isolates
SRX5123414	SRX5123414.SRX5123414.salmon	SRP173226	5.64705	6.28742	144	339	TRUE	16.1804	3.3918	No annotation	2712	BioProject: https://www.ncbi.nlm.nih.gov/bioproject/PRJNA509195 SRA: https://www.ncbi.nlm.nih.gov/sra?term=SRP173226	Clinical Isolates	NA	LB	NA	SRA: https://www.ncbi.nlm.nih.gov/sra?term=SRX5123414	GSE123544	RNA Seq of P. aeruginosa clinical isolate collection	Clinical Isolates
SRX5123415	SRX5123415.SRX5123415.salmon	SRP173226	5.43903	6.26741	146	280	TRUE	7.94395	7.56795	No annotation	2713	BioProject: https://www.ncbi.nlm.nih.gov/bioproject/PRJNA509195 SRA: https://www.ncbi.nlm.nih.gov/sra?term=SRP173226	Clinical Isolates	NA	LB	NA	SRA: https://www.ncbi.nlm.nih.gov/sra?term=SRX5123415	GSE123544	RNA Seq of P. aeruginosa clinical isolate collection	Clinical Isolates
SRX5123416	SRX5123416.SRX5123416.salmon	SRP173226	5.75916	6.35705	178	233	TRUE	1.05973	17.8588	No annotation	2714	BioProject: https://www.ncbi.nlm.nih.gov/bioproject/PRJNA509195 SRA: https://www.ncbi.nlm.nih.gov/sra?term=SRP173226	Clinical Isolates	NA	LB	NA	SRA: https://www.ncbi.nlm.nih.gov/sra?term=SRX5123416	GSE123544	RNA Seq of P. aeruginosa clinical isolate collection	Clinical Isolates
SRX5123417	SRX5123417.SRX5123417.salmon	SRP173226	5.12794	6.31597	399	448	TRUE	2.43633	10.7312	No annotation	2715	BioProject: https://www.ncbi.nlm.nih.gov/bioproject/PRJNA509195 SRA: https://www.ncbi.nlm.nih.gov/sra?term=SRP173226	Clinical Isolates	NA	LB	NA	SRA: https://www.ncbi.nlm.nih.gov/sra?term=SRX5123417	GSE123544	RNA Seq of P. aeruginosa clinical isolate collection	Clinical Isolates
SRX5123418	SRX5123418.SRX5123418.salmon	SRP173226	5.25537	6.07019	186	408	TRUE	43.2949	6.04651	No annotation	2716	BioProject: https://www.ncbi.nlm.nih.gov/bioproject/PRJNA509195 SRA: https://www.ncbi.nlm.nih.gov/sra?term=SRP173226	Clinical Isolates	NA	LB	NA	SRA: https://www.ncbi.nlm.nih.gov/sra?term=SRX5123418	GSE123544	RNA Seq of P. aeruginosa clinical isolate collection	Clinical Isolates
SRX5123419	SRX5123419.SRX5123419.salmon	SRP173226	5.53578	6.57482	255	403	TRUE	2.27965	4.58378	No annotation	2717	BioProject: https://www.ncbi.nlm.nih.gov/bioproject/PRJNA509195 SRA: https://www.ncbi.nlm.nih.gov/sra?term=SRP173226	Clinical Isolates	NA	LB	NA	SRA: https://www.ncbi.nlm.nih.gov/sra?term=SRX5123419	GSE123544	RNA Seq of P. aeruginosa clinical isolate collection	Clinical Isolates
SRX5123420	SRX5123420.SRX5123420.salmon	SRP173226	5.02965	6.05296	232	322	TRUE	1.83769	5.4693	No annotation	2718	BioProject: https://www.ncbi.nlm.nih.gov/bioproject/PRJNA509195 SRA: https://www.ncbi.nlm.nih.gov/sra?term=SRP173226	Clinical Isolates	NA	LB	NA	SRA: https://www.ncbi.nlm.nih.gov/sra?term=SRX5123420	GSE123544	RNA Seq of P. aeruginosa clinical isolate collection	Clinical Isolates
SRX5123421	SRX5123421.SRX5123421.salmon	SRP173226	5.60548	6.5682	245	446	TRUE	4.12853	1.70747	No annotation	2719	BioProject: https://www.ncbi.nlm.nih.gov/bioproject/PRJNA509195 SRA: https://www.ncbi.nlm.nih.gov/sra?term=SRP173226	Clinical Isolates	NA	LB	NA	SRA: https://www.ncbi.nlm.nih.gov/sra?term=SRX5123421	GSE123544	RNA Seq of P. aeruginosa clinical isolate collection	Clinical Isolates
SRX5123422	SRX5123422.SRX5123422.salmon	SRP173226	5.34443	6.09169	234	330	TRUE	1.83006	3.65996	No annotation	2720	BioProject: https://www.ncbi.nlm.nih.gov/bioproject/PRJNA509195 SRA: https://www.ncbi.nlm.nih.gov/sra?term=SRP173226	Clinical Isolates	NA	LB	NA	SRA: https://www.ncbi.nlm.nih.gov/sra?term=SRX5123422	GSE123544	RNA Seq of P. aeruginosa clinical isolate collection	Clinical Isolates
SRX5123423	SRX5123423.SRX5123423.salmon	SRP173226	5.33835	5.83995	223	286	TRUE	1.48346	14.5344	No annotation	2721	BioProject: https://www.ncbi.nlm.nih.gov/bioproject/PRJNA509195 SRA: https://www.ncbi.nlm.nih.gov/sra?term=SRP173226	Clinical Isolates	NA	LB	NA	SRA: https://www.ncbi.nlm.nih.gov/sra?term=SRX5123423	GSE123544	RNA Seq of P. aeruginosa clinical isolate collection	Clinical Isolates
SRX5123424	SRX5123424.SRX5123424.salmon	SRP173226	5.40449	6.38477	245	345	TRUE	1.60225	4.82459	No annotation	2722	BioProject: https://www.ncbi.nlm.nih.gov/bioproject/PRJNA509195 SRA: https://www.ncbi.nlm.nih.gov/sra?term=SRP173226	Clinical Isolates	NA	LB	NA	SRA: https://www.ncbi.nlm.nih.gov/sra?term=SRX5123424	GSE123544	RNA Seq of P. aeruginosa clinical isolate collection	Clinical Isolates
SRX5123425	SRX5123425.SRX5123425.salmon	SRP173226	5.60158	6.48658	172	242	TRUE	1.15137	11.4391	No annotation	2723	BioProject: https://www.ncbi.nlm.nih.gov/bioproject/PRJNA509195 SRA: https://www.ncbi.nlm.nih.gov/sra?term=SRP173226	Clinical Isolates	NA	LB	NA	SRA: https://www.ncbi.nlm.nih.gov/sra?term=SRX5123425	GSE123544	RNA Seq of P. aeruginosa clinical isolate collection	Clinical Isolates
SRX5123426	SRX5123426.SRX5123426.salmon	SRP173226	4.90979	5.84984	272	353	TRUE	2.40273	4.68126	No annotation	2724	BioProject: https://www.ncbi.nlm.nih.gov/bioproject/PRJNA509195 SRA: https://www.ncbi.nlm.nih.gov/sra?term=SRP173226	Clinical Isolates	NA	LB	NA	SRA: https://www.ncbi.nlm.nih.gov/sra?term=SRX5123426	GSE123544	RNA Seq of P. aeruginosa clinical isolate collection	Clinical Isolates
SRX5123427	SRX5123427.SRX5123427.salmon	SRP173226	5.28269	6.40075	150	255	TRUE	2.06021	6.27095	No annotation	2725	BioProject: https://www.ncbi.nlm.nih.gov/bioproject/PRJNA509195 SRA: https://www.ncbi.nlm.nih.gov/sra?term=SRP173226	Clinical Isolates	NA	LB	NA	SRA: https://www.ncbi.nlm.nih.gov/sra?term=SRX5123427	GSE123544	RNA Seq of P. aeruginosa clinical isolate collection	Clinical Isolates
SRX5123428	SRX5123428.SRX5123428.salmon	SRP173226	5.66543	6.48628	259	294	TRUE	2.67065	20.9677	No annotation	2726	BioProject: https://www.ncbi.nlm.nih.gov/bioproject/PRJNA509195 SRA: https://www.ncbi.nlm.nih.gov/sra?term=SRP173226	Clinical Isolates	NA	LB	NA	SRA: https://www.ncbi.nlm.nih.gov/sra?term=SRX5123428	GSE123544	RNA Seq of P. aeruginosa clinical isolate collection	Clinical Isolates
SRX5123429	SRX5123429.SRX5123429.salmon	SRP173226	5.39586	6.20781	219	391	TRUE	4.32889	4.38033	No annotation	2727	BioProject: https://www.ncbi.nlm.nih.gov/bioproject/PRJNA509195 SRA: https://www.ncbi.nlm.nih.gov/sra?term=SRP173226	Clinical Isolates	NA	LB	NA	SRA: https://www.ncbi.nlm.nih.gov/sra?term=SRX5123429	GSE123544	RNA Seq of P. aeruginosa clinical isolate collection	Clinical Isolates
SRX5123430	SRX5123430.SRX5123430.salmon	SRP173226	5.74224	6.60935	252	429	TRUE	3.97649	2.04404	No annotation	2728	BioProject: https://www.ncbi.nlm.nih.gov/bioproject/PRJNA509195 SRA: https://www.ncbi.nlm.nih.gov/sra?term=SRP173226	Clinical Isolates	NA	LB	NA	SRA: https://www.ncbi.nlm.nih.gov/sra?term=SRX5123430	GSE123544	RNA Seq of P. aeruginosa clinical isolate collection	Clinical Isolates
SRX5123431	SRX5123431.SRX5123431.salmon	SRP173226	5.43549	6.46759	127	322	TRUE	15.5639	1.46141	No annotation	2729	BioProject: https://www.ncbi.nlm.nih.gov/bioproject/PRJNA509195 SRA: https://www.ncbi.nlm.nih.gov/sra?term=SRP173226	Clinical Isolates	NA	LB	NA	SRA: https://www.ncbi.nlm.nih.gov/sra?term=SRX5123431	GSE123544	RNA Seq of P. aeruginosa clinical isolate collection	Clinical Isolates
SRX5123432	SRX5123432.SRX5123432.salmon	SRP173226	5.73342	6.71817	159	268	TRUE	1.57169	4.70994	No annotation	2730	BioProject: https://www.ncbi.nlm.nih.gov/bioproject/PRJNA509195 SRA: https://www.ncbi.nlm.nih.gov/sra?term=SRP173226	Clinical Isolates	NA	LB	NA	SRA: https://www.ncbi.nlm.nih.gov/sra?term=SRX5123432	GSE123544	RNA Seq of P. aeruginosa clinical isolate collection	Clinical Isolates
SRX5123433	SRX5123433.SRX5123433.salmon	SRP173226	5.75323	6.42508	138	32	TRUE	0.616757	79.4588	No annotation	2731	BioProject: https://www.ncbi.nlm.nih.gov/bioproject/PRJNA509195 SRA: https://www.ncbi.nlm.nih.gov/sra?term=SRP173226	Clinical Isolates	NA	LB	NA	SRA: https://www.ncbi.nlm.nih.gov/sra?term=SRX5123433	GSE123544	RNA Seq of P. aeruginosa clinical isolate collection	Clinical Isolates
SRX5123434	SRX5123434.SRX5123434.salmon	SRP173226	5.28421	6.09296	192	256	TRUE	1.0982	10.3604	No annotation	2732	BioProject: https://www.ncbi.nlm.nih.gov/bioproject/PRJNA509195 SRA: https://www.ncbi.nlm.nih.gov/sra?term=SRP173226	Clinical Isolates	NA	LB	NA	SRA: https://www.ncbi.nlm.nih.gov/sra?term=SRX5123434	GSE123544	RNA Seq of P. aeruginosa clinical isolate collection	Clinical Isolates
SRX5123435	SRX5123435.SRX5123435.salmon	SRP173226	5.30953	6.5432	142	305	TRUE	4.14575	1.71857	No annotation	2733	BioProject: https://www.ncbi.nlm.nih.gov/bioproject/PRJNA509195 SRA: https://www.ncbi.nlm.nih.gov/sra?term=SRP173226	Clinical Isolates	NA	LB	NA	SRA: https://www.ncbi.nlm.nih.gov/sra?term=SRX5123435	GSE123544	RNA Seq of P. aeruginosa clinical isolate collection	Clinical Isolates
SRX5123436	SRX5123436.SRX5123436.salmon	SRP173226	5.72421	6.62588	51	221	TRUE	54.7628	7.89412	No annotation	2734	BioProject: https://www.ncbi.nlm.nih.gov/bioproject/PRJNA509195 SRA: https://www.ncbi.nlm.nih.gov/sra?term=SRP173226	Clinical Isolates	NA	LB	NA	SRA: https://www.ncbi.nlm.nih.gov/sra?term=SRX5123436	GSE123544	RNA Seq of P. aeruginosa clinical isolate collection	Clinical Isolates
SRX5123437	SRX5123437.SRX5123437.salmon	SRP173226	5.65531	6.42155	264	432	TRUE	2.9527	4.04284	No annotation	2735	BioProject: https://www.ncbi.nlm.nih.gov/bioproject/PRJNA509195 SRA: https://www.ncbi.nlm.nih.gov/sra?term=SRP173226	Clinical Isolates	NA	LB	NA	SRA: https://www.ncbi.nlm.nih.gov/sra?term=SRX5123437	GSE123544	RNA Seq of P. aeruginosa clinical isolate collection	Clinical Isolates
SRX5123438	SRX5123438.SRX5123438.salmon	SRP173226	5.03023	5.93182	243	321	TRUE	2.18403	13.935	No annotation	2736	BioProject: https://www.ncbi.nlm.nih.gov/bioproject/PRJNA509195 SRA: https://www.ncbi.nlm.nih.gov/sra?term=SRP173226	Clinical Isolates	NA	LB	NA	SRA: https://www.ncbi.nlm.nih.gov/sra?term=SRX5123438	GSE123544	RNA Seq of P. aeruginosa clinical isolate collection	Clinical Isolates
SRX5123439	SRX5123439.SRX5123439.salmon	SRP173226	5.536	6.40485	239	536	TRUE	32.2997	2.46195	No annotation	2737	BioProject: https://www.ncbi.nlm.nih.gov/bioproject/PRJNA509195 SRA: https://www.ncbi.nlm.nih.gov/sra?term=SRP173226	Clinical Isolates	NA	LB	NA	SRA: https://www.ncbi.nlm.nih.gov/sra?term=SRX5123439	GSE123544	RNA Seq of P. aeruginosa clinical isolate collection	Clinical Isolates
SRX5123440	SRX5123440.SRX5123440.salmon	SRP173226	5.53626	6.4739	378	539	TRUE	1.55894	1.60362	No annotation	2738	BioProject: https://www.ncbi.nlm.nih.gov/bioproject/PRJNA509195 SRA: https://www.ncbi.nlm.nih.gov/sra?term=SRP173226	Clinical Isolates	NA	LB	NA	SRA: https://www.ncbi.nlm.nih.gov/sra?term=SRX5123440	GSE123544	RNA Seq of P. aeruginosa clinical isolate collection	Clinical Isolates
SRX5123441	SRX5123441.SRX5123441.salmon	SRP173226	5.24791	6.31738	128	325	TRUE	12.8358	1.93079	No annotation	2739	BioProject: https://www.ncbi.nlm.nih.gov/bioproject/PRJNA509195 SRA: https://www.ncbi.nlm.nih.gov/sra?term=SRP173226	Clinical Isolates	NA	LB	NA	SRA: https://www.ncbi.nlm.nih.gov/sra?term=SRX5123441	GSE123544	RNA Seq of P. aeruginosa clinical isolate collection	Clinical Isolates
SRX5123442	SRX5123442.SRX5123442.salmon	SRP173226	5.5176	6.36488	183	373	TRUE	5.11978	1.52951	No annotation	2740	BioProject: https://www.ncbi.nlm.nih.gov/bioproject/PRJNA509195 SRA: https://www.ncbi.nlm.nih.gov/sra?term=SRP173226	Clinical Isolates	NA	LB	NA	SRA: https://www.ncbi.nlm.nih.gov/sra?term=SRX5123442	GSE123544	RNA Seq of P. aeruginosa clinical isolate collection	Clinical Isolates
SRX5123443	SRX5123443.SRX5123443.salmon	SRP173226	4.86792	5.96926	230	355	TRUE	2.86907	5.74923	No annotation	2741	BioProject: https://www.ncbi.nlm.nih.gov/bioproject/PRJNA509195 SRA: https://www.ncbi.nlm.nih.gov/sra?term=SRP173226	Clinical Isolates	NA	LB	NA	SRA: https://www.ncbi.nlm.nih.gov/sra?term=SRX5123443	GSE123544	RNA Seq of P. aeruginosa clinical isolate collection	Clinical Isolates
SRX5123444	SRX5123444.SRX5123444.salmon	SRP173226	5.48201	6.46708	174	198	TRUE	0.941271	5.67694	No annotation	2742	BioProject: https://www.ncbi.nlm.nih.gov/bioproject/PRJNA509195 SRA: https://www.ncbi.nlm.nih.gov/sra?term=SRP173226	Clinical Isolates	NA	LB	NA	SRA: https://www.ncbi.nlm.nih.gov/sra?term=SRX5123444	GSE123544	RNA Seq of P. aeruginosa clinical isolate collection	Clinical Isolates
SRX5123445	SRX5123445.SRX5123445.salmon	SRP173226	5.70885	6.52912	155	286	TRUE	2.17338	3.01102	No annotation	2743	BioProject: https://www.ncbi.nlm.nih.gov/bioproject/PRJNA509195 SRA: https://www.ncbi.nlm.nih.gov/sra?term=SRP173226	Clinical Isolates	NA	LB	NA	SRA: https://www.ncbi.nlm.nih.gov/sra?term=SRX5123445	GSE123544	RNA Seq of P. aeruginosa clinical isolate collection	Clinical Isolates
[truncated: 1,389 more rows]

## Sheet: cutoff_stats_with_inclusion
	Included_in_final_compendium	PAO1_zeros_count	PA14_zeros_count	PAO1_hk_median	PA14_hk_median	strain	Experiment	sample
[truncated: 2,852 more rows]

[truncated: 3 more sheets: Experiment_Characteristics, Filter_and_accessory_expression, Accessory Genes]
