# Supplementary material for: Computationally Efficient Assembly of Pseudomonas aeruginosa Gene Expression Compendia
Source: mSystems. 2022 Dec 21;8(1):e00341-22. doi: 10.1128/msystems.00341-22 (PMC9948711; doi:10.1128/msystems.00341-22)
Supplement: DATA SET S3 [file msystems.00341-22-s0006.xlsx]

## Sheet: Legend
	Supplemental Dataset S3: Full Annotations By Study. Annotations from studies in GEO that make up ~50% of the total compendium. Annotations collected for studies in GEO including all compiled fields.

## Sheet: Full Study Annotations
BioProject_ID	SRA_ID	Strain	Genotype	Abx_Marker	Variant_Phenotype	Medium	Treatment	Biotic_Lvl1	Biotic_Lvl2	Growth Conditions	Nucleic_Acid	Temperature	OD	Publication	Status	Platform_ID	Biosample_ID	GSM_Accession	SRA_Accession	Instrument	LibrarySelection	Group1	Group2	Group3	Location1	Location2	Location3	Location4	Location5	Date1	Date2	Date3	GSE_ID	Title	Present in GEO? (Y/N)
BioProject: https://www.ncbi.nlm.nih.gov/bioproject/PRJNA751621	SRA: https://www.ncbi.nlm.nih.gov/sra?term=SRP330943	PAO1	NA	NA	NA	M9 Media	Oxythiamine	Bacteria	Pseudomonas aeruginosa	Bacterial growth in M9 glucose media at 37¬∞C with agitation	total RNA	37¬∞C	NA	https://www.ncbi.nlm.nih.gov/geo/query/acc.cgi?acc=GSE181354	Public on Aug 03 2021	GPL18287	BioSample: https://www.ncbi.nlm.nih.gov/biosample/SAMN20523618, BioSample: https://www.ncbi.nlm.nih.gov/biosample/SAMN20523620, BioSample: https://www.ncbi.nlm.nih.gov/biosample/SAMN20523621, BioSample: https://www.ncbi.nlm.nih.gov/biosample/SAMN20523623	GSM5495168, GSM5495169, GSM5495170, GSM5495171	SRA: https://www.ncbi.nlm.nih.gov/sra?term=SRX11632658, SRA: https://www.ncbi.nlm.nih.gov/sra?term=SRX11632659, SRA: https://www.ncbi.nlm.nih.gov/sra?term=SRX11632660, SRA: https://www.ncbi.nlm.nih.gov/sra?term=SRX11632661	Illumina HiSeq 2500	cDNA	Institut Pasteur Korea	Soojin,,Jang	soojin.jang@ip-korea.org	16, Daewangpangyo-ro 712	Seongnam	Gyeonggi	13488	South Korea	2021-08-02	Public on Aug 03 2021	2021-08-07	GSE181354	Differential transcriptome profiling of P. aeruginosa PAO1 with oxythiamine treatment	Y
BioProject: https://www.ncbi.nlm.nih.gov/bioproject/PRJNA748422	SRA: https://www.ncbi.nlm.nih.gov/sra?term=SRP329149	CMC-097 / 115	NA	NA	NA	LB	NA	Bacteria	Pseudomonas aeruginosa	A single colony from CMC-115 and CMC-097 strain was inoculated in Lysogeny broth (LB) and incubated at 37‚ó¶C at 200 revolutions per minute (rpm) for 18 h, after which they were diluted 1:100 in 50 ml fresh LB medium in three replicates	total RNA	37¬∞C	NA	https://www.ncbi.nlm.nih.gov/geo/query/acc.cgi?acc=GSE180499	Public on Jul 23 2021	GPL21297	BioSample: https://www.ncbi.nlm.nih.gov/biosample/SAMN20330598, BioSample: https://www.ncbi.nlm.nih.gov/biosample/SAMN20330597, BioSample: https://www.ncbi.nlm.nih.gov/biosample/SAMN20330596, BioSample: https://www.ncbi.nlm.nih.gov/biosample/SAMN20330595, BioSample: https://www.ncbi.nlm.nih.gov/biosample/SAMN20330594, BioSample: https://www.ncbi.nlm.nih.gov/biosample/SAMN20330593	GSM5463964, GSM5463965, GSM5463966, GSM5463967, GSM5463968, GSM5463969	SRA: https://www.ncbi.nlm.nih.gov/sra?term=SRX11509117, SRA: https://www.ncbi.nlm.nih.gov/sra?term=SRX11509118, SRA: https://www.ncbi.nlm.nih.gov/sra?term=SRX11509119, SRA: https://www.ncbi.nlm.nih.gov/sra?term=SRX11509120, SRA: https://www.ncbi.nlm.nih.gov/sra?term=SRX11509121, SRA: https://www.ncbi.nlm.nih.gov/sra?term=SRX11509122	Illumina NextSeq 500	cDNA	Department of Biological Sciences at Virginia Tech	RODERICK,V.,JENSEN	rvjensen@vt.edu	Life Sciences 1	Blacksburg	VA	24061	USA	2021-07-20	Public on Jul 23 2021	2021-07-24	NA	Comparative transcriptomic analysis of Pseudomonas aeruginosa isolates from ICU patients with acute and chronic pneumonia	Y
BioProject: https://www.ncbi.nlm.nih.gov/bioproject/PRJNA731167	SRA: https://www.ncbi.nlm.nih.gov/sra?term=SRP320536	PA14	NA	NA	NA	LB	NA	Bacteria	Pseudomonas aeruginosa	P. aeruginosa strain PA14 were grown in Luria broth. Primary human airway epithelial cells from 3 donors were obtained from Dr. Scott Randell (University of North Carolina, Chapel Hill, NC) and cultured in BronchiaLife basal medium (Lifeline Cell Technology, Frederick, MD, Cat. # LM-0007) supplemented with the BronchiaLife B/T LifeFactors Kit (Lifeline Cell Technology, Cat. # LS-1047) as well as …	total RNA	NA	NA	https://www.ncbi.nlm.nih.gov/geo/query/acc.cgi?acc=GSE174710	Public on Jul 21 2021	GPL30167	BioSample: https://www.ncbi.nlm.nih.gov/biosample/SAMN19274586, BioSample: https://www.ncbi.nlm.nih.gov/biosample/SAMN19274584, BioSample: https://www.ncbi.nlm.nih.gov/biosample/SAMN19274583, BioSample: https://www.ncbi.nlm.nih.gov/biosample/SAMN19274581, BioSample: https://www.ncbi.nlm.nih.gov/biosample/SAMN19274579, BioSample: https://www.ncbi.nlm.nih.gov/biosample/SAMN19274578	GSM5324551, GSM5324552, GSM5324553, GSM5324554, GSM5324555, GSM5324556	SRA: https://www.ncbi.nlm.nih.gov/sra?term=SRX10940545, SRA: https://www.ncbi.nlm.nih.gov/sra?term=SRX10940547, SRA: https://www.ncbi.nlm.nih.gov/sra?term=SRX10940548, SRA: https://www.ncbi.nlm.nih.gov/sra?term=SRX10940549, SRA: https://www.ncbi.nlm.nih.gov/sra?term=SRX10940550, SRA: https://www.ncbi.nlm.nih.gov/sra?term=SRX10940551	Illumina MiniSeq	cDNA	Geisel School of Medicine at Dartmouth	Katja,,Koeppen	NA	504 Remsen	Hanover	NH	3755	USA	2021-05-19	Public on Jul 21 2021	2021-07-21	GSE174710	Transfer of small RNA from extracellular vesicles secreted by primary human airway epithelial cells to Pseudomonas aeruginosa	Y
BioProject: https://www.ncbi.nlm.nih.gov/bioproject/PRJNA742417	SRA: https://www.ncbi.nlm.nih.gov/sra?term=SRP326148	PAO1	PA2504 deletant strain	NA	Knockout	LB	NA	Bacteria	Pseudomonas aeruginosa	The P. aeruginosa overnight L-broth cultures where dilutes 1:100 in fresh L-broth medium and were incubated in 37¬∞C with vigorous shaking	total RNA	37¬∞C	NA	https://www.ncbi.nlm.nih.gov/geo/query/acc.cgi?acc=GSE179150	Public on Jul 01 2021	GPL21297	BioSample: https://www.ncbi.nlm.nih.gov/biosample/SAMN19952104, BioSample: https://www.ncbi.nlm.nih.gov/biosample/SAMN19952103, BioSample: https://www.ncbi.nlm.nih.gov/biosample/SAMN19952102, BioSample: https://www.ncbi.nlm.nih.gov/biosample/SAMN19952101, BioSample: https://www.ncbi.nlm.nih.gov/biosample/SAMN19952100, BioSample: https://www.ncbi.nlm.nih.gov/biosample/SAMN19952099	GSM5410640, GSM5410641, GSM5410642, GSM5410643, GSM5410644, GSM5410645	SRA: https://www.ncbi.nlm.nih.gov/sra?term=SRX11308033, SRA: https://www.ncbi.nlm.nih.gov/sra?term=SRX11308035, SRA: https://www.ncbi.nlm.nih.gov/sra?term=SRX11308025, SRA: https://www.ncbi.nlm.nih.gov/sra?term=SRX11308027, SRA: https://www.ncbi.nlm.nih.gov/sra?term=SRX11308029, SRA: https://www.ncbi.nlm.nih.gov/sra?term=SRX11308031	Illumina NextSeq 500	cDNA	Institute of Biochemistry and Biophysics PAS	Joanna,,Drabinska	NA	Pawinskiego 5a	Warsaw	Masovian	2021-02-06	Poland	2021-06-29	Public on Jul 01 2021	2021-07-01	GSE179150	Comparison of the Pseudomonas aeruginosa PA2504 deficient strain and the PAO1161 wild type strain	Y
BioProject: https://www.ncbi.nlm.nih.gov/bioproject/PRJNA685596	SRA: https://www.ncbi.nlm.nih.gov/sra?term=SRP298003	PAO1	BsrA overproducer (BsrA)	NA	Overproducer	LB	NA	Bacteria	Pseudomonas aeruginosa	The competent P. aeruginosa PAO1161 cells were prepared as described previously (Irani and Rowe, 1997) and transformed using pMEB63 carrying lacIQ-tacp-bsrA and empty vector pAMB9.37 (lacIQ-tacp) to obtain PAO1161/pMEB63 (lacIQ-tacp-bsrA) and PAO1161/pAMB9.37 (lacIQ-tacp), respectively. Transformants were selected on L agar plates supplemented with 150 Œºg/ml-1 chloramphenicol and were verified b…	total RNA	37¬∞C	0D600 = 0.5	https://www.ncbi.nlm.nih.gov/geo/query/acc.cgi?acc=GSE163234	Public on Jun 17 2021	GPL20881	Alternative to: GSM4981630, Alternative to: GSM4981631, Alternative to: GSM4981632, BioSample: https://www.ncbi.nlm.nih.gov/biosample/SAMN17084440, BioSample: https://www.ncbi.nlm.nih.gov/biosample/SAMN17084439, BioSample: https://www.ncbi.nlm.nih.gov/biosample/SAMN17084438	GSM4975402, GSM4975403, GSM4975404, GSM4975405, GSM4975406, GSM4975407	BioSample: https://www.ncbi.nlm.nih.gov/biosample/SAMN17084415, BioSample: https://www.ncbi.nlm.nih.gov/biosample/SAMN17084414, BioSample: https://www.ncbi.nlm.nih.gov/biosample/SAMN17084441, SRA: https://www.ncbi.nlm.nih.gov/sra?term=SRX9686512, SRA: https://www.ncbi.nlm.nih.gov/sra?term=SRX9686513, SRA: https://www.ncbi.nlm.nih.gov/sra?term=SRX9686514	Illumina MiSeq	cDNA	Institute of Biochemistry and Biophysics PAS	Adam,,Kawa≈Çek	a.kawalek@ibb.waw.pl	Pawinskiego 5A	Warszawa	NA	2021-02-06	Poland	2020-12-15	Public on Jun 17 2021	2021-06-17	GSE163234	The LysR-type transcriptional regulator BsrA (PA2121) is engaged in the control of vital metabolic pathways in Pseudomonas aeruginosa (RNA-seq)	Y
BioProject: https://www.ncbi.nlm.nih.gov/bioproject/PRJNA686675	SRA: https://www.ncbi.nlm.nih.gov/sra?term=SRP298576	PAO1	PA3027 overproducer	NA	Overproducer	LB	NA	Bacteria	Pseudomonas aeruginosa	The competent P. aeruginosa PAO1161 cells were prepared as described previously (Irani and Rowe, 1997) and transformed using pMEB63 carrying lacIQ-tacp-bsrA and empty vector pAMB9.37 (lacIQ-tacp) to obtain PAO1161/pMEB63 (lacIQ-tacp-bsrA) and PAO1161/pAMB9.37 (lacIQ-tacp), respectively. Transformants were selected on L agar plates supplemented with 150 Œºg/ml-1 chloramphenicol and were verified b…	total RNA	37¬∞C	0D600 = 0.5	https://www.ncbi.nlm.nih.gov/geo/query/acc.cgi?acc=GSE163555	Public on May 11 2021	GPL20881	BioSample: https://www.ncbi.nlm.nih.gov/biosample/SAMN17120574, BioSample: https://www.ncbi.nlm.nih.gov/biosample/SAMN17120573, BioSample: https://www.ncbi.nlm.nih.gov/biosample/SAMN17120572, Alternative to: GSM4975402, Alternative to: GSM4975403, Alternative to: GSM4975404	GSM4981627, GSM4981628, GSM4981629, GSM4981630, GSM4981631, GSM4981632	SRA: https://www.ncbi.nlm.nih.gov/sra?term=SRX9706776, SRA: https://www.ncbi.nlm.nih.gov/sra?term=SRX9706777, SRA: https://www.ncbi.nlm.nih.gov/sra?term=SRX9706772, BioSample: https://www.ncbi.nlm.nih.gov/biosample/SAMN17120571, BioSample: https://www.ncbi.nlm.nih.gov/biosample/SAMN17120570, BioSample: https://www.ncbi.nlm.nih.gov/biosample/SAMN17120569	Illumina MiSeq	cDNA	Institute of Biochemistry and Biophysics PAS	Adam,,Kawa≈Çek	a.kawalek@ibb.waw.pl	Pawinskiego 5A	Warszawa	NA	2021-02-06	Poland	2020-12-19	Public on May 11 2021	2021-05-11	GSE163555	PA3027, a novel AraC-type transcriptional regulator activating genes of glycerolipid metabolism in Pseudomonas aeruginosa (PA3027 overexpression RNA-seq)	Y
BioProject: https://www.ncbi.nlm.nih.gov/bioproject/PRJNA701395	SRA: https://www.ncbi.nlm.nih.gov/sra?term=SRP305816	PA14	NA	NA	NA	BM2	NA	Bacteria	Pseudomonas aeruginosa	Bacterial subcultures were grown in liquid BM2, at 37 ¬∞C and 150 rpm shaking	total RNA	37¬∞C	0D600 = 0.6	https://www.ncbi.nlm.nih.gov/geo/query/acc.cgi?acc=GSE166602	Public on May 03 2021	GPL27892	BioSample: https://www.ncbi.nlm.nih.gov/biosample/SAMN17864945, BioSample: https://www.ncbi.nlm.nih.gov/biosample/SAMN17864944, BioSample: https://www.ncbi.nlm.nih.gov/biosample/SAMN17864943, BioSample: https://www.ncbi.nlm.nih.gov/biosample/SAMN17864942, BioSample: https://www.ncbi.nlm.nih.gov/biosample/SAMN17864941, BioSample: https://www.ncbi.nlm.nih.gov/biosample/SAMN17864940, BioSample: http…	GSM5076110, GSM5076111, GSM5076112, GSM5076113, GSM5076114, GSM5076115, GSM5076116, GSM5076117, GSM5076118, GSM5076119, GSM5076120, GSM5076121, GSM5076122, GSM5076123, GSM5076124, GSM5076125, GSM5076126, GSM5076127, GSM5076128, GSM5076129, GSM5076130, GSM5076131, GSM5076132, GSM5076133	SRA: https://www.ncbi.nlm.nih.gov/sra?term=SRX10075296, SRA: https://www.ncbi.nlm.nih.gov/sra?term=SRX10075297, SRA: https://www.ncbi.nlm.nih.gov/sra?term=SRX10075298, SRA: https://www.ncbi.nlm.nih.gov/sra?term=SRX10075299, SRA: https://www.ncbi.nlm.nih.gov/sra?term=SRX10075300, SRA: https://www.ncbi.nlm.nih.gov/sra?term=SRX10075301, SRA: https://www.ncbi.nlm.nih.gov/sra?term=SRX10075302, SRA: ht…	Illumina NovaSeq 6000	cDNA	Helmholtz Centre for Infection Research	Raimo,,Franke	raimo.franke@helmholtz-hzi.de	Inhoffenstr. 7	Braunschweig	Lower Saxony	38124	Germany	2021-02-11	Public on May 03 2021	2021-05-03	GSE166602	Targeting bacterial gyrase with cystobactamid, fluoroquinolone and aminocoumarin antibiotics induces distinct molecular signatures in Pseudomonas aeruginosa	Y
BioProject: https://www.ncbi.nlm.nih.gov/bioproject/PRJNA714944	SRA: https://www.ncbi.nlm.nih.gov/sra?term=SRP310929	PAO1	ŒîmexAB-oprM, ŒîmexCD-oprJ, ŒîmexEF-oprN, ŒîmexJKL, ŒîmexXY, ŒîtriABC	NA	Knockout	LB	NA	Bacteria	Pseudomonas aeruginosa	Cells were grown in LB broth until mid-exponential phase (OD600 = 0.5-0.6) and stationary phase (OD600 = 2.0)	total RNA	NA	NA	DOI: 10.1128/AAC.00592-21	Public on Apr 30 2021	GPL20881	BioSample: https://www.ncbi.nlm.nih.gov/biosample/SAMN18321372, BioSample: https://www.ncbi.nlm.nih.gov/biosample/SAMN18321371, BioSample: https://www.ncbi.nlm.nih.gov/biosample/SAMN18321370, BioSample: https://www.ncbi.nlm.nih.gov/biosample/SAMN18321369, BioSample: https://www.ncbi.nlm.nih.gov/biosample/SAMN18321368, BioSample: https://www.ncbi.nlm.nih.gov/biosample/SAMN18321367, BioSample: http…	GSM5174468, GSM5174469, GSM5174470, GSM5174471, GSM5174472, GSM5174473, GSM5174474, GSM5174475	SRA: https://www.ncbi.nlm.nih.gov/sra?term=SRX10356865, SRA: https://www.ncbi.nlm.nih.gov/sra?term=SRX10356866, SRA: https://www.ncbi.nlm.nih.gov/sra?term=SRX10356867, SRA: https://www.ncbi.nlm.nih.gov/sra?term=SRX10356868, SRA: https://www.ncbi.nlm.nih.gov/sra?term=SRX10356869, SRA: https://www.ncbi.nlm.nih.gov/sra?term=SRX10356870, SRA: https://www.ncbi.nlm.nih.gov/sra?term=SRX10356871, SRA: ht…	Illumina MiSeq	cDNA	University of Oklahoma	Justyna,Weronika,Adamiak	justyna.adamiak@ou.edu	101 Stephenson Parkway	Norman	OK	73019	USA	2021-03-16	Public on Apr 30 2021	2021-04-30	NA	Physiology of Pseudomonas aeruginosa cells without major RND-type multidrug efflux pumps	Y
BioProject: https://www.ncbi.nlm.nih.gov/bioproject/PRJNA638918	SRA: https://www.ncbi.nlm.nih.gov/sra?term=SRP266954	Other Species	NA	NA	NA	M9 Media	Acetic acid, Bile salts, 2,2-dipyridryl, Anaerobic Shock, Removal of Nutrients	Bacteria	Mycobacterium tuberculosis	All bacterial strains were grown in their optimal growth medium and temperatures as indicated in laboratories specialized in each species. Three bacterial cultures were grown overnight and then subcultured to a new culture vial with 1:50-1:100 dilution. The cultures were grown until the exponential phase with an OD600 of 0.1-0.6 and exposed to the 11 stresses separately. The stress conditions, re…	total RNA	NA	NA	https://www.ncbi.nlm.nih.gov/geo/query/acc.cgi?acc=GSE152295	Public on Apr 23 2021	GPL17879	BioSample: https://www.ncbi.nlm.nih.gov/biosample/SAMN15216040, BioSample: https://www.ncbi.nlm.nih.gov/biosample/SAMN15216039, BioSample: https://www.ncbi.nlm.nih.gov/biosample/SAMN15216038, BioSample: https://www.ncbi.nlm.nih.gov/biosample/SAMN15216037, BioSample: https://www.ncbi.nlm.nih.gov/biosample/SAMN15216036, BioSample: https://www.ncbi.nlm.nih.gov/biosample/SAMN15216035, BioSample: http…	GSM4611381, GSM4611382, GSM4611383, GSM4611384, GSM4611385, GSM4611386, GSM4611387, GSM4611388, GSM4611389, GSM4611390, GSM4611391, GSM4611392, GSM4611393, GSM4611394, GSM4611395, GSM4611396, GSM4611397, GSM4611398, GSM4611399, GSM4611400, GSM4611401, GSM4611402, GSM4611403, GSM4611404, GSM4611405, GSM4611406, GSM4611407, GSM4611408, GSM4611409, GSM4611410, GSM4611411, GSM4611412, GSM4611413	SRA: https://www.ncbi.nlm.nih.gov/sra?term=SRX8531860, SRA: https://www.ncbi.nlm.nih.gov/sra?term=SRX8531861, SRA: https://www.ncbi.nlm.nih.gov/sra?term=SRX8531862, SRA: https://www.ncbi.nlm.nih.gov/sra?term=SRX8531863, SRA: https://www.ncbi.nlm.nih.gov/sra?term=SRX8531864, SRA: https://www.ncbi.nlm.nih.gov/sra?term=SRX8531865, SRA: https://www.ncbi.nlm.nih.gov/sra?term=SRX8531866, SRA: https://w…	Illumina HiSeq 2500	cDNA	Umea University	Maria,,Fallman	maria.fallman@molbiol.umu.se	Building 6L	Umea	NA	90187	Sweden	2020-06-11	Public on Apr 23 2021	2021-06-08	GSE152295	RNA Atlas of Bacterial Human Pathogens Uncovers Stress Dynamics Linked to Bacterial Infections	Y
BioProject: https://www.ncbi.nlm.nih.gov/bioproject/PRJNA638918	SRA: https://www.ncbi.nlm.nih.gov/sra?term=SRP266954	Other Species	NA	NA	NA	M9 Media	Acetic acid, Bile salts, 2,2-dipyridryl, Anaerobic Shock, Removal of Nutrients	Bacteria	Escherichia coli	All bacterial strains were grown in their optimal growth medium and temperatures as indicated in laboratories specialized in each species. Three bacterial cultures were grown overnight and then subcultured to a new culture vial with 1:50-1:100 dilution. The cultures were grown until the exponential phase with an OD600 of 0.1-0.6 and exposed to the 11 stresses separately. The stress conditions, re…	total RNA	NA	NA	https://www.ncbi.nlm.nih.gov/geo/query/acc.cgi?acc=GSE152295	Public on Apr 23 2021	GPL18133	BioSample: https://www.ncbi.nlm.nih.gov/biosample/SAMN15215362, BioSample: https://www.ncbi.nlm.nih.gov/biosample/SAMN15215361, BioSample: https://www.ncbi.nlm.nih.gov/biosample/SAMN15215360, BioSample: https://www.ncbi.nlm.nih.gov/biosample/SAMN15215359, BioSample: https://www.ncbi.nlm.nih.gov/biosample/SAMN15215358, BioSample: https://www.ncbi.nlm.nih.gov/biosample/SAMN15215394, BioSample: http…	GSM4611000, GSM4611001, GSM4611002, GSM4611003, GSM4611004, GSM4611005, GSM4611006, GSM4611007, GSM4611008, GSM4611009, GSM4611010, GSM4611011, GSM4611012, GSM4611013, GSM4611014, GSM4611015, GSM4611016, GSM4611017, GSM4611018, GSM4611019, GSM4611020, GSM4611021, GSM4611022, GSM4611023, GSM4611024, GSM4611025, GSM4611026, GSM4611027, GSM4611028, GSM4611029, GSM4611030, GSM4611031, GSM4611032, GSM…	SRA: https://www.ncbi.nlm.nih.gov/sra?term=SRX8531479, SRA: https://www.ncbi.nlm.nih.gov/sra?term=SRX8531480, SRA: https://www.ncbi.nlm.nih.gov/sra?term=SRX8531481, SRA: https://www.ncbi.nlm.nih.gov/sra?term=SRX8531482, SRA: https://www.ncbi.nlm.nih.gov/sra?term=SRX8531483, SRA: https://www.ncbi.nlm.nih.gov/sra?term=SRX8531484, SRA: https://www.ncbi.nlm.nih.gov/sra?term=SRX8531485, SRA: https://w…	Illumina HiSeq 2500	cDNA	Umea University	Maria,,Fallman	maria.fallman@molbiol.umu.se	Building 6L	Umea	NA	90187	Sweden	2020-06-11	Public on Apr 23 2021	2021-06-08	GSE152295	RNA Atlas of Bacterial Human Pathogens Uncovers Stress Dynamics Linked to Bacterial Infections	Y
BioProject: https://www.ncbi.nlm.nih.gov/bioproject/PRJNA638918	SRA: https://www.ncbi.nlm.nih.gov/sra?term=SRP266954	Other Species	NA	NA	NA	M9 Media	Acetic acid, Bile salts, 2,2-dipyridryl, Anaerobic Shock, Removal of Nutrients	Bacteria	Helicobacter pylori	All bacterial strains were grown in their optimal growth medium and temperatures as indicated in laboratories specialized in each species. Three bacterial cultures were grown overnight and then subcultured to a new culture vial with 1:50-1:100 dilution. The cultures were grown until the exponential phase with an OD600 of 0.1-0.6 and exposed to the 11 stresses separately. The stress conditions, re…	total RNA	NA	NA	https://www.ncbi.nlm.nih.gov/geo/query/acc.cgi?acc=GSE152295	Public on Apr 23 2021	GPL19488	BioSample: https://www.ncbi.nlm.nih.gov/biosample/SAMN15215718, BioSample: https://www.ncbi.nlm.nih.gov/biosample/SAMN15215717, BioSample: https://www.ncbi.nlm.nih.gov/biosample/SAMN15215716, BioSample: https://www.ncbi.nlm.nih.gov/biosample/SAMN15215666, BioSample: https://www.ncbi.nlm.nih.gov/biosample/SAMN15215665, BioSample: https://www.ncbi.nlm.nih.gov/biosample/SAMN15215708, BioSample: http…	GSM4611174, GSM4611175, GSM4611176, GSM4611177, GSM4611178, GSM4611179, GSM4611180, GSM4611181, GSM4611182, GSM4611183, GSM4611184, GSM4611185, GSM4611186, GSM4611187, GSM4611188, GSM4611189, GSM4611190, GSM4611191, GSM4611192, GSM4611193, GSM4611194, GSM4611195, GSM4611196, GSM4611197, GSM4611198, GSM4611199, GSM4611200, GSM4611201, GSM4611202, GSM4611203, GSM4611204, GSM4611205, GSM4611206	SRA: https://www.ncbi.nlm.nih.gov/sra?term=SRX8531653, SRA: https://www.ncbi.nlm.nih.gov/sra?term=SRX8531654, SRA: https://www.ncbi.nlm.nih.gov/sra?term=SRX8531655, SRA: https://www.ncbi.nlm.nih.gov/sra?term=SRX8531656, SRA: https://www.ncbi.nlm.nih.gov/sra?term=SRX8531657, SRA: https://www.ncbi.nlm.nih.gov/sra?term=SRX8531658, SRA: https://www.ncbi.nlm.nih.gov/sra?term=SRX8531659, SRA: https://w…	Illumina HiSeq 2500	cDNA	Umea University	Maria,,Fallman	maria.fallman@molbiol.umu.se	Building 6L	Umea	NA	90187	Sweden	2020-06-11	Public on Apr 23 2021	2021-06-08	GSE152295	RNA Atlas of Bacterial Human Pathogens Uncovers Stress Dynamics Linked to Bacterial Infections	Y
BioProject: https://www.ncbi.nlm.nih.gov/bioproject/PRJNA638918	SRA: https://www.ncbi.nlm.nih.gov/sra?term=SRP266954	Other Species	NA	NA	NA	M9 Media	Acetic acid, Bile salts, 2,2-dipyridryl, Anaerobic Shock, Removal of Nutrients	Bacteria	Listeria monocytogenes	All bacterial strains were grown in their optimal growth medium and temperatures as indicated in laboratories specialized in each species. Three bacterial cultures were grown overnight and then subcultured to a new culture vial with 1:50-1:100 dilution. The cultures were grown until the exponential phase with an OD600 of 0.1-0.6 and exposed to the 11 stresses separately. The stress conditions, re…	total RNA	NA	NA	https://www.ncbi.nlm.nih.gov/geo/query/acc.cgi?acc=GSE152295	Public on Apr 23 2021	GPL21330	BioSample: https://www.ncbi.nlm.nih.gov/biosample/SAMN15215855, BioSample: https://www.ncbi.nlm.nih.gov/biosample/SAMN15215854, BioSample: https://www.ncbi.nlm.nih.gov/biosample/SAMN15215853, BioSample: https://www.ncbi.nlm.nih.gov/biosample/SAMN15215852, BioSample: https://www.ncbi.nlm.nih.gov/biosample/SAMN15216002, BioSample: https://www.ncbi.nlm.nih.gov/biosample/SAMN15216001, BioSample: http…	GSM4611273, GSM4611274, GSM4611275, GSM4611276, GSM4611277, GSM4611278, GSM4611279, GSM4611280, GSM4611281, GSM4611282, GSM4611283, GSM4611284, GSM4611285, GSM4611286, GSM4611287, GSM4611288, GSM4611289, GSM4611290, GSM4611291, GSM4611292, GSM4611293, GSM4611294, GSM4611295, GSM4611296, GSM4611297, GSM4611298, GSM4611299, GSM4611300, GSM4611301, GSM4611302, GSM4611303, GSM4611304, GSM4611305, GSM…	SRA: https://www.ncbi.nlm.nih.gov/sra?term=SRX8531752, SRA: https://www.ncbi.nlm.nih.gov/sra?term=SRX8531753, SRA: https://www.ncbi.nlm.nih.gov/sra?term=SRX8531754, SRA: https://www.ncbi.nlm.nih.gov/sra?term=SRX8531755, SRA: https://www.ncbi.nlm.nih.gov/sra?term=SRX8531756, SRA: https://www.ncbi.nlm.nih.gov/sra?term=SRX8531757, SRA: https://www.ncbi.nlm.nih.gov/sra?term=SRX8531758, SRA: https://w…	Illumina HiSeq 2500	cDNA	Umea University	Maria,,Fallman	maria.fallman@molbiol.umu.se	Building 6L	Umea	NA	90187	Sweden	2020-06-11	Public on Apr 23 2021	2021-06-08	GSE152295	RNA Atlas of Bacterial Human Pathogens Uncovers Stress Dynamics Linked to Bacterial Infections	Y
BioProject: https://www.ncbi.nlm.nih.gov/bioproject/PRJNA638918	SRA: https://www.ncbi.nlm.nih.gov/sra?term=SRP266954	Other Species	NA	NA	NA	M9 Media	Acetic acid, Bile salts, 2,2-dipyridryl, Anaerobic Shock, Removal of Nutrients	Bacteria	Acinetobacter baumannii	All bacterial strains were grown in their optimal growth medium and temperatures as indicated in laboratories specialized in each species. Three bacterial cultures were grown overnight and then subcultured to a new culture vial with 1:50-1:100 dilution. The cultures were grown until the exponential phase with an OD600 of 0.1-0.6 and exposed to the 11 stresses separately. The stress conditions, re…	total RNA	NA	NA	https://www.ncbi.nlm.nih.gov/geo/query/acc.cgi?acc=GSE152295	Public on Apr 23 2021	GPL24655	BioSample: https://www.ncbi.nlm.nih.gov/biosample/SAMN15215917, BioSample: https://www.ncbi.nlm.nih.gov/biosample/SAMN15215916, BioSample: https://www.ncbi.nlm.nih.gov/biosample/SAMN15215915, BioSample: https://www.ncbi.nlm.nih.gov/biosample/SAMN15215914, BioSample: https://www.ncbi.nlm.nih.gov/biosample/SAMN15215913, BioSample: https://www.ncbi.nlm.nih.gov/biosample/SAMN15215912, BioSample: http…	GSM4610790, GSM4610791, GSM4610792, GSM4610793, GSM4610794, GSM4610795, GSM4610796, GSM4610797, GSM4610798, GSM4610799, GSM4610800, GSM4610801, GSM4610802, GSM4610803, GSM4610804, GSM4610805, GSM4610806, GSM4610807, GSM4610808, GSM4610809, GSM4610810, GSM4610811, GSM4610812, GSM4610813, GSM4610814, GSM4610815, GSM4610816, GSM4610817, GSM4610818, GSM4610819, GSM4610820, GSM4610821, GSM4610822, GSM…	SRA: https://www.ncbi.nlm.nih.gov/sra?term=SRX8531269, SRA: https://www.ncbi.nlm.nih.gov/sra?term=SRX8531270, SRA: https://www.ncbi.nlm.nih.gov/sra?term=SRX8531271, SRA: https://www.ncbi.nlm.nih.gov/sra?term=SRX8531272, SRA: https://www.ncbi.nlm.nih.gov/sra?term=SRX8531273, SRA: https://www.ncbi.nlm.nih.gov/sra?term=SRX8531274, SRA: https://www.ncbi.nlm.nih.gov/sra?term=SRX8531275, SRA: https://w…	Illumina HiSeq 2500	cDNA	Umea University	Maria,,Fallman	maria.fallman@molbiol.umu.se	Building 6L	Umea	NA	90187	Sweden	2020-06-11	Public on Apr 23 2021	2021-06-08	GSE152295	RNA Atlas of Bacterial Human Pathogens Uncovers Stress Dynamics Linked to Bacterial Infections	Y
BioProject: https://www.ncbi.nlm.nih.gov/bioproject/PRJNA638918	SRA: https://www.ncbi.nlm.nih.gov/sra?term=SRP266954	Other Species	NA	NA	NA	M9 Media	Acetic acid, Bile salts, 2,2-dipyridryl, Anaerobic Shock, Removal of Nutrients	Bacteria	Haemophilus influenzae	All bacterial strains were grown in their optimal growth medium and temperatures as indicated in laboratories specialized in each species. Three bacterial cultures were grown overnight and then subcultured to a new culture vial with 1:50-1:100 dilution. The cultures were grown until the exponential phase with an OD600 of 0.1-0.6 and exposed to the 11 stresses separately. The stress conditions, re…	total RNA	NA	NA	https://www.ncbi.nlm.nih.gov/geo/query/acc.cgi?acc=GSE152295	Public on Apr 23 2021	GPL25730	BioSample: https://www.ncbi.nlm.nih.gov/biosample/SAMN15215663, BioSample: https://www.ncbi.nlm.nih.gov/biosample/SAMN15215662, BioSample: https://www.ncbi.nlm.nih.gov/biosample/SAMN15215661, BioSample: https://www.ncbi.nlm.nih.gov/biosample/SAMN15215660, BioSample: https://www.ncbi.nlm.nih.gov/biosample/SAMN15215659, BioSample: https://www.ncbi.nlm.nih.gov/biosample/SAMN15215658, BioSample: http…	GSM4611108, GSM4611109, GSM4611110, GSM4611111, GSM4611112, GSM4611113, GSM4611114, GSM4611115, GSM4611116, GSM4611117, GSM4611118, GSM4611119, GSM4611120, GSM4611121, GSM4611122, GSM4611123, GSM4611124, GSM4611125, GSM4611126, GSM4611127, GSM4611128, GSM4611129, GSM4611130, GSM4611131, GSM4611132, GSM4611133, GSM4611134, GSM4611135, GSM4611136, GSM4611137, GSM4611138, GSM4611139, GSM4611140	SRA: https://www.ncbi.nlm.nih.gov/sra?term=SRX8531587, SRA: https://www.ncbi.nlm.nih.gov/sra?term=SRX8531588, SRA: https://www.ncbi.nlm.nih.gov/sra?term=SRX8531589, SRA: https://www.ncbi.nlm.nih.gov/sra?term=SRX8531590, SRA: https://www.ncbi.nlm.nih.gov/sra?term=SRX8531591, SRA: https://www.ncbi.nlm.nih.gov/sra?term=SRX8531592, SRA: https://www.ncbi.nlm.nih.gov/sra?term=SRX8531593, SRA: https://w…	Illumina NovaSeq 6000	cDNA	Umea University	Maria,,Fallman	maria.fallman@molbiol.umu.se	Building 6L	Umea	NA	90187	Sweden	2020-06-11	Public on Apr 23 2021	2021-06-08	GSE152295	RNA Atlas of Bacterial Human Pathogens Uncovers Stress Dynamics Linked to Bacterial Infections	Y
BioProject: https://www.ncbi.nlm.nih.gov/bioproject/PRJNA638918	SRA: https://www.ncbi.nlm.nih.gov/sra?term=SRP266954	Other Species	NA	NA	NA	M9 Media	Acetic acid, Bile salts, 2,2-dipyridryl, Anaerobic Shock, Removal of Nutrients	Bacteria	Shigella flexneri	All bacterial strains were grown in their optimal growth medium and temperatures as indicated in laboratories specialized in each species. Three bacterial cultures were grown overnight and then subcultured to a new culture vial with 1:50-1:100 dilution. The cultures were grown until the exponential phase with an OD600 of 0.1-0.6 and exposed to the 11 stresses separately. The stress conditions, re…	total RNA	NA	NA	https://www.ncbi.nlm.nih.gov/geo/query/acc.cgi?acc=GSE152295	Public on Apr 23 2021	GPL25905	BioSample: https://www.ncbi.nlm.nih.gov/biosample/SAMN15216559, BioSample: https://www.ncbi.nlm.nih.gov/biosample/SAMN15216558, BioSample: https://www.ncbi.nlm.nih.gov/biosample/SAMN15216557, BioSample: https://www.ncbi.nlm.nih.gov/biosample/SAMN15216556, BioSample: https://www.ncbi.nlm.nih.gov/biosample/SAMN15216555, BioSample: https://www.ncbi.nlm.nih.gov/biosample/SAMN15216554, BioSample: http…	GSM4611624, GSM4611625, GSM4611626, GSM4611627, GSM4611628, GSM4611629, GSM4611630, GSM4611631, GSM4611632, GSM4611633, GSM4611634, GSM4611635, GSM4611636, GSM4611637, GSM4611638, GSM4611639, GSM4611640, GSM4611641, GSM4611642, GSM4611643, GSM4611644, GSM4611645, GSM4611646, GSM4611647, GSM4611648, GSM4611649, GSM4611650, GSM4611651, GSM4611652, GSM4611653, GSM4611654, GSM4611655, GSM4611656, GSM…	SRA: https://www.ncbi.nlm.nih.gov/sra?term=SRX8532103, SRA: https://www.ncbi.nlm.nih.gov/sra?term=SRX8532104, SRA: https://www.ncbi.nlm.nih.gov/sra?term=SRX8532105, SRA: https://www.ncbi.nlm.nih.gov/sra?term=SRX8532106, SRA: https://www.ncbi.nlm.nih.gov/sra?term=SRX8532107, SRA: https://www.ncbi.nlm.nih.gov/sra?term=SRX8532108, SRA: https://www.ncbi.nlm.nih.gov/sra?term=SRX8532109, SRA: https://w…	Illumina HiSeq 2500	cDNA	Umea University	Maria,,Fallman	maria.fallman@molbiol.umu.se	Building 6L	Umea	NA	90187	Sweden	2020-06-11	Public on Apr 23 2021	2021-06-08	GSE152295	RNA Atlas of Bacterial Human Pathogens Uncovers Stress Dynamics Linked to Bacterial Infections	Y
BioProject: https://www.ncbi.nlm.nih.gov/bioproject/PRJNA638918	SRA: https://www.ncbi.nlm.nih.gov/sra?term=SRP266954	PAO1	NA	NA	NA	M9 Media	Acetic acid, Bile salts, 2,2-dipyridryl, Anaerobic Shock, Removal of Nutrients	Bacteria	Pseudomonas aeruginosa	All bacterial strains were grown in their optimal growth medium and temperatures as indicated in laboratories specialized in each species. Three bacterial cultures were grown overnight and then subcultured to a new culture vial with 1:50-1:100 dilution. The cultures were grown until the exponential phase with an OD600 of 0.1-0.6 and exposed to the 11 stresses separately. The stress conditions, re…	total RNA	NA	NA	https://www.ncbi.nlm.nih.gov/geo/query/acc.cgi?acc=GSE152295	Public on Apr 23 2021	GPL26913	BioSample: https://www.ncbi.nlm.nih.gov/biosample/SAMN15216137, BioSample: https://www.ncbi.nlm.nih.gov/biosample/SAMN15216136, BioSample: https://www.ncbi.nlm.nih.gov/biosample/SAMN15216135, BioSample: https://www.ncbi.nlm.nih.gov/biosample/SAMN15216134, BioSample: https://www.ncbi.nlm.nih.gov/biosample/SAMN15216133, BioSample: https://www.ncbi.nlm.nih.gov/biosample/SAMN15216132, BioSample: http…	GSM4611486, GSM4611487, GSM4611488, GSM4611489, GSM4611490, GSM4611491, GSM4611492, GSM4611493, GSM4611494, GSM4611495, GSM4611496, GSM4611497, GSM4611498, GSM4611499, GSM4611500, GSM4611501, GSM4611502, GSM4611503, GSM4611504, GSM4611505, GSM4611506, GSM4611507, GSM4611508, GSM4611509, GSM4611510, GSM4611511, GSM4611512, GSM4611513, GSM4611514, GSM4611515, GSM4611516, GSM4611517, GSM4611518, GSM…	SRA: https://www.ncbi.nlm.nih.gov/sra?term=SRX8531965, SRA: https://www.ncbi.nlm.nih.gov/sra?term=SRX8531966, SRA: https://www.ncbi.nlm.nih.gov/sra?term=SRX8531967, SRA: https://www.ncbi.nlm.nih.gov/sra?term=SRX8531968, SRA: https://www.ncbi.nlm.nih.gov/sra?term=SRX8531969, SRA: https://www.ncbi.nlm.nih.gov/sra?term=SRX8531970, SRA: https://www.ncbi.nlm.nih.gov/sra?term=SRX8531971, SRA: https://w…	Illumina NovaSeq 6000	cDNA	Umea University	Maria,,Fallman	maria.fallman@molbiol.umu.se	Building 6L	Umea	NA	90187	Sweden	2020-06-11	Public on Apr 23 2021	2021-06-08	GSE152295	RNA Atlas of Bacterial Human Pathogens Uncovers Stress Dynamics Linked to Bacterial Infections	Y
BioProject: https://www.ncbi.nlm.nih.gov/bioproject/PRJNA638918	SRA: https://www.ncbi.nlm.nih.gov/sra?term=SRP266954	Other Species	NA	NA	NA	M9 Media	Acetic acid, Bile salts, 2,2-dipyridryl, Anaerobic Shock, Removal of Nutrients	Bacteria	Achromobacter xylosoxidans	All bacterial strains were grown in their optimal growth medium and temperatures as indicated in laboratories specialized in each species. Three bacterial cultures were grown overnight and then subcultured to a new culture vial with 1:50-1:100 dilution. The cultures were grown until the exponential phase with an OD600 of 0.1-0.6 and exposed to the 11 stresses separately. The stress conditions, re…	total RNA	NA	NA	https://www.ncbi.nlm.nih.gov/geo/query/acc.cgi?acc=GSE152295	Public on Apr 23 2021	GPL28661	BioSample: https://www.ncbi.nlm.nih.gov/biosample/SAMN15215924, BioSample: https://www.ncbi.nlm.nih.gov/biosample/SAMN15215923, BioSample: https://www.ncbi.nlm.nih.gov/biosample/SAMN15215922, BioSample: https://www.ncbi.nlm.nih.gov/biosample/SAMN15215921, BioSample: https://www.ncbi.nlm.nih.gov/biosample/SAMN15215920, BioSample: https://www.ncbi.nlm.nih.gov/biosample/SAMN15215919, BioSample: http…	GSM4610754, GSM4610755, GSM4610756, GSM4610757, GSM4610758, GSM4610759, GSM4610760, GSM4610761, GSM4610762, GSM4610763, GSM4610764, GSM4610765, GSM4610766, GSM4610767, GSM4610768, GSM4610769, GSM4610770, GSM4610771, GSM4610772, GSM4610773, GSM4610774, GSM4610775, GSM4610776, GSM4610777, GSM4610778, GSM4610779, GSM4610780, GSM4610781, GSM4610782, GSM4610783, GSM4610784, GSM4610785, GSM4610786, GSM…	SRA: https://www.ncbi.nlm.nih.gov/sra?term=SRX8531233, SRA: https://www.ncbi.nlm.nih.gov/sra?term=SRX8531234, SRA: https://www.ncbi.nlm.nih.gov/sra?term=SRX8531235, SRA: https://www.ncbi.nlm.nih.gov/sra?term=SRX8531236, SRA: https://www.ncbi.nlm.nih.gov/sra?term=SRX8531237, SRA: https://www.ncbi.nlm.nih.gov/sra?term=SRX8531238, SRA: https://www.ncbi.nlm.nih.gov/sra?term=SRX8531239, SRA: https://w…	Illumina NovaSeq 6000	cDNA	Umea University	Maria,,Fallman	maria.fallman@molbiol.umu.se	Building 6L	Umea	NA	90187	Sweden	2020-06-11	Public on Apr 23 2021	2021-06-08	GSE152295	RNA Atlas of Bacterial Human Pathogens Uncovers Stress Dynamics Linked to Bacterial Infections	Y
BioProject: https://www.ncbi.nlm.nih.gov/bioproject/PRJNA638918	SRA: https://www.ncbi.nlm.nih.gov/sra?term=SRP266954	Other Species	NA	NA	NA	M9 Media	Acetic acid, Bile salts, 2,2-dipyridryl, Anaerobic Shock, Removal of Nutrients	Bacteria	Aggregatibacter actinomycetemcomitans	All bacterial strains were grown in their optimal growth medium and temperatures as indicated in laboratories specialized in each species. Three bacterial cultures were grown overnight and then subcultured to a new culture vial with 1:50-1:100 dilution. The cultures were grown until the exponential phase with an OD600 of 0.1-0.6 and exposed to the 11 stresses separately. The stress conditions, re…	total RNA	NA	NA	https://www.ncbi.nlm.nih.gov/geo/query/acc.cgi?acc=GSE152295	Public on Apr 23 2021	GPL28662	BioSample: https://www.ncbi.nlm.nih.gov/biosample/SAMN15215969, BioSample: https://www.ncbi.nlm.nih.gov/biosample/SAMN15215968, BioSample: https://www.ncbi.nlm.nih.gov/biosample/SAMN15215967, BioSample: https://www.ncbi.nlm.nih.gov/biosample/SAMN15215966, BioSample: https://www.ncbi.nlm.nih.gov/biosample/SAMN15215965, BioSample: https://www.ncbi.nlm.nih.gov/biosample/SAMN15215964, BioSample: http…	GSM4610826, GSM4610827, GSM4610828, GSM4610829, GSM4610830, GSM4610831, GSM4610832, GSM4610833, GSM4610834, GSM4610835, GSM4610836, GSM4610837, GSM4610838, GSM4610839, GSM4610840, GSM4610841, GSM4610842, GSM4610843, GSM4610844, GSM4610845, GSM4610846, GSM4610847, GSM4610848, GSM4610849, GSM4610850, GSM4610851, GSM4610852, GSM4610853, GSM4610854, GSM4610855, GSM4610856, GSM4610857, GSM4610858, GSM…	SRA: https://www.ncbi.nlm.nih.gov/sra?term=SRX8531305, SRA: https://www.ncbi.nlm.nih.gov/sra?term=SRX8531306, SRA: https://www.ncbi.nlm.nih.gov/sra?term=SRX8531307, SRA: https://www.ncbi.nlm.nih.gov/sra?term=SRX8531308, SRA: https://www.ncbi.nlm.nih.gov/sra?term=SRX8531309, SRA: https://www.ncbi.nlm.nih.gov/sra?term=SRX8531310, SRA: https://www.ncbi.nlm.nih.gov/sra?term=SRX8531311, SRA: https://w…	Illumina NovaSeq 6000	cDNA	Umea University	Maria,,Fallman	maria.fallman@molbiol.umu.se	Building 6L	Umea	NA	90187	Sweden	2020-06-11	Public on Apr 23 2021	2021-06-08	GSE152295	RNA Atlas of Bacterial Human Pathogens Uncovers Stress Dynamics Linked to Bacterial Infections	Y
BioProject: https://www.ncbi.nlm.nih.gov/bioproject/PRJNA638918	SRA: https://www.ncbi.nlm.nih.gov/sra?term=SRP266954	Other Species	NA	NA	NA	M9 Media	Acetic acid, Bile salts, 2,2-dipyridryl, Anaerobic Shock, Removal of Nutrients	Bacteria	Borreliella burgdorferi	All bacterial strains were grown in their optimal growth medium and temperatures as indicated in laboratories specialized in each species. Three bacterial cultures were grown overnight and then subcultured to a new culture vial with 1:50-1:100 dilution. The cultures were grown until the exponential phase with an OD600 of 0.1-0.6 and exposed to the 11 stresses separately. The stress conditions, re…	total RNA	NA	NA	https://www.ncbi.nlm.nih.gov/geo/query/acc.cgi?acc=GSE152295	Public on Apr 23 2021	GPL28663	BioSample: https://www.ncbi.nlm.nih.gov/biosample/SAMN15215892, BioSample: https://www.ncbi.nlm.nih.gov/biosample/SAMN15215891, BioSample: https://www.ncbi.nlm.nih.gov/biosample/SAMN15215890, BioSample: https://www.ncbi.nlm.nih.gov/biosample/SAMN15215889, BioSample: https://www.ncbi.nlm.nih.gov/biosample/SAMN15215888, BioSample: https://www.ncbi.nlm.nih.gov/biosample/SAMN15215869, BioSample: http…	GSM4610862, GSM4610863, GSM4610864, GSM4610865, GSM4610866, GSM4610867, GSM4610868, GSM4610869, GSM4610870, GSM4610871, GSM4610872, GSM4610873, GSM4610874, GSM4610875, GSM4610876, GSM4610877, GSM4610878, GSM4610879, GSM4610880, GSM4610881, GSM4610882, GSM4610883, GSM4610884, GSM4610885, GSM4610886, GSM4610887, GSM4610888, GSM4610889, GSM4610890, GSM4610891, GSM4610892, GSM4610893, GSM4610894	SRA: https://www.ncbi.nlm.nih.gov/sra?term=SRX8531341, SRA: https://www.ncbi.nlm.nih.gov/sra?term=SRX8531342, SRA: https://www.ncbi.nlm.nih.gov/sra?term=SRX8531343, SRA: https://www.ncbi.nlm.nih.gov/sra?term=SRX8531344, SRA: https://www.ncbi.nlm.nih.gov/sra?term=SRX8531345, SRA: https://www.ncbi.nlm.nih.gov/sra?term=SRX8531346, SRA: https://www.ncbi.nlm.nih.gov/sra?term=SRX8531347, SRA: https://w…	Illumina HiSeq 2500	cDNA	Umea University	Maria,,Fallman	maria.fallman@molbiol.umu.se	Building 6L	Umea	NA	90187	Sweden	2020-06-11	Public on Apr 23 2021	2021-06-08	GSE152295	RNA Atlas of Bacterial Human Pathogens Uncovers Stress Dynamics Linked to Bacterial Infections	Y
BioProject: https://www.ncbi.nlm.nih.gov/bioproject/PRJNA638918	SRA: https://www.ncbi.nlm.nih.gov/sra?term=SRP266954	Other Species	NA	NA	NA	M9 Media	Acetic acid, Bile salts, 2,2-dipyridryl, Anaerobic Shock, Removal of Nutrients	Bacteria	Burkholderia pseudomallei	All bacterial strains were grown in their optimal growth medium and temperatures as indicated in laboratories specialized in each species. Three bacterial cultures were grown overnight and then subcultured to a new culture vial with 1:50-1:100 dilution. The cultures were grown until the exponential phase with an OD600 of 0.1-0.6 and exposed to the 11 stresses separately. The stress conditions, re…	total RNA	NA	NA	https://www.ncbi.nlm.nih.gov/geo/query/acc.cgi?acc=GSE152295	Public on Apr 23 2021	GPL28664	BioSample: https://www.ncbi.nlm.nih.gov/biosample/SAMN15215326, BioSample: https://www.ncbi.nlm.nih.gov/biosample/SAMN15215325, BioSample: https://www.ncbi.nlm.nih.gov/biosample/SAMN15215324, BioSample: https://www.ncbi.nlm.nih.gov/biosample/SAMN15215323, BioSample: https://www.ncbi.nlm.nih.gov/biosample/SAMN15215322, BioSample: https://www.ncbi.nlm.nih.gov/biosample/SAMN15215321, BioSample: http…	GSM4610895, GSM4610896, GSM4610897, GSM4610898, GSM4610899, GSM4610900, GSM4610901, GSM4610902, GSM4610903, GSM4610904, GSM4610905, GSM4610906, GSM4610907, GSM4610908, GSM4610909, GSM4610910, GSM4610911, GSM4610912, GSM4610913, GSM4610914, GSM4610915, GSM4610916, GSM4610917, GSM4610918, GSM4610919, GSM4610920, GSM4610921, GSM4610922, GSM4610923, GSM4610924, GSM4610925, GSM4610926, GSM4610927	SRA: https://www.ncbi.nlm.nih.gov/sra?term=SRX8531374, SRA: https://www.ncbi.nlm.nih.gov/sra?term=SRX8531375, SRA: https://www.ncbi.nlm.nih.gov/sra?term=SRX8531376, SRA: https://www.ncbi.nlm.nih.gov/sra?term=SRX8531377, SRA: https://www.ncbi.nlm.nih.gov/sra?term=SRX8531378, SRA: https://www.ncbi.nlm.nih.gov/sra?term=SRX8531379, SRA: https://www.ncbi.nlm.nih.gov/sra?term=SRX8531380, SRA: https://w…	Illumina NovaSeq 6000	cDNA	Umea University	Maria,,Fallman	maria.fallman@molbiol.umu.se	Building 6L	Umea	NA	90187	Sweden	2020-06-11	Public on Apr 23 2021	2021-06-08	GSE152295	RNA Atlas of Bacterial Human Pathogens Uncovers Stress Dynamics Linked to Bacterial Infections	Y
BioProject: https://www.ncbi.nlm.nih.gov/bioproject/PRJNA638918	SRA: https://www.ncbi.nlm.nih.gov/sra?term=SRP266954	Other Species	NA	NA	NA	M9 Media	Acetic acid, Bile salts, 2,2-dipyridryl, Anaerobic Shock, Removal of Nutrients	Bacteria	Campylobacter jejuni	All bacterial strains were grown in their optimal growth medium and temperatures as indicated in laboratories specialized in each species. Three bacterial cultures were grown overnight and then subcultured to a new culture vial with 1:50-1:100 dilution. The cultures were grown until the exponential phase with an OD600 of 0.1-0.6 and exposed to the 11 stresses separately. The stress conditions, re…	total RNA	NA	NA	https://www.ncbi.nlm.nih.gov/geo/query/acc.cgi?acc=GSE152295	Public on Apr 23 2021	GPL28665	BioSample: https://www.ncbi.nlm.nih.gov/biosample/SAMN15215307, BioSample: https://www.ncbi.nlm.nih.gov/biosample/SAMN15215306, BioSample: https://www.ncbi.nlm.nih.gov/biosample/SAMN15215305, BioSample: https://www.ncbi.nlm.nih.gov/biosample/SAMN15215304, BioSample: https://www.ncbi.nlm.nih.gov/biosample/SAMN15215299, BioSample: https://www.ncbi.nlm.nih.gov/biosample/SAMN15215213, BioSample: http…	GSM4610928, GSM4610929, GSM4610930, GSM4610931, GSM4610932, GSM4610933, GSM4610934, GSM4610935, GSM4610936, GSM4610937, GSM4610938, GSM4610939, GSM4610940, GSM4610941, GSM4610942, GSM4610943, GSM4610944, GSM4610945, GSM4610946, GSM4610947, GSM4610948, GSM4610949, GSM4610950, GSM4610951, GSM4610952, GSM4610953, GSM4610954, GSM4610955, GSM4610956, GSM4610957, GSM4610958, GSM4610959, GSM4610960, GSM…	SRA: https://www.ncbi.nlm.nih.gov/sra?term=SRX8531407, SRA: https://www.ncbi.nlm.nih.gov/sra?term=SRX8531408, SRA: https://www.ncbi.nlm.nih.gov/sra?term=SRX8531409, SRA: https://www.ncbi.nlm.nih.gov/sra?term=SRX8531410, SRA: https://www.ncbi.nlm.nih.gov/sra?term=SRX8531411, SRA: https://www.ncbi.nlm.nih.gov/sra?term=SRX8531412, SRA: https://www.ncbi.nlm.nih.gov/sra?term=SRX8531413, SRA: https://w…	Illumina NovaSeq 6000	cDNA	Umea University	Maria,,Fallman	maria.fallman@molbiol.umu.se	Building 6L	Umea	NA	90187	Sweden	2020-06-11	Public on Apr 23 2021	2021-06-08	GSE152295	RNA Atlas of Bacterial Human Pathogens Uncovers Stress Dynamics Linked to Bacterial Infections	Y
BioProject: https://www.ncbi.nlm.nih.gov/bioproject/PRJNA638918	SRA: https://www.ncbi.nlm.nih.gov/sra?term=SRP266954	Other Species	NA	NA	NA	M9 Media	Acetic acid, Bile salts, 2,2-dipyridryl, Anaerobic Shock, Removal of Nutrients	Bacteria	Enterococcus faecalis	All bacterial strains were grown in their optimal growth medium and temperatures as indicated in laboratories specialized in each species. Three bacterial cultures were grown overnight and then subcultured to a new culture vial with 1:50-1:100 dilution. The cultures were grown until the exponential phase with an OD600 of 0.1-0.6 and exposed to the 11 stresses separately. The stress conditions, re…	total RNA	NA	NA	https://www.ncbi.nlm.nih.gov/geo/query/acc.cgi?acc=GSE152295	Public on Apr 23 2021	GPL28666	BioSample: https://www.ncbi.nlm.nih.gov/biosample/SAMN15215291, BioSample: https://www.ncbi.nlm.nih.gov/biosample/SAMN15215290, BioSample: https://www.ncbi.nlm.nih.gov/biosample/SAMN15215289, BioSample: https://www.ncbi.nlm.nih.gov/biosample/SAMN15215591, BioSample: https://www.ncbi.nlm.nih.gov/biosample/SAMN15215398, BioSample: https://www.ncbi.nlm.nih.gov/biosample/SAMN15215397, BioSample: http…	GSM4610964, GSM4610965, GSM4610966, GSM4610967, GSM4610968, GSM4610969, GSM4610970, GSM4610971, GSM4610972, GSM4610973, GSM4610974, GSM4610975, GSM4610976, GSM4610977, GSM4610978, GSM4610979, GSM4610980, GSM4610981, GSM4610982, GSM4610983, GSM4610984, GSM4610985, GSM4610986, GSM4610987, GSM4610988, GSM4610989, GSM4610990, GSM4610991, GSM4610992, GSM4610993, GSM4610994, GSM4610995, GSM4610996, GSM…	SRA: https://www.ncbi.nlm.nih.gov/sra?term=SRX8531443, SRA: https://www.ncbi.nlm.nih.gov/sra?term=SRX8531444, SRA: https://www.ncbi.nlm.nih.gov/sra?term=SRX8531445, SRA: https://www.ncbi.nlm.nih.gov/sra?term=SRX8531446, SRA: https://www.ncbi.nlm.nih.gov/sra?term=SRX8531447, SRA: https://www.ncbi.nlm.nih.gov/sra?term=SRX8531448, SRA: https://www.ncbi.nlm.nih.gov/sra?term=SRX8531449, SRA: https://w…	Illumina NovaSeq 6000	cDNA	Umea University	Maria,,Fallman	maria.fallman@molbiol.umu.se	Building 6L	Umea	NA	90187	Sweden	2020-06-11	Public on Apr 23 2021	2021-06-08	GSE152295	RNA Atlas of Bacterial Human Pathogens Uncovers Stress Dynamics Linked to Bacterial Infections	Y
BioProject: https://www.ncbi.nlm.nih.gov/bioproject/PRJNA638918	SRA: https://www.ncbi.nlm.nih.gov/sra?term=SRP266954	Other Species	NA	NA	NA	M9 Media	Acetic acid, Bile salts, 2,2-dipyridryl, Anaerobic Shock, Removal of Nutrients	Bacteria	Francisella tularensis	All bacterial strains were grown in their optimal growth medium and temperatures as indicated in laboratories specialized in each species. Three bacterial cultures were grown overnight and then subcultured to a new culture vial with 1:50-1:100 dilution. The cultures were grown until the exponential phase with an OD600 of 0.1-0.6 and exposed to the 11 stresses separately. The stress conditions, re…	total RNA	NA	NA	https://www.ncbi.nlm.nih.gov/geo/query/acc.cgi?acc=GSE152295	Public on Apr 23 2021	GPL28667	BioSample: https://www.ncbi.nlm.nih.gov/biosample/SAMN15215681, BioSample: https://www.ncbi.nlm.nih.gov/biosample/SAMN15215680, BioSample: https://www.ncbi.nlm.nih.gov/biosample/SAMN15215679, BioSample: https://www.ncbi.nlm.nih.gov/biosample/SAMN15215678, BioSample: https://www.ncbi.nlm.nih.gov/biosample/SAMN15215677, BioSample: https://www.ncbi.nlm.nih.gov/biosample/SAMN15215676, BioSample: http…	GSM4611072, GSM4611073, GSM4611074, GSM4611075, GSM4611076, GSM4611077, GSM4611078, GSM4611079, GSM4611080, GSM4611081, GSM4611082, GSM4611083, GSM4611084, GSM4611085, GSM4611086, GSM4611087, GSM4611088, GSM4611089, GSM4611090, GSM4611091, GSM4611092, GSM4611093, GSM4611094, GSM4611095, GSM4611096, GSM4611097, GSM4611098, GSM4611099, GSM4611100, GSM4611101, GSM4611102, GSM4611103, GSM4611104, GSM…	SRA: https://www.ncbi.nlm.nih.gov/sra?term=SRX8531551, SRA: https://www.ncbi.nlm.nih.gov/sra?term=SRX8531552, SRA: https://www.ncbi.nlm.nih.gov/sra?term=SRX8531553, SRA: https://www.ncbi.nlm.nih.gov/sra?term=SRX8531554, SRA: https://www.ncbi.nlm.nih.gov/sra?term=SRX8531555, SRA: https://www.ncbi.nlm.nih.gov/sra?term=SRX8531556, SRA: https://www.ncbi.nlm.nih.gov/sra?term=SRX8531557, SRA: https://w…	Illumina NovaSeq 6000	cDNA	Umea University	Maria,,Fallman	maria.fallman@molbiol.umu.se	Building 6L	Umea	NA	90187	Sweden	2020-06-11	Public on Apr 23 2021	2021-06-08	GSE152295	RNA Atlas of Bacterial Human Pathogens Uncovers Stress Dynamics Linked to Bacterial Infections	Y
BioProject: https://www.ncbi.nlm.nih.gov/bioproject/PRJNA638918	SRA: https://www.ncbi.nlm.nih.gov/sra?term=SRP266954	Other Species	NA	NA	NA	M9 Media	Acetic acid, Bile salts, 2,2-dipyridryl, Anaerobic Shock, Removal of Nutrients	Bacteria	Helicobacter pylori	All bacterial strains were grown in their optimal growth medium and temperatures as indicated in laboratories specialized in each species. Three bacterial cultures were grown overnight and then subcultured to a new culture vial with 1:50-1:100 dilution. The cultures were grown until the exponential phase with an OD600 of 0.1-0.6 and exposed to the 11 stresses separately. The stress conditions, re…	total RNA	NA	NA	https://www.ncbi.nlm.nih.gov/geo/query/acc.cgi?acc=GSE152295	Public on Apr 23 2021	GPL28668	BioSample: https://www.ncbi.nlm.nih.gov/biosample/SAMN15215733, BioSample: https://www.ncbi.nlm.nih.gov/biosample/SAMN15215732, BioSample: https://www.ncbi.nlm.nih.gov/biosample/SAMN15215731, BioSample: https://www.ncbi.nlm.nih.gov/biosample/SAMN15215775, BioSample: https://www.ncbi.nlm.nih.gov/biosample/SAMN15215774, BioSample: https://www.ncbi.nlm.nih.gov/biosample/SAMN15215773, BioSample: http…	GSM4611141, GSM4611142, GSM4611143, GSM4611144, GSM4611145, GSM4611146, GSM4611147, GSM4611148, GSM4611149, GSM4611150, GSM4611151, GSM4611152, GSM4611153, GSM4611154, GSM4611155, GSM4611156, GSM4611157, GSM4611158, GSM4611159, GSM4611160, GSM4611161, GSM4611162, GSM4611163, GSM4611164, GSM4611165, GSM4611166, GSM4611167, GSM4611168, GSM4611169, GSM4611170, GSM4611171, GSM4611172, GSM4611173	SRA: https://www.ncbi.nlm.nih.gov/sra?term=SRX8531620, SRA: https://www.ncbi.nlm.nih.gov/sra?term=SRX8531621, SRA: https://www.ncbi.nlm.nih.gov/sra?term=SRX8531622, SRA: https://www.ncbi.nlm.nih.gov/sra?term=SRX8531623, SRA: https://www.ncbi.nlm.nih.gov/sra?term=SRX8531624, SRA: https://www.ncbi.nlm.nih.gov/sra?term=SRX8531625, SRA: https://www.ncbi.nlm.nih.gov/sra?term=SRX8531626, SRA: https://w…	Illumina NovaSeq 6000	cDNA	Umea University	Maria,,Fallman	maria.fallman@molbiol.umu.se	Building 6L	Umea	NA	90187	Sweden	2020-06-11	Public on Apr 23 2021	2021-06-08	GSE152295	RNA Atlas of Bacterial Human Pathogens Uncovers Stress Dynamics Linked to Bacterial Infections	Y
BioProject: https://www.ncbi.nlm.nih.gov/bioproject/PRJNA638918	SRA: https://www.ncbi.nlm.nih.gov/sra?term=SRP266954	Other Species	NA	NA	NA	M9 Media	Acetic acid, Bile salts, 2,2-dipyridryl, Anaerobic Shock, Removal of Nutrients	Bacteria	Klebsiella pneumoniae	All bacterial strains were grown in their optimal growth medium and temperatures as indicated in laboratories specialized in each species. Three bacterial cultures were grown overnight and then subcultured to a new culture vial with 1:50-1:100 dilution. The cultures were grown until the exponential phase with an OD600 of 0.1-0.6 and exposed to the 11 stresses separately. The stress conditions, re…	total RNA	NA	NA	https://www.ncbi.nlm.nih.gov/geo/query/acc.cgi?acc=GSE152295	Public on Apr 23 2021	GPL28669	BioSample: https://www.ncbi.nlm.nih.gov/biosample/SAMN15215753, BioSample: https://www.ncbi.nlm.nih.gov/biosample/SAMN15215752, BioSample: https://www.ncbi.nlm.nih.gov/biosample/SAMN15215796, BioSample: https://www.ncbi.nlm.nih.gov/biosample/SAMN15215794, BioSample: https://www.ncbi.nlm.nih.gov/biosample/SAMN15215793, BioSample: https://www.ncbi.nlm.nih.gov/biosample/SAMN15215792, BioSample: http…	GSM4611207, GSM4611208, GSM4611209, GSM4611210, GSM4611211, GSM4611212, GSM4611213, GSM4611214, GSM4611215, GSM4611216, GSM4611217, GSM4611218, GSM4611219, GSM4611220, GSM4611221, GSM4611222, GSM4611223, GSM4611224, GSM4611225, GSM4611226, GSM4611227, GSM4611228, GSM4611229, GSM4611230, GSM4611231, GSM4611232, GSM4611233, GSM4611234, GSM4611235, GSM4611236, GSM4611237, GSM4611238, GSM4611239, GSM…	SRA: https://www.ncbi.nlm.nih.gov/sra?term=SRX8531686, SRA: https://www.ncbi.nlm.nih.gov/sra?term=SRX8531687, SRA: https://www.ncbi.nlm.nih.gov/sra?term=SRX8531688, SRA: https://www.ncbi.nlm.nih.gov/sra?term=SRX8531689, SRA: https://www.ncbi.nlm.nih.gov/sra?term=SRX8531690, SRA: https://www.ncbi.nlm.nih.gov/sra?term=SRX8531691, SRA: https://www.ncbi.nlm.nih.gov/sra?term=SRX8531692, SRA: https://w…	Illumina NovaSeq 6000	cDNA	Umea University	Maria,,Fallman	maria.fallman@molbiol.umu.se	Building 6L	Umea	NA	90187	Sweden	2020-06-11	Public on Apr 23 2021	2021-06-08	GSE152295	RNA Atlas of Bacterial Human Pathogens Uncovers Stress Dynamics Linked to Bacterial Infections	Y
BioProject: https://www.ncbi.nlm.nih.gov/bioproject/PRJNA638918	SRA: https://www.ncbi.nlm.nih.gov/sra?term=SRP266954	Other Species	NA	NA	NA	M9 Media	Acetic acid, Bile salts, 2,2-dipyridryl, Anaerobic Shock, Removal of Nutrients	Bacteria	Legionella pneumophila	All bacterial strains were grown in their optimal growth medium and temperatures as indicated in laboratories specialized in each species. Three bacterial cultures were grown overnight and then subcultured to a new culture vial with 1:50-1:100 dilution. The cultures were grown until the exponential phase with an OD600 of 0.1-0.6 and exposed to the 11 stresses separately. The stress conditions, re…	total RNA	NA	NA	https://www.ncbi.nlm.nih.gov/geo/query/acc.cgi?acc=GSE152295	Public on Apr 23 2021	GPL28670	BioSample: https://www.ncbi.nlm.nih.gov/biosample/SAMN15215802, BioSample: https://www.ncbi.nlm.nih.gov/biosample/SAMN15215801, BioSample: https://www.ncbi.nlm.nih.gov/biosample/SAMN15215800, BioSample: https://www.ncbi.nlm.nih.gov/biosample/SAMN15215799, BioSample: https://www.ncbi.nlm.nih.gov/biosample/SAMN15215798, BioSample: https://www.ncbi.nlm.nih.gov/biosample/SAMN15215797, BioSample: http…	GSM4611243, GSM4611244, GSM4611245, GSM4611246, GSM4611247, GSM4611248, GSM4611249, GSM4611250, GSM4611251, GSM4611252, GSM4611253, GSM4611254, GSM4611255, GSM4611256, GSM4611257, GSM4611258, GSM4611259, GSM4611260, GSM4611261, GSM4611262, GSM4611263, GSM4611264, GSM4611265, GSM4611266, GSM4611267, GSM4611268, GSM4611269, GSM4611270, GSM4611271, GSM4611272	SRA: https://www.ncbi.nlm.nih.gov/sra?term=SRX8531722, SRA: https://www.ncbi.nlm.nih.gov/sra?term=SRX8531723, SRA: https://www.ncbi.nlm.nih.gov/sra?term=SRX8531724, SRA: https://www.ncbi.nlm.nih.gov/sra?term=SRX8531725, SRA: https://www.ncbi.nlm.nih.gov/sra?term=SRX8531726, SRA: https://www.ncbi.nlm.nih.gov/sra?term=SRX8531727, SRA: https://www.ncbi.nlm.nih.gov/sra?term=SRX8531728, SRA: https://w…	Illumina NovaSeq 6000	cDNA	Umea University	Maria,,Fallman	maria.fallman@molbiol.umu.se	Building 6L	Umea	NA	90187	Sweden	2020-06-11	Public on Apr 23 2021	2021-06-08	GSE152295	RNA Atlas of Bacterial Human Pathogens Uncovers Stress Dynamics Linked to Bacterial Infections	Y
BioProject: https://www.ncbi.nlm.nih.gov/bioproject/PRJNA638918	SRA: https://www.ncbi.nlm.nih.gov/sra?term=SRP266954	Other Species	NA	NA	NA	M9 Media	Acetic acid, Bile salts, 2,2-dipyridryl, Anaerobic Shock, Removal of Nutrients	Bacteria	Neisseria gonorrhoeae	All bacterial strains were grown in their optimal growth medium and temperatures as indicated in laboratories specialized in each species. Three bacterial cultures were grown overnight and then subcultured to a new culture vial with 1:50-1:100 dilution. The cultures were grown until the exponential phase with an OD600 of 0.1-0.6 and exposed to the 11 stresses separately. The stress conditions, re…	total RNA	NA	NA	https://www.ncbi.nlm.nih.gov/geo/query/acc.cgi?acc=GSE152295	Public on Apr 23 2021	GPL28673	BioSample: https://www.ncbi.nlm.nih.gov/biosample/SAMN15216079, BioSample: https://www.ncbi.nlm.nih.gov/biosample/SAMN15216078, BioSample: https://www.ncbi.nlm.nih.gov/biosample/SAMN15216077, BioSample: https://www.ncbi.nlm.nih.gov/biosample/SAMN15216076, BioSample: https://www.ncbi.nlm.nih.gov/biosample/SAMN15216075, BioSample: https://www.ncbi.nlm.nih.gov/biosample/SAMN15216074, BioSample: http…	GSM4611414, GSM4611415, GSM4611416, GSM4611417, GSM4611418, GSM4611419, GSM4611420, GSM4611421, GSM4611422, GSM4611423, GSM4611424, GSM4611425, GSM4611426, GSM4611427, GSM4611428, GSM4611429, GSM4611430, GSM4611431, GSM4611432, GSM4611433, GSM4611434, GSM4611435, GSM4611436, GSM4611437, GSM4611438, GSM4611439, GSM4611440, GSM4611441, GSM4611442, GSM4611443, GSM4611444, GSM4611445, GSM4611446, GSM…	SRA: https://www.ncbi.nlm.nih.gov/sra?term=SRX8531893, SRA: https://www.ncbi.nlm.nih.gov/sra?term=SRX8531894, SRA: https://www.ncbi.nlm.nih.gov/sra?term=SRX8531895, SRA: https://www.ncbi.nlm.nih.gov/sra?term=SRX8531896, SRA: https://www.ncbi.nlm.nih.gov/sra?term=SRX8531897, SRA: https://www.ncbi.nlm.nih.gov/sra?term=SRX8531898, SRA: https://www.ncbi.nlm.nih.gov/sra?term=SRX8531899, SRA: https://w…	Illumina NovaSeq 6000	cDNA	Umea University	Maria,,Fallman	maria.fallman@molbiol.umu.se	Building 6L	Umea	NA	90187	Sweden	2020-06-11	Public on Apr 23 2021	2021-06-08	GSE152295	RNA Atlas of Bacterial Human Pathogens Uncovers Stress Dynamics Linked to Bacterial Infections	Y
BioProject: https://www.ncbi.nlm.nih.gov/bioproject/PRJNA638918	SRA: https://www.ncbi.nlm.nih.gov/sra?term=SRP266954	Other Species	NA	NA	NA	M9 Media	Acetic acid, Bile salts, 2,2-dipyridryl, Anaerobic Shock, Removal of Nutrients	Bacteria	Neisseria meningitidis	All bacterial strains were grown in their optimal growth medium and temperatures as indicated in laboratories specialized in each species. Three bacterial cultures were grown overnight and then subcultured to a new culture vial with 1:50-1:100 dilution. The cultures were grown until the exponential phase with an OD600 of 0.1-0.6 and exposed to the 11 stresses separately. The stress conditions, re…	total RNA	NA	NA	https://www.ncbi.nlm.nih.gov/geo/query/acc.cgi?acc=GSE152295	Public on Apr 23 2021	GPL28674	BioSample: https://www.ncbi.nlm.nih.gov/biosample/SAMN15216204, BioSample: https://www.ncbi.nlm.nih.gov/biosample/SAMN15216203, BioSample: https://www.ncbi.nlm.nih.gov/biosample/SAMN15216202, BioSample: https://www.ncbi.nlm.nih.gov/biosample/SAMN15216201, BioSample: https://www.ncbi.nlm.nih.gov/biosample/SAMN15216147, BioSample: https://www.ncbi.nlm.nih.gov/biosample/SAMN15216146, BioSample: http…	GSM4611450, GSM4611451, GSM4611452, GSM4611453, GSM4611454, GSM4611455, GSM4611456, GSM4611457, GSM4611458, GSM4611459, GSM4611460, GSM4611461, GSM4611462, GSM4611463, GSM4611464, GSM4611465, GSM4611466, GSM4611467, GSM4611468, GSM4611469, GSM4611470, GSM4611471, GSM4611472, GSM4611473, GSM4611474, GSM4611475, GSM4611476, GSM4611477, GSM4611478, GSM4611479, GSM4611480, GSM4611481, GSM4611482, GSM…	SRA: https://www.ncbi.nlm.nih.gov/sra?term=SRX8531929, SRA: https://www.ncbi.nlm.nih.gov/sra?term=SRX8531930, SRA: https://www.ncbi.nlm.nih.gov/sra?term=SRX8531931, SRA: https://www.ncbi.nlm.nih.gov/sra?term=SRX8531932, SRA: https://www.ncbi.nlm.nih.gov/sra?term=SRX8531933, SRA: https://www.ncbi.nlm.nih.gov/sra?term=SRX8531934, SRA: https://www.ncbi.nlm.nih.gov/sra?term=SRX8531935, SRA: https://w…	Illumina HiSeq 2500	cDNA	Umea University	Maria,,Fallman	maria.fallman@molbiol.umu.se	Building 6L	Umea	NA	90187	Sweden	2020-06-11	Public on Apr 23 2021	2021-06-08	GSE152295	RNA Atlas of Bacterial Human Pathogens Uncovers Stress Dynamics Linked to Bacterial Infections	Y
BioProject: https://www.ncbi.nlm.nih.gov/bioproject/PRJNA638918	SRA: https://www.ncbi.nlm.nih.gov/sra?term=SRP266954	Other Species	NA	NA	NA	M9 Media	Acetic acid, Bile salts, 2,2-dipyridryl, Anaerobic Shock, Removal of Nutrients	Bacteria	Salmonella enterica	All bacterial strains were grown in their optimal growth medium and temperatures as indicated in laboratories specialized in each species. Three bacterial cultures were grown overnight and then subcultured to a new culture vial with 1:50-1:100 dilution. The cultures were grown until the exponential phase with an OD600 of 0.1-0.6 and exposed to the 11 stresses separately. The stress conditions, re…	total RNA	NA	NA	https://www.ncbi.nlm.nih.gov/geo/query/acc.cgi?acc=GSE152295	Public on Apr 23 2021	GPL28675	BioSample: https://www.ncbi.nlm.nih.gov/biosample/SAMN15216085, BioSample: https://www.ncbi.nlm.nih.gov/biosample/SAMN15216084, BioSample: https://www.ncbi.nlm.nih.gov/biosample/SAMN15216083, BioSample: https://www.ncbi.nlm.nih.gov/biosample/SAMN15216124, BioSample: https://www.ncbi.nlm.nih.gov/biosample/SAMN15216122, BioSample: https://www.ncbi.nlm.nih.gov/biosample/SAMN15216120, BioSample: http…	GSM4611522, GSM4611523, GSM4611524, GSM4611525, GSM4611526, GSM4611527, GSM4611528, GSM4611529, GSM4611530, GSM4611531, GSM4611532, GSM4611533, GSM4611534, GSM4611535, GSM4611536, GSM4611537, GSM4611538, GSM4611539, GSM4611540, GSM4611541, GSM4611542, GSM4611543, GSM4611544, GSM4611545, GSM4611546, GSM4611547, GSM4611548, GSM4611549, GSM4611550, GSM4611551, GSM4611552, GSM4611553, GSM4611554, GSM…	SRA: https://www.ncbi.nlm.nih.gov/sra?term=SRX8532001, SRA: https://www.ncbi.nlm.nih.gov/sra?term=SRX8532002, SRA: https://www.ncbi.nlm.nih.gov/sra?term=SRX8532003, SRA: https://www.ncbi.nlm.nih.gov/sra?term=SRX8532004, SRA: https://www.ncbi.nlm.nih.gov/sra?term=SRX8532005, SRA: https://www.ncbi.nlm.nih.gov/sra?term=SRX8532006, SRA: https://www.ncbi.nlm.nih.gov/sra?term=SRX8532007, SRA: https://w…	Illumina NovaSeq 6000	cDNA	Umea University	Maria,,Fallman	maria.fallman@molbiol.umu.se	Building 6L	Umea	NA	90187	Sweden	2020-06-11	Public on Apr 23 2021	2021-06-08	GSE152295	RNA Atlas of Bacterial Human Pathogens Uncovers Stress Dynamics Linked to Bacterial Infections	Y
BioProject: https://www.ncbi.nlm.nih.gov/bioproject/PRJNA638918	SRA: https://www.ncbi.nlm.nih.gov/sra?term=SRP266954	Other Species	NA	NA	NA	M9 Media	Acetic acid, Bile salts, 2,2-dipyridryl, Anaerobic Shock, Removal of Nutrients	Bacteria	Streptococcus suis	All bacterial strains were grown in their optimal growth medium and temperatures as indicated in laboratories specialized in each species. Three bacterial cultures were grown overnight and then subcultured to a new culture vial with 1:50-1:100 dilution. The cultures were grown until the exponential phase with an OD600 of 0.1-0.6 and exposed to the 11 stresses separately. The stress conditions, re…	total RNA	NA	NA	https://www.ncbi.nlm.nih.gov/geo/query/acc.cgi?acc=GSE152295	Public on Apr 23 2021	GPL28677	BioSample: https://www.ncbi.nlm.nih.gov/biosample/SAMN15216244, BioSample: https://www.ncbi.nlm.nih.gov/biosample/SAMN15216243, BioSample: https://www.ncbi.nlm.nih.gov/biosample/SAMN15216242, BioSample: https://www.ncbi.nlm.nih.gov/biosample/SAMN15216241, BioSample: https://www.ncbi.nlm.nih.gov/biosample/SAMN15216240, BioSample: https://www.ncbi.nlm.nih.gov/biosample/SAMN15216239, BioSample: http…	GSM4611594, GSM4611595, GSM4611596, GSM4611597, GSM4611598, GSM4611599, GSM4611600, GSM4611601, GSM4611602, GSM4611603, GSM4611604, GSM4611605, GSM4611606, GSM4611607, GSM4611608, GSM4611609, GSM4611610, GSM4611611, GSM4611612, GSM4611613, GSM4611614, GSM4611615, GSM4611616, GSM4611617, GSM4611618, GSM4611619, GSM4611620, GSM4611621, GSM4611622, GSM4611623	SRA: https://www.ncbi.nlm.nih.gov/sra?term=SRX8532073, SRA: https://www.ncbi.nlm.nih.gov/sra?term=SRX8532074, SRA: https://www.ncbi.nlm.nih.gov/sra?term=SRX8532075, SRA: https://www.ncbi.nlm.nih.gov/sra?term=SRX8532076, SRA: https://www.ncbi.nlm.nih.gov/sra?term=SRX8532077, SRA: https://www.ncbi.nlm.nih.gov/sra?term=SRX8532078, SRA: https://www.ncbi.nlm.nih.gov/sra?term=SRX8532079, SRA: https://w…	Illumina NovaSeq 6000	cDNA	Umea University	Maria,,Fallman	maria.fallman@molbiol.umu.se	Building 6L	Umea	NA	90187	Sweden	2020-06-11	Public on Apr 23 2021	2021-06-08	GSE152295	RNA Atlas of Bacterial Human Pathogens Uncovers Stress Dynamics Linked to Bacterial Infections	Y
BioProject: https://www.ncbi.nlm.nih.gov/bioproject/PRJNA638918	SRA: https://www.ncbi.nlm.nih.gov/sra?term=SRP266954	Other Species	NA	NA	NA	M9 Media	Acetic acid, Bile salts, 2,2-dipyridryl, Anaerobic Shock, Removal of Nutrients	Bacteria	Streptococcus pyogenes	All bacterial strains were grown in their optimal growth medium and temperatures as indicated in laboratories specialized in each species. Three bacterial cultures were grown overnight and then subcultured to a new culture vial with 1:50-1:100 dilution. The cultures were grown until the exponential phase with an OD600 of 0.1-0.6 and exposed to the 11 stresses separately. The stress conditions, re…	total RNA	NA	NA	https://www.ncbi.nlm.nih.gov/geo/query/acc.cgi?acc=GSE152295	Public on Apr 23 2021	GPL28678	BioSample: https://www.ncbi.nlm.nih.gov/biosample/SAMN15216336, BioSample: https://www.ncbi.nlm.nih.gov/biosample/SAMN15216335, BioSample: https://www.ncbi.nlm.nih.gov/biosample/SAMN15216334, BioSample: https://www.ncbi.nlm.nih.gov/biosample/SAMN15216333, BioSample: https://www.ncbi.nlm.nih.gov/biosample/SAMN15216332, BioSample: https://www.ncbi.nlm.nih.gov/biosample/SAMN15216331, BioSample: http…	GSM4611660, GSM4611661, GSM4611662, GSM4611663, GSM4611664, GSM4611665, GSM4611666, GSM4611667, GSM4611668, GSM4611669, GSM4611670, GSM4611671, GSM4611672, GSM4611673, GSM4611674, GSM4611675, GSM4611676, GSM4611677, GSM4611678, GSM4611679, GSM4611680, GSM4611681, GSM4611682, GSM4611683, GSM4611684, GSM4611685, GSM4611686, GSM4611687, GSM4611688, GSM4611689, GSM4611690, GSM4611691, GSM4611692, GSM…	SRA: https://www.ncbi.nlm.nih.gov/sra?term=SRX8532139, SRA: https://www.ncbi.nlm.nih.gov/sra?term=SRX8532140, SRA: https://www.ncbi.nlm.nih.gov/sra?term=SRX8532141, SRA: https://www.ncbi.nlm.nih.gov/sra?term=SRX8532142, SRA: https://www.ncbi.nlm.nih.gov/sra?term=SRX8532143, SRA: https://www.ncbi.nlm.nih.gov/sra?term=SRX8532144, SRA: https://www.ncbi.nlm.nih.gov/sra?term=SRX8532145, SRA: https://w…	Illumina NovaSeq 6000	cDNA	Umea University	Maria,,Fallman	maria.fallman@molbiol.umu.se	Building 6L	Umea	NA	90187	Sweden	2020-06-11	Public on Apr 23 2021	2021-06-08	GSE152295	RNA Atlas of Bacterial Human Pathogens Uncovers Stress Dynamics Linked to Bacterial Infections	Y
BioProject: https://www.ncbi.nlm.nih.gov/bioproject/PRJNA638918	SRA: https://www.ncbi.nlm.nih.gov/sra?term=SRP266954	Other Species	NA	NA	NA	M9 Media	Acetic acid, Bile salts, 2,2-dipyridryl, Anaerobic Shock, Removal of Nutrients	Bacteria	Streptococcus agalactiae	All bacterial strains were grown in their optimal growth medium and temperatures as indicated in laboratories specialized in each species. Three bacterial cultures were grown overnight and then subcultured to a new culture vial with 1:50-1:100 dilution. The cultures were grown until the exponential phase with an OD600 of 0.1-0.6 and exposed to the 11 stresses separately. The stress conditions, re…	total RNA	NA	NA	https://www.ncbi.nlm.nih.gov/geo/query/acc.cgi?acc=GSE152295	Public on Apr 23 2021	GPL28679	BioSample: https://www.ncbi.nlm.nih.gov/biosample/SAMN15216222, BioSample: https://www.ncbi.nlm.nih.gov/biosample/SAMN15216221, BioSample: https://www.ncbi.nlm.nih.gov/biosample/SAMN15216220, BioSample: https://www.ncbi.nlm.nih.gov/biosample/SAMN15216386, BioSample: https://www.ncbi.nlm.nih.gov/biosample/SAMN15216385, BioSample: https://www.ncbi.nlm.nih.gov/biosample/SAMN15216219, BioSample: http…	GSM4611696, GSM4611697, GSM4611698, GSM4611699, GSM4611700, GSM4611701, GSM4611702, GSM4611703, GSM4611704, GSM4611705, GSM4611706, GSM4611707, GSM4611708, GSM4611709, GSM4611710, GSM4611711, GSM4611712, GSM4611713, GSM4611714, GSM4611715, GSM4611716, GSM4611717, GSM4611718, GSM4611719, GSM4611720, GSM4611721, GSM4611722, GSM4611723, GSM4611724, GSM4611725, GSM4611726, GSM4611727, GSM4611728, GSM…	SRA: https://www.ncbi.nlm.nih.gov/sra?term=SRX8532175, SRA: https://www.ncbi.nlm.nih.gov/sra?term=SRX8532176, SRA: https://www.ncbi.nlm.nih.gov/sra?term=SRX8532177, SRA: https://www.ncbi.nlm.nih.gov/sra?term=SRX8532178, SRA: https://www.ncbi.nlm.nih.gov/sra?term=SRX8532179, SRA: https://www.ncbi.nlm.nih.gov/sra?term=SRX8532180, SRA: https://www.ncbi.nlm.nih.gov/sra?term=SRX8532181, SRA: https://w…	Illumina NovaSeq 6000	cDNA	Umea University	Maria,,Fallman	maria.fallman@molbiol.umu.se	Building 6L	Umea	NA	90187	Sweden	2020-06-11	Public on Apr 23 2021	2021-06-08	GSE152295	RNA Atlas of Bacterial Human Pathogens Uncovers Stress Dynamics Linked to Bacterial Infections	Y
BioProject: https://www.ncbi.nlm.nih.gov/bioproject/PRJNA638918	SRA: https://www.ncbi.nlm.nih.gov/sra?term=SRP266954	Other Species	NA	NA	NA	M9 Media	Acetic acid, Bile salts, 2,2-dipyridryl, Anaerobic Shock, Removal of Nutrients	Bacteria	Streptococcus pneumoniae	All bacterial strains were grown in their optimal growth medium and temperatures as indicated in laboratories specialized in each species. Three bacterial cultures were grown overnight and then subcultured to a new culture vial with 1:50-1:100 dilution. The cultures were grown until the exponential phase with an OD600 of 0.1-0.6 and exposed to the 11 stresses separately. The stress conditions, re…	total RNA	NA	NA	https://www.ncbi.nlm.nih.gov/geo/query/acc.cgi?acc=GSE152295	Public on Apr 23 2021	GPL28680	BioSample: https://www.ncbi.nlm.nih.gov/biosample/SAMN15216466, BioSample: https://www.ncbi.nlm.nih.gov/biosample/SAMN15216465, BioSample: https://www.ncbi.nlm.nih.gov/biosample/SAMN15216464, BioSample: https://www.ncbi.nlm.nih.gov/biosample/SAMN15216463, BioSample: https://www.ncbi.nlm.nih.gov/biosample/SAMN15216462, BioSample: https://www.ncbi.nlm.nih.gov/biosample/SAMN15216461, BioSample: http…	GSM4611732, GSM4611733, GSM4611734, GSM4611735, GSM4611736, GSM4611737, GSM4611738, GSM4611739, GSM4611740, GSM4611741, GSM4611742, GSM4611743, GSM4611744, GSM4611745, GSM4611746, GSM4611747, GSM4611748, GSM4611749, GSM4611750, GSM4611751, GSM4611752, GSM4611753, GSM4611754, GSM4611755, GSM4611756, GSM4611757, GSM4611758, GSM4611759, GSM4611760, GSM4611761, GSM4611762, GSM4611763, GSM4611764, GSM…	SRA: https://www.ncbi.nlm.nih.gov/sra?term=SRX8532211, SRA: https://www.ncbi.nlm.nih.gov/sra?term=SRX8532212, SRA: https://www.ncbi.nlm.nih.gov/sra?term=SRX8532213, SRA: https://www.ncbi.nlm.nih.gov/sra?term=SRX8532214, SRA: https://www.ncbi.nlm.nih.gov/sra?term=SRX8532215, SRA: https://www.ncbi.nlm.nih.gov/sra?term=SRX8532216, SRA: https://www.ncbi.nlm.nih.gov/sra?term=SRX8532217, SRA: https://w…	Illumina NovaSeq 6000	cDNA	Umea University	Maria,,Fallman	maria.fallman@molbiol.umu.se	Building 6L	Umea	NA	90187	Sweden	2020-06-11	Public on Apr 23 2021	2021-06-08	GSE152295	RNA Atlas of Bacterial Human Pathogens Uncovers Stress Dynamics Linked to Bacterial Infections	Y
BioProject: https://www.ncbi.nlm.nih.gov/bioproject/PRJNA638918	SRA: https://www.ncbi.nlm.nih.gov/sra?term=SRP266954	Other Species	NA	NA	NA	M9 Media	Acetic acid, Bile salts, 2,2-dipyridryl, Anaerobic Shock, Removal of Nutrients	Bacteria	Vibrio cholerae	All bacterial strains were grown in their optimal growth medium and temperatures as indicated in laboratories specialized in each species. Three bacterial cultures were grown overnight and then subcultured to a new culture vial with 1:50-1:100 dilution. The cultures were grown until the exponential phase with an OD600 of 0.1-0.6 and exposed to the 11 stresses separately. The stress conditions, re…	total RNA	NA	NA	https://www.ncbi.nlm.nih.gov/geo/query/acc.cgi?acc=GSE152295	Public on Apr 23 2021	GPL28681	BioSample: https://www.ncbi.nlm.nih.gov/biosample/SAMN15216443, BioSample: https://www.ncbi.nlm.nih.gov/biosample/SAMN15216442, BioSample: https://www.ncbi.nlm.nih.gov/biosample/SAMN15216441, BioSample: https://www.ncbi.nlm.nih.gov/biosample/SAMN15216440, BioSample: https://www.ncbi.nlm.nih.gov/biosample/SAMN15216439, BioSample: https://www.ncbi.nlm.nih.gov/biosample/SAMN15216438, BioSample: http…	GSM4611804, GSM4611805, GSM4611806, GSM4611807, GSM4611808, GSM4611809, GSM4611810, GSM4611811, GSM4611812, GSM4611813, GSM4611814, GSM4611815, GSM4611816, GSM4611817, GSM4611818, GSM4611819, GSM4611820, GSM4611821, GSM4611822, GSM4611823, GSM4611824, GSM4611825, GSM4611826, GSM4611827, GSM4611828, GSM4611829, GSM4611830, GSM4611831, GSM4611832, GSM4611833, GSM4611834, GSM4611835, GSM4611836, GSM…	SRA: https://www.ncbi.nlm.nih.gov/sra?term=SRX8532283, SRA: https://www.ncbi.nlm.nih.gov/sra?term=SRX8532284, SRA: https://www.ncbi.nlm.nih.gov/sra?term=SRX8532285, SRA: https://www.ncbi.nlm.nih.gov/sra?term=SRX8532286, SRA: https://www.ncbi.nlm.nih.gov/sra?term=SRX8532287, SRA: https://www.ncbi.nlm.nih.gov/sra?term=SRX8532288, SRA: https://www.ncbi.nlm.nih.gov/sra?term=SRX8532289, SRA: https://w…	Illumina NovaSeq 6000	cDNA	Umea University	Maria,,Fallman	maria.fallman@molbiol.umu.se	Building 6L	Umea	NA	90187	Sweden	2020-06-11	Public on Apr 23 2021	2021-06-08	GSE152295	RNA Atlas of Bacterial Human Pathogens Uncovers Stress Dynamics Linked to Bacterial Infections	Y
BioProject: https://www.ncbi.nlm.nih.gov/bioproject/PRJNA638918	SRA: https://www.ncbi.nlm.nih.gov/sra?term=SRP266954	Other Species	NA	NA	NA	M9 Media	Acetic acid, Bile salts, 2,2-dipyridryl, Anaerobic Shock, Removal of Nutrients	Bacteria	Yersinia pseudotuberculosis	All bacterial strains were grown in their optimal growth medium and temperatures as indicated in laboratories specialized in each species. Three bacterial cultures were grown overnight and then subcultured to a new culture vial with 1:50-1:100 dilution. The cultures were grown until the exponential phase with an OD600 of 0.1-0.6 and exposed to the 11 stresses separately. The stress conditions, re…	total RNA	NA	NA	https://www.ncbi.nlm.nih.gov/geo/query/acc.cgi?acc=GSE152295	Public on Apr 23 2021	GPL28682	BioSample: https://www.ncbi.nlm.nih.gov/biosample/SAMN15216543, BioSample: https://www.ncbi.nlm.nih.gov/biosample/SAMN15216514, BioSample: https://www.ncbi.nlm.nih.gov/biosample/SAMN15216549, BioSample: https://www.ncbi.nlm.nih.gov/biosample/SAMN15216548, BioSample: https://www.ncbi.nlm.nih.gov/biosample/SAMN15216542, BioSample: https://www.ncbi.nlm.nih.gov/biosample/SAMN15216541, BioSample: http…	GSM4611840, GSM4611841, GSM4611842, GSM4611843, GSM4611844, GSM4611845, GSM4611846, GSM4611847, GSM4611848, GSM4611849, GSM4611850, GSM4611851, GSM4611852, GSM4611853, GSM4611854, GSM4611855, GSM4611856, GSM4611857, GSM4611858, GSM4611859, GSM4611860, GSM4611861, GSM4611862, GSM4611863, GSM4611864, GSM4611865, GSM4611866, GSM4611867, GSM4611868, GSM4611869, GSM4611870, GSM4611871, GSM4611872, GSM…	SRA: https://www.ncbi.nlm.nih.gov/sra?term=SRX8532319, SRA: https://www.ncbi.nlm.nih.gov/sra?term=SRX8532320, SRA: https://www.ncbi.nlm.nih.gov/sra?term=SRX8532321, SRA: https://www.ncbi.nlm.nih.gov/sra?term=SRX8532322, SRA: https://www.ncbi.nlm.nih.gov/sra?term=SRX8532323, SRA: https://www.ncbi.nlm.nih.gov/sra?term=SRX8532324, SRA: https://www.ncbi.nlm.nih.gov/sra?term=SRX8532325, SRA: https://w…	Illumina NovaSeq 6000	cDNA	Umea University	Maria,,Fallman	maria.fallman@molbiol.umu.se	Building 6L	Umea	NA	90187	Sweden	2020-06-11	Public on Apr 23 2021	2021-06-08	GSE152295	RNA Atlas of Bacterial Human Pathogens Uncovers Stress Dynamics Linked to Bacterial Infections	Y
BioProject: https://www.ncbi.nlm.nih.gov/bioproject/PRJNA638918	SRA: https://www.ncbi.nlm.nih.gov/sra?term=SRP266954	Other Species	NA	NA	NA	M9 Media	Acetic acid, Bile salts, 2,2-dipyridryl, Anaerobic Shock, Removal of Nutrients	Bacteria	Staphylococcus aureus subsp. aureus MSSA476	All bacterial strains were grown in their optimal growth medium and temperatures as indicated in laboratories specialized in each species. Three bacterial cultures were grown overnight and then subcultured to a new culture vial with 1:50-1:100 dilution. The cultures were grown until the exponential phase with an OD600 of 0.1-0.6 and exposed to the 11 stresses separately. The stress conditions, re…	total RNA	NA	NA	https://www.ncbi.nlm.nih.gov/geo/query/acc.cgi?acc=GSE152295	Public on Jun 09 2021	GPL30247	SRA: https://www.ncbi.nlm.nih.gov/sra?term=SRX8531824, SRA: https://www.ncbi.nlm.nih.gov/sra?term=SRX8531825, SRA: https://www.ncbi.nlm.nih.gov/sra?term=SRX8531826, SRA: https://www.ncbi.nlm.nih.gov/sra?term=SRX8531827, SRA: https://www.ncbi.nlm.nih.gov/sra?term=SRX8531828, SRA: https://www.ncbi.nlm.nih.gov/sra?term=SRX8531829, SRA: https://www.ncbi.nlm.nih.gov/sra?term=SRX8531830, SRA: https://w…	GSM4611345, GSM4611346, GSM4611347, GSM4611348, GSM4611349, GSM4611350, GSM4611351, GSM4611352, GSM4611353, GSM4611354, GSM4611355, GSM4611356, GSM4611357, GSM4611358, GSM4611359, GSM4611360, GSM4611361, GSM4611362, GSM4611363, GSM4611364, GSM4611365, GSM4611366, GSM4611367, GSM4611368, GSM4611369, GSM4611370, GSM4611371, GSM4611372, GSM4611373, GSM4611374, GSM4611375, GSM4611376, GSM4611377, GSM…	BioSample: https://www.ncbi.nlm.nih.gov/biosample/SAMN19607551, BioSample: https://www.ncbi.nlm.nih.gov/biosample/SAMN19607550, BioSample: https://www.ncbi.nlm.nih.gov/biosample/SAMN19607548, BioSample: https://www.ncbi.nlm.nih.gov/biosample/SAMN19607547, BioSample: https://www.ncbi.nlm.nih.gov/biosample/SAMN19607546, BioSample: https://www.ncbi.nlm.nih.gov/biosample/SAMN19607545, BioSample: http…	Illumina NovaSeq 6000	cDNA	Umea University	Maria,,Fallman	maria.fallman@molbiol.umu.se	Building 6L	Umea	NA	90187	Sweden	2020-06-11	Public on Jun 09 2021	2021-06-09	GSE152295	RNA Atlas of Bacterial Human Pathogens Uncovers Stress Dynamics Linked to Bacterial Infections	Y
BioProject: https://www.ncbi.nlm.nih.gov/bioproject/PRJNA638918	SRA: https://www.ncbi.nlm.nih.gov/sra?term=SRP266954	Other Species	NA	NA	NA	M9 Media	Acetic acid, Bile salts, 2,2-dipyridryl, Anaerobic Shock, Removal of Nutrients	Bacteria	Staphylococcus aureus subsp. aureus MRSA252	All bacterial strains were grown in their optimal growth medium and temperatures as indicated in laboratories specialized in each species. Three bacterial cultures were grown overnight and then subcultured to a new culture vial with 1:50-1:100 dilution. The cultures were grown until the exponential phase with an OD600 of 0.1-0.6 and exposed to the 11 stresses separately. The stress conditions, re…	total RNA	NA	NA	https://www.ncbi.nlm.nih.gov/geo/query/acc.cgi?acc=GSE152295	Public on Jun 09 2021	GPL30248	SRA: https://www.ncbi.nlm.nih.gov/sra?term=SRX8531788, SRA: https://www.ncbi.nlm.nih.gov/sra?term=SRX8531789, SRA: https://www.ncbi.nlm.nih.gov/sra?term=SRX8531790, SRA: https://www.ncbi.nlm.nih.gov/sra?term=SRX8531791, SRA: https://www.ncbi.nlm.nih.gov/sra?term=SRX8531792, SRA: https://www.ncbi.nlm.nih.gov/sra?term=SRX8531793, SRA: https://www.ncbi.nlm.nih.gov/sra?term=SRX8531794, SRA: https://w…	GSM4611309, GSM4611310, GSM4611311, GSM4611312, GSM4611313, GSM4611314, GSM4611315, GSM4611316, GSM4611317, GSM4611318, GSM4611319, GSM4611320, GSM4611321, GSM4611322, GSM4611323, GSM4611324, GSM4611325, GSM4611326, GSM4611327, GSM4611328, GSM4611329, GSM4611330, GSM4611331, GSM4611332, GSM4611333, GSM4611334, GSM4611335, GSM4611336, GSM4611337, GSM4611338, GSM4611339, GSM4611340, GSM4611341, GSM…	BioSample: https://www.ncbi.nlm.nih.gov/biosample/SAMN19607505, BioSample: https://www.ncbi.nlm.nih.gov/biosample/SAMN19607504, BioSample: https://www.ncbi.nlm.nih.gov/biosample/SAMN19607503, BioSample: https://www.ncbi.nlm.nih.gov/biosample/SAMN19607502, BioSample: https://www.ncbi.nlm.nih.gov/biosample/SAMN19607501, BioSample: https://www.ncbi.nlm.nih.gov/biosample/SAMN19607500, BioSample: http…	Illumina NovaSeq 6000	cDNA	Umea University	Maria,,Fallman	maria.fallman@molbiol.umu.se	Building 6L	Umea	NA	90187	Sweden	2020-06-11	Public on Jun 09 2021	2021-06-09	GSE152295	RNA Atlas of Bacterial Human Pathogens Uncovers Stress Dynamics Linked to Bacterial Infections	Y
BioProject: https://www.ncbi.nlm.nih.gov/bioproject/PRJNA638918	SRA: https://www.ncbi.nlm.nih.gov/sra?term=SRP266954	Other Species	NA	NA	NA	M9 Media	Acetic acid, Bile salts, 2,2-dipyridryl, Anaerobic Shock, Removal of Nutrients	Bacteria	Staphylococcus epidermidis	All bacterial strains were grown in their optimal growth medium and temperatures as indicated in laboratories specialized in each species. Three bacterial cultures were grown overnight and then subcultured to a new culture vial with 1:50-1:100 dilution. The cultures were grown until the exponential phase with an OD600 of 0.1-0.6 and exposed to the 11 stresses separately. The stress conditions, re…	total RNA	NA	NA	https://www.ncbi.nlm.nih.gov/geo/query/acc.cgi?acc=GSE152295	Public on Jun 09 2021	GPL30249	SRA: https://www.ncbi.nlm.nih.gov/sra?term=SRX8532037, SRA: https://www.ncbi.nlm.nih.gov/sra?term=SRX8532038, SRA: https://www.ncbi.nlm.nih.gov/sra?term=SRX8532039, SRA: https://www.ncbi.nlm.nih.gov/sra?term=SRX8532040, SRA: https://www.ncbi.nlm.nih.gov/sra?term=SRX8532041, SRA: https://www.ncbi.nlm.nih.gov/sra?term=SRX8532042, SRA: https://www.ncbi.nlm.nih.gov/sra?term=SRX8532043, SRA: https://w…	GSM4611558, GSM4611559, GSM4611560, GSM4611561, GSM4611562, GSM4611563, GSM4611564, GSM4611565, GSM4611566, GSM4611567, GSM4611568, GSM4611569, GSM4611570, GSM4611571, GSM4611572, GSM4611573, GSM4611574, GSM4611575, GSM4611576, GSM4611577, GSM4611578, GSM4611579, GSM4611580, GSM4611581, GSM4611582, GSM4611583, GSM4611584, GSM4611585, GSM4611586, GSM4611587, GSM4611588, GSM4611589, GSM4611590, GSM…	BioSample: https://www.ncbi.nlm.nih.gov/biosample/SAMN19607588, BioSample: https://www.ncbi.nlm.nih.gov/biosample/SAMN19607587, BioSample: https://www.ncbi.nlm.nih.gov/biosample/SAMN19607586, BioSample: https://www.ncbi.nlm.nih.gov/biosample/SAMN19607585, BioSample: https://www.ncbi.nlm.nih.gov/biosample/SAMN19607584, BioSample: https://www.ncbi.nlm.nih.gov/biosample/SAMN19607583, BioSample: http…	Illumina NovaSeq 6000	cDNA	Umea University	Maria,,Fallman	maria.fallman@molbiol.umu.se	Building 6L	Umea	NA	90187	Sweden	2020-06-11	Public on Jun 09 2021	2021-06-09	GSE152295	RNA Atlas of Bacterial Human Pathogens Uncovers Stress Dynamics Linked to Bacterial Infections	Y
BioProject: https://www.ncbi.nlm.nih.gov/bioproject/PRJNA635354	SRA: https://www.ncbi.nlm.nih.gov/sra?term=SRP264930	PA14	NA	NA	NA	BM2	NA	Bacteria	Pseudomonas aeruginosa	The standard swarming assay for P. aeruginosa involved inoculating 1 Œºl of mid-log phase sub-culture into the centre of a polystyrene plate containing BM2 swarming agar. PAO1 swarming assays were conducted on BM2 swarming agar with 0.5% CAA instead of 0.1% CAA, which was used for PA14	total RNA	NA	NA	https://www.ncbi.nlm.nih.gov/geo/query/acc.cgi?acc=GSE151264	Public on Apr 20 2021	GPL17739	BioSample: https://www.ncbi.nlm.nih.gov/biosample/SAMN15032136, BioSample: https://www.ncbi.nlm.nih.gov/biosample/SAMN15032135, BioSample: https://www.ncbi.nlm.nih.gov/biosample/SAMN15032134, BioSample: https://www.ncbi.nlm.nih.gov/biosample/SAMN15032133, BioSample: https://www.ncbi.nlm.nih.gov/biosample/SAMN15032132, BioSample: https://www.ncbi.nlm.nih.gov/biosample/SAMN15032131	GSM4569787, GSM4569788, GSM4569789, GSM4569790, GSM4569791, GSM4569792	SRA: https://www.ncbi.nlm.nih.gov/sra?term=SRX8405349, SRA: https://www.ncbi.nlm.nih.gov/sra?term=SRX8405350, SRA: https://www.ncbi.nlm.nih.gov/sra?term=SRX8405351, SRA: https://www.ncbi.nlm.nih.gov/sra?term=SRX8405352, SRA: https://www.ncbi.nlm.nih.gov/sra?term=SRX8405353, SRA: https://www.ncbi.nlm.nih.gov/sra?term=SRX8405354	Illumina HiSeq 2500	cDNA	Simon Fraser University	Amy,H.,Lee	NA	8888 University Drive	Burnaby	BC	V5A1S6	Canada	2020-05-27	Public on Apr 20 2021	2021-04-20	GSE151264	Peptide 1018 disrupts swarming and the swarming-associated, anr-mediated metabolic program of Pseudomonas aeruginosa	Y
SubSeries of: GSE163235 BioProject: https://www.ncbi.nlm.nih.gov/bioproject/PRJNA703381	SRA: https://www.ncbi.nlm.nih.gov/sra?term=SRP307241	PAO1	PA3458 overproducer (PA3458)	NA	Overproducer	LB	NA	Bacteria	Pseudomonas aeruginosa	The competent P. aeruginosa PAO1161 cells were prepared as described previously (Irani and Rowe, 1997) and transformed using pKKB2.11 carrying araC araBADp-PA3458 or empty vector (araC araBADp) to obtain PAO1161/ pKKB2.11 (araC araBADp-PA3458 ) and PAO1161/ pKGB8 (araC araBADp), respectively. Transformants were selected on L agar plates supplemented with 150 Œºg/ml chloramphenicol and were verifi…	total RNA	37¬∞C	OD600 = 0.5	https://www.ncbi.nlm.nih.gov/geo/query/acc.cgi?acc=GSE167147	Public on Apr 12 2021	GPL21297	BioSample: https://www.ncbi.nlm.nih.gov/biosample/SAMN18015768, BioSample: https://www.ncbi.nlm.nih.gov/biosample/SAMN18015767, BioSample: https://www.ncbi.nlm.nih.gov/biosample/SAMN18015766, BioSample: https://www.ncbi.nlm.nih.gov/biosample/SAMN18015765, BioSample: https://www.ncbi.nlm.nih.gov/biosample/SAMN18015764, BioSample: https://www.ncbi.nlm.nih.gov/biosample/SAMN18015763	GSM5097990, GSM5097991, GSM5097992, GSM5097993, GSM5097994, GSM5097995	SRA: https://www.ncbi.nlm.nih.gov/sra?term=SRX10142057, SRA: https://www.ncbi.nlm.nih.gov/sra?term=SRX10142058, SRA: https://www.ncbi.nlm.nih.gov/sra?term=SRX10142059, SRA: https://www.ncbi.nlm.nih.gov/sra?term=SRX10142060, SRA: https://www.ncbi.nlm.nih.gov/sra?term=SRX10142061, SRA: https://www.ncbi.nlm.nih.gov/sra?term=SRX10142062	Illumina NextSeq 500	cDNA	Institute of Biochemistry and Biophysics, PAS	Adam,,Kawa≈Çek	a.kawalek@ibb.waw.pl	Pawinskiego 5A	Warszawa	NA	2021-02-06	Poland	2021-02-20	Public on Apr 12 2021	2021-04-12	GSE167147	MarR type regulator PA3458 is involved in osmoadaptation control in Pseudomonas aeruginosa (RNA-seq)	Y
BioProject: https://www.ncbi.nlm.nih.gov/bioproject/PRJNA685406	NA	PAO1	BsrA overproducer (BsrA-F), BsrA overproducer (BsrA)	NA	Overproducer	LB	NA	Bacteria	Pseudomonas aeruginosa	P. aeruginosa PAO1161 ŒîbsrA strain carrying pMEB99 (lacIQ-tacp-bsrA-flag) as well as control strain carrying pABB28.1 (lacIQ-tacp-flag) were obtained by conjugation of PAO1161 (leu-, r-, RifR) and E. coli S-17 donor strain carrying appropriate plasmid. Conjugants were selected on L agar plates supplemented with 300 Œºg/mL rifampicin and 150 Œºg/mL chloramphenicol. Two independent overnight cultu…	genomic DNA, total RNA	37¬∞C	OD600 = 0.5	https://www.ncbi.nlm.nih.gov/geo/query/acc.cgi?acc=GSE163235	Public on Jun 17 2021	GPL20881	BioSample: https://www.ncbi.nlm.nih.gov/biosample/SAMN17084417, BioSample: https://www.ncbi.nlm.nih.gov/biosample/SAMN17084416, BioSample: https://www.ncbi.nlm.nih.gov/biosample/SAMN17084418, Alternative to: GSM4981630, Alternative to: GSM4981631, Alternative to: GSM4981632, BioSample: https://www.ncbi.nlm.nih.gov/biosample/SAMN17084440, BioSample: https://www.ncbi.nlm.nih.gov/biosample/SAMN17084…	GSM4975399, GSM4975400, GSM4975401, GSM4975402, GSM4975403, GSM4975404, GSM4975405, GSM4975406, GSM4975407, GSM4981622, GSM4981623, GSM4981624, GSM4981625, GSM4981626, GSM4981627, GSM4981628, GSM4981629, GSM4981630, GSM4981631, GSM4981632, GSM5097986, GSM5097987, GSM5097988, GSM5097989	SRA: https://www.ncbi.nlm.nih.gov/sra?term=SRX9686589, SRA: https://www.ncbi.nlm.nih.gov/sra?term=SRX9686590, SRA: https://www.ncbi.nlm.nih.gov/sra?term=SRX9686591, BioSample: https://www.ncbi.nlm.nih.gov/biosample/SAMN17084415, BioSample: https://www.ncbi.nlm.nih.gov/biosample/SAMN17084414, BioSample: https://www.ncbi.nlm.nih.gov/biosample/SAMN17084441, SRA: https://www.ncbi.nlm.nih.gov/sra?term…	Illumina MiSeq	ChIP, cDNA	Institute of Biochemistry and Biophysics, PAS	Adam,,Kawa≈Çek	a.kawalek@ibb.waw.pl	Pawinskiego 5A	Warszawa	NA	2021-02-06	Poland	2020-12-15	Public on Jun 17 2021	2021-06-17	GSE163235	Defining the regulons of Pseudomonas aeruginosa transcriptional regulators	Y
BioProject: https://www.ncbi.nlm.nih.gov/bioproject/PRJNA685406	NA	PAO1	PA3458 overproducer (PA3458)	NA	Overproducer	LB	NA	Bacteria	Pseudomonas aeruginosa	The competent P. aeruginosa PAO1161 cells were prepared as described previously (Irani and Rowe, 1997) and transformed using pKKB2.11 carrying araC araBADp-PA3458 or empty vector (araC araBADp) to obtain PAO1161/ pKKB2.11 (araC araBADp-PA3458 ) and PAO1161/ pKGB8 (araC araBADp), respectively. Transformants were selected on L agar plates supplemented with 150 Œºg/ml chloramphenicol and were verifi…	total RNA	37¬∞C	OD600 = 0.5	https://www.ncbi.nlm.nih.gov/geo/query/acc.cgi?acc=GSE163235	Public on Apr 12 2021	GPL21297	BioSample: https://www.ncbi.nlm.nih.gov/biosample/SAMN18015768, BioSample: https://www.ncbi.nlm.nih.gov/biosample/SAMN18015767, BioSample: https://www.ncbi.nlm.nih.gov/biosample/SAMN18015766, BioSample: https://www.ncbi.nlm.nih.gov/biosample/SAMN18015765, BioSample: https://www.ncbi.nlm.nih.gov/biosample/SAMN18015764, BioSample: https://www.ncbi.nlm.nih.gov/biosample/SAMN18015763	GSM5097990, GSM5097991, GSM5097992, GSM5097993, GSM5097994, GSM5097995	SRA: https://www.ncbi.nlm.nih.gov/sra?term=SRX10142057, SRA: https://www.ncbi.nlm.nih.gov/sra?term=SRX10142058, SRA: https://www.ncbi.nlm.nih.gov/sra?term=SRX10142059, SRA: https://www.ncbi.nlm.nih.gov/sra?term=SRX10142060, SRA: https://www.ncbi.nlm.nih.gov/sra?term=SRX10142061, SRA: https://www.ncbi.nlm.nih.gov/sra?term=SRX10142062	Illumina NextSeq 500	cDNA	Institute of Biochemistry and Biophysics, PAS	Adam,,Kawa≈Çek	a.kawalek@ibb.waw.pl	Pawinskiego 5A	Warszawa	NA	2021-02-06	Poland	2021-02-20	Public on Apr 12 2021	2021-04-12	GSE163235	Defining the regulons of Pseudomonas aeruginosa transcriptional regulators	Y
BioProject: https://www.ncbi.nlm.nih.gov/bioproject/PRJNA702527	SRA: https://www.ncbi.nlm.nih.gov/sra?term=SRP306891	PAO1	delta-rhlE2, delta-rhlE1 delta-rhlE2	NA	Knockout	MMP	NA	Bacteria	Pseudomonas aeruginosa	Swarming plates consisted of 0.5% (wt/vol) Difco bacto-agar with MMP medium supplemented with 20 mM glucose and 0.1% (w/v) casamino acids. Cells were inoculated onto swarm plates using 5¬µl of standardized overnight cultures and incubated overnight at 37¬∞C	total RNA	37¬∞C	NA	https://www.ncbi.nlm.nih.gov/geo/query/acc.cgi?acc=GSE166986	Public on Feb 18 2021	GPL18782	BioSample: https://www.ncbi.nlm.nih.gov/biosample/SAMN17970288, BioSample: https://www.ncbi.nlm.nih.gov/biosample/SAMN17970367, BioSample: https://www.ncbi.nlm.nih.gov/biosample/SAMN17970366, BioSample: https://www.ncbi.nlm.nih.gov/biosample/SAMN17970364, BioSample: https://www.ncbi.nlm.nih.gov/biosample/SAMN17970362, BioSample: https://www.ncbi.nlm.nih.gov/biosample/SAMN17970361, BioSample: http…	GSM5090361, GSM5090362, GSM5090363, GSM5090364, GSM5090365, GSM5090366, GSM5090367, GSM5090368	SRA: https://www.ncbi.nlm.nih.gov/sra?term=SRX10121830, SRA: https://www.ncbi.nlm.nih.gov/sra?term=SRX10121831, SRA: https://www.ncbi.nlm.nih.gov/sra?term=SRX10121832, SRA: https://www.ncbi.nlm.nih.gov/sra?term=SRX10121833, SRA: https://www.ncbi.nlm.nih.gov/sra?term=SRX10121834, SRA: https://www.ncbi.nlm.nih.gov/sra?term=SRX10121835, SRA: https://www.ncbi.nlm.nih.gov/sra?term=SRX10121836, SRA: ht…	Illumina HiSeq 2500	cDNA	University of Geneva	Martina,,Valentini	Martina.Valentini@unige.ch	1, rue Michel Servet	Geneva	NA	1211	Switzerland	2021-02-17	Public on Feb 18 2021	2021-02-19	GSE166986	The DEAD-box RNA helicases RhlE2 is a global regulator of Pseudomonas aeruginosa lifestyle and pathogenesis	Y
BioProject: https://www.ncbi.nlm.nih.gov/bioproject/PRJNA646382	SRA: https://www.ncbi.nlm.nih.gov/sra?term=SRP272018	PAO1	delta-Pf4	NA	Knockout	M9 Media	NA	Bacteria	Pseudomonas aeruginosa	Cells were grown overnight in M9 minimal media before being diluted to be used as an inoculum to grow biofilms in a continuous flow biofilm reactor. The biofilm was allowed to grow for 2 days at room temperature with a media flow rate of 9 mL/h before the biofilm was collected for RNA extraction	total RNA	Room Temperature	NA	https://www.ncbi.nlm.nih.gov/geo/query/acc.cgi?acc=GSE154459	Public on Jan 31 2021	GPL18782	BioSample: https://www.ncbi.nlm.nih.gov/biosample/SAMN15541791, BioSample: https://www.ncbi.nlm.nih.gov/biosample/SAMN15541790, BioSample: https://www.ncbi.nlm.nih.gov/biosample/SAMN15541789, BioSample: https://www.ncbi.nlm.nih.gov/biosample/SAMN15541788, BioSample: https://www.ncbi.nlm.nih.gov/biosample/SAMN15541787, BioSample: https://www.ncbi.nlm.nih.gov/biosample/SAMN15541784, BioSample: http…	GSM4671395, GSM4671396, GSM4671397, GSM4671398, GSM4671399, GSM4671400, GSM4671401, GSM4671402, GSM4671403	SRA: https://www.ncbi.nlm.nih.gov/sra?term=SRX8734965, SRA: https://www.ncbi.nlm.nih.gov/sra?term=SRX8734966, SRA: https://www.ncbi.nlm.nih.gov/sra?term=SRX8734967, SRA: https://www.ncbi.nlm.nih.gov/sra?term=SRX8734968, SRA: https://www.ncbi.nlm.nih.gov/sra?term=SRX8734969, SRA: https://www.ncbi.nlm.nih.gov/sra?term=SRX8734970, SRA: https://www.ncbi.nlm.nih.gov/sra?term=SRX8734971, SRA: https://w…	Illumina HiSeq 2500	cDNA	Nanyang Technological University / Singapore Centre for Environmental Life Sciences Engineering (SCELSE)	Muhammad Hafiz,,Ismail	muhd.hafiz@ntu.edu.sg	Nanyang Technological University, 60 Nanyang Drive, SBS-01N-27	Singapore	Singapore	637551	Singapore	2020-07-15	Public on Jan 31 2021	2021-01-31	GSE154459	The repressor C protein, Pf4r, controls superinfection of Pseudomonas aeruginosa PAO1 by the Pf4 filamentous phage and regulates host gene expression	Y
BioProject: https://www.ncbi.nlm.nih.gov/bioproject/PRJNA646382	SRA: https://www.ncbi.nlm.nih.gov/sra?term=SRP272018	PAO1	pPf4r complemented	NA	Other	LB	NA	Bacteria	Pseudomonas aeruginosa	Cells were grown in lysogeny broth at 37¬∞C to an OD600 of 0.3 before L-arabinose was added and allowed to grow for another hour	genomic DNA	37¬∞C	NA	https://www.ncbi.nlm.nih.gov/geo/query/acc.cgi?acc=GSE154459	Public on Jan 31 2021	GPL20786	BioSample: https://www.ncbi.nlm.nih.gov/biosample/SAMN15541793, BioSample: https://www.ncbi.nlm.nih.gov/biosample/SAMN15541792	GSM4671393, GSM4671394	SRA: https://www.ncbi.nlm.nih.gov/sra?term=SRX8734963, SRA: https://www.ncbi.nlm.nih.gov/sra?term=SRX8734964	Illumina MiSeq	ChIP	Nanyang Technological University / Singapore Centre for Environmental Life Sciences Engineering (SCELSE)	Muhammad Hafiz	muhd.hafiz@ntu.edu.sg	Nanyang Technological University, 60 Nanyang Drive, SBS-01N-27	Singapore	Singapore	637551	Singapore	2020-07-15	Public on Jan 31 2021	2021-01-31	GSE154459	The repressor C protein, Pf4r, controls superinfection of Pseudomonas aeruginosa PAO1 by the Pf4 filamentous phage and regulates host gene expression	Y
BioProject: https://www.ncbi.nlm.nih.gov/bioproject/PRJNA563341	SRA: https://www.ncbi.nlm.nih.gov/sra?term=SRP220359	Other Species	NA	NA	NA	LB	NA	Fungus	Candida albicans	24 h cultures (Yeast nitrogen base for C. albicans @ 30¬∞C; Luria-Bertani for P. aeruginosa @ 37¬∞C) were washed with phosphate buffered saline (3X) and diluted (1x10^6 cells/mL for C. albicans; OD600 of 0,05 for P. aeruginosa) in 20 mL sterile RPMI-1640 medium and incubated for 6 hours @ 37¬∞C	total RNA	37¬∞C	NA	https://www.ncbi.nlm.nih.gov/geo/query/acc.cgi?acc=GSE136726	Public on Jan 31 2021	GPL22403	BioSample: https://www.ncbi.nlm.nih.gov/biosample/SAMN12672705, BioSample: https://www.ncbi.nlm.nih.gov/biosample/SAMN12672704, BioSample: https://www.ncbi.nlm.nih.gov/biosample/SAMN12672703, BioSample: https://www.ncbi.nlm.nih.gov/biosample/SAMN12672702, BioSample: https://www.ncbi.nlm.nih.gov/biosample/SAMN12672701, BioSample: https://www.ncbi.nlm.nih.gov/biosample/SAMN12672700	GSM4056788, GSM4056789, GSM4056790, GSM4056791, GSM4056792, GSM4056793	SRA: https://www.ncbi.nlm.nih.gov/sra?term=SRX6790145, SRA: https://www.ncbi.nlm.nih.gov/sra?term=SRX6790146, SRA: https://www.ncbi.nlm.nih.gov/sra?term=SRX6790147, SRA: https://www.ncbi.nlm.nih.gov/sra?term=SRX6790148, SRA: https://www.ncbi.nlm.nih.gov/sra?term=SRX6790149, SRA: https://www.ncbi.nlm.nih.gov/sra?term=SRX6790150	Illumina NextSeq 500	cDNA	University of the Free State	Carolina,H,Pohl	PohlCH@ufs.ac.za	205 Nelson Mandela avenue, Park West	Bloemfontein	Free State	9301	South Africa	2019-09-02	Public on Jan 31 2021	2021-01-31	GSE136726	Transcriptomic analysis of the influence of arachidonic acid on polymicrobial biofilms of Candida albicans and Pseudomonas aeruginosa	Y
BioProject: https://www.ncbi.nlm.nih.gov/bioproject/PRJNA563341	SRA: https://www.ncbi.nlm.nih.gov/sra?term=SRP220359	PAO1	NA	NA	NA	LB	NA	Bacteria	Pseudomonas aeruginosa	24 h cultures (Yeast nitrogen base for C. albicans @ 30¬∞C; Luria-Bertani for P. aeruginosa @ 37¬∞C) were washed with phosphate buffered saline (3X) and diluted (1x10^6 cells/mL for C. albicans; OD600 of 0,05 for P. aeruginosa) in 20 mL sterile RPMI-1640 medium and incubated for 6 hours @ 37¬∞C	total RNA	37¬∞C	NA	https://www.ncbi.nlm.nih.gov/geo/query/acc.cgi?acc=GSE136726	Public on Jan 31 2021	GPL27408	BioSample: https://www.ncbi.nlm.nih.gov/biosample/SAMN12672699, BioSample: https://www.ncbi.nlm.nih.gov/biosample/SAMN12672698, BioSample: https://www.ncbi.nlm.nih.gov/biosample/SAMN12672697, BioSample: https://www.ncbi.nlm.nih.gov/biosample/SAMN12672696, BioSample: https://www.ncbi.nlm.nih.gov/biosample/SAMN12672695, BioSample: https://www.ncbi.nlm.nih.gov/biosample/SAMN12672694	GSM4056794, GSM4056795, GSM4056796, GSM4056797, GSM4056798, GSM4056799	SRA: https://www.ncbi.nlm.nih.gov/sra?term=SRX6790151, SRA: https://www.ncbi.nlm.nih.gov/sra?term=SRX6790152, SRA: https://www.ncbi.nlm.nih.gov/sra?term=SRX6790153, SRA: https://www.ncbi.nlm.nih.gov/sra?term=SRX6790154, SRA: https://www.ncbi.nlm.nih.gov/sra?term=SRX6790155, SRA: https://www.ncbi.nlm.nih.gov/sra?term=SRX6790156	Illumina NextSeq 500	cDNA	University of the Free State	Carolina,H,Pohl	PohlCH@ufs.ac.za	205 Nelson Mandela avenue, Park West	Bloemfontein	Free State	9301	South Africa	2019-09-02	Public on Jan 31 2021	2021-01-31	GSE136726	Transcriptomic analysis of the influence of arachidonic acid on polymicrobial biofilms of Candida albicans and Pseudomonas aeruginosa	Y
BioProject: https://www.ncbi.nlm.nih.gov/bioproject/PRJNA639519	NA	PAO1	NA	NA	NA	Other	NA	Bacteria	Pseudomonas aeruginosa	Bacterial cells grown to midlog (OD600 ~ 0.5)	genomic DNA	NA	NA	https://www.ncbi.nlm.nih.gov/geo/query/acc.cgi?acc=GSE152485	Public on Jan 19 2021	GPL15987	BioSample: https://www.ncbi.nlm.nih.gov/biosample/SAMN15238198, BioSample: https://www.ncbi.nlm.nih.gov/biosample/SAMN15238197, BioSample: https://www.ncbi.nlm.nih.gov/biosample/SAMN15238196, BioSample: https://www.ncbi.nlm.nih.gov/biosample/SAMN15238195, BioSample: https://www.ncbi.nlm.nih.gov/biosample/SAMN15238194, BioSample: https://www.ncbi.nlm.nih.gov/biosample/SAMN15238193	GSM4616398, GSM4616399, GSM4616400, GSM4616401, GSM4616402, GSM4616403	SRA: https://www.ncbi.nlm.nih.gov/sra?term=SRX8548635, SRA: https://www.ncbi.nlm.nih.gov/sra?term=SRX8548636, SRA: https://www.ncbi.nlm.nih.gov/sra?term=SRX8548637, SRA: https://www.ncbi.nlm.nih.gov/sra?term=SRX8548638, SRA: https://www.ncbi.nlm.nih.gov/sra?term=SRX8548639, SRA: https://www.ncbi.nlm.nih.gov/sra?term=SRX8548640	Illumina Genome Analyzer IIx	ChIP	Boston Children's Hospital and Harvard Medical School	Simon,L,Dove	simon.dove@childrens.harvard.edu	300 Longwood Ave	Boston	MA	2115	USA	2020-06-15	Public on Jan 19 2021	2021-01-20	GSE152485	Control of a programmed cell death pathway in Pseudomonas aeruginosa by a ppGpp-responsive antiterminator	Y
BioProject: https://www.ncbi.nlm.nih.gov/bioproject/PRJNA639519	NA	PAO1	delta-relA	NA	Knockout	LB	NA	Bacteria	Pseudomonas aeruginosa	Overnight cultures were back-diluted to an OD600 of 0.01 in 200‚ÄâmL LB with 30 ¬µg/mL gentamicin and grown at 37¬∞C with shaking for 2 hrs	total RNA	37¬∞C	NA	https://www.ncbi.nlm.nih.gov/geo/query/acc.cgi?acc=GSE152485	Public on Jan 19 2021	GPL18782	BioSample: https://www.ncbi.nlm.nih.gov/biosample/SAMN15238209, BioSample: https://www.ncbi.nlm.nih.gov/biosample/SAMN15238214, BioSample: https://www.ncbi.nlm.nih.gov/biosample/SAMN15238213, BioSample: https://www.ncbi.nlm.nih.gov/biosample/SAMN15238212, BioSample: https://www.ncbi.nlm.nih.gov/biosample/SAMN15238211, BioSample: https://www.ncbi.nlm.nih.gov/biosample/SAMN15238210, BioSample: http…	GSM4616494, GSM4616495, GSM4616496, GSM4616497, GSM4616498, GSM4616499, GSM4616500, GSM4616501, GSM4616502, GSM4616503, GSM4616504, GSM4616505	SRA: https://www.ncbi.nlm.nih.gov/sra?term=SRX8549732, SRA: https://www.ncbi.nlm.nih.gov/sra?term=SRX8549733, SRA: https://www.ncbi.nlm.nih.gov/sra?term=SRX8549734, SRA: https://www.ncbi.nlm.nih.gov/sra?term=SRX8549735, SRA: https://www.ncbi.nlm.nih.gov/sra?term=SRX8549736, SRA: https://www.ncbi.nlm.nih.gov/sra?term=SRX8549737, SRA: https://www.ncbi.nlm.nih.gov/sra?term=SRX8549738, SRA: https://w…	Illumina HiSeq 2500	cDNA	Boston Children's Hospital and Harvard Medical School	Simon,L,Dove	simon.dove@childrens.harvard.edu	300 Longwood Ave	Boston	MA	2115	USA	2020-06-15	Public on Jan 19 2021	2021-01-20	GSE152485	Control of a programmed cell death pathway in Pseudomonas aeruginosa by a ppGpp-responsive antiterminator	Y
BioProject: https://www.ncbi.nlm.nih.gov/bioproject/PRJNA639519	NA	PAO1	delta-alpA, PAO1 with early stop codon in alpA	NA	Knockout	LB	NA	Bacteria	Pseudomonas aeruginosa	overnight cultures were back-diluted to OD600 of 0.01 in 3 mL LB and grown to mid-log-phase (OD600 of ~0.5)	total RNA	NA	NA	https://www.ncbi.nlm.nih.gov/geo/query/acc.cgi?acc=GSE152485	Public on Jan 19 2021	GPL23999	BioSample: https://www.ncbi.nlm.nih.gov/biosample/SAMN15238191, BioSample: https://www.ncbi.nlm.nih.gov/biosample/SAMN15238189, BioSample: https://www.ncbi.nlm.nih.gov/biosample/SAMN15238187, BioSample: https://www.ncbi.nlm.nih.gov/biosample/SAMN15238186, BioSample: https://www.ncbi.nlm.nih.gov/biosample/SAMN15238184, BioSample: https://www.ncbi.nlm.nih.gov/biosample/SAMN15238182, BioSample: http…	GSM4616392, GSM4616393, GSM4616394, GSM4616395, GSM4616396, GSM4616397, GSM4886815, GSM4886816, GSM4886817	SRA: https://www.ncbi.nlm.nih.gov/sra?term=SRX8548633, SRA: https://www.ncbi.nlm.nih.gov/sra?term=SRX8548634, SRA: https://www.ncbi.nlm.nih.gov/sra?term=SRX8548629, SRA: https://www.ncbi.nlm.nih.gov/sra?term=SRX8548630, SRA: https://www.ncbi.nlm.nih.gov/sra?term=SRX8548631, SRA: https://www.ncbi.nlm.nih.gov/sra?term=SRX8548632, SRA: https://www.ncbi.nlm.nih.gov/sra?term=SRX9446650, SRA: https://w…	Illumina NextSeq 500	cDNA	Boston Children's Hospital and Harvard Medical School	Simon,L,Dove	simon.dove@childrens.harvard.edu	300 Longwood Ave	Boston	MA	2115	USA	2020-06-15	Public on Jan 19 2021	2021-01-19	GSE152485	Control of a programmed cell death pathway in Pseudomonas aeruginosa by a ppGpp-responsive antiterminator	Y
BioProject: https://www.ncbi.nlm.nih.gov/bioproject/PRJNA639523	SRA: https://www.ncbi.nlm.nih.gov/sra?term=SRP267376	PAO1	delta-relA	NA	Knockout	LB	NA	Bacteria	Pseudomonas aeruginosa	Overnight cultures were back-diluted to an OD600 of 0.01 in 200‚ÄâmL LB with 30 ¬µg/mL gentamicin and grown at 37¬∞C with shaking for 2 hrs	total RNA	37¬∞C	OD600 = 0.3 - 0.5	https://www.ncbi.nlm.nih.gov/geo/query/acc.cgi?acc=GSE152484	Public on Jan 19 2021	GPL18782	BioSample: https://www.ncbi.nlm.nih.gov/biosample/SAMN15238209, BioSample: https://www.ncbi.nlm.nih.gov/biosample/SAMN15238214, BioSample: https://www.ncbi.nlm.nih.gov/biosample/SAMN15238213, BioSample: https://www.ncbi.nlm.nih.gov/biosample/SAMN15238212, BioSample: https://www.ncbi.nlm.nih.gov/biosample/SAMN15238211, BioSample: https://www.ncbi.nlm.nih.gov/biosample/SAMN15238210, BioSample: http…	GSM4616494, GSM4616495, GSM4616496, GSM4616497, GSM4616498, GSM4616499, GSM4616500, GSM4616501, GSM4616502, GSM4616503, GSM4616504, GSM4616505	SRA: https://www.ncbi.nlm.nih.gov/sra?term=SRX8549732, SRA: https://www.ncbi.nlm.nih.gov/sra?term=SRX8549733, SRA: https://www.ncbi.nlm.nih.gov/sra?term=SRX8549734, SRA: https://www.ncbi.nlm.nih.gov/sra?term=SRX8549735, SRA: https://www.ncbi.nlm.nih.gov/sra?term=SRX8549736, SRA: https://www.ncbi.nlm.nih.gov/sra?term=SRX8549737, SRA: https://www.ncbi.nlm.nih.gov/sra?term=SRX8549738, SRA: https://w…	Illumina HiSeq 2500	cDNA	Boston Children's Hospital and Harvard Medical School	Simon,L,Dove	simon.dove@childrens.harvard.edu	300 Longwood Ave	Boston	MA	2115	USA	2020-06-15	Public on Jan 19 2021	2021-01-20	GSE152484	Control of a programmed cell death pathway in Pseudomonas aeruginosa by a ppGpp-responsive antiterminator [RNA-Seq]	Y
BioProject: https://www.ncbi.nlm.nih.gov/bioproject/PRJNA639521	SRA: https://www.ncbi.nlm.nih.gov/sra?term=SRP267357	PAO1	delta-alpA, PAO1 with early stop codon in alpA	NA	Knockout	LB	NA	Bacteria	Pseudomonas aeruginosa	overnight cultures were back-diluted to OD600 of 0.01 in 3 mL LB and grown to mid-log-phase (OD600 of ~0.5)	total RNA	NA	NA	https://www.ncbi.nlm.nih.gov/geo/query/acc.cgi?acc=GSE152480	Public on Jan 19 2021	GPL23999	BioSample: https://www.ncbi.nlm.nih.gov/biosample/SAMN15238191, BioSample: https://www.ncbi.nlm.nih.gov/biosample/SAMN15238189, BioSample: https://www.ncbi.nlm.nih.gov/biosample/SAMN15238187, BioSample: https://www.ncbi.nlm.nih.gov/biosample/SAMN15238186, BioSample: https://www.ncbi.nlm.nih.gov/biosample/SAMN15238184, BioSample: https://www.ncbi.nlm.nih.gov/biosample/SAMN15238182, BioSample: http…	GSM4616392, GSM4616393, GSM4616394, GSM4616395, GSM4616396, GSM4616397, GSM4886815, GSM4886816, GSM4886817	SRA: https://www.ncbi.nlm.nih.gov/sra?term=SRX8548633, SRA: https://www.ncbi.nlm.nih.gov/sra?term=SRX8548634, SRA: https://www.ncbi.nlm.nih.gov/sra?term=SRX8548629, SRA: https://www.ncbi.nlm.nih.gov/sra?term=SRX8548630, SRA: https://www.ncbi.nlm.nih.gov/sra?term=SRX8548631, SRA: https://www.ncbi.nlm.nih.gov/sra?term=SRX8548632, SRA: https://www.ncbi.nlm.nih.gov/sra?term=SRX9446650, SRA: https://w…	Illumina NextSeq 500	cDNA	Boston Children's Hospital and Harvard Medical School	Simon,L,Dove	simon.dove@childrens.harvard.edu	300 Longwood Ave	Boston	MA	2115	USA	2020-06-15	Public on Jan 19 2021	2021-01-19	GSE152480	Control of a programmed cell death pathway in Pseudomonas aeruginosa by a ppGpp-responsive antiterminator [RNAtag-seq]	Y
BioProject: https://www.ncbi.nlm.nih.gov/bioproject/PRJNA691924	SRA: https://www.ncbi.nlm.nih.gov/sra?term=SRP301614	PAO1	delta-femI	NA	Knockout	M9 Media	NA	Bacteria	Pseudomonas aeruginosa	M9 medium	total RNA	NA	NA	https://www.ncbi.nlm.nih.gov/geo/query/acc.cgi?acc=GSE164773	Public on Jan 14 2021	GPL18287	BioSample: https://www.ncbi.nlm.nih.gov/biosample/SAMN17308548, BioSample: https://www.ncbi.nlm.nih.gov/biosample/SAMN17308547, BioSample: https://www.ncbi.nlm.nih.gov/biosample/SAMN17308546, BioSample: https://www.ncbi.nlm.nih.gov/biosample/SAMN17308545, BioSample: https://www.ncbi.nlm.nih.gov/biosample/SAMN17308544, BioSample: https://www.ncbi.nlm.nih.gov/biosample/SAMN17308543	GSM5018537, GSM5018538, GSM5018539, GSM5018540, GSM5018541, GSM5018542	SRA: https://www.ncbi.nlm.nih.gov/sra?term=SRX9843974, SRA: https://www.ncbi.nlm.nih.gov/sra?term=SRX9843975, SRA: https://www.ncbi.nlm.nih.gov/sra?term=SRX9843976, SRA: https://www.ncbi.nlm.nih.gov/sra?term=SRX9843977, SRA: https://www.ncbi.nlm.nih.gov/sra?term=SRX9843978, SRA: https://www.ncbi.nlm.nih.gov/sra?term=SRX9843979	Illumina HiSeq 2500	cDNA	University of Manitoba	Kangmin,,Duan	kangmin.duan@umanitoba.ca	66 Chancellors Cir	Winnipeg	MB	R3T 2N2	Canada	2021-01-13	Public on Jan 14 2021	2021-01-15	GSE164773	The Fem system in Pseudomonas aeruginosa functions as an ExsA-regulated interspecies signaling pathway	Y
BioProject: https://www.ncbi.nlm.nih.gov/bioproject/PRJNA662513	SRA: https://www.ncbi.nlm.nih.gov/sra?term=SRP281840	PAO1	NA	NA	NA	LB	NA	Bacteria	Pseudomonas aeruginosa	Pseudomonas aeruginosa cells were grown in LB media to an OD600 of 0.3	total RNA	NA	NA	https://www.ncbi.nlm.nih.gov/geo/query/acc.cgi?acc=GSE157708	Public on Jan 06 2021	GPL23999	BioSample: https://www.ncbi.nlm.nih.gov/biosample/SAMN16086955, BioSample: https://www.ncbi.nlm.nih.gov/biosample/SAMN16086954, BioSample: https://www.ncbi.nlm.nih.gov/biosample/SAMN16086988, BioSample: https://www.ncbi.nlm.nih.gov/biosample/SAMN16086987, BioSample: https://www.ncbi.nlm.nih.gov/biosample/SAMN16086986, BioSample: https://www.ncbi.nlm.nih.gov/biosample/SAMN16086985, BioSample: http…	GSM4773547, GSM4773548, GSM4773549, GSM4773550, GSM4773551, GSM4773552, GSM4773553, GSM4773554, GSM4773555, GSM4773556, GSM4773557, GSM4773558, GSM4773559, GSM4773560, GSM4773561, GSM4773562, GSM4773563, GSM4773564, GSM4773565, GSM4773566, GSM4773567, GSM4773568	SRA: https://www.ncbi.nlm.nih.gov/sra?term=SRX9099454, SRA: https://www.ncbi.nlm.nih.gov/sra?term=SRX9099455, SRA: https://www.ncbi.nlm.nih.gov/sra?term=SRX9099456, SRA: https://www.ncbi.nlm.nih.gov/sra?term=SRX9099457, SRA: https://www.ncbi.nlm.nih.gov/sra?term=SRX9099458, SRA: https://www.ncbi.nlm.nih.gov/sra?term=SRX9099459, SRA: https://www.ncbi.nlm.nih.gov/sra?term=SRX9099460, SRA: https://w…	Illumina NextSeq 500	cDNA	W√ºrzburg University	J√∂rg,,Vogel	joerg.vogel@uni-wuerzburg.de	Josef-Schneider-Stra√üe 2	W√ºrzburg	NA	97080	Germany	2020-09-09	Public on Jan 06 2021	2021-01-06	GSE157708	A Grad-seq resource of RNA and protein complexes of Pseudomonas aeruginosa including transcripts of phage Œ¶KZ	Y
BioProject: https://www.ncbi.nlm.nih.gov/bioproject/PRJNA662513	SRA: https://www.ncbi.nlm.nih.gov/sra?term=SRP281840	PAO1	NA	NA	NA	LB	Bacteriophage Infection	Bacteria	Pseudomonas aeruginosa	Pseudomonas aeruginosa cells were grown in LB media to an OD600 of 0.3	total RNA	NA	NA	https://www.ncbi.nlm.nih.gov/geo/query/acc.cgi?acc=GSE157708	Public on Jan 06 2021	GPL28760	BioSample: https://www.ncbi.nlm.nih.gov/biosample/SAMN16086959, BioSample: https://www.ncbi.nlm.nih.gov/biosample/SAMN16086958, BioSample: https://www.ncbi.nlm.nih.gov/biosample/SAMN16086957, BioSample: https://www.ncbi.nlm.nih.gov/biosample/SAMN16086956, BioSample: https://www.ncbi.nlm.nih.gov/biosample/SAMN16086977, BioSample: https://www.ncbi.nlm.nih.gov/biosample/SAMN16086976, BioSample: http…	GSM4773569, GSM4773570, GSM4773571, GSM4773572, GSM4773573, GSM4773574, GSM4773575, GSM4773576, GSM4773577, GSM4773578, GSM4773579, GSM4773580, GSM4773581, GSM4773582, GSM4773583, GSM4773584, GSM4773585, GSM4773586, GSM4773587, GSM4773588, GSM4773589, GSM4773590	SRA: https://www.ncbi.nlm.nih.gov/sra?term=SRX9099476, SRA: https://www.ncbi.nlm.nih.gov/sra?term=SRX9099477, SRA: https://www.ncbi.nlm.nih.gov/sra?term=SRX9099478, SRA: https://www.ncbi.nlm.nih.gov/sra?term=SRX9099479, SRA: https://www.ncbi.nlm.nih.gov/sra?term=SRX9099480, SRA: https://www.ncbi.nlm.nih.gov/sra?term=SRX9099481, SRA: https://www.ncbi.nlm.nih.gov/sra?term=SRX9099482, SRA: https://w…	Illumina NextSeq 500	cDNA	W√ºrzburg University	J√∂rg,,Vogel	joerg.vogel@uni-wuerzburg.de	Josef-Schneider-Stra√üe 2	W√ºrzburg	NA	97080	Germany	2020-09-09	Public on Jan 06 2021	2021-01-06	GSE157708	A Grad-seq resource of RNA and protein complexes of Pseudomonas aeruginosa including transcripts of phage Œ¶KZ	Y
BioProject: https://www.ncbi.nlm.nih.gov/bioproject/PRJNA635398	SRA: https://www.ncbi.nlm.nih.gov/sra?term=SRP264977	PAO1	NA	NA	NA	LB	diallyl ether (DAE), Diallyl sulfide (DAS)	Bacteria	Pseudomonas aeruginosa	Every 50 mL LB medium was inoculated exponential growth phase of P. aeruginosa PAO1, with the bacterial concentration of 1.0E8 CFU/mL. All the three triplicate experiment groups were incubated in a water bath shaker at 37C with a shaking rate at 180 rpm for 5 hours	total RNA	37¬∞C	NA	https://www.ncbi.nlm.nih.gov/geo/query/acc.cgi?acc=GSE151292	Public on Dec 31 2020	GPL19430	BioSample: https://www.ncbi.nlm.nih.gov/biosample/SAMN15036543, BioSample: https://www.ncbi.nlm.nih.gov/biosample/SAMN15036542, BioSample: https://www.ncbi.nlm.nih.gov/biosample/SAMN15036541, BioSample: https://www.ncbi.nlm.nih.gov/biosample/SAMN15036540, BioSample: https://www.ncbi.nlm.nih.gov/biosample/SAMN15036539, BioSample: https://www.ncbi.nlm.nih.gov/biosample/SAMN15036538, BioSample: http…	GSM4572125, GSM4572126, GSM4572127, GSM4572128, GSM4572129, GSM4572130, GSM4572131, GSM4572132, GSM4572133	SRA: https://www.ncbi.nlm.nih.gov/sra?term=SRX8406863, SRA: https://www.ncbi.nlm.nih.gov/sra?term=SRX8406864, SRA: https://www.ncbi.nlm.nih.gov/sra?term=SRX8406865, SRA: https://www.ncbi.nlm.nih.gov/sra?term=SRX8406866, SRA: https://www.ncbi.nlm.nih.gov/sra?term=SRX8406867, SRA: https://www.ncbi.nlm.nih.gov/sra?term=SRX8406868, SRA: https://www.ncbi.nlm.nih.gov/sra?term=SRX8406869, SRA: https://w…	Illumina HiSeq 2000	cDNA	Guangdong Institute of Microbiology	Wenru,,Li	liwenru@gdim.cn	No.100, Xianliezhong Road	Guangzhou	NA	510070	China	2020-05-27	Public on Dec 31 2020	2021-01-01	GSE151292	RNA Seq of Pseudomonas aeruginosa PAO1 exposed to DAS and DAE	Y
BioProject: https://www.ncbi.nlm.nih.gov/bioproject/PRJNA648174	NA	PAO1	mvaU-vsvG, mvaT-vsvG, delta-pilY1, delta-pilY1 rpoD-vsvG, delta-mvaU delta-mvaT delta-pilY1, delta-mvaU delta-mvaT delta-pilY1 rpoD-vsvG	NA	Knockout	LB	NA	Bacteria	Pseudomonas aeruginosa	Bacterial cultures were started from single colonies, grown overnight to saturation, and back-diluted in LB media to an OD600~0.01 and cultures were grown with aeration at 250 rpm at 37¬∞C to a final OD600 ~0.35. For RpoD-V ChIP samples, 15 mL of culture was also reserved and processed for RNA-seq	genomic DNA	37¬∞C	NA	https://www.ncbi.nlm.nih.gov/geo/query/acc.cgi?acc=GSE155025	Public on Dec 23 2020	GPL18782	BioSample: https://www.ncbi.nlm.nih.gov/biosample/SAMN15636558, BioSample: https://www.ncbi.nlm.nih.gov/biosample/SAMN15636557, BioSample: https://www.ncbi.nlm.nih.gov/biosample/SAMN15636556, BioSample: https://www.ncbi.nlm.nih.gov/biosample/SAMN15636555, BioSample: https://www.ncbi.nlm.nih.gov/biosample/SAMN15636554, BioSample: https://www.ncbi.nlm.nih.gov/biosample/SAMN15636553, BioSample: http…	GSM4693824, GSM4693825, GSM4693826, GSM4693827, GSM4693828, GSM4693829, GSM4693830, GSM4693831, GSM4693832, GSM4693833, GSM4693834, GSM4693835, GSM4693836, GSM4693837, GSM4693838, GSM4693839, GSM4693840, GSM4693841, GSM4693842, GSM4693843, GSM4693844	SRA: https://www.ncbi.nlm.nih.gov/sra?term=SRX8816640, SRA: https://www.ncbi.nlm.nih.gov/sra?term=SRX8816641, SRA: https://www.ncbi.nlm.nih.gov/sra?term=SRX8816642, SRA: https://www.ncbi.nlm.nih.gov/sra?term=SRX8816643, SRA: https://www.ncbi.nlm.nih.gov/sra?term=SRX8816644, SRA: https://www.ncbi.nlm.nih.gov/sra?term=SRX8816645, SRA: https://www.ncbi.nlm.nih.gov/sra?term=SRX8816646, SRA: https://w…	Illumina HiSeq 2500	ChIP	Boston Children's Hospital	Andrew,M,Lippa	NA	300 Longwood Ave	Boston	MA	2115	USA	2020-07-23	Public on Dec 23 2020	2020-12-23	GSE155025	H-NS-like proteins in Pseudomonas aeruginosa coordinately silence intragenic transcription	Y
BioProject: https://www.ncbi.nlm.nih.gov/bioproject/PRJNA648174	NA	PAO1	delta-pilY1, delta-pilY1 delta-mvaU, delta-pilY1 delta-mvaU delta-mvaT, delta-pilY1 and epitope-tagged rpoD-vsvG, delta-pilY1 delta-mvaU delta-mvaT and epitope-tagged rpoD-vsvG	NA	Knockout	LB	NA	Bacteria	Pseudomonas aeruginosa	Bacterial cultures were started from single colonies, grown overnight to saturation, and back-diluted in LB media to an OD600~0.01 and cultures were grown with aeration at 250 rpm at 37¬∞C to a final OD600 ~0.35. For RpoD-V ChIP samples, 15 mL of culture was also reserved and processed for RNA-seq	total RNA	37¬∞C	NA	https://www.ncbi.nlm.nih.gov/geo/query/acc.cgi?acc=GSE155025	Public on Dec 23 2020	GPL28916	BioSample: https://www.ncbi.nlm.nih.gov/biosample/SAMN15636532, BioSample: https://www.ncbi.nlm.nih.gov/biosample/SAMN15636531, BioSample: https://www.ncbi.nlm.nih.gov/biosample/SAMN15636530, BioSample: https://www.ncbi.nlm.nih.gov/biosample/SAMN15636529, BioSample: https://www.ncbi.nlm.nih.gov/biosample/SAMN15636528, BioSample: https://www.ncbi.nlm.nih.gov/biosample/SAMN15636527, BioSample: http…	GSM4693809, GSM4693810, GSM4693811, GSM4693812, GSM4693813, GSM4693814, GSM4693815, GSM4693816, GSM4693817, GSM4693818, GSM4693819, GSM4693820, GSM4693821, GSM4693822, GSM4693823	SRA: https://www.ncbi.nlm.nih.gov/sra?term=SRX8816661, SRA: https://www.ncbi.nlm.nih.gov/sra?term=SRX8816662, SRA: https://www.ncbi.nlm.nih.gov/sra?term=SRX8816663, SRA: https://www.ncbi.nlm.nih.gov/sra?term=SRX8816664, SRA: https://www.ncbi.nlm.nih.gov/sra?term=SRX8816665, SRA: https://www.ncbi.nlm.nih.gov/sra?term=SRX8816666, SRA: https://www.ncbi.nlm.nih.gov/sra?term=SRX8816667, SRA: https://w…	Illumina NovaSeq 6000	cDNA	Boston Children's Hospital	Andrew,M,Lippa	NA	300 Longwood Ave	Boston	MA	2115	USA	2020-07-23	Public on Dec 23 2020	2020-12-23	GSE155025	H-NS-like proteins in Pseudomonas aeruginosa coordinately silence intragenic transcription	Y
BioProject: https://www.ncbi.nlm.nih.gov/bioproject/PRJNA648195	SRA: https://www.ncbi.nlm.nih.gov/sra?term=SRP273352	PAO1	delta-pilY1, delta-pilY1 delta-mvaU, delta-pilY1 delta-mvaU delta-mvaT, delta-pilY1 and epitope-tagged rpoD-vsvG, delta-pilY1 delta-mvaU delta-mvaT and epitope-tagged rpoD-vsvG	NA	Knockout	LB	NA	Bacteria	Pseudomonas aeruginosa	Bacterial cultures were started from single colonies, grown overnight to saturation, and back-diluted in LB media to an OD600~0.01 and cultures were grown with aeration at 250 rpm at 37¬∞C to a final OD600 ~0.35. For RpoD-V ChIP samples, 15 mL of culture was also reserved and processed for RNA-seq	total RNA	37¬∞C	NA	https://www.ncbi.nlm.nih.gov/geo/query/acc.cgi?acc=GSE155023	Public on Dec 23 2020	GPL28916	BioSample: https://www.ncbi.nlm.nih.gov/biosample/SAMN15636532, BioSample: https://www.ncbi.nlm.nih.gov/biosample/SAMN15636531, BioSample: https://www.ncbi.nlm.nih.gov/biosample/SAMN15636530, BioSample: https://www.ncbi.nlm.nih.gov/biosample/SAMN15636529, BioSample: https://www.ncbi.nlm.nih.gov/biosample/SAMN15636528, BioSample: https://www.ncbi.nlm.nih.gov/biosample/SAMN15636527, BioSample: http…	GSM4693809, GSM4693810, GSM4693811, GSM4693812, GSM4693813, GSM4693814, GSM4693815, GSM4693816, GSM4693817, GSM4693818, GSM4693819, GSM4693820, GSM4693821, GSM4693822, GSM4693823	SRA: https://www.ncbi.nlm.nih.gov/sra?term=SRX8816661, SRA: https://www.ncbi.nlm.nih.gov/sra?term=SRX8816662, SRA: https://www.ncbi.nlm.nih.gov/sra?term=SRX8816663, SRA: https://www.ncbi.nlm.nih.gov/sra?term=SRX8816664, SRA: https://www.ncbi.nlm.nih.gov/sra?term=SRX8816665, SRA: https://www.ncbi.nlm.nih.gov/sra?term=SRX8816666, SRA: https://www.ncbi.nlm.nih.gov/sra?term=SRX8816667, SRA: https://w…	Illumina NovaSeq 6000	cDNA	Boston Children's Hospital	Andrew,M,Lippa	NA	300 Longwood Ave	Boston	MA	2115	USA	2020-07-23	Public on Dec 23 2020	2020-12-23	GSE155023	H-NS-like proteins in Pseudomonas aeruginosa coordinately silence intragenic transcription [RNA-seq]	Y
BioProject: https://www.ncbi.nlm.nih.gov/bioproject/PRJNA668371	SRA: https://www.ncbi.nlm.nih.gov/sra?term=SRP286915	PAO1	NA	NA	NA	LB	NA	Bacteria	Pseudomonas aeruginosa	over night cultures were grown in LB + 5 ug/ml irgasan & 30 ug/ml gentamycin at 37¬∞C shaking, cultures were backdiluted to fresh LB + antibiotics and 0.2% arabinose to an OD of 0.05 and cultured for 3h. 2 ml of culture were harvested	total RNA	37¬∞C	NA	https://www.ncbi.nlm.nih.gov/geo/query/acc.cgi?acc=GSE159327	Public on Dec 21 2020	GPL21297	BioSample: https://www.ncbi.nlm.nih.gov/biosample/SAMN16407334, BioSample: https://www.ncbi.nlm.nih.gov/biosample/SAMN16407333, BioSample: https://www.ncbi.nlm.nih.gov/biosample/SAMN16407332, BioSample: https://www.ncbi.nlm.nih.gov/biosample/SAMN16407331, BioSample: https://www.ncbi.nlm.nih.gov/biosample/SAMN16407330, BioSample: https://www.ncbi.nlm.nih.gov/biosample/SAMN16407329, BioSample: http…	GSM4826684, GSM4826685, GSM4826686, GSM4826687, GSM4826688, GSM4826689, GSM4826690, GSM4826691, GSM4826692, GSM4826693, GSM4826694, GSM4826695	SRA: https://www.ncbi.nlm.nih.gov/sra?term=SRX9272846, SRA: https://www.ncbi.nlm.nih.gov/sra?term=SRX9272847, SRA: https://www.ncbi.nlm.nih.gov/sra?term=SRX9272848, SRA: https://www.ncbi.nlm.nih.gov/sra?term=SRX9272849, SRA: https://www.ncbi.nlm.nih.gov/sra?term=SRX9272850, SRA: https://www.ncbi.nlm.nih.gov/sra?term=SRX9272851, SRA: https://www.ncbi.nlm.nih.gov/sra?term=SRX9272852, SRA: https://w…	Illumina NextSeq 500	cDNA	Institut f√ºr Infektiologie	Anne-Sophie	NA	Von-Esmarch-Str. 56	Muenster	NA	48149	Germany	2020-10-09	Public on Dec 21 2020	2020-12-21	GSE159327	CRISPRi knockdown of essential genes in Pseudomonas aeruginosa	Y
BioProject: https://www.ncbi.nlm.nih.gov/bioproject/PRJNA635350	SRA: https://www.ncbi.nlm.nih.gov/sra?term=SRP264926	PAO1	NA	Azithromycin	NA	Other	Antibiotic	Bacteria	Pseudomonas aeruginosa	P. aeruginosa was inoculated into 25 mL of each growth medium at a startingOD of 0.05 and grown to mid log	total RNA	NA	OD600 = 0.5	https://www.ncbi.nlm.nih.gov/geo/query/acc.cgi?acc=GSE151259	Public on Dec 21 2020	GPL18782	BioSample: https://www.ncbi.nlm.nih.gov/biosample/SAMN15031788, BioSample: https://www.ncbi.nlm.nih.gov/biosample/SAMN15031786, BioSample: https://www.ncbi.nlm.nih.gov/biosample/SAMN15031784, BioSample: https://www.ncbi.nlm.nih.gov/biosample/SAMN15031782, BioSample: https://www.ncbi.nlm.nih.gov/biosample/SAMN15031780, BioSample: https://www.ncbi.nlm.nih.gov/biosample/SAMN15031778, BioSample: http…	GSM4569739, GSM4569740, GSM4569741, GSM4569742, GSM4569743, GSM4569744, GSM4569745, GSM4569746, GSM4569747, GSM4569748, GSM4569749, GSM4569750, GSM4569751, GSM4569752, GSM4569753, GSM4569754, GSM4569755, GSM4569756	SRA: https://www.ncbi.nlm.nih.gov/sra?term=SRX8405308, SRA: https://www.ncbi.nlm.nih.gov/sra?term=SRX8405309, SRA: https://www.ncbi.nlm.nih.gov/sra?term=SRX8405310, SRA: https://www.ncbi.nlm.nih.gov/sra?term=SRX8405311, SRA: https://www.ncbi.nlm.nih.gov/sra?term=SRX8405312, SRA: https://www.ncbi.nlm.nih.gov/sra?term=SRX8405313, SRA: https://www.ncbi.nlm.nih.gov/sra?term=SRX8405314, SRA: https://w…	Illumina HiSeq 2500	cDNA	Simon Fraser University	Amy,H.,Lee	NA	8888 University Drive	Burnaby	BC	V5A1S6	Canada	2020-05-27	Public on Dec 21 2020	2020-12-21	GSE151259	Identification of novel targets of azithromycin activity against Pseudomonas aeruginosa grown in physiologically relevant media	Y
BioProject: https://www.ncbi.nlm.nih.gov/bioproject/PRJNA685418	SRA: https://www.ncbi.nlm.nih.gov/sra?term=SRP298021	PAO1	NA	NA	NA	LB	NA	Bacteria	Pseudomonas aeruginosa	P. aeruginosa PAO1 was incubated for 2 h in 5 ml of LB with vigorous shaking at 37¬∞C. Then, additional incubation was conducted for 1 h under the same condition with 150 ùúáM of Dkstatin-1 or Dkstatin-2 supplement	total RNA	37¬∞C	NA	https://www.ncbi.nlm.nih.gov/geo/query/acc.cgi?acc=GSE163248	Public on Dec 16 2020	GPL18287	BioSample: https://www.ncbi.nlm.nih.gov/biosample/SAMN17084553, BioSample: https://www.ncbi.nlm.nih.gov/biosample/SAMN17084552, BioSample: https://www.ncbi.nlm.nih.gov/biosample/SAMN17084551, BioSample: https://www.ncbi.nlm.nih.gov/biosample/SAMN17084550, BioSample: https://www.ncbi.nlm.nih.gov/biosample/SAMN17084549, BioSample: https://www.ncbi.nlm.nih.gov/biosample/SAMN17084548	GSM4975544, GSM4975545, GSM4975546, GSM4975547, GSM4975548, GSM4975549	SRA: https://www.ncbi.nlm.nih.gov/sra?term=SRX9686725, SRA: https://www.ncbi.nlm.nih.gov/sra?term=SRX9686726, SRA: https://www.ncbi.nlm.nih.gov/sra?term=SRX9686727, SRA: https://www.ncbi.nlm.nih.gov/sra?term=SRX9686722, SRA: https://www.ncbi.nlm.nih.gov/sra?term=SRX9686723, SRA: https://www.ncbi.nlm.nih.gov/sra?term=SRX9686724	Illumina HiSeq 2500	cDNA	Yonsei University	Kyung Bae,,Min	gkgkeovh@nate.com	yonsei-ro 50-1	seoul	NA	3722	South Korea	2020-12-15	Public on Dec 16 2020	2020-12-20	GSE163248	Dkstatin-treated Pseudomonas aeruginosa trascriptome	Y
BioProject: https://www.ncbi.nlm.nih.gov/bioproject/PRJNA681237	SRA: https://www.ncbi.nlm.nih.gov/sra?term=SRP294562	PAO1	NA	NA	NA	LB	NA	Bacteria	Pseudomonas aeruginosa	P. aeruginosa PAO1 overnight cultures were diluted 1:100 in 25 mL of either fresh LB or MCCM medium and grown to the early-exponential phase (OD600nm = 0.3, corresponding to approximately 2√ó108 CFU/mL). At this point, the number of colony forming units of the culture (CFU/mL) were counted by plating serial dilutions in LB plates (21) and a sample of 4.5 mL of culture was taken simultaneously (t=…	total RNA	NA	NA	https://www.ncbi.nlm.nih.gov/geo/query/acc.cgi?acc=GSE162278	Public on Nov 28 2020	GPL29451	BioSample: https://www.ncbi.nlm.nih.gov/biosample/SAMN16946609, BioSample: https://www.ncbi.nlm.nih.gov/biosample/SAMN16946607, BioSample: https://www.ncbi.nlm.nih.gov/biosample/SAMN16946606, BioSample: https://www.ncbi.nlm.nih.gov/biosample/SAMN16946595, BioSample: https://www.ncbi.nlm.nih.gov/biosample/SAMN16946826, BioSample: https://www.ncbi.nlm.nih.gov/biosample/SAMN16946825	GSM4948299, GSM4948300, GSM4948301, GSM4948311, GSM4948312, GSM4948313	SRA: https://www.ncbi.nlm.nih.gov/sra?term=SRX9599337, SRA: https://www.ncbi.nlm.nih.gov/sra?term=SRX9599338, SRA: https://www.ncbi.nlm.nih.gov/sra?term=SRX9599339, SRA: https://www.ncbi.nlm.nih.gov/sra?term=SRX9599326, SRA: https://www.ncbi.nlm.nih.gov/sra?term=SRX9599327, SRA: https://www.ncbi.nlm.nih.gov/sra?term=SRX9599321	Illumina MiniSeq	cDNA	KU Leuven	Rob,,Lavigne	rob.lavigne@kuleuven.be	Kasteelpark Arenberg 21	Leuven	NA	3001	Belgium	2020-11-27	Public on Nov 28 2020	2020-11-30	GSE162278	Differential transcription profiling of the phage LUZ19 infection process in different growth media	Y
BioProject: https://www.ncbi.nlm.nih.gov/bioproject/PRJNA681237	SRA: https://www.ncbi.nlm.nih.gov/sra?term=SRP294562	PAO1	NA	NA	NA	LB	NA	Bacteria	Pseudomonas aeruginosa	P. aeruginosa PAO1 overnight cultures were diluted 1:100 in 25 mL of either fresh LB or MCCM medium and grown to the early-exponential phase (OD600nm = 0.3, corresponding to approximately 2√ó108 CFU/mL). At this point, the number of colony forming units of the culture (CFU/mL) were counted by plating serial dilutions in LB plates (21) and a sample of 4.5 mL of culture was taken simultaneously (t=…	total RNA	NA	NA	https://www.ncbi.nlm.nih.gov/geo/query/acc.cgi?acc=GSE162278	Public on Nov 28 2020	GPL29452	BioSample: https://www.ncbi.nlm.nih.gov/biosample/SAMN16946604, BioSample: https://www.ncbi.nlm.nih.gov/biosample/SAMN16946603, BioSample: https://www.ncbi.nlm.nih.gov/biosample/SAMN16946602, BioSample: https://www.ncbi.nlm.nih.gov/biosample/SAMN16946601, BioSample: https://www.ncbi.nlm.nih.gov/biosample/SAMN16946600, BioSample: https://www.ncbi.nlm.nih.gov/biosample/SAMN16946599, BioSample: http…	GSM4948302, GSM4948303, GSM4948304, GSM4948305, GSM4948306, GSM4948307, GSM4948308, GSM4948309, GSM4948310, GSM4948314, GSM4948315, GSM4948316, GSM4948317, GSM4948318, GSM4948319, GSM4948320, GSM4948321, GSM4948322	SRA: https://www.ncbi.nlm.nih.gov/sra?term=SRX9599340, SRA: https://www.ncbi.nlm.nih.gov/sra?term=SRX9599341, SRA: https://www.ncbi.nlm.nih.gov/sra?term=SRX9599342, SRA: https://www.ncbi.nlm.nih.gov/sra?term=SRX9599343, SRA: https://www.ncbi.nlm.nih.gov/sra?term=SRX9599344, SRA: https://www.ncbi.nlm.nih.gov/sra?term=SRX9599322, SRA: https://www.ncbi.nlm.nih.gov/sra?term=SRX9599323, SRA: https://w…	Illumina MiniSeq	cDNA	KU Leuven	Rob,,Lavigne	rob.lavigne@kuleuven.be	Kasteelpark Arenberg 21	Leuven	NA	3001	Belgium	2020-11-27	Public on Nov 28 2020	2020-11-30	GSE162278	Differential transcription profiling of the phage LUZ19 infection process in different growth media	Y
BioProject: https://www.ncbi.nlm.nih.gov/bioproject/PRJNA612338	SRA: https://www.ncbi.nlm.nih.gov/sra?term=SRP252624	PA14	NA	NA	NA	LB	NA	Bacteria	Pseudomonas aeruginosa	Cells were grown in LB to an OD600 =0.4-0.6	total RNA	NA	NA	https://www.ncbi.nlm.nih.gov/geo/query/acc.cgi?acc=GSE146906	Public on Nov 26 2020	GPL18287	BioSample: https://www.ncbi.nlm.nih.gov/biosample/SAMN14369310, BioSample: https://www.ncbi.nlm.nih.gov/biosample/SAMN14369309, BioSample: https://www.ncbi.nlm.nih.gov/biosample/SAMN14369308, BioSample: https://www.ncbi.nlm.nih.gov/biosample/SAMN14369351, BioSample: https://www.ncbi.nlm.nih.gov/biosample/SAMN14369350, BioSample: https://www.ncbi.nlm.nih.gov/biosample/SAMN14369349, BioSample: http…	GSM4409359, GSM4409360, GSM4409361, GSM4409362, GSM4409363, GSM4409364, GSM4409365, GSM4409366, GSM4409367, GSM4409368, GSM4409369, GSM4409370, GSM4409371, GSM4409372, GSM4409373, GSM4409374, GSM4409375, GSM4409376, GSM4409377, GSM4409378, GSM4409379, GSM4409380, GSM4409381, GSM4409382, GSM4409383, GSM4409384, GSM4409385, GSM4409386, GSM4409387, GSM4409388, GSM4409389, GSM4409390	SRA: https://www.ncbi.nlm.nih.gov/sra?term=SRX7904295, SRA: https://www.ncbi.nlm.nih.gov/sra?term=SRX7904296, SRA: https://www.ncbi.nlm.nih.gov/sra?term=SRX7904297, SRA: https://www.ncbi.nlm.nih.gov/sra?term=SRX7904298, SRA: https://www.ncbi.nlm.nih.gov/sra?term=SRX7904299, SRA: https://www.ncbi.nlm.nih.gov/sra?term=SRX7904300, SRA: https://www.ncbi.nlm.nih.gov/sra?term=SRX7904301, SRA: https://w…	Illumina HiSeq 2500	cDNA	Twincore	Susanne,,H√§u√üler	Susanne.Haeussler@helmholtz-hzi.de	Feodor-Lynen-Str. 7	Hanover	NA	30625	Germany	2020-03-12	Public on Nov 26 2020	2020-11-26	GSE146906	Adaptation of Pseudomonas aeruginosa to cultivation in standard laboratory conditions	Y
BioProject: https://www.ncbi.nlm.nih.gov/bioproject/PRJNA594631	SRA: https://www.ncbi.nlm.nih.gov/sra?term=SRP235560	PAO1	NA	NA	NA	Other	NA	Bacteria	Pseudomonas aeruginosa	Bacterial cells were grown for 6 (EXP) and 12 (STA) hr to reach exponential phase at 37C	total RNA	NA	NA	https://www.ncbi.nlm.nih.gov/geo/query/acc.cgi?acc=GSE141753	Public on Nov 19 2020	GPL18644	BioSample: https://www.ncbi.nlm.nih.gov/biosample/SAMN13523632, BioSample: https://www.ncbi.nlm.nih.gov/biosample/SAMN13523631, BioSample: https://www.ncbi.nlm.nih.gov/biosample/SAMN13523630, BioSample: https://www.ncbi.nlm.nih.gov/biosample/SAMN13523629, BioSample: https://www.ncbi.nlm.nih.gov/biosample/SAMN13523628, BioSample: https://www.ncbi.nlm.nih.gov/biosample/SAMN13523626, BioSample: http…	GSM4212729, GSM4212730, GSM4212731, GSM4212732, GSM4212733, GSM4212734, GSM4212735, GSM4212736, GSM4212737, GSM4212738, GSM4212739, GSM4212740	SRA: https://www.ncbi.nlm.nih.gov/sra?term=SRX7299339, SRA: https://www.ncbi.nlm.nih.gov/sra?term=SRX7299340, SRA: https://www.ncbi.nlm.nih.gov/sra?term=SRX7299341, SRA: https://www.ncbi.nlm.nih.gov/sra?term=SRX7299342, SRA: https://www.ncbi.nlm.nih.gov/sra?term=SRX7299343, SRA: https://www.ncbi.nlm.nih.gov/sra?term=SRX7299344, SRA: https://www.ncbi.nlm.nih.gov/sra?term=SRX7299345, SRA: https://w…	Illumina HiSeq 2000	cDNA	Institute of Microbiology, Chinese Academy of Sciences	Qing,,Wei	vubwqing@hotmail.com	NO.1 Beichen West Road, Chaoyang District	Beijing	NA	100101	China	2019-12-10	Public on Nov 19 2020	2020-11-19	GSE141753	Transcriptional responses of Tanreqing treated Pseudomonas aeruginosa cells	Y
BioProject: https://www.ncbi.nlm.nih.gov/bioproject/PRJNA641380	SRA: https://www.ncbi.nlm.nih.gov/sra?term=SRP268471	PAO1	NA	NA	NA	LB	NA	Bacteria	Pseudomonas aeruginosa	P. aeruginosa was grown in lysogeny broth (LB) at 37¬∞C and 220rpm. Bacteriophage phiKZ was expanded by liquid culture and purified by subsequent filitration	total RNA	37¬∞C	NA	https://www.ncbi.nlm.nih.gov/geo/query/acc.cgi?acc=GSE153067	Public on Nov 13 2020	GPL23999	BioSample: https://www.ncbi.nlm.nih.gov/biosample/SAMN15351864, BioSample: https://www.ncbi.nlm.nih.gov/biosample/SAMN15351863, BioSample: https://www.ncbi.nlm.nih.gov/biosample/SAMN15351862, BioSample: https://www.ncbi.nlm.nih.gov/biosample/SAMN15351861	GSM4633756, GSM4633757, GSM4633758, GSM4633759	SRA: https://www.ncbi.nlm.nih.gov/sra?term=SRX8603007, SRA: https://www.ncbi.nlm.nih.gov/sra?term=SRX8603008, SRA: https://www.ncbi.nlm.nih.gov/sra?term=SRX8603009, SRA: https://www.ncbi.nlm.nih.gov/sra?term=SRX8603010	Illumina NextSeq 500	cDNA	Helmholtz Institute for RNA-based Infection Research (HIRI)	Falk,,Ponath	Falk.Ponath@helmholtz-hiri.de	Josef-Schneider-Stra√üe 2	W√ºrzburg	NA	97080	Germany	2020-06-23	Public on Nov 13 2020	2020-11-13	GSE153067	Introducing Differential RNAseq mapping to track the phage infection process for Pseudomonas virus …∏KZ	Y
BioProject: https://www.ncbi.nlm.nih.gov/bioproject/PRJNA641380	SRA: https://www.ncbi.nlm.nih.gov/sra?term=SRP268471	PAO1	NA	NA	NA	LB	Bacteriophage Infection	Bacteria	Pseudomonas aeruginosa	P. aeruginosa was grown in lysogeny broth (LB) at 37¬∞C and 220rpm. Bacteriophage phiKZ was expanded by liquid culture and purified by subsequent filitration	total RNA	37¬∞C	NA	https://www.ncbi.nlm.nih.gov/geo/query/acc.cgi?acc=GSE153067	Public on Nov 13 2020	GPL28760	BioSample: https://www.ncbi.nlm.nih.gov/biosample/SAMN15351858, BioSample: https://www.ncbi.nlm.nih.gov/biosample/SAMN15351856, BioSample: https://www.ncbi.nlm.nih.gov/biosample/SAMN15351855, BioSample: https://www.ncbi.nlm.nih.gov/biosample/SAMN15351853	GSM4633760, GSM4633761, GSM4633762, GSM4633763	SRA: https://www.ncbi.nlm.nih.gov/sra?term=SRX8603011, SRA: https://www.ncbi.nlm.nih.gov/sra?term=SRX8603012, SRA: https://www.ncbi.nlm.nih.gov/sra?term=SRX8603013, SRA: https://www.ncbi.nlm.nih.gov/sra?term=SRX8603014	Illumina NextSeq 500	cDNA	Helmholtz Institute for RNA-based Infection Research (HIRI)	Falk,,Ponath	Falk.Ponath@helmholtz-hiri.de	Josef-Schneider-Stra√üe 2	W√ºrzburg	NA	97080	Germany	2020-06-23	Public on Nov 13 2020	2020-11-13	GSE153067	Introducing Differential RNAseq mapping to track the phage infection process for Pseudomonas virus …∏KZ	Y
BioProject: https://www.ncbi.nlm.nih.gov/bioproject/PRJNA611835	SRA: https://www.ncbi.nlm.nih.gov/sra?term=SRP252284	PAO1	overexpressing PA2952.1	NA	Overproducer	Other	NA	Bacteria	Pseudomonas aeruginosa	Bacteria were grown on swarm plates	total RNA	NA	NA	https://www.ncbi.nlm.nih.gov/geo/query/acc.cgi?acc=GSE146765	Public on Nov 04 2020	GPL18782	BioSample: https://www.ncbi.nlm.nih.gov/biosample/SAMN14351346, BioSample: https://www.ncbi.nlm.nih.gov/biosample/SAMN14351355, BioSample: https://www.ncbi.nlm.nih.gov/biosample/SAMN14351354, BioSample: https://www.ncbi.nlm.nih.gov/biosample/SAMN14351353, BioSample: https://www.ncbi.nlm.nih.gov/biosample/SAMN14351352, BioSample: https://www.ncbi.nlm.nih.gov/biosample/SAMN14351351, BioSample: http…	GSM4405524, GSM4405525, GSM4405526, GSM4405527, GSM4405528, GSM4405529, GSM4405530, GSM4405531, GSM4405532, GSM4405533	SRA: https://www.ncbi.nlm.nih.gov/sra?term=SRX7890865, SRA: https://www.ncbi.nlm.nih.gov/sra?term=SRX7890866, SRA: https://www.ncbi.nlm.nih.gov/sra?term=SRX7890867, SRA: https://www.ncbi.nlm.nih.gov/sra?term=SRX7890868, SRA: https://www.ncbi.nlm.nih.gov/sra?term=SRX7890869, SRA: https://www.ncbi.nlm.nih.gov/sra?term=SRX7890870, SRA: https://www.ncbi.nlm.nih.gov/sra?term=SRX7890871, SRA: https://w…	Illumina HiSeq 2500	cDNA	University of British Columbia	Shannon,,Coleman	NA	2259 Lower Mall	Vancouver	BC	V6T 1Z4	Canada	2020-03-10	Public on Nov 04 2020	2020-11-06	GSE146765	The small RNAs PA2952.1 and prrH as regulators of virulence, motility and iron metabolism in Pseudomonas aeruginosa	Y
BioProject: https://www.ncbi.nlm.nih.gov/bioproject/PRJNA511884	SRA: https://www.ncbi.nlm.nih.gov/sra?term=SRP174492	PA14	delta-rclR	NA	Knockout	LB	NA	Bacteria	Pseudomonas aeruginosa	PA14 WT and ‚àÜrclR strains were grown overnight in LB broth at 37‚ó¶C on a shaking platform (two biological replicates of each strain). The four cultures were subcultured 1:50 in LB and grown to mid-exponential phase (37‚ó¶C, shaking, for 2.5 hours). These exponential phase cultures were subcultured, three separate times, 1:50 in LB and grown again for 2.5 hours. At this point, either HOCl was a…	total RNA	37¬∞C	NA	https://www.ncbi.nlm.nih.gov/geo/query/acc.cgi?acc=GSE124385	Public on Nov 02 2020	GPL21297	BioSample: https://www.ncbi.nlm.nih.gov/biosample/SAMN10644757, BioSample: https://www.ncbi.nlm.nih.gov/biosample/SAMN10644756, BioSample: https://www.ncbi.nlm.nih.gov/biosample/SAMN10644755, BioSample: https://www.ncbi.nlm.nih.gov/biosample/SAMN10644754, BioSample: https://www.ncbi.nlm.nih.gov/biosample/SAMN10644753, BioSample: https://www.ncbi.nlm.nih.gov/biosample/SAMN10644752, BioSample: http…	GSM3530859, GSM3530860, GSM3530861, GSM3530862, GSM3530863, GSM3530864, GSM3530865, GSM3530866, GSM3530867, GSM3530868, GSM3530869, GSM3530870	SRA: https://www.ncbi.nlm.nih.gov/sra?term=SRX5180519, SRA: https://www.ncbi.nlm.nih.gov/sra?term=SRX5180520, SRA: https://www.ncbi.nlm.nih.gov/sra?term=SRX5180521, SRA: https://www.ncbi.nlm.nih.gov/sra?term=SRX5180522, SRA: https://www.ncbi.nlm.nih.gov/sra?term=SRX5180523, SRA: https://www.ncbi.nlm.nih.gov/sra?term=SRX5180524, SRA: https://www.ncbi.nlm.nih.gov/sra?term=SRX5180525, SRA: https://w…	Illumina NextSeq 500	cDNA	Imperial College London	Huw,David,Williams	h.d.williams@imperial.ac.uk	Imperial College Road	London	NA	SW7 2AZ	United Kingdom	2018-12-26	Public on Nov 02 2020	2020-11-02	GSE124385	Response of Pseudomonas aeruginosa to the innate immune system-derived oxidants hypochlorous acid and hypothiocyanous acid	Y
BioProject: https://www.ncbi.nlm.nih.gov/bioproject/PRJNA672283	NA	PAO1	NA	NA	NA	Other	Heavy Metal	Bacteria	Pseudomonas aeruginosa	NA	total RNA	NA	NA	https://www.ncbi.nlm.nih.gov/geo/query/acc.cgi?acc=GSE160190	Public on Oct 28 2020	GPL21297	BioSample: https://www.ncbi.nlm.nih.gov/biosample/SAMN16562303, BioSample: https://www.ncbi.nlm.nih.gov/biosample/SAMN16562302, BioSample: https://www.ncbi.nlm.nih.gov/biosample/SAMN16562301, BioSample: https://www.ncbi.nlm.nih.gov/biosample/SAMN16562300, BioSample: https://www.ncbi.nlm.nih.gov/biosample/SAMN16562299, BioSample: https://www.ncbi.nlm.nih.gov/biosample/SAMN16562298, BioSample: http…	GSM4862051, GSM4862052, GSM4862053, GSM4862054, GSM4862055, GSM4862056, GSM4862057, GSM4862058, GSM4862059, GSM4862060, GSM4862061, GSM4862062, GSM4862063, GSM4862064, GSM4862065, GSM4862066, GSM4862067, GSM4862068, GSM4862069, GSM4862070, GSM4862071, GSM4862072, GSM4862073, GSM4862074, GSM4862075, GSM4862076, GSM4862077, GSM4862078, GSM4862079, GSM4862080, GSM4862081, GSM4862082, GSM4862083, GSM…	SRA: https://www.ncbi.nlm.nih.gov/sra?term=SRX9370085, SRA: https://www.ncbi.nlm.nih.gov/sra?term=SRX9370086, SRA: https://www.ncbi.nlm.nih.gov/sra?term=SRX9370087, SRA: https://www.ncbi.nlm.nih.gov/sra?term=SRX9370088, SRA: https://www.ncbi.nlm.nih.gov/sra?term=SRX9370089, SRA: https://www.ncbi.nlm.nih.gov/sra?term=SRX9370090, SRA: https://www.ncbi.nlm.nih.gov/sra?term=SRX9370091, SRA: https://w…	Illumina NextSeq 500	cDNA	University of Adelaide	James,,Breen	jimmy.breen@adelaide.edu.au	North Terrac	Adelaide	SA	5005	Australia	2020-10-27	Public on Oct 28 2020	2020-10-28	GSE160190	Do Copper enhance antibiotic resistance (AR) in resistant bacteria and/or induce AR in sensitive bacteria?	Y
BioProject: https://www.ncbi.nlm.nih.gov/bioproject/PRJNA672286	SRA: https://www.ncbi.nlm.nih.gov/sra?term=SRP288730	PAO1	NA	NA	NA	Other	Heavy Metal	Bacteria	Pseudomonas aeruginosa	NA	total RNA	NA	NA	https://www.ncbi.nlm.nih.gov/geo/query/acc.cgi?acc=GSE160187	Public on Oct 28 2020	GPL21297	BioSample: https://www.ncbi.nlm.nih.gov/biosample/SAMN16562303, BioSample: https://www.ncbi.nlm.nih.gov/biosample/SAMN16562302, BioSample: https://www.ncbi.nlm.nih.gov/biosample/SAMN16562301, BioSample: https://www.ncbi.nlm.nih.gov/biosample/SAMN16562300, BioSample: https://www.ncbi.nlm.nih.gov/biosample/SAMN16562299, BioSample: https://www.ncbi.nlm.nih.gov/biosample/SAMN16562298, BioSample: http…	GSM4862051, GSM4862052, GSM4862053, GSM4862054, GSM4862055, GSM4862056, GSM4862057, GSM4862058, GSM4862059, GSM4862060, GSM4862061, GSM4862062, GSM4862063, GSM4862064, GSM4862065, GSM4862066, GSM4862067, GSM4862068, GSM4862069, GSM4862070, GSM4862071, GSM4862072, GSM4862073, GSM4862074, GSM4862075, GSM4862076, GSM4862077, GSM4862078, GSM4862079, GSM4862080, GSM4862081, GSM4862082, GSM4862083, GSM…	SRA: https://www.ncbi.nlm.nih.gov/sra?term=SRX9370085, SRA: https://www.ncbi.nlm.nih.gov/sra?term=SRX9370086, SRA: https://www.ncbi.nlm.nih.gov/sra?term=SRX9370087, SRA: https://www.ncbi.nlm.nih.gov/sra?term=SRX9370088, SRA: https://www.ncbi.nlm.nih.gov/sra?term=SRX9370089, SRA: https://www.ncbi.nlm.nih.gov/sra?term=SRX9370090, SRA: https://www.ncbi.nlm.nih.gov/sra?term=SRX9370091, SRA: https://w…	Illumina NextSeq 500	cDNA	University of Adelaide	James,,Breen	jimmy.breen@adelaide.edu.au	North Terrac	Adelaide	SA	5005	Australia	2020-10-27	Public on Oct 28 2020	2020-10-28	GSE160187	Do Copper enhance antibiotic resistance (AR) in resistant bacteria and/or induce AR in sensitive bacteria? [RNA-seq]	Y
BioProject: https://www.ncbi.nlm.nih.gov/bioproject/PRJNA579069	SRA: https://www.ncbi.nlm.nih.gov/sra?term=SRP226701	PAO1	NA	NA	NA	M9 Media	NA	Bacteria	Pseudomonas aeruginosa	liquid M9 culture at 30 ¬∞C	total RNA	30¬∞C	NA	https://www.ncbi.nlm.nih.gov/geo/query/acc.cgi?acc=GSE139104	Public on Oct 18 2020	GPL18782	BioSample: https://www.ncbi.nlm.nih.gov/biosample/SAMN13091583, BioSample: https://www.ncbi.nlm.nih.gov/biosample/SAMN13091582, BioSample: https://www.ncbi.nlm.nih.gov/biosample/SAMN13091581, BioSample: https://www.ncbi.nlm.nih.gov/biosample/SAMN13091580, BioSample: https://www.ncbi.nlm.nih.gov/biosample/SAMN13091579, BioSample: https://www.ncbi.nlm.nih.gov/biosample/SAMN13091578, BioSample: http…	GSM4135982, GSM4135983, GSM4135984, GSM4135985, GSM4135986, GSM4135987, GSM4135988, GSM4135989	SRA: https://www.ncbi.nlm.nih.gov/sra?term=SRX7044146, SRA: https://www.ncbi.nlm.nih.gov/sra?term=SRX7044147, SRA: https://www.ncbi.nlm.nih.gov/sra?term=SRX7044148, SRA: https://www.ncbi.nlm.nih.gov/sra?term=SRX7044149, SRA: https://www.ncbi.nlm.nih.gov/sra?term=SRX7044150, SRA: https://www.ncbi.nlm.nih.gov/sra?term=SRX7044151, SRA: https://www.ncbi.nlm.nih.gov/sra?term=SRX7044152, SRA: https://w…	Illumina HiSeq 2500	cDNA	University of Queensland	Jianhua,,Guo	j.guo@awmc.uq.edu.au	Research Road, Level 4 Gehrmann Building	Brisbane	NA	4072	Australia	2019-10-23	Public on Oct 18 2020	2019-10-29	GSE139104	Next Generation Sequencing Facilitates Quantitative Analysis of Pseudomonas aeruginosa PAO1 Transcriptomes under AgNP and AgNR exposure	Y
BioProject: https://www.ncbi.nlm.nih.gov/bioproject/PRJNA649983	NA	PAO1	PA0535 mutant, PA1359 mutant, PA1884 mutant, PA2312 mutant, PA4499 mutant, PA4987 mutant, PA5301 mutant	NA	Knockout	LB	NA	Bacteria	Pseudomonas aeruginosa	LB liquid culture at OD=1	total RNA	NA	NA	https://www.ncbi.nlm.nih.gov/geo/query/acc.cgi?acc=GSE155523	Public on Oct 01 2020	GPL23999	BioSample: https://www.ncbi.nlm.nih.gov/biosample/SAMN15690675, BioSample: https://www.ncbi.nlm.nih.gov/biosample/SAMN15690674, BioSample: https://www.ncbi.nlm.nih.gov/biosample/SAMN15690673, BioSample: https://www.ncbi.nlm.nih.gov/biosample/SAMN15690672, BioSample: https://www.ncbi.nlm.nih.gov/biosample/SAMN15690671, BioSample: https://www.ncbi.nlm.nih.gov/biosample/SAMN15690670, BioSample: http…	GSM4705679, GSM4705680, GSM4705681, GSM4705682, GSM4705683, GSM4705684, GSM4705685, GSM4705686, GSM4705687, GSM4705688, GSM4705689, GSM4705690, GSM4705691, GSM4705692, GSM4705693, GSM4705694, GSM4705695, GSM4705696, GSM4705697, GSM4705698, GSM4705699, GSM4705700, GSM4705701, GSM4705702, GSM4705703, GSM4705704, GSM4705705, GSM4705706, GSM4705707, GSM4705708, GSM4705709, GSM4705710, GSM4705711, GSM…	SRA: https://www.ncbi.nlm.nih.gov/sra?term=SRX8862509, SRA: https://www.ncbi.nlm.nih.gov/sra?term=SRX8862510, SRA: https://www.ncbi.nlm.nih.gov/sra?term=SRX8862511, SRA: https://www.ncbi.nlm.nih.gov/sra?term=SRX8862512, SRA: https://www.ncbi.nlm.nih.gov/sra?term=SRX8862513, SRA: https://www.ncbi.nlm.nih.gov/sra?term=SRX8862514, SRA: https://www.ncbi.nlm.nih.gov/sra?term=SRX8862515, SRA: https://w…	Illumina NextSeq 500	cDNA	Universit√© Grenoble Alpes	Julian,,Trouillon	NA	621 avenue Centrale	Saint-Martin-d'H√®res	NA	38400	France	2020-07-31	Public on Oct 01 2020	2020-10-01	GSE155523	Determination of the regulons of 7 XRE-cupin regulators	Y
BioProject: https://www.ncbi.nlm.nih.gov/bioproject/PRJNA649981	SRA: https://www.ncbi.nlm.nih.gov/sra?term=SRP274667	PAO1	PA0535 mutant, PA1359 mutant, PA1884 mutant, PA2312 mutant, PA4499 mutant, PA4987 mutant, PA5301 mutant	NA	Knockout	LB	NA	Bacteria	Pseudomonas aeruginosa	LB liquid culture at OD=1	total RNA	NA	NA	https://www.ncbi.nlm.nih.gov/geo/query/acc.cgi?acc=GSE155521	Public on Oct 01 2020	GPL23999	BioSample: https://www.ncbi.nlm.nih.gov/biosample/SAMN15690675, BioSample: https://www.ncbi.nlm.nih.gov/biosample/SAMN15690674, BioSample: https://www.ncbi.nlm.nih.gov/biosample/SAMN15690673, BioSample: https://www.ncbi.nlm.nih.gov/biosample/SAMN15690672, BioSample: https://www.ncbi.nlm.nih.gov/biosample/SAMN15690671, BioSample: https://www.ncbi.nlm.nih.gov/biosample/SAMN15690670, BioSample: http…	GSM4705679, GSM4705680, GSM4705681, GSM4705682, GSM4705683, GSM4705684, GSM4705685, GSM4705686, GSM4705687, GSM4705688, GSM4705689, GSM4705690, GSM4705691, GSM4705692, GSM4705693, GSM4705694	SRA: https://www.ncbi.nlm.nih.gov/sra?term=SRX8862509, SRA: https://www.ncbi.nlm.nih.gov/sra?term=SRX8862510, SRA: https://www.ncbi.nlm.nih.gov/sra?term=SRX8862511, SRA: https://www.ncbi.nlm.nih.gov/sra?term=SRX8862512, SRA: https://www.ncbi.nlm.nih.gov/sra?term=SRX8862513, SRA: https://www.ncbi.nlm.nih.gov/sra?term=SRX8862514, SRA: https://www.ncbi.nlm.nih.gov/sra?term=SRX8862515, SRA: https://w…	Illumina NextSeq 500	cDNA	Universit√© Grenoble Alpes	Julian,,Trouillon	NA	621 avenue Centrale	Saint-Martin-d'H√®res	NA	38400	France	2020-07-31	Public on Oct 01 2020	2020-10-01	GSE155521	Determination of the regulons of 7 XRE-cupin regulators by RNA-seq	Y
BioProject: https://www.ncbi.nlm.nih.gov/bioproject/PRJNA530399	SRA: https://www.ncbi.nlm.nih.gov/sra?term=SRP190130	PA3	NA	NA	NA	LB	Bacteriophage Infection	Bacteria	Pseudomonas aeruginosa	PA3 with or wihout phage infection was grown in Luria-Bertani (LB) broth medium aerobically	total RNA	NA	NA	https://www.ncbi.nlm.nih.gov/geo/query/acc.cgi?acc=GSE129181	Public on Oct 01 2020	GPL18287	BioSample: https://www.ncbi.nlm.nih.gov/biosample/SAMN11316567, BioSample: https://www.ncbi.nlm.nih.gov/biosample/SAMN11316566, BioSample: https://www.ncbi.nlm.nih.gov/biosample/SAMN11316565, BioSample: https://www.ncbi.nlm.nih.gov/biosample/SAMN11316564, BioSample: https://www.ncbi.nlm.nih.gov/biosample/SAMN11316563, BioSample: https://www.ncbi.nlm.nih.gov/biosample/SAMN11316562, BioSample: http…	GSM3702027, GSM3702028, GSM3702029, GSM3702030, GSM3702031, GSM3702032, GSM3702033, GSM3702034, GSM3702035, GSM3702036, GSM3702037, GSM3702038, GSM3702039, GSM3702040, GSM3702041, GSM3702042, GSM3702043, GSM3702044	SRA: https://www.ncbi.nlm.nih.gov/sra?term=SRX5624063, SRA: https://www.ncbi.nlm.nih.gov/sra?term=SRX5624064, SRA: https://www.ncbi.nlm.nih.gov/sra?term=SRX5624065, SRA: https://www.ncbi.nlm.nih.gov/sra?term=SRX5624066, SRA: https://www.ncbi.nlm.nih.gov/sra?term=SRX5624067, SRA: https://www.ncbi.nlm.nih.gov/sra?term=SRX5624068, SRA: https://www.ncbi.nlm.nih.gov/sra?term=SRX5624069, SRA: https://w…	Illumina HiSeq 2500	cDNA	Third Military Medical University	Qiu,,Zhong	cinderellaqiu@163.com	Daping Changjiang street 10#	Chongqing	NA	400042	China	2019-04-02	Public on Oct 01 2020	2020-10-02	GSE129181	Transcriptional response of Pseudomonas aeruginosa PA3 to bacteriophage PaP3 infection	Y
BioProject: https://www.ncbi.nlm.nih.gov/bioproject/PRJNA594638	SRA: https://www.ncbi.nlm.nih.gov/sra?term=SRP235563	Other Species	NA	NA	NA	LB	PBS, 10 ¬µM Spermidine	Animal	Mus musculus	DualSeq experiment: Bacteria: Bacterial subcultures were grown to mid-log phase (3.5 h) in liquid LB and the infection dose was adjusted to 5*10^5 bacteria (MOI 1). RAW264.7: Cells were cultured in DMEM Medium at 37¬∞C , 5% CO2 and 75% Humidity. One day before infection, cells were isolated, counted and split into 24-well plates at a concentration of 2.5*10^5 cells per well	total RNA	37¬∞C	NA	https://doi.org/10.7554/elife.55744	Public on Sep 25 2020	GPL24247	BioSample: https://www.ncbi.nlm.nih.gov/biosample/SAMN13523759, BioSample: https://www.ncbi.nlm.nih.gov/biosample/SAMN13523758, BioSample: https://www.ncbi.nlm.nih.gov/biosample/SAMN13523773, BioSample: https://www.ncbi.nlm.nih.gov/biosample/SAMN13523772, BioSample: https://www.ncbi.nlm.nih.gov/biosample/SAMN13523771, BioSample: https://www.ncbi.nlm.nih.gov/biosample/SAMN13523770, BioSample: http…	GSM4212799, GSM4212800, GSM4212809, GSM4212810, GSM4212811, GSM4212812, GSM4212813, GSM4212814	SRA: https://www.ncbi.nlm.nih.gov/sra?term=SRX7299389, SRA: https://www.ncbi.nlm.nih.gov/sra?term=SRX7299390, SRA: https://www.ncbi.nlm.nih.gov/sra?term=SRX7299399, SRA: https://www.ncbi.nlm.nih.gov/sra?term=SRX7299400, SRA: https://www.ncbi.nlm.nih.gov/sra?term=SRX7299401, SRA: https://www.ncbi.nlm.nih.gov/sra?term=SRX7299402, SRA: https://www.ncbi.nlm.nih.gov/sra?term=SRX7299403, SRA: https://w…	Illumina NovaSeq 6000	cDNA	Helmholtz Centre for Infection Research	Matthias,,Preusse	NA	Inhoffenstr. 7	Braunschweig	NA	38124	Germany	2019-12-10	Public on Sep 25 2020	2020-09-25	NA	Host-induced spermidine production in motile Pseudomonas aeruginosa triggers phagocytic uptake	Y
BioProject: https://www.ncbi.nlm.nih.gov/bioproject/PRJNA594638	SRA: https://www.ncbi.nlm.nih.gov/sra?term=SRP235563	Other Species	delta-fliC, delta-flgK, delta-motABCD	NA	Knockout	Other	NA	Animal	Mus musculus	DualSeq experiment: Bacteria: Bacterial subcultures were grown to mid-log phase (3.5 h) in liquid LB and the infection dose was adjusted to 5*10^5 bacteria (MOI 1). RAW264.7: Cells were cultured in DMEM Medium at 37¬∞C , 5% CO2 and 75% Humidity. One day before infection, cells were isolated, counted and split into 24-well plates at a concentration of 2.5*10^5 cells per well	total RNA	37¬∞C	NA	https://doi.org/10.7554/elife.55744	Public on Sep 25 2020	GPL27891	BioSample: https://www.ncbi.nlm.nih.gov/biosample/SAMN13523767, BioSample: https://www.ncbi.nlm.nih.gov/biosample/SAMN13523766, BioSample: https://www.ncbi.nlm.nih.gov/biosample/SAMN13523765, BioSample: https://www.ncbi.nlm.nih.gov/biosample/SAMN13523764, BioSample: https://www.ncbi.nlm.nih.gov/biosample/SAMN13523763, BioSample: https://www.ncbi.nlm.nih.gov/biosample/SAMN13523762, BioSample: http…	GSM4212791, GSM4212792, GSM4212793, GSM4212794, GSM4212795, GSM4212796, GSM4212797, GSM4212798	SRA: https://www.ncbi.nlm.nih.gov/sra?term=SRX7299381, SRA: https://www.ncbi.nlm.nih.gov/sra?term=SRX7299382, SRA: https://www.ncbi.nlm.nih.gov/sra?term=SRX7299383, SRA: https://www.ncbi.nlm.nih.gov/sra?term=SRX7299384, SRA: https://www.ncbi.nlm.nih.gov/sra?term=SRX7299385, SRA: https://www.ncbi.nlm.nih.gov/sra?term=SRX7299386, SRA: https://www.ncbi.nlm.nih.gov/sra?term=SRX7299387, SRA: https://w…	Illumina NovaSeq 6000	cDNA	Helmholtz Centre for Infection Research	Matthias,,Preusse	NA	Inhoffenstr. 7	Braunschweig	NA	38124	Germany	2019-12-10	Public on Sep 25 2020	2020-09-25	NA	Host-induced spermidine production in motile Pseudomonas aeruginosa triggers phagocytic uptake	Y
BioProject: https://www.ncbi.nlm.nih.gov/bioproject/PRJNA594638	SRA: https://www.ncbi.nlm.nih.gov/sra?term=SRP235563	PA14	delta-fliC, delta-flgK, delta-motABCD	NA	Knockout	LB	NA	Bacteria	Pseudomonas aeruginosa	DualSeq experiment: Bacteria: Bacterial subcultures were grown to mid-log phase (3.5 h) in liquid LB and the infection dose was adjusted to 5*10^5 bacteria (MOI 1). RAW264.7: Cells were cultured in DMEM Medium at 37¬∞C , 5% CO2 and 75% Humidity. One day before infection, cells were isolated, counted and split into 24-well plates at a concentration of 2.5*10^5 cells per well	total RNA	37¬∞C	NA	https://doi.org/10.7554/elife.55744	Public on Sep 25 2020	GPL27892	BioSample: https://www.ncbi.nlm.nih.gov/biosample/SAMN13523757, BioSample: https://www.ncbi.nlm.nih.gov/biosample/SAMN13523780, BioSample: https://www.ncbi.nlm.nih.gov/biosample/SAMN13523779, BioSample: https://www.ncbi.nlm.nih.gov/biosample/SAMN13523778, BioSample: https://www.ncbi.nlm.nih.gov/biosample/SAMN13523777, BioSample: https://www.ncbi.nlm.nih.gov/biosample/SAMN13523776, BioSample: http…	GSM4212801, GSM4212802, GSM4212803, GSM4212804, GSM4212805, GSM4212806, GSM4212807, GSM4212808	SRA: https://www.ncbi.nlm.nih.gov/sra?term=SRX7299391, SRA: https://www.ncbi.nlm.nih.gov/sra?term=SRX7299392, SRA: https://www.ncbi.nlm.nih.gov/sra?term=SRX7299393, SRA: https://www.ncbi.nlm.nih.gov/sra?term=SRX7299394, SRA: https://www.ncbi.nlm.nih.gov/sra?term=SRX7299395, SRA: https://www.ncbi.nlm.nih.gov/sra?term=SRX7299396, SRA: https://www.ncbi.nlm.nih.gov/sra?term=SRX7299397, SRA: https://w…	Illumina NovaSeq 6000	cDNA	Helmholtz Centre for Infection Research	Matthias,,Preusse	NA	Inhoffenstr. 7	Braunschweig	NA	38124	Germany	2019-12-10	Public on Sep 25 2020	2020-09-25	NA	Host-induced spermidine production in motile Pseudomonas aeruginosa triggers phagocytic uptake	Y
BioProject: https://www.ncbi.nlm.nih.gov/bioproject/PRJNA659742	SRA: https://www.ncbi.nlm.nih.gov/sra?term=SRP279065	PA14	NA	NA	NA	LB	NA	Bacteria	Pseudomonas aeruginosa	Batch cultivation of Pseudomonas aeruginosa was carried out shaking at 37 ¬∞C in LB. Overnight cultures were diluted to an OD600 of 0.01 medium with or without (0.5%) MUC5AC or (0.1%) MUC5AC glycans and grown for 15 minutes or 5 h at 37 ¬∞C in a static 96-well microtiter plate	total RNA	37¬∞C	NA	https://www.ncbi.nlm.nih.gov/geo/query/acc.cgi?acc=GSE156995	Public on Aug 28 2020	GPL18644	BioSample: https://www.ncbi.nlm.nih.gov/biosample/SAMN15924735, BioSample: https://www.ncbi.nlm.nih.gov/biosample/SAMN15924734, BioSample: https://www.ncbi.nlm.nih.gov/biosample/SAMN15924733, BioSample: https://www.ncbi.nlm.nih.gov/biosample/SAMN15924732, BioSample: https://www.ncbi.nlm.nih.gov/biosample/SAMN15924730, BioSample: https://www.ncbi.nlm.nih.gov/biosample/SAMN15924729, BioSample: http…	GSM4750065, GSM4750066, GSM4750067, GSM4750068, GSM4750069, GSM4750070, GSM4750071, GSM4750072, GSM4750073, GSM4750074, GSM4750075, GSM4750076, GSM4750077, GSM4750078	SRA: https://www.ncbi.nlm.nih.gov/sra?term=SRX9024459, SRA: https://www.ncbi.nlm.nih.gov/sra?term=SRX9024460, SRA: https://www.ncbi.nlm.nih.gov/sra?term=SRX9024461, SRA: https://www.ncbi.nlm.nih.gov/sra?term=SRX9024462, SRA: https://www.ncbi.nlm.nih.gov/sra?term=SRX9024463, SRA: https://www.ncbi.nlm.nih.gov/sra?term=SRX9024464, SRA: https://www.ncbi.nlm.nih.gov/sra?term=SRX9024465, SRA: https://w…	Illumina HiSeq 2000	cDNA	Massachusetts Institute of Technology	Katharina,,Ribbeck	ribbeck@mit.edu	21 Ames St	Cambridge	Massachusetts	2142	USA	2020-08-27	Public on Aug 28 2020	2020-08-28	GSE156995	Transcriptomic profiles of Pseudomonas aeruginosa PA14 grown in the presence or absence of mucins or mucin-glycans	Y
BioProject: https://www.ncbi.nlm.nih.gov/bioproject/PRJNA613082	SRA: https://www.ncbi.nlm.nih.gov/sra?term=SRP253109	PAO1	delta-relA delta-spoT	NA	Knockout	Other	NA	Bacteria	Pseudomonas aeruginosa	NA	total RNA	NA	NA	https://www.ncbi.nlm.nih.gov/geo/query/acc.cgi?acc=GSE147132	Public on Aug 12 2020	GPL18782	BioSample: https://www.ncbi.nlm.nih.gov/biosample/SAMN14392484, BioSample: https://www.ncbi.nlm.nih.gov/biosample/SAMN14392482, BioSample: https://www.ncbi.nlm.nih.gov/biosample/SAMN14392483, BioSample: https://www.ncbi.nlm.nih.gov/biosample/SAMN14392487, BioSample: https://www.ncbi.nlm.nih.gov/biosample/SAMN14392486, BioSample: https://www.ncbi.nlm.nih.gov/biosample/SAMN14392485	GSM4419033, GSM4419034, GSM4419035, GSM4419036, GSM4419037, GSM4419038	SRA: https://www.ncbi.nlm.nih.gov/sra?term=SRX7940213, SRA: https://www.ncbi.nlm.nih.gov/sra?term=SRX7940214, SRA: https://www.ncbi.nlm.nih.gov/sra?term=SRX7940215, SRA: https://www.ncbi.nlm.nih.gov/sra?term=SRX7940216, SRA: https://www.ncbi.nlm.nih.gov/sra?term=SRX7940217, SRA: https://www.ncbi.nlm.nih.gov/sra?term=SRX7940218	Illumina HiSeq 2500	cDNA	Simon Fraser University	Amy,H.,Lee	NA	8888 University Drive	Burnaby	BC	V5A1S6	Canada	2020-03-17	Public on Aug 12 2020	2020-08-12	GSE147132	The bacterial lifestyle that disguises stressful adaptations	Y
BioProject: https://www.ncbi.nlm.nih.gov/bioproject/PRJNA528935	SRA: https://www.ncbi.nlm.nih.gov/sra?term=SRP189356	PAO1	NA	NA	NA	LB	NA	Bacteria	Pseudomonas aeruginosa	PAO1r with or wihout phage infection was grown in Luria-Bertani (LB) broth medium aerobically	total RNA	NA	NA	https://www.ncbi.nlm.nih.gov/geo/query/acc.cgi?acc=GSE128811	Public on Jul 15 2020	GPL18287	BioSample: https://www.ncbi.nlm.nih.gov/biosample/SAMN11250055, BioSample: https://www.ncbi.nlm.nih.gov/biosample/SAMN11250054, BioSample: https://www.ncbi.nlm.nih.gov/biosample/SAMN11250053	GSM3685827, GSM3685828, GSM3685829	SRA: https://www.ncbi.nlm.nih.gov/sra?term=SRX5572468, SRA: https://www.ncbi.nlm.nih.gov/sra?term=SRX5572469, SRA: https://www.ncbi.nlm.nih.gov/sra?term=SRX5572470	Illumina HiSeq 2500	cDNA	Third Military Medical University	Qiu,,Zhong	cinderellaqiu@163.com	Daping Changjiang street 10#	Chongqing	NA	400042	China	2019-03-25	Public on Jul 15 2020	2020-07-15	GSE128811	Transcriptional response of Pseudomonas aeruginosa PAO1r to bacteriophage phiYY infection	Y
BioProject: https://www.ncbi.nlm.nih.gov/bioproject/PRJNA528935	SRA: https://www.ncbi.nlm.nih.gov/sra?term=SRP189356	PAO1	NA	NA	NA	LB	Bacteriophage Infection	Bacteria	Pseudomonas aeruginosa	PAO1r with or wihout phage infection was grown in Luria-Bertani (LB) broth medium aerobically	total RNA	NA	NA	https://www.ncbi.nlm.nih.gov/geo/query/acc.cgi?acc=GSE128811	Public on Jul 15 2020	GPL26342	BioSample: https://www.ncbi.nlm.nih.gov/biosample/SAMN11250052, BioSample: https://www.ncbi.nlm.nih.gov/biosample/SAMN11250051, BioSample: https://www.ncbi.nlm.nih.gov/biosample/SAMN11250050, BioSample: https://www.ncbi.nlm.nih.gov/biosample/SAMN11250049, BioSample: https://www.ncbi.nlm.nih.gov/biosample/SAMN11250048, BioSample: https://www.ncbi.nlm.nih.gov/biosample/SAMN11250047, BioSample: http…	GSM3685830, GSM3685831, GSM3685832, GSM3685833, GSM3685834, GSM3685835, GSM3685836, GSM3685837, GSM3685838	SRA: https://www.ncbi.nlm.nih.gov/sra?term=SRX5572471, SRA: https://www.ncbi.nlm.nih.gov/sra?term=SRX5572472, SRA: https://www.ncbi.nlm.nih.gov/sra?term=SRX5572473, SRA: https://www.ncbi.nlm.nih.gov/sra?term=SRX5572474, SRA: https://www.ncbi.nlm.nih.gov/sra?term=SRX5572475, SRA: https://www.ncbi.nlm.nih.gov/sra?term=SRX5572476, SRA: https://www.ncbi.nlm.nih.gov/sra?term=SRX5572477, SRA: https://w…	Illumina HiSeq 2500	cDNA	Third Military Medical University	Qiu,,Zhong	cinderellaqiu@163.com	Daping Changjiang street 10#	Chongqing	NA	400042	China	2019-03-25	Public on Jul 15 2020	2020-07-15	GSE128811	Transcriptional response of Pseudomonas aeruginosa PAO1r to bacteriophage phiYY infection	Y
BioProject: https://www.ncbi.nlm.nih.gov/bioproject/PRJNA490563	SRA: https://www.ncbi.nlm.nih.gov/sra?term=SRP161626	PAO1	NA	NA	NA	LB	Anaerobic Shock	Bacteria	Pseudomonas aeruginosa	Salmonella Typhimurium SL1344 strain (JVS 1574) and Pseudomonas aeruginosa strain PAO1 were grown in 5 ml Lennox broth in a 37¬∞C at 220 rpm, overnight (O/N) and diluted 1:1,000 in a new 250 mL flask, containing 10 mL of LB. The cells were grown at 37¬∞C and 220 rpm until an OD600 of 0.3 was reached indicating mid exponential phase. Stationary phase culture (SPI1) was grown in Lennox broth over n…	total RNA	37¬∞C	NA	https://www.ncbi.nlm.nih.gov/geo/query/acc.cgi?acc=GSE119888	Public on Jul 06 2020	GPL23999	BioSample: https://www.ncbi.nlm.nih.gov/biosample/SAMN14521456, BioSample: https://www.ncbi.nlm.nih.gov/biosample/SAMN14521455, BioSample: https://www.ncbi.nlm.nih.gov/biosample/SAMN14521454, BioSample: https://www.ncbi.nlm.nih.gov/biosample/SAMN14521453, BioSample: https://www.ncbi.nlm.nih.gov/biosample/SAMN14521452, BioSample: https://www.ncbi.nlm.nih.gov/biosample/SAMN14521451, BioSample: http…	GSM4450632, GSM4450633, GSM4450634, GSM4450635, GSM4450636, GSM4450637, GSM4450638, GSM4450639, GSM4450640, GSM4450641, GSM4450642, GSM4450643, GSM4450644, GSM4450645, GSM4450646, GSM4450647, GSM4450648, GSM4450649	SRA: https://www.ncbi.nlm.nih.gov/sra?term=SRX8044219, SRA: https://www.ncbi.nlm.nih.gov/sra?term=SRX8044220, SRA: https://www.ncbi.nlm.nih.gov/sra?term=SRX8044221, SRA: https://www.ncbi.nlm.nih.gov/sra?term=SRX8044222, SRA: https://www.ncbi.nlm.nih.gov/sra?term=SRX8044223, SRA: https://www.ncbi.nlm.nih.gov/sra?term=SRX8044224, SRA: https://www.ncbi.nlm.nih.gov/sra?term=SRX8044225, SRA: https://w…	Illumina NextSeq 500	cDNA	Helmholtz Institute for RNA-based Infection Research	Antoine-Emmanuel,,Saliba	emmanuel.saliba@helmholtz-hzi.de	Josef-Schneider-Stra√üe 2 / D15	W√ºrzburg	NA	97080	Germany	2020-04-01	Public on Jul 06 2020	2020-07-06	GSE119888	Single-cell RNA-seq reports growth condition-specific global transcriptomes of individual bacteria	Y
BioProject: https://www.ncbi.nlm.nih.gov/bioproject/PRJNA490563	SRA: https://www.ncbi.nlm.nih.gov/sra?term=SRP161626	Other Species	NA	NA	NA	LB	Anaerobic Shock, NaCl Shock	Bacteria	Salmonella enterica subsp. enterica serovar Typhimurium str. SL1344	Salmonella Typhimurium SL1344 strain (JVS 1574) and Pseudomonas aeruginosa strain PAO1 were grown in 5 ml Lennox broth in a 37¬∞C at 220 rpm, overnight (O/N) and diluted 1:1,000 in a new 250 mL flask, containing 10 mL of LB. The cells were grown at 37¬∞C and 220 rpm until an OD600 of 0.3 was reached indicating mid exponential phase. Stationary phase culture (SPI1) was grown in Lennox broth over n…	total RNA	37¬∞C	NA	https://www.ncbi.nlm.nih.gov/geo/query/acc.cgi?acc=GSE119888	Public on Jul 06 2020	GPL28338	BioSample: https://www.ncbi.nlm.nih.gov/biosample/SAMN14521385, BioSample: https://www.ncbi.nlm.nih.gov/biosample/SAMN14521384, BioSample: https://www.ncbi.nlm.nih.gov/biosample/SAMN14521383, BioSample: https://www.ncbi.nlm.nih.gov/biosample/SAMN14521382, BioSample: https://www.ncbi.nlm.nih.gov/biosample/SAMN14521381, BioSample: https://www.ncbi.nlm.nih.gov/biosample/SAMN14521380, BioSample: http…	GSM4450501, GSM4450502, GSM4450503, GSM4450504, GSM4450505, GSM4450506, GSM4450507, GSM4450508, GSM4450509, GSM4450510, GSM4450511, GSM4450512, GSM4450513, GSM4450514, GSM4450515, GSM4450516, GSM4450517, GSM4450518, GSM4450519, GSM4450520, GSM4450521, GSM4450522, GSM4450523, GSM4450524, GSM4450525, GSM4450526, GSM4450527, GSM4450528, GSM4450529, GSM4450530, GSM4450531, GSM4450532, GSM4450533, GSM…	SRA: https://www.ncbi.nlm.nih.gov/sra?term=SRX8044120, SRA: https://www.ncbi.nlm.nih.gov/sra?term=SRX8044237, SRA: https://www.ncbi.nlm.nih.gov/sra?term=SRX8044238, SRA: https://www.ncbi.nlm.nih.gov/sra?term=SRX8044239, SRA: https://www.ncbi.nlm.nih.gov/sra?term=SRX8044240, SRA: https://www.ncbi.nlm.nih.gov/sra?term=SRX8044241, SRA: https://www.ncbi.nlm.nih.gov/sra?term=SRX8044242, SRA: https://w…	Illumina NovaSeq 6000	cDNA	Helmholtz Institute for RNA-based Infection Research	Antoine-Emmanuel,,Saliba	emmanuel.saliba@helmholtz-hzi.de	Josef-Schneider-Stra√üe 2 / D15	W√ºrzburg	NA	97080	Germany	2020-04-01	Public on Jul 06 2020	2020-07-06	GSE119888	Single-cell RNA-seq reports growth condition-specific global transcriptomes of individual bacteria	Y
BioProject: https://www.ncbi.nlm.nih.gov/bioproject/PRJNA643216	SRA: https://www.ncbi.nlm.nih.gov/sra?term=SRP269357	PAO1	NA	NA	NA	Tryptic Soy Broth	NA	Bacteria	Pseudomonas aeruginosa	Overnight-grown P. aeruginosa PAO1 strain was inoculated into a fresh tryptic soy broth (TSB) (Thermo Fisher Scientific, Waltham, MA) and grown at 37oC for 7 hr. The bacterial culture was centrifuged at 10,000 rpm at 4oC for 10 min and washed three times with PBS. Then the pellet was resuspended with TSB and used for inoculation in a CDC biofilm reactor	total RNA	37¬∞C	NA	https://www.ncbi.nlm.nih.gov/geo/query/acc.cgi?acc=GSE153546	Public on Jul 01 2020	GPL28386	BioSample: https://www.ncbi.nlm.nih.gov/biosample/SAMN15404545, BioSample: https://www.ncbi.nlm.nih.gov/biosample/SAMN15404544, BioSample: https://www.ncbi.nlm.nih.gov/biosample/SAMN15404541, BioSample: https://www.ncbi.nlm.nih.gov/biosample/SAMN15404539, BioSample: https://www.ncbi.nlm.nih.gov/biosample/SAMN15404538, BioSample: https://www.ncbi.nlm.nih.gov/biosample/SAMN15404536, BioSample: http…	GSM4646931, GSM4646932, GSM4646933, GSM4646934, GSM4646935, GSM4646936, GSM4646937, GSM4646938, GSM4646939, GSM4646940, GSM4646941, GSM4646942, GSM4646943, GSM4646944, GSM4646945, GSM4646946	SRA: https://www.ncbi.nlm.nih.gov/sra?term=SRX8639785, SRA: https://www.ncbi.nlm.nih.gov/sra?term=SRX8639786, SRA: https://www.ncbi.nlm.nih.gov/sra?term=SRX8639787, SRA: https://www.ncbi.nlm.nih.gov/sra?term=SRX8639788, SRA: https://www.ncbi.nlm.nih.gov/sra?term=SRX8639789, SRA: https://www.ncbi.nlm.nih.gov/sra?term=SRX8639790, SRA: https://www.ncbi.nlm.nih.gov/sra?term=SRX8639791, SRA: https://w…	NextSeq 550	cDNA	National Center for Toxicological Research	Kidon,,Sung	Kidon.Sung@fda.hhs.gov	3900 NCTR Road	Jefferson	AR	72079	USA	2020-06-30	Public on Jul 01 2020	2020-07-01	GSE153546	Differential transcriptomes of P. aeruginosa PAO1 upon continuous exposure to antibiotic-impregnated catheters	Y
BioProject: https://www.ncbi.nlm.nih.gov/bioproject/PRJNA478032	NA	PA14	NA	Ciprofloxacin	NA	LB	Antibiotic	Bacteria	Pseudomonas aeruginosa	P. aeruginosa PA14 was pre-cultured in in 4 mL lysogeny broth (LB) in glass tubes at 37 ¬∞C shaking at 180 rpm. For main experiments a 10 mL culture was prepared from one pre-culture in LB starting at optical density (OD)600 = 0.02	total RNA	37¬∞C	OD600 = 0.5	https://www.ncbi.nlm.nih.gov/geo/query/acc.cgi?acc=GSE116308	Public on Jun 25 2020	GPL18286	BioSample: https://www.ncbi.nlm.nih.gov/biosample/SAMN09489805, BioSample: https://www.ncbi.nlm.nih.gov/biosample/SAMN09489808, BioSample: https://www.ncbi.nlm.nih.gov/biosample/SAMN09489807, BioSample: https://www.ncbi.nlm.nih.gov/biosample/SAMN09489804	GSM3227858, GSM3227859, GSM3227860, GSM3227861		Illumina Genome Analyzer IIx	cDNA	Helmholtz Centre for Infection Research	Matthias,,Preusse	NA	Inhoffenstr. 7	Braunschweig	NA	38124	Germany	2018-06-26	Public on Jun 25 2020	2020-06-25	GSE116308	Environment-driven changes of mRNA and protein levels in Pseudomonas aeruginosa	Y
BioProject: https://www.ncbi.nlm.nih.gov/bioproject/PRJNA534259	SRA: https://www.ncbi.nlm.nih.gov/sra?term=SRP193631	PAO1	NA	NA	NA	LB	NA	Bacteria	Pseudomonas aeruginosa	LB exponential growth	total RNA	NA	NA	https://www.ncbi.nlm.nih.gov/geo/query/acc.cgi?acc=GSE130190	Public on Jun 04 2020	GPL18782	BioSample: https://www.ncbi.nlm.nih.gov/biosample/SAMN11482349, BioSample: https://www.ncbi.nlm.nih.gov/biosample/SAMN11482258, BioSample: https://www.ncbi.nlm.nih.gov/biosample/SAMN11482257, BioSample: https://www.ncbi.nlm.nih.gov/biosample/SAMN11482295	GSM3733640, GSM3733641, GSM3733642, GSM3733643	SRA: https://www.ncbi.nlm.nih.gov/sra?term=SRX5728479, SRA: https://www.ncbi.nlm.nih.gov/sra?term=SRX5728480, SRA: https://www.ncbi.nlm.nih.gov/sra?term=SRX5728481, SRA: https://www.ncbi.nlm.nih.gov/sra?term=SRX5728482	Illumina HiSeq 2500	cDNA	KU Leuven	Cedric,,Lood	cedric.lood@kuleuven.be	Kasteelpark Arenberg 20 - box 2460	Leuven	NA	3001	Belgium	2019-04-23	Public on Jun 04 2020	2020-06-04	GSE130190	Genomic, transcriptomic, and structural analysis of Pseudomonas virus PA5oct highlights the molecular complexity among Jumbo phages	Y
BioProject: https://www.ncbi.nlm.nih.gov/bioproject/PRJNA534259	SRA: https://www.ncbi.nlm.nih.gov/sra?term=SRP193631	PAO1	NA	NA	NA	LB	NA	Bacteria	Pseudomonas aeruginosa	LB exponential growth	total RNA	NA	NA	https://www.ncbi.nlm.nih.gov/geo/query/acc.cgi?acc=GSE130190	Public on Jun 04 2020	GPL26557	BioSample: https://www.ncbi.nlm.nih.gov/biosample/SAMN11482263, BioSample: https://www.ncbi.nlm.nih.gov/biosample/SAMN11482262, BioSample: https://www.ncbi.nlm.nih.gov/biosample/SAMN11482261, BioSample: https://www.ncbi.nlm.nih.gov/biosample/SAMN11482260, BioSample: https://www.ncbi.nlm.nih.gov/biosample/SAMN11482259, BioSample: https://www.ncbi.nlm.nih.gov/biosample/SAMN11482353, BioSample: http…	GSM3733631, GSM3733632, GSM3733633, GSM3733634, GSM3733635, GSM3733636, GSM3733637, GSM3733638, GSM3733639	SRA: https://www.ncbi.nlm.nih.gov/sra?term=SRX5728470, SRA: https://www.ncbi.nlm.nih.gov/sra?term=SRX5728471, SRA: https://www.ncbi.nlm.nih.gov/sra?term=SRX5728472, SRA: https://www.ncbi.nlm.nih.gov/sra?term=SRX5728473, SRA: https://www.ncbi.nlm.nih.gov/sra?term=SRX5728474, SRA: https://www.ncbi.nlm.nih.gov/sra?term=SRX5728475, SRA: https://www.ncbi.nlm.nih.gov/sra?term=SRX5728476, SRA: https://w…	Illumina HiSeq 2500	cDNA	KU Leuven	Cedric,,Lood	cedric.lood@kuleuven.be	Kasteelpark Arenberg 20 - box 2460	Leuven	NA	3001	Belgium	2019-04-23	Public on Jun 04 2020	2020-06-04	GSE130190	Genomic, transcriptomic, and structural analysis of Pseudomonas virus PA5oct highlights the molecular complexity among Jumbo phages	Y
BioProject: https://www.ncbi.nlm.nih.gov/bioproject/PRJNA628595	SRA: https://www.ncbi.nlm.nih.gov/sra?term=SRP258668	PA14	NA	NA	NA	LB	NA	Bacteria	Pseudomonas aeruginosa	P. aeruginosa strains used for initial inoculum were grown for 16 h overnight in 5 mL LB on roller drum at 37 ‚ÑÉ. A 200 ¬µL aliquot of optical density normalized (OD 600 = 1) cultures of PA14 or PA14 ‚àÜlasR were evenly spread on an LB plate with sterile glass beads and briefly allowed to dry. Two isopore 0.2 ¬µm PC membrane filters were stacked on the lawn (37 mm diameter filter directly on law…	total RNA	37¬∞C	NA	https://www.ncbi.nlm.nih.gov/geo/query/acc.cgi?acc=GSE149385	Public on Apr 28 2020	GPL21297	BioSample: https://www.ncbi.nlm.nih.gov/biosample/SAMN14734722, BioSample: https://www.ncbi.nlm.nih.gov/biosample/SAMN14734721, BioSample: https://www.ncbi.nlm.nih.gov/biosample/SAMN14734720, BioSample: https://www.ncbi.nlm.nih.gov/biosample/SAMN14734719, BioSample: https://www.ncbi.nlm.nih.gov/biosample/SAMN14734718, BioSample: https://www.ncbi.nlm.nih.gov/biosample/SAMN14734717	GSM4498830, GSM4498831, GSM4498832, GSM4498833, GSM4498834, GSM4498835	SRA: https://www.ncbi.nlm.nih.gov/sra?term=SRX8180521, SRA: https://www.ncbi.nlm.nih.gov/sra?term=SRX8180522, SRA: https://www.ncbi.nlm.nih.gov/sra?term=SRX8180523, SRA: https://www.ncbi.nlm.nih.gov/sra?term=SRX8180524, SRA: https://www.ncbi.nlm.nih.gov/sra?term=SRX8180525, SRA: https://www.ncbi.nlm.nih.gov/sra?term=SRX8180526	Illumina NextSeq 500	cDNA	Dartmouth College	Deborah,A,Hogan	Deborah.A.Hogan@dartmouth.edu	74 College St	Hanover	NH	3755	USA	2020-04-27	Public on Apr 28 2020	2020-04-29	GSE149385	Transcriptional profiling of Pseudomonas aeruginosa ‚àÜlasR in mono- and co-culture with wild type.	Y
BioProject: https://www.ncbi.nlm.nih.gov/bioproject/PRJNA566423	SRA: https://www.ncbi.nlm.nih.gov/sra?term=SRP222562	PAO1	PA0805.1 over-expression	NA	Overproducer	Other	NA	Bacteria	Pseudomonas aeruginosa	NA	total RNA	NA	NA	https://www.ncbi.nlm.nih.gov/geo/query/acc.cgi?acc=GSE137738	Public on Apr 28 2020	GPL18782	BioSample: https://www.ncbi.nlm.nih.gov/biosample/SAMN12788786, BioSample: https://www.ncbi.nlm.nih.gov/biosample/SAMN12788784, BioSample: https://www.ncbi.nlm.nih.gov/biosample/SAMN12788782, BioSample: https://www.ncbi.nlm.nih.gov/biosample/SAMN12788781, BioSample: https://www.ncbi.nlm.nih.gov/biosample/SAMN12788779, BioSample: https://www.ncbi.nlm.nih.gov/biosample/SAMN12788812, BioSample: http…	GSM4086377, GSM4086378, GSM4086379, GSM4086380, GSM4086381, GSM4086382, GSM4086383, GSM4086384, GSM4086385, GSM4086386	SRA: https://www.ncbi.nlm.nih.gov/sra?term=SRX6874325, SRA: https://www.ncbi.nlm.nih.gov/sra?term=SRX6874326, SRA: https://www.ncbi.nlm.nih.gov/sra?term=SRX6874327, SRA: https://www.ncbi.nlm.nih.gov/sra?term=SRX6874328, SRA: https://www.ncbi.nlm.nih.gov/sra?term=SRX6874329, SRA: https://www.ncbi.nlm.nih.gov/sra?term=SRX6874330, SRA: https://www.ncbi.nlm.nih.gov/sra?term=SRX6874331, SRA: https://w…	Illumina HiSeq 2500	cDNA	University of British Columbia	Shannon,,Coleman	NA	2259 Lower Mall	Vancouver	BC	V6T 1Z4	Canada	2019-09-19	Public on Apr 28 2020	2020-04-28	GSE137738	Overexpression of the small RNA PA0805.1 modulates the expression of a large set of genes and proteins, resulting in altered motility, cytotoxicity and tobramycin resistance	Y
BioProject: https://www.ncbi.nlm.nih.gov/bioproject/PRJNA626622	SRA: https://www.ncbi.nlm.nih.gov/sra?term=SRP257531	PAO1	NA	NA	NA	Tryptic Soy Broth	Testosterone	Bacteria	Pseudomonas aeruginosa	PAO1 was cultured for 24 hours in TSB broth	total RNA	NA	NA	https://www.ncbi.nlm.nih.gov/geo/query/acc.cgi?acc=GSE148955	Public on Apr 21 2020	GPL18782	BioSample: https://www.ncbi.nlm.nih.gov/biosample/SAMN14646045, BioSample: https://www.ncbi.nlm.nih.gov/biosample/SAMN14646044, BioSample: https://www.ncbi.nlm.nih.gov/biosample/SAMN14646043, BioSample: https://www.ncbi.nlm.nih.gov/biosample/SAMN14646042	GSM4486634, GSM4486635, GSM4486636, GSM4486637	SRA: https://www.ncbi.nlm.nih.gov/sra?term=SRX8143226, SRA: https://www.ncbi.nlm.nih.gov/sra?term=SRX8143227, SRA: https://www.ncbi.nlm.nih.gov/sra?term=SRX8143228, SRA: https://www.ncbi.nlm.nih.gov/sra?term=SRX8143229	Illumina HiSeq 2500	cDNA	Nanyang Technological University	Micheal,,Mac Aogain	NA	308232, 11 Mandalay Rd, Singapore	Singapore	NA	308232	Singapore	2020-04-20	Public on Apr 21 2020	2020-04-22	GSE148955	RNA-Seq analysis of Pseudomonas aeruginosa response to testosterone	Y
BioProject: https://www.ncbi.nlm.nih.gov/bioproject/PRJNA626445	SRA: https://www.ncbi.nlm.nih.gov/sra?term=SRP257374	PAO1	delta-clpV3	NA	Knockout	LB	NA	Bacteria	Pseudomonas aeruginosa	liquid culture in LB (Luria-Bertani) medium	total RNA	NA	NA	https://www.ncbi.nlm.nih.gov/geo/query/acc.cgi?acc=GSE148116	Public on Apr 20 2020	GPL18782	BioSample: https://www.ncbi.nlm.nih.gov/biosample/SAMN14640582, BioSample: https://www.ncbi.nlm.nih.gov/biosample/SAMN14640581, BioSample: https://www.ncbi.nlm.nih.gov/biosample/SAMN14640580, BioSample: https://www.ncbi.nlm.nih.gov/biosample/SAMN14640579	GSM4485604, GSM4485605, GSM4485606, GSM4485607	SRA: https://www.ncbi.nlm.nih.gov/sra?term=SRX8138061, SRA: https://www.ncbi.nlm.nih.gov/sra?term=SRX8138062, SRA: https://www.ncbi.nlm.nih.gov/sra?term=SRX8138063, SRA: https://www.ncbi.nlm.nih.gov/sra?term=SRX8138064	Illumina HiSeq 2500	cDNA	University of Manitoba	Kangmin,,Duan	kangmin.duan@umanitoba.ca	66 Chancellors Cir	Winnipeg	MB	R3T 2N2	Canada	2020-04-19	Public on Apr 20 2020	2020-04-22	GSE148116	ClpV3 affects pathogenicity in Pseudomonas aeruginosa	Y
BioProject: https://www.ncbi.nlm.nih.gov/bioproject/PRJNA575528	NA	PAO1	RsmA-VSVG, Hfq-VSVG, Hfq-VSVG delta-rsmA delta-rsmF, RsmA-VSVG, RsmA-VSVG delta-hfq	NA	Knockout	LB	NA	Bacteria	Pseudomonas aeruginosa	Bacterial cultures were started from single colonies, grown overnight, and back-diluted in LB media	genomic DNA	NA	NA	https://www.ncbi.nlm.nih.gov/geo/query/acc.cgi?acc=GSE138338	Public on Apr 20 2020	GPL18782	BioSample: https://www.ncbi.nlm.nih.gov/biosample/SAMN12898307, BioSample: https://www.ncbi.nlm.nih.gov/biosample/SAMN12898306, BioSample: https://www.ncbi.nlm.nih.gov/biosample/SAMN12898305, BioSample: https://www.ncbi.nlm.nih.gov/biosample/SAMN12898303, BioSample: https://www.ncbi.nlm.nih.gov/biosample/SAMN12898302, BioSample: https://www.ncbi.nlm.nih.gov/biosample/SAMN12898300, BioSample: http…	GSM4105659, GSM4105660, GSM4105661, GSM4105662, GSM4105663, GSM4105664, GSM4105665, GSM4105666, GSM4105667, GSM4105668, GSM4105669, GSM4105670, GSM4105671, GSM4105672, GSM4105673, GSM4105674, GSM4105675, GSM4105676, GSM4105677, GSM4105678, GSM4105679	SRA: https://www.ncbi.nlm.nih.gov/sra?term=SRX6938674, SRA: https://www.ncbi.nlm.nih.gov/sra?term=SRX6938675, SRA: https://www.ncbi.nlm.nih.gov/sra?term=SRX6938676, SRA: https://www.ncbi.nlm.nih.gov/sra?term=SRX6938677, SRA: https://www.ncbi.nlm.nih.gov/sra?term=SRX6938678, SRA: https://www.ncbi.nlm.nih.gov/sra?term=SRX6938679, SRA: https://www.ncbi.nlm.nih.gov/sra?term=SRX6938680, SRA: https://w…	Illumina HiSeq 2500	ChIP	Boston Children's Hosptial	Michael,J,Gebhardt	NA	300 Longwood Ave	Boston	MA	2114	USA	2019-10-02	Public on Apr 20 2020	2020-04-21	GSE138338	Widespread targeting of nascent transcripts by RsmA in Pseudomonas aeruginosa	Y
BioProject: https://www.ncbi.nlm.nih.gov/bioproject/PRJNA575528	NA	PAO1	delta-rsmA delta-rsmF, delta-hfq gene	NA	Knockout	LB	NA	Bacteria	Pseudomonas aeruginosa	Bacterial cultures were started from single colonies, grown overnight, and back-diluted in LB media	total RNA	NA	NA	https://www.ncbi.nlm.nih.gov/geo/query/acc.cgi?acc=GSE138338	Public on Apr 20 2020	GPL23999	BioSample: https://www.ncbi.nlm.nih.gov/biosample/SAMN14095052, BioSample: https://www.ncbi.nlm.nih.gov/biosample/SAMN14095068, BioSample: https://www.ncbi.nlm.nih.gov/biosample/SAMN14095067, BioSample: https://www.ncbi.nlm.nih.gov/biosample/SAMN14095066, BioSample: https://www.ncbi.nlm.nih.gov/biosample/SAMN14095065, BioSample: https://www.ncbi.nlm.nih.gov/biosample/SAMN14095064, BioSample: http…	GSM4310138, GSM4310139, GSM4310140, GSM4310141, GSM4310142, GSM4310143, GSM4310144, GSM4310145, GSM4310146	SRA: https://www.ncbi.nlm.nih.gov/sra?term=SRX7718977, SRA: https://www.ncbi.nlm.nih.gov/sra?term=SRX7718978, SRA: https://www.ncbi.nlm.nih.gov/sra?term=SRX7718979, SRA: https://www.ncbi.nlm.nih.gov/sra?term=SRX7718980, SRA: https://www.ncbi.nlm.nih.gov/sra?term=SRX7718981, SRA: https://www.ncbi.nlm.nih.gov/sra?term=SRX7718982, SRA: https://www.ncbi.nlm.nih.gov/sra?term=SRX7718983, SRA: https://w…	Illumina NextSeq 500	cDNA	Boston Children's Hosptial	Michael,J,Gebhardt	NA	300 Longwood Ave	Boston	MA	2114	USA	2020-02-13	Public on Apr 20 2020	2020-04-20	GSE138338	Widespread targeting of nascent transcripts by RsmA in Pseudomonas aeruginosa	Y
BioProject: https://www.ncbi.nlm.nih.gov/bioproject/PRJNA607691	SRA: https://www.ncbi.nlm.nih.gov/sra?term=SRP250093	PA14	dntrC, dntrB	NA	Knockout	BM2	NA	Bacteria	Pseudomonas aeruginosa	PA14 strains were subcultured to an OD600 = 0.4-0.6 and spot cultured on BM2 swarming plates for 18-24 h at 37¬∞C. Actively swarming cells were harvested from the tips of tendrils in RNA Protect reagent (Qiagen)	total RNA	37¬∞C	NA	https://www.ncbi.nlm.nih.gov/geo/query/acc.cgi?acc=GSE145591	Public on Apr 16 2020	GPL18287	BioSample: https://www.ncbi.nlm.nih.gov/biosample/SAMN14144094, BioSample: https://www.ncbi.nlm.nih.gov/biosample/SAMN14144093, BioSample: https://www.ncbi.nlm.nih.gov/biosample/SAMN14144092, BioSample: https://www.ncbi.nlm.nih.gov/biosample/SAMN14144091, BioSample: https://www.ncbi.nlm.nih.gov/biosample/SAMN14144090, BioSample: https://www.ncbi.nlm.nih.gov/biosample/SAMN14144089, BioSample: http…	GSM4321982, GSM4321983, GSM4321984, GSM4321985, GSM4321986, GSM4321987, GSM4321988, GSM4321989, GSM4321990	SRA: https://www.ncbi.nlm.nih.gov/sra?term=SRX7756387, SRA: https://www.ncbi.nlm.nih.gov/sra?term=SRX7756388, SRA: https://www.ncbi.nlm.nih.gov/sra?term=SRX7756389, SRA: https://www.ncbi.nlm.nih.gov/sra?term=SRX7756390, SRA: https://www.ncbi.nlm.nih.gov/sra?term=SRX7756391, SRA: https://www.ncbi.nlm.nih.gov/sra?term=SRX7756392, SRA: https://www.ncbi.nlm.nih.gov/sra?term=SRX7756393, SRA: https://w…	Illumina HiSeq 2500	cDNA	University of British Columbia	REW,,Hancock	bob@hancocklab.com	2259 Lower Mall Research Station	Vancouver	BC	V6T1Z4	Canada	2020-02-20	Public on Apr 16 2020	2020-04-16	GSE145591	NtrBC as a regulator of adaptive lifestyles and virulence	Y
BioProject: https://www.ncbi.nlm.nih.gov/bioproject/PRJNA625101	SRA: https://www.ncbi.nlm.nih.gov/sra?term=SRP256305	PA14	NA	NA	NA	Other	NA	Bacteria	Pseudomonas aeruginosa	C. albicans was grown as a lawn on YPD agar plates for 16 hours at 30‚ÑÉ then 32 hours at room temperature before 5 ¬µ of P. aeruginosa overnight culture from LB was spotted on top. Co-culture colony biofilms were incubated at 30‚ÑÉ for 16 hours before cells were collected	total RNA	30¬∞C	NA	https://www.ncbi.nlm.nih.gov/geo/query/acc.cgi?acc=GSE148597	Public on Apr 14 2020	GPL21297	BioSample: https://www.ncbi.nlm.nih.gov/biosample/SAMN14592845, BioSample: https://www.ncbi.nlm.nih.gov/biosample/SAMN14592844, BioSample: https://www.ncbi.nlm.nih.gov/biosample/SAMN14592843	GSM4474670, GSM4474671, GSM4474672	SRA: https://www.ncbi.nlm.nih.gov/sra?term=SRX8111308, SRA: https://www.ncbi.nlm.nih.gov/sra?term=SRX8111309, SRA: https://www.ncbi.nlm.nih.gov/sra?term=SRX8111310	Illumina NextSeq 500	cDNA	Dartmouth College	Deborah,A,Hogan	Deborah.A.Hogan@dartmouth.edu	74 College St	Hanover	NH	3755	USA	2020-04-13	Public on Apr 14 2020	2020-04-15	GSE148597	Transcriptional profiling of Pseudomonas aeruginosa and Candida albicans grown in mono-cultures and co-culture.	Y
BioProject: https://www.ncbi.nlm.nih.gov/bioproject/PRJNA625101	SRA: https://www.ncbi.nlm.nih.gov/sra?term=SRP256305	Other Species	NA	NA	NA	Other	NA	Fungus	Candida albicans	C. albicans was grown as a lawn on YPD agar plates for 16 hours at 30‚ÑÉ then 32 hours at room temperature before 5 ¬µ of P. aeruginosa overnight culture from LB was spotted on top. Co-culture colony biofilms were incubated at 30‚ÑÉ for 16 hours before cells were collected	total RNA	30¬∞C	NA	https://www.ncbi.nlm.nih.gov/geo/query/acc.cgi?acc=GSE148597	Public on Apr 14 2020	GPL22403	BioSample: https://www.ncbi.nlm.nih.gov/biosample/SAMN14592841, BioSample: https://www.ncbi.nlm.nih.gov/biosample/SAMN14592840, BioSample: https://www.ncbi.nlm.nih.gov/biosample/SAMN14592839, BioSample: https://www.ncbi.nlm.nih.gov/biosample/SAMN14592838, BioSample: https://www.ncbi.nlm.nih.gov/biosample/SAMN14592837, BioSample: https://www.ncbi.nlm.nih.gov/biosample/SAMN14592836	GSM4474673, GSM4474674, GSM4474675, GSM4474676, GSM4474677, GSM4474678	SRA: https://www.ncbi.nlm.nih.gov/sra?term=SRX8111311, SRA: https://www.ncbi.nlm.nih.gov/sra?term=SRX8111312, SRA: https://www.ncbi.nlm.nih.gov/sra?term=SRX8111313, SRA: https://www.ncbi.nlm.nih.gov/sra?term=SRX8111314, SRA: https://www.ncbi.nlm.nih.gov/sra?term=SRX8111315, SRA: https://www.ncbi.nlm.nih.gov/sra?term=SRX8111316	Illumina NextSeq 500	cDNA	Dartmouth College	Deborah,A,Hogan	Deborah.A.Hogan@dartmouth.edu	74 College St	Hanover	NH	3755	USA	2020-04-13	Public on Apr 14 2020	2020-04-15	GSE148597	Transcriptional profiling of Pseudomonas aeruginosa and Candida albicans grown in mono-cultures and co-culture.	Y
BioProject: https://www.ncbi.nlm.nih.gov/bioproject/PRJNA625101	SRA: https://www.ncbi.nlm.nih.gov/sra?term=SRP256305	PA14	NA	NA	NA	Other	NA	Bacteria	Pseudomonas aeruginosa	C. albicans was grown as a lawn on YPD agar plates for 16 hours at 30‚ÑÉ then 32 hours at room temperature before 5 ¬µ of P. aeruginosa overnight culture from LB was spotted on top. Co-culture colony biofilms were incubated at 30‚ÑÉ for 16 hours before cells were collected	total RNA	30¬∞C	NA	https://www.ncbi.nlm.nih.gov/geo/query/acc.cgi?acc=GSE148597	Public on Apr 14 2020	GPL27408	BioSample: https://www.ncbi.nlm.nih.gov/biosample/SAMN14592835, BioSample: https://www.ncbi.nlm.nih.gov/biosample/SAMN14592834, BioSample: https://www.ncbi.nlm.nih.gov/biosample/SAMN14592833, BioSample: https://www.ncbi.nlm.nih.gov/biosample/SAMN14592832, BioSample: https://www.ncbi.nlm.nih.gov/biosample/SAMN14592831, BioSample: https://www.ncbi.nlm.nih.gov/biosample/SAMN14592842, BioSample: http…	GSM4474679, GSM4474680, GSM4474681, GSM4474682, GSM4474683, GSM4474684, GSM4474685, GSM4474686, GSM4474687, GSM4474688	SRA: https://www.ncbi.nlm.nih.gov/sra?term=SRX8111317, SRA: https://www.ncbi.nlm.nih.gov/sra?term=SRX8111318, SRA: https://www.ncbi.nlm.nih.gov/sra?term=SRX8111319, SRA: https://www.ncbi.nlm.nih.gov/sra?term=SRX8111320, SRA: https://www.ncbi.nlm.nih.gov/sra?term=SRX8111321, SRA: https://www.ncbi.nlm.nih.gov/sra?term=SRX8111322, SRA: https://www.ncbi.nlm.nih.gov/sra?term=SRX8111323, SRA: https://w…	Illumina NextSeq 500	cDNA	Dartmouth College	Deborah,A,Hogan	Deborah.A.Hogan@dartmouth.edu	74 College St	Hanover	NH	3755	USA	2020-04-13	Public on Apr 14 2020	2020-04-15	GSE148597	Transcriptional profiling of Pseudomonas aeruginosa and Candida albicans grown in mono-cultures and co-culture.	Y
BioProject: https://www.ncbi.nlm.nih.gov/bioproject/PRJNA625096	SRA: https://www.ncbi.nlm.nih.gov/sra?term=SRP256302	PAO1	mucA22, delta-algP, mucA22 delta-algP	NA	Knockout	Other	NA	Bacteria	Pseudomonas aeruginosa	Overnight cultures of the P. aeruginosa strains were grown in 3ml MOPS-succinate, cultures were back diluted to an OD600 of 0.01 in 20 ml MOPS-succinate and allowed to grow to exponential phase, shaking at 200 rpm	total RNA	NA	NA	https://www.ncbi.nlm.nih.gov/geo/query/acc.cgi?acc=GSE148593	Public on Apr 14 2020	GPL28386	BioSample: https://www.ncbi.nlm.nih.gov/biosample/SAMN14592742, BioSample: https://www.ncbi.nlm.nih.gov/biosample/SAMN14592741, BioSample: https://www.ncbi.nlm.nih.gov/biosample/SAMN14592740, BioSample: https://www.ncbi.nlm.nih.gov/biosample/SAMN14592739, BioSample: https://www.ncbi.nlm.nih.gov/biosample/SAMN14592738, BioSample: https://www.ncbi.nlm.nih.gov/biosample/SAMN14592737, BioSample: http…	GSM4474626, GSM4474627, GSM4474628, GSM4474629, GSM4474630, GSM4474631, GSM4474632, GSM4474633	SRA: https://www.ncbi.nlm.nih.gov/sra?term=SRX8111264, SRA: https://www.ncbi.nlm.nih.gov/sra?term=SRX8111265, SRA: https://www.ncbi.nlm.nih.gov/sra?term=SRX8111266, SRA: https://www.ncbi.nlm.nih.gov/sra?term=SRX8111267, SRA: https://www.ncbi.nlm.nih.gov/sra?term=SRX8111268, SRA: https://www.ncbi.nlm.nih.gov/sra?term=SRX8111269, SRA: https://www.ncbi.nlm.nih.gov/sra?term=SRX8111270, SRA: https://w…	NextSeq 550	cDNA	Emory University	Joanna,B,Goldberg	joanna.goldberg@emory.edu	O. Wayne Rollins Research Center, Room 3009 1510 Clifton Road NE	Atlanta	Georgia	30322	USA	2020-04-13	Public on Apr 14 2020	2020-04-15	GSE148593	The histone-like protein AlgP regulon is distinct in nonmucoid and mucoid Pseudomonas aeruginosa and does not include alginate biosynthesis genes	Y
BioProject: https://www.ncbi.nlm.nih.gov/bioproject/PRJNA597035	SRA: https://www.ncbi.nlm.nih.gov/sra?term=SRP238407	PA14	NA	NA	NA	Other	NA	Bacteria	Pseudomonas aeruginosa	P. aeruginosa PA14 overnight cultures were diluted to OD600 0.05 in CAMHB and grown to mid-exponential phase (OD600 0.4) in vented T250 flasks (Corning, Falcon) at 37¬∞C and 200rpm	total RNA	37¬∞C	NA	https://www.ncbi.nlm.nih.gov/geo/query/acc.cgi?acc=GSE142448	Public on Apr 06 2020	GPL24583	BioSample: https://www.ncbi.nlm.nih.gov/biosample/SAMN13656714, BioSample: https://www.ncbi.nlm.nih.gov/biosample/SAMN13656713, BioSample: https://www.ncbi.nlm.nih.gov/biosample/SAMN13656712, BioSample: https://www.ncbi.nlm.nih.gov/biosample/SAMN13656711, BioSample: https://www.ncbi.nlm.nih.gov/biosample/SAMN13656710, BioSample: https://www.ncbi.nlm.nih.gov/biosample/SAMN13656709, BioSample: http…	GSM4227503, GSM4227504, GSM4227505, GSM4227506, GSM4227507, GSM4227508, GSM4227509, GSM4227510, GSM4227511, GSM4227512, GSM4227513, GSM4227514, GSM4227515, GSM4227516, GSM4227517, GSM4227518, GSM4227519	SRA: https://www.ncbi.nlm.nih.gov/sra?term=SRX7423374, SRA: https://www.ncbi.nlm.nih.gov/sra?term=SRX7423375, SRA: https://www.ncbi.nlm.nih.gov/sra?term=SRX7423376, SRA: https://www.ncbi.nlm.nih.gov/sra?term=SRX7423377, SRA: https://www.ncbi.nlm.nih.gov/sra?term=SRX7423378, SRA: https://www.ncbi.nlm.nih.gov/sra?term=SRX7423379, SRA: https://www.ncbi.nlm.nih.gov/sra?term=SRX7423380, SRA: https://w…	Illumina HiSeq 4000	cDNA	ithree institute	Liz,,Harry	liz.harry@uts.edu.au	15 Broadway	Ultimo	NSW	2007	Australia	2019-12-20	Public on Apr 06 2020	2020-04-06	GSE142448	Transcriptome profiles of P. aeruginosa treated with manuka honey and its key components	Y
BioProject: https://www.ncbi.nlm.nih.gov/bioproject/PRJNA616314	SRA: https://www.ncbi.nlm.nih.gov/sra?term=SRP254642	PA14	NA	NA	NA	Other	NA	Bacteria	Pseudomonas aeruginosa	NA	total RNA	NA	NA	https://www.ncbi.nlm.nih.gov/geo/query/acc.cgi?acc=GSE147748	Public on Mar 31 2020	GPL28328	BioSample: https://www.ncbi.nlm.nih.gov/biosample/SAMN14486684, BioSample: https://www.ncbi.nlm.nih.gov/biosample/SAMN14486683, BioSample: https://www.ncbi.nlm.nih.gov/biosample/SAMN14486682, BioSample: https://www.ncbi.nlm.nih.gov/biosample/SAMN14486681, BioSample: https://www.ncbi.nlm.nih.gov/biosample/SAMN14486680, BioSample: https://www.ncbi.nlm.nih.gov/biosample/SAMN14486679, BioSample: http…	GSM4445334, GSM4445335, GSM4445336, GSM4445337, GSM4445338, GSM4445339, GSM4445340, GSM4445341, GSM4445342, GSM4445343, GSM4445344, GSM4445345, GSM4445346, GSM4445347, GSM4445348, GSM4445349	SRA: https://www.ncbi.nlm.nih.gov/sra?term=SRX8030413, SRA: https://www.ncbi.nlm.nih.gov/sra?term=SRX8030414, SRA: https://www.ncbi.nlm.nih.gov/sra?term=SRX8030415, SRA: https://www.ncbi.nlm.nih.gov/sra?term=SRX8030416, SRA: https://www.ncbi.nlm.nih.gov/sra?term=SRX8030417, SRA: https://www.ncbi.nlm.nih.gov/sra?term=SRX8030418, SRA: https://www.ncbi.nlm.nih.gov/sra?term=SRX8030419, SRA: https://w…	Illumina NovaSeq 6000	cDNA	Helmholtz Centre for Infection Research	Florian,,Engelhardt	florian.engelhardt@helmholtz-hzi.de	Inhoffenstra√üe 7	Braunschweig	NA	38124	Germany	2020-03-30	Public on Mar 31 2020	2020-04-01	GSE147748	Organism-specific depletion of highly abundant RNA species from bacterial total¬†RNA	Y
BioProject: https://www.ncbi.nlm.nih.gov/bioproject/PRJNA576893	SRA: https://www.ncbi.nlm.nih.gov/sra?term=SRP225091	LESB58	delta-relA delta-spoT	NA	Knockout	Other	NA	Bacteria	Pseudomonas aeruginosa	Surfing motility on KB and SCFM 0.3% agar supplemented with 0.4% porcine stomach mucin. Strains were adjusted in KB medium to an OD600 of 0.1 and incubated for 48 h at 37¬∞C as previously described	total RNA	37¬∞C	NA	https://www.ncbi.nlm.nih.gov/geo/query/acc.cgi?acc=GSE138716	Public on Mar 11 2020	GPL27595	BioSample: https://www.ncbi.nlm.nih.gov/biosample/SAMN13012467, BioSample: https://www.ncbi.nlm.nih.gov/biosample/SAMN13012465, BioSample: https://www.ncbi.nlm.nih.gov/biosample/SAMN13012464, BioSample: https://www.ncbi.nlm.nih.gov/biosample/SAMN13012462, BioSample: https://www.ncbi.nlm.nih.gov/biosample/SAMN13012461, BioSample: https://www.ncbi.nlm.nih.gov/biosample/SAMN13012460	GSM4116659, GSM4116660, GSM4116661, GSM4116662, GSM4116663, GSM4116664	SRA: https://www.ncbi.nlm.nih.gov/sra?term=SRX6976227, SRA: https://www.ncbi.nlm.nih.gov/sra?term=SRX6976228, SRA: https://www.ncbi.nlm.nih.gov/sra?term=SRX6976229, SRA: https://www.ncbi.nlm.nih.gov/sra?term=SRX6976230, SRA: https://www.ncbi.nlm.nih.gov/sra?term=SRX6976231, SRA: https://www.ncbi.nlm.nih.gov/sra?term=SRX6976232	Illumina HiSeq 2500	cDNA	University of British Columbia	Travis,,Blimkie	travis.m.blimkie@gmail.com	2259 Lower Mall Research Station	Vancouver	British Columbia	V6T 1Z4	Canada	2019-10-10	Public on Mar 11 2020	2020-03-11	GSE138716	Stringent-controlled stress adaption of Pseudomonas aeruginosa	Y
BioProject: https://www.ncbi.nlm.nih.gov/bioproject/PRJNA597754	SRA: https://www.ncbi.nlm.nih.gov/sra?term=SRP238832	PAO1		NA	NA	LB	NaNO2, EDTA	Bacteria	Pseudomonas aeruginosa	Bacteria were grown aerobically overnight in LB at 37oC. The next day, bacteria were diluted 100-fold into 20 ml of fresh LBN 6.5 then aliquoted into 4 tubes containing 5 ml each. Tubes were incubated anaerobically at 37oC under static conditions for 3 hr. Final concentrations of 1 mM EDTA and/or 15 mM NaNO2 were added to each tube. Then, cells were incubated for an additional 2.5 hr.	total RNA	37¬∞C	NA	https://www.pnas.org/content/117/9/4921.long	Public on Feb 18 2020	GPL18782	BioSample: https://www.ncbi.nlm.nih.gov/biosample/SAMN13682992, BioSample: https://www.ncbi.nlm.nih.gov/biosample/SAMN13683003, BioSample: https://www.ncbi.nlm.nih.gov/biosample/SAMN13683002, BioSample: https://www.ncbi.nlm.nih.gov/biosample/SAMN13683001, BioSample: https://www.ncbi.nlm.nih.gov/biosample/SAMN13682999, BioSample: https://www.ncbi.nlm.nih.gov/biosample/SAMN13682998, BioSample: http…	GSM4232894, GSM4232895, GSM4232896, GSM4232897, GSM4232898, GSM4232899, GSM4232900, GSM4232901, GSM4232902, GSM4232903, GSM4232904	SRA: https://www.ncbi.nlm.nih.gov/sra?term=SRX7442751, SRA: https://www.ncbi.nlm.nih.gov/sra?term=SRX7442752, SRA: https://www.ncbi.nlm.nih.gov/sra?term=SRX7442753, SRA: https://www.ncbi.nlm.nih.gov/sra?term=SRX7442754, SRA: https://www.ncbi.nlm.nih.gov/sra?term=SRX7442755, SRA: https://www.ncbi.nlm.nih.gov/sra?term=SRX7442756, SRA: https://www.ncbi.nlm.nih.gov/sra?term=SRX7442757, SRA: https://w…	Illumina HiSeq 2500	cDNA	University of British Columbia	Erin,,Gill	erin.gill81@gmail.com	2259 Lower Mall	Vancouver	British Columbia	V6T 1Z4	Canada	2019-12-26	Public on Feb 18 2020	2020-02-18	NA	AB569, A Nontoxic Chemical Tandem That Kills Major Human Pathogenic Bacteria	Y
BioProject: https://www.ncbi.nlm.nih.gov/bioproject/PRJNA603498	SRA: https://www.ncbi.nlm.nih.gov/sra?term=SRP245583	PAO1	NA	NA	NA	Other	eDNA, High MG	Bacteria	Pseudomonas aeruginosa	Bacterial cultures were grown to mid-log phase in defined growth media with or without extracellular DNA (0.75%)	total RNA	NA	NA	https://www.ncbi.nlm.nih.gov/geo/query/acc.cgi?acc=GSE144365	Public on Jan 29 2020	GPL28084	BioSample: https://www.ncbi.nlm.nih.gov/biosample/SAMN13934275, BioSample: https://www.ncbi.nlm.nih.gov/biosample/SAMN13934274, BioSample: https://www.ncbi.nlm.nih.gov/biosample/SAMN13934273, BioSample: https://www.ncbi.nlm.nih.gov/biosample/SAMN13934270, BioSample: https://www.ncbi.nlm.nih.gov/biosample/SAMN13934269, BioSample: https://www.ncbi.nlm.nih.gov/biosample/SAMN13934248	GSM4286913, GSM4286914, GSM4286915, GSM4286916, GSM4286917, GSM4286918	SRA: https://www.ncbi.nlm.nih.gov/sra?term=SRX7640104, SRA: https://www.ncbi.nlm.nih.gov/sra?term=SRX7640105, SRA: https://www.ncbi.nlm.nih.gov/sra?term=SRX7640106, SRA: https://www.ncbi.nlm.nih.gov/sra?term=SRX7640107, SRA: https://www.ncbi.nlm.nih.gov/sra?term=SRX7640108, SRA: https://www.ncbi.nlm.nih.gov/sra?term=SRX7640109	AB SOLiD 4 System	cDNA	University of Calgary	Shawn,,Lewenza	slewenza@ucalgary.ca	3330 Hospital Drive NW	Calgary	AB	T2N 4N1	Canada	2020-01-28	Public on Jan 29 2020	2020-02-01	GSE144365	Transcriptome of Pseudomonas aeruginosa PAO1 genes induced by exposure to extracellular DNA	Y
BioProject: https://www.ncbi.nlm.nih.gov/bioproject/PRJNA554358	SRA: https://www.ncbi.nlm.nih.gov/sra?term=SRP214490	Clinical Isolates	NA	NA	NA	LB	NA	Bacteria	Pseudomonas aeruginosa	Biofilm cells were grown statically in LB for 12h to 48h (96-well microtiter plates); planktonic cultures were grown in LB to an OD600=2 (shaking)	total RNA	NA	NA	https://www.ncbi.nlm.nih.gov/geo/query/acc.cgi?acc=GSE134231	Public on Jan 21 2020	GPL18287	BioSample: https://www.ncbi.nlm.nih.gov/biosample/SAMN12264193, BioSample: https://www.ncbi.nlm.nih.gov/biosample/SAMN12264192, BioSample: https://www.ncbi.nlm.nih.gov/biosample/SAMN12264191, BioSample: https://www.ncbi.nlm.nih.gov/biosample/SAMN12264190, BioSample: https://www.ncbi.nlm.nih.gov/biosample/SAMN12264189, BioSample: https://www.ncbi.nlm.nih.gov/biosample/SAMN12264188, BioSample: http…	GSM3939894, GSM3939895, GSM3939896, GSM3939897, GSM3939898, GSM3939899, GSM3939900, GSM3939901, GSM3939902, GSM3939903, GSM3939904, GSM3939905, GSM3939906, GSM3939907, GSM3939908, GSM3939909, GSM3939910, GSM3939911, GSM3939912, GSM3939913, GSM3939914, GSM3939915, GSM3939916, GSM3939917, GSM3939918, GSM3939919, GSM3939920, GSM3939921, GSM3939922, GSM3939923, GSM3939924, GSM3939925, GSM3939926, GSM…	SRA: https://www.ncbi.nlm.nih.gov/sra?term=SRX6437604, SRA: https://www.ncbi.nlm.nih.gov/sra?term=SRX6437605, SRA: https://www.ncbi.nlm.nih.gov/sra?term=SRX6437606, SRA: https://www.ncbi.nlm.nih.gov/sra?term=SRX6437607, SRA: https://www.ncbi.nlm.nih.gov/sra?term=SRX6437608, SRA: https://www.ncbi.nlm.nih.gov/sra?term=SRX6437609, SRA: https://www.ncbi.nlm.nih.gov/sra?term=SRX6437610, SRA: https://w…	Illumina HiSeq 2500	cDNA	Twincore	Susanne,,H√§u√üler	Susanne.Haeussler@helmholtz-hzi.de	Feodor-Lynen-Str. 7	Hanover	NA	30625	Germany	2019-07-12	Public on Jan 21 2020	2020-04-27	GSE134231	RNA-seq of P. aeruginosa clinical isolate collection under biofilm growth conditions	Y
BioProject: https://www.ncbi.nlm.nih.gov/bioproject/PRJNA554358	SRA: https://www.ncbi.nlm.nih.gov/sra?term=SRP214490	Clinical Isolates	NA	NA	NA	LB	NA	Bacteria	Pseudomonas aeruginosa	Biofilm cells were grown statically in LB for 12h to 48h (96-well microtiter plates); planktonic cultures were grown in LB to an OD600=2 (shaking)	total RNA	NA	NA	https://www.ncbi.nlm.nih.gov/geo/query/acc.cgi?acc=GSE134231	Public on Jan 21 2020	GPL26913	BioSample: https://www.ncbi.nlm.nih.gov/biosample/SAMN12264226, BioSample: https://www.ncbi.nlm.nih.gov/biosample/SAMN12264225, BioSample: https://www.ncbi.nlm.nih.gov/biosample/SAMN12264224, BioSample: https://www.ncbi.nlm.nih.gov/biosample/SAMN12264223, BioSample: https://www.ncbi.nlm.nih.gov/biosample/SAMN12264222, BioSample: https://www.ncbi.nlm.nih.gov/biosample/SAMN12264221, BioSample: http…	GSM3940061, GSM3940062, GSM3940063, GSM3940064, GSM3940065, GSM3940066, GSM3940067, GSM3940068, GSM3940069, GSM3940070, GSM3940071, GSM3940072, GSM3940073, GSM3940074, GSM3940075, GSM3940076, GSM3940077, GSM3940078, GSM3940079, GSM3940080, GSM3940081, GSM3940082, GSM3940083, GSM3940084	SRA: https://www.ncbi.nlm.nih.gov/sra?term=SRX6437698, SRA: https://www.ncbi.nlm.nih.gov/sra?term=SRX6437628, SRA: https://www.ncbi.nlm.nih.gov/sra?term=SRX6437629, SRA: https://www.ncbi.nlm.nih.gov/sra?term=SRX6437630, SRA: https://www.ncbi.nlm.nih.gov/sra?term=SRX6437631, SRA: https://www.ncbi.nlm.nih.gov/sra?term=SRX6437632, SRA: https://www.ncbi.nlm.nih.gov/sra?term=SRX6437633, SRA: https://w…	Illumina NovaSeq 6000	cDNA	Twincore	Susanne,,H√§u√üler	Susanne.Haeussler@helmholtz-hzi.de	Feodor-Lynen-Str. 7	Hanover	NA	30625	Germany	2019-07-12	Public on Jan 21 2020	2020-04-27	GSE134231	RNA-seq of P. aeruginosa clinical isolate collection under biofilm growth conditions	Y
BioProject: https://www.ncbi.nlm.nih.gov/bioproject/PRJNA512099	SRA: https://www.ncbi.nlm.nih.gov/sra?term=SRP174640	PAO1	NA	NA	NA	Other	NA	Bacteria	Pseudomonas aeruginosa	NA	total RNA	NA	NA	https://www.ncbi.nlm.nih.gov/geo/query/acc.cgi?acc=GSE124468	Public on Jan 17 2020	GPL19430	BioSample: https://www.ncbi.nlm.nih.gov/biosample/SAMN10660585, BioSample: https://www.ncbi.nlm.nih.gov/biosample/SAMN10660584, BioSample: https://www.ncbi.nlm.nih.gov/biosample/SAMN10660583, BioSample: https://www.ncbi.nlm.nih.gov/biosample/SAMN10660582, BioSample: https://www.ncbi.nlm.nih.gov/biosample/SAMN10660581, BioSample: https://www.ncbi.nlm.nih.gov/biosample/SAMN10660580	GSM3534619, GSM3534620, GSM3534621, GSM3534622, GSM3534623, GSM3534624	SRA: https://www.ncbi.nlm.nih.gov/sra?term=SRX5187184, SRA: https://www.ncbi.nlm.nih.gov/sra?term=SRX5187185, SRA: https://www.ncbi.nlm.nih.gov/sra?term=SRX5187186, SRA: https://www.ncbi.nlm.nih.gov/sra?term=SRX5187187, SRA: https://www.ncbi.nlm.nih.gov/sra?term=SRX5187188, SRA: https://www.ncbi.nlm.nih.gov/sra?term=SRX5187189	Illumina HiSeq 2000	cDNA	UMA	Carlos,Molina,Santiago	camolsan@gmail.com	Calle Cesar Arbasia n29 bajo A	Malaga	Malaga	29010	Spain	2018-12-28	Public on Jan 17 2020	2020-01-17	GSE124468	Transcriptional response of Pseudomonas aeruginosa to the prebiotic Fructooligosaccharide	Y
BioProject: https://www.ncbi.nlm.nih.gov/bioproject/PRJNA597059	SRA: https://www.ncbi.nlm.nih.gov/sra?term=SRP238428	PA14	NA	NA	NA	LB	NA	Bacteria	Pseudomonas aeruginosa	Bacterial RNA was isolated from LB cultures grown at OD600nm 1 and 3	total RNA	NA	NA	https://www.ncbi.nlm.nih.gov/geo/query/acc.cgi?acc=GSE142464	Public on Jan 02 2020	GPL23385	BioSample: https://www.ncbi.nlm.nih.gov/biosample/SAMN13660221, BioSample: https://www.ncbi.nlm.nih.gov/biosample/SAMN13660211, BioSample: https://www.ncbi.nlm.nih.gov/biosample/SAMN13660210, BioSample: https://www.ncbi.nlm.nih.gov/biosample/SAMN13660209, BioSample: https://www.ncbi.nlm.nih.gov/biosample/SAMN13660208, BioSample: https://www.ncbi.nlm.nih.gov/biosample/SAMN13660207, BioSample: http…	GSM4228142, GSM4228143, GSM4228144, GSM4228145, GSM4228146, GSM4228147, GSM4228148, GSM4228149, GSM4228150, GSM4228151, GSM4228152, GSM4228153, GSM4228154, GSM4228155, GSM4228156, GSM4228157, GSM4228158, GSM4228159, GSM4228160, GSM4228161, GSM4228162, GSM4228163, GSM4228164, GSM4228165	SRA: https://www.ncbi.nlm.nih.gov/sra?term=SRX7423973, SRA: https://www.ncbi.nlm.nih.gov/sra?term=SRX7423974, SRA: https://www.ncbi.nlm.nih.gov/sra?term=SRX7423975, SRA: https://www.ncbi.nlm.nih.gov/sra?term=SRX7423976, SRA: https://www.ncbi.nlm.nih.gov/sra?term=SRX7423977, SRA: https://www.ncbi.nlm.nih.gov/sra?term=SRX7423978, SRA: https://www.ncbi.nlm.nih.gov/sra?term=SRX7423979, SRA: https://w…	Ion Torrent Proton	cDNA	University of Cypus	Vasilis,J,Promponaa	vprobon@ucy.ac.cy	1 Panepistimiou Avenue	Aglantzia	Nicosia	2109	Cyprus	2019-12-20	Public on Jan 02 2020	2020-01-02	GSE142464	Pseudomonas aeruginosa core metabolism exerts a widespread growth-independent control on virulence	Y
BioProject: https://www.ncbi.nlm.nih.gov/bioproject/PRJNA587410	SRA: https://www.ncbi.nlm.nih.gov/sra?term=SRP228531	AG1	NA	NA	NA	LB	NA	Bacteria	Pseudomonas aeruginosa	LB medium	total RNA	NA	NA	https://www.ncbi.nlm.nih.gov/geo/query/acc.cgi?acc=GSE139866	Public on Jan 01 2020	GPL18287	BioSample: https://www.ncbi.nlm.nih.gov/biosample/SAMN13190584, BioSample: https://www.ncbi.nlm.nih.gov/biosample/SAMN13190583, BioSample: https://www.ncbi.nlm.nih.gov/biosample/SAMN13190582, BioSample: https://www.ncbi.nlm.nih.gov/biosample/SAMN13190581, BioSample: https://www.ncbi.nlm.nih.gov/biosample/SAMN13190580, BioSample: https://www.ncbi.nlm.nih.gov/biosample/SAMN13190579, BioSample: http…	GSM4147927, GSM4147928, GSM4147929, GSM4147930, GSM4147931, GSM4147932, GSM4147933, GSM4147934, GSM4147935	SRA: https://www.ncbi.nlm.nih.gov/sra?term=SRX7098665, SRA: https://www.ncbi.nlm.nih.gov/sra?term=SRX7098666, SRA: https://www.ncbi.nlm.nih.gov/sra?term=SRX7098667, SRA: https://www.ncbi.nlm.nih.gov/sra?term=SRX7098668, SRA: https://www.ncbi.nlm.nih.gov/sra?term=SRX7098669, SRA: https://www.ncbi.nlm.nih.gov/sra?term=SRX7098670, SRA: https://www.ncbi.nlm.nih.gov/sra?term=SRX7098671, SRA: https://w…	Illumina HiSeq 2500	cDNA	Universidad de Costa Rica	Jose,Arturo,Molina-Mora	jose.molinamora@ucr.ac.cr	Sede Universitaria Rodrigo Facio	Montes de Oca	San Jose	11501-2060	Costa Rica	2019-11-04	Public on Jan 01 2020	2020-01-01	GSE139866	Transcriptomic analysis of response of Pseudomonas aeruginosa AG1 after exposure to Ciprofloxacin	Y
BioProject: https://www.ncbi.nlm.nih.gov/bioproject/PRJNA566190	SRA: https://www.ncbi.nlm.nih.gov/sra?term=SRP222362	PA14	NA	Tobramycin	NA	BM2	Antibiotic	Bacteria	Pseudomonas aeruginosa	Bacteria were grown on BM2 (0.5% agar) for 16hrs before harvesting	total RNA	NA	NA	https://www.ncbi.nlm.nih.gov/geo/query/acc.cgi?acc=GSE137676	Public on Dec 23 2019	GPL17739	BioSample: https://www.ncbi.nlm.nih.gov/biosample/SAMN12783882, BioSample: https://www.ncbi.nlm.nih.gov/biosample/SAMN12783895, BioSample: https://www.ncbi.nlm.nih.gov/biosample/SAMN12783894, BioSample: https://www.ncbi.nlm.nih.gov/biosample/SAMN12783893, BioSample: https://www.ncbi.nlm.nih.gov/biosample/SAMN12783890, BioSample: https://www.ncbi.nlm.nih.gov/biosample/SAMN12783889	GSM4084052, GSM4084053, GSM4084054, GSM4084055, GSM4084056, GSM4084057	SRA: https://www.ncbi.nlm.nih.gov/sra?term=SRX6867889, SRA: https://www.ncbi.nlm.nih.gov/sra?term=SRX6867890, SRA: https://www.ncbi.nlm.nih.gov/sra?term=SRX6867891, SRA: https://www.ncbi.nlm.nih.gov/sra?term=SRX6867892, SRA: https://www.ncbi.nlm.nih.gov/sra?term=SRX6867893, SRA: https://www.ncbi.nlm.nih.gov/sra?term=SRX6867894	Illumina HiSeq 2500	cDNA	University of British Columbia	Travis,,Blimkie	travis.m.blimkie@gmail.com	2259 Lower Mall Research Station	Vancouver	British Columbia	V6T 1Z4	Canada	2019-09-18	Public on Dec 23 2019	2019-12-24	GSE137676	Swarming motility induces multidrug resistance	Y
BioProject: https://www.ncbi.nlm.nih.gov/bioproject/PRJNA497479	SRA: https://www.ncbi.nlm.nih.gov/sra?term=SRP166133	PA14	NA	NA	NA	Other	NA	Bacteria	Pseudomonas aeruginosa	Swarming and swimming agar plates	total RNA	NA	NA	https://www.ncbi.nlm.nih.gov/geo/query/acc.cgi?acc=GSE121504	Public on Dec 23 2019	GPL18287	BioSample: https://www.ncbi.nlm.nih.gov/biosample/SAMN10258848, BioSample: https://www.ncbi.nlm.nih.gov/biosample/SAMN10258847, BioSample: https://www.ncbi.nlm.nih.gov/biosample/SAMN10258846, BioSample: https://www.ncbi.nlm.nih.gov/biosample/SAMN10258845, BioSample: https://www.ncbi.nlm.nih.gov/biosample/SAMN10258844, BioSample: https://www.ncbi.nlm.nih.gov/biosample/SAMN10258843, BioSample: http…	GSM3438392, GSM3438393, GSM3438394, GSM3438395, GSM3438396, GSM3438397, GSM3438398, GSM3438399, GSM3438400, GSM3438401, GSM3438402	SRA: https://www.ncbi.nlm.nih.gov/sra?term=SRX4905916, SRA: https://www.ncbi.nlm.nih.gov/sra?term=SRX4905917, SRA: https://www.ncbi.nlm.nih.gov/sra?term=SRX4905918, SRA: https://www.ncbi.nlm.nih.gov/sra?term=SRX4905919, SRA: https://www.ncbi.nlm.nih.gov/sra?term=SRX4905920, SRA: https://www.ncbi.nlm.nih.gov/sra?term=SRX4905921, SRA: https://www.ncbi.nlm.nih.gov/sra?term=SRX4905922, SRA: https://w…	Illumina HiSeq 2500	cDNA	University of British Columbia	Travis,,Blimkie	travis.m.blimkie@gmail.com	2259 Lower Mall Research Station	Vancouver	British Columbia	V6T 1Z4	Canada	2018-10-18	Public on Dec 23 2019	2019-12-23	GSE121504	Swarming motility in Pseudomonas aeruginosa	Y
BioProject: https://www.ncbi.nlm.nih.gov/bioproject/PRJNA565718	SRA: https://www.ncbi.nlm.nih.gov/sra?term=SRP221731	PAO1	NA	NA	NA	LB	NA	Bacteria	Pseudomonas aeruginosa	LB liquid culture at OD=1	total RNA	NA	NA	https://www.ncbi.nlm.nih.gov/geo/query/acc.cgi?acc=GSE137485	Public on Dec 20 2019	GPL21297	BioSample: https://www.ncbi.nlm.nih.gov/biosample/SAMN12766445, BioSample: https://www.ncbi.nlm.nih.gov/biosample/SAMN12766444, BioSample: https://www.ncbi.nlm.nih.gov/biosample/SAMN12766450, BioSample: https://www.ncbi.nlm.nih.gov/biosample/SAMN12766443, BioSample: https://www.ncbi.nlm.nih.gov/biosample/SAMN12766442, BioSample: https://www.ncbi.nlm.nih.gov/biosample/SAMN12766441, BioSample: http…	GSM4080075, GSM4080076, GSM4080077, GSM4080078, GSM4080079, GSM4080080, GSM4080081, GSM4080082	SRA: https://www.ncbi.nlm.nih.gov/sra?term=SRX6853208, SRA: https://www.ncbi.nlm.nih.gov/sra?term=SRX6853209, SRA: https://www.ncbi.nlm.nih.gov/sra?term=SRX6853210, SRA: https://www.ncbi.nlm.nih.gov/sra?term=SRX6853211, SRA: https://www.ncbi.nlm.nih.gov/sra?term=SRX6853212, SRA: https://www.ncbi.nlm.nih.gov/sra?term=SRX6853213, SRA: https://www.ncbi.nlm.nih.gov/sra?term=SRX6853214, SRA: https://w…	Illumina NextSeq 500	cDNA	Universit√© Grenoble Alpes	Julian,,Trouillon	NA	621 avenue Centrale	Saint-Martin-d'H√®res	NA	38400	France	2019-09-16	Public on Dec 20 2019	2019-12-20	GSE137485	Determination of ErfA regulon by RNA-seq in IHMA87 and PAO1	Y
BioProject: https://www.ncbi.nlm.nih.gov/bioproject/PRJNA561327	NA	PAO1	hfq::3xFLAG	NA	Other	LB	NA	Bacteria	Pseudomonas aeruginosa	For planktonic culture, overnight culture of P. aeruginosa PAO1 strain containing hfq::3xFLAG allele was diluted 1:100 into 200 ml fresh LB medium and maintained up to an OD600 of 2.0. For biofilm condition, 10 Œºl aliquot of 1:100 diluted overnight culture was seeded on a cellulose membrane placed on the LB agar and incubated statically for 48 hours	total RNA	NA	NA	https://www.ncbi.nlm.nih.gov/geo/query/acc.cgi?acc=GSE136112	Public on Nov 15 2019	GPL21297	BioSample: https://www.ncbi.nlm.nih.gov/biosample/SAMN12614873, BioSample: https://www.ncbi.nlm.nih.gov/biosample/SAMN12614872, BioSample: https://www.ncbi.nlm.nih.gov/biosample/SAMN12614871, BioSample: https://www.ncbi.nlm.nih.gov/biosample/SAMN12614870, BioSample: https://www.ncbi.nlm.nih.gov/biosample/SAMN12614869, BioSample: https://www.ncbi.nlm.nih.gov/biosample/SAMN12614868, BioSample: http…	GSM4041278, GSM4041279, GSM4041280, GSM4041281, GSM4041282, GSM4041283, GSM4041284, GSM4041285, GSM4041286, GSM4041287, GSM4041288, GSM4041289, GSM4041290, GSM4041291, GSM4041292, GSM4041293, GSM4041294, GSM4041295	SRA: https://www.ncbi.nlm.nih.gov/sra?term=SRX6747941, SRA: https://www.ncbi.nlm.nih.gov/sra?term=SRX6747942, SRA: https://www.ncbi.nlm.nih.gov/sra?term=SRX6747943, SRA: https://www.ncbi.nlm.nih.gov/sra?term=SRX6747944, SRA: https://www.ncbi.nlm.nih.gov/sra?term=SRX6747945, SRA: https://www.ncbi.nlm.nih.gov/sra?term=SRX6747946, SRA: https://www.ncbi.nlm.nih.gov/sra?term=SRX6747947, SRA: https://w…	Illumina NextSeq 500	cDNA, other	Waseda University	Kotaro,,Chihara	harachi.51088@suou.waseda.jp	2-2 Wakamatsu-cho	Tokyo	NA	162-8480	Japan	2019-08-21	Public on Nov 15 2019	2019-11-16	GSE136112	Conditional Hfq association with small non-coding RNAs in Pseudomonas aeruginosa revealed through comparative UV crosslinking immunoprecipitation followed by high-throughput sequencing	Y
BioProject: https://www.ncbi.nlm.nih.gov/bioproject/PRJNA561332	SRA: https://www.ncbi.nlm.nih.gov/sra?term=SRP218985	PAO1	hfq::3xFLAG	NA	Other	LB	NA	Bacteria	Pseudomonas aeruginosa	For planktonic culture, overnight culture of P. aeruginosa PAO1 strain containing hfq::3xFLAG allele was diluted 1:100 into 200 ml fresh LB medium and maintained up to an OD600 of 2.0. For biofilm condition, 10 Œºl aliquot of 1:100 diluted overnight culture was seeded on a cellulose membrane placed on the LB agar and incubated statically for 48 hours	total RNA	NA	NA	https://www.ncbi.nlm.nih.gov/geo/query/acc.cgi?acc=GSE136111	Public on Nov 15 2019	GPL21297	BioSample: https://www.ncbi.nlm.nih.gov/biosample/SAMN12614883, BioSample: https://www.ncbi.nlm.nih.gov/biosample/SAMN12614882, BioSample: https://www.ncbi.nlm.nih.gov/biosample/SAMN12614881, BioSample: https://www.ncbi.nlm.nih.gov/biosample/SAMN12614880, BioSample: https://www.ncbi.nlm.nih.gov/biosample/SAMN12614879, BioSample: https://www.ncbi.nlm.nih.gov/biosample/SAMN12614878	GSM4041290, GSM4041291, GSM4041292, GSM4041293, GSM4041294, GSM4041295	SRA: https://www.ncbi.nlm.nih.gov/sra?term=SRX6747953, SRA: https://www.ncbi.nlm.nih.gov/sra?term=SRX6747954, SRA: https://www.ncbi.nlm.nih.gov/sra?term=SRX6747955, SRA: https://www.ncbi.nlm.nih.gov/sra?term=SRX6747956, SRA: https://www.ncbi.nlm.nih.gov/sra?term=SRX6747957, SRA: https://www.ncbi.nlm.nih.gov/sra?term=SRX6747958	Illumina NextSeq 500	cDNA	Waseda University	Kotaro,,Chihara	harachi.51088@suou.waseda.jp	2-2 Wakamatsu-cho	Tokyo	NA	162-8480	Japan	2019-08-21	Public on Nov 15 2019	2019-11-15	GSE136111	Conditional Hfq association with small non-coding RNAs in Pseudomonas aeruginosa revealed through comparative UV crosslinking immunoprecipitation followed by high-throughput sequencing [RNA-Seq]	Y
BioProject: https://www.ncbi.nlm.nih.gov/bioproject/PRJNA561330	SRA: https://www.ncbi.nlm.nih.gov/sra?term=SRP218984	PAO1	hfq::3xFLAG	NA	Other	LB	NA	Bacteria	Pseudomonas aeruginosa	For planktonic culture, overnight culture of P. aeruginosa PAO1 strain containing hfq::3xFLAG allele was diluted 1:100 into 200 ml fresh LB medium and maintained up to an OD600 of 2.0. For biofilm condition, 10 Œºl aliquot of 1:100 diluted overnight culture was seeded on a cellulose membrane placed on the LB agar and incubated statically for 48 hours	total RNA	NA	NA	https://www.ncbi.nlm.nih.gov/geo/query/acc.cgi?acc=GSE136110	Public on Nov 15 2019	GPL21297	BioSample: https://www.ncbi.nlm.nih.gov/biosample/SAMN12614873, BioSample: https://www.ncbi.nlm.nih.gov/biosample/SAMN12614872, BioSample: https://www.ncbi.nlm.nih.gov/biosample/SAMN12614871, BioSample: https://www.ncbi.nlm.nih.gov/biosample/SAMN12614870, BioSample: https://www.ncbi.nlm.nih.gov/biosample/SAMN12614869, BioSample: https://www.ncbi.nlm.nih.gov/biosample/SAMN12614868, BioSample: http…	GSM4041278, GSM4041279, GSM4041280, GSM4041281, GSM4041282, GSM4041283, GSM4041284, GSM4041285, GSM4041286, GSM4041287, GSM4041288, GSM4041289	SRA: https://www.ncbi.nlm.nih.gov/sra?term=SRX6747941, SRA: https://www.ncbi.nlm.nih.gov/sra?term=SRX6747942, SRA: https://www.ncbi.nlm.nih.gov/sra?term=SRX6747943, SRA: https://www.ncbi.nlm.nih.gov/sra?term=SRX6747944, SRA: https://www.ncbi.nlm.nih.gov/sra?term=SRX6747945, SRA: https://www.ncbi.nlm.nih.gov/sra?term=SRX6747946, SRA: https://www.ncbi.nlm.nih.gov/sra?term=SRX6747947, SRA: https://w…	Illumina NextSeq 500	Other	Waseda University	Kotaro,,Chihara	harachi.51088@suou.waseda.jp	2-2 Wakamatsu-cho	Tokyo	NA	162-8480	Japan	2019-08-21	Public on Nov 15 2019	2019-11-16	GSE136110	Conditional Hfq association with small non-coding RNAs in Pseudomonas aeruginosa revealed through comparative UV crosslinking immunoprecipitation followed by high-throughput sequencing [RIP-Seq]	Y
BioProject: https://www.ncbi.nlm.nih.gov/bioproject/PRJNA578924	SRA: https://www.ncbi.nlm.nih.gov/sra?term=SRP226640	PA14	NA	Polymyxin B	NA	Mueller-Hinton	Antibiotic	Bacteria	Pseudomonas aeruginosa	MHB medium	total RNA	NA	NA	https://www.ncbi.nlm.nih.gov/geo/query/acc.cgi?acc=GSE139257	Public on Oct 23 2019	GPL27647	BioSample: https://www.ncbi.nlm.nih.gov/biosample/SAMN13087419, BioSample: https://www.ncbi.nlm.nih.gov/biosample/SAMN13087418, BioSample: https://www.ncbi.nlm.nih.gov/biosample/SAMN13087417, BioSample: https://www.ncbi.nlm.nih.gov/biosample/SAMN13087416, BioSample: https://www.ncbi.nlm.nih.gov/biosample/SAMN13087415, BioSample: https://www.ncbi.nlm.nih.gov/biosample/SAMN13087414, BioSample: http…	GSM4134912, GSM4134913, GSM4134914, GSM4134915, GSM4134916, GSM4134917, GSM4134918, GSM4134919, GSM4134920, GSM4134921, GSM4134922, GSM4134923	SRA: https://www.ncbi.nlm.nih.gov/sra?term=SRX7036367, SRA: https://www.ncbi.nlm.nih.gov/sra?term=SRX7036368, SRA: https://www.ncbi.nlm.nih.gov/sra?term=SRX7036369, SRA: https://www.ncbi.nlm.nih.gov/sra?term=SRX7036370, SRA: https://www.ncbi.nlm.nih.gov/sra?term=SRX7036371, SRA: https://www.ncbi.nlm.nih.gov/sra?term=SRX7036372, SRA: https://www.ncbi.nlm.nih.gov/sra?term=SRX7036373, SRA: https://w…	Illumina HiSeq 4000	cDNA	University of Geneva	Thilo,,Kohler	thilo.kohler@unige.ch	1, rue Michel Servet	Geneva	NA	1211	Switzerland	2019-10-22	Public on Oct 23 2019	2019-10-29	GSE139257	Transcriptome response of Pseudomonas aeruginosa PA14 to antimicrobial peptides	Y
BioProject: https://www.ncbi.nlm.nih.gov/bioproject/PRJNA561292	SRA: https://www.ncbi.nlm.nih.gov/sra?term=SRP218964	PAO1	NA	NA	NA	LB	NA	Bacteria	Pseudomonas aeruginosa	Batch cultivation of Pseudomonas aeruginosa was carried out shaking at 37 ¬∞C in LB. Overnight cultures were diluted to an OD600 of 0.01 medium with or without (0.5%) MUC5AC, (0.5%) MUC5B, or (0.01%) MUC5AC-glycans and grown for 5 h at 37 ¬∞C in a static 96-well microtiter plate	total RNA	37¬∞C	NA	https://www.ncbi.nlm.nih.gov/geo/query/acc.cgi?acc=GSE136097	Public on Oct 20 2019	GPL18644	BioSample: https://www.ncbi.nlm.nih.gov/biosample/SAMN12613383, BioSample: https://www.ncbi.nlm.nih.gov/biosample/SAMN12613382, BioSample: https://www.ncbi.nlm.nih.gov/biosample/SAMN12613381, BioSample: https://www.ncbi.nlm.nih.gov/biosample/SAMN12613380, BioSample: https://www.ncbi.nlm.nih.gov/biosample/SAMN12613379, BioSample: https://www.ncbi.nlm.nih.gov/biosample/SAMN12613378, BioSample: http…	GSM4041101, GSM4041102, GSM4041103, GSM4041104, GSM4041105, GSM4041106, GSM4041107, GSM4041108, GSM4041109, GSM4041110, GSM4041111, GSM4041112, GSM4041113, GSM4041114, GSM4041115	SRA: https://www.ncbi.nlm.nih.gov/sra?term=SRX6747255, SRA: https://www.ncbi.nlm.nih.gov/sra?term=SRX6747256, SRA: https://www.ncbi.nlm.nih.gov/sra?term=SRX6747257, SRA: https://www.ncbi.nlm.nih.gov/sra?term=SRX6747258, SRA: https://www.ncbi.nlm.nih.gov/sra?term=SRX6747259, SRA: https://www.ncbi.nlm.nih.gov/sra?term=SRX6747260, SRA: https://www.ncbi.nlm.nih.gov/sra?term=SRX6747261, SRA: https://w…	Illumina HiSeq 2000	cDNA	Massachusetts Institute of Technology	Katharina,,Ribbeck	ribbeck@mit.edu	21 Ames St	Cambridge	Massachusetts	2142	USA	2019-08-21	Public on Oct 20 2019	2019-10-20	GSE136097	Transcriptomic profiles of Pseudomonas aeruginosa PAO1 grown in the presence or absence of mucins or mucin-glycans	Y
BioProject: https://www.ncbi.nlm.nih.gov/bioproject/PRJNA576918	SRA: https://www.ncbi.nlm.nih.gov/sra?term=SRP225111	PAO1	NA	NA	NA	LB	farnesol	Bacteria	Pseudomonas aeruginosa	Every 50 mL LB medium was inoculated exponential growth phase of P. aeruginosa PAO1, with the bacterial concentration of 1.0E8 CFU/mL. All the three triplicate experiment groups were incubated in a water bath shaker at 37 ¬∫C with a shaking rate at 180 rpm for 5 hours	total RNA	NA	NA	https://www.ncbi.nlm.nih.gov/geo/query/acc.cgi?acc=GSE138731	Public on Oct 11 2019	GPL19430	BioSample: https://www.ncbi.nlm.nih.gov/biosample/SAMN13013417, BioSample: https://www.ncbi.nlm.nih.gov/biosample/SAMN13013416, BioSample: https://www.ncbi.nlm.nih.gov/biosample/SAMN13013415, BioSample: https://www.ncbi.nlm.nih.gov/biosample/SAMN13013414, BioSample: https://www.ncbi.nlm.nih.gov/biosample/SAMN13013413, BioSample: https://www.ncbi.nlm.nih.gov/biosample/SAMN13013412	GSM4117161, GSM4117162, GSM4117163, GSM4117164, GSM4117165, GSM4117166	SRA: https://www.ncbi.nlm.nih.gov/sra?term=SRX6976948, SRA: https://www.ncbi.nlm.nih.gov/sra?term=SRX6976949, SRA: https://www.ncbi.nlm.nih.gov/sra?term=SRX6976950, SRA: https://www.ncbi.nlm.nih.gov/sra?term=SRX6976951, SRA: https://www.ncbi.nlm.nih.gov/sra?term=SRX6976952, SRA: https://www.ncbi.nlm.nih.gov/sra?term=SRX6976953	Illumina HiSeq 2000	cDNA	Guangdong Institute of Microbiology	Wenru,,Li	liwenru@gdim.cn	No.100, Xianliezhong Road	Guangzhou	NA	510070	China	2019-10-10	Public on Oct 11 2019	2019-10-15	GSE138731	Next Generation Sequencing Facilitates Quantitative Analysis of control of Pseudomonas aeruginosa PAO1 and farnesol-treated P. aeruginosa PAO1 Transcriptomes	Y
BioProject: https://www.ncbi.nlm.nih.gov/bioproject/PRJNA517074	SRA: https://www.ncbi.nlm.nih.gov/sra?term=SRP182027	PAO1	NA	NA	NA	LB	NA	Bacteria	Pseudomonas aeruginosa	Cultures were inoculated at an optical density at 600 nm (OD600) of 0.1 with overnight cultures, and strains were grown at 37¬∞C with aeration in rich media (LB) to early stationary phase	total RNA	37¬∞C	NA	https://www.ncbi.nlm.nih.gov/geo/query/acc.cgi?acc=GSE125646	Public on Sep 23 2019	GPL19430	BioSample: https://www.ncbi.nlm.nih.gov/biosample/SAMN10819120, BioSample: https://www.ncbi.nlm.nih.gov/biosample/SAMN10819119	GSM3579487, GSM3579488	SRA: https://www.ncbi.nlm.nih.gov/sra?term=SRX5290923, SRA: https://www.ncbi.nlm.nih.gov/sra?term=SRX5290924	Illumina HiSeq 2000	cDNA	CIPF	LOMAS LOPEZ,,RODRIGO	rodrigolomas@gmail.com	C/ Eduardo Primo Y√∫fera, 3 (junto Oceanogr√†fic)	VALENCIA	NA	46012	Spain	2019-01-25	Public on Sep 23 2019	2019-09-24	GSE125646	Transcriptional modulation of Quoring-sensing signaling throught QslA in Pseudomonas aeruginosa PA14 and PAO1.	Y
BioProject: https://www.ncbi.nlm.nih.gov/bioproject/PRJNA517074	SRA: https://www.ncbi.nlm.nih.gov/sra?term=SRP182027	PA14	NA	NA	NA	LB	NA	Bacteria	Pseudomonas aeruginosa	Cultures were inoculated at an optical density at 600 nm (OD600) of 0.1 with overnight cultures, and strains were grown at 37¬∞C with aeration in rich media (LB) to early stationary phase	total RNA	37¬∞C	NA	https://www.ncbi.nlm.nih.gov/geo/query/acc.cgi?acc=GSE125646	Public on Sep 23 2019	GPL26100	BioSample: https://www.ncbi.nlm.nih.gov/biosample/SAMN10819113, BioSample: https://www.ncbi.nlm.nih.gov/biosample/SAMN10819121	GSM3579485, GSM3579486	SRA: https://www.ncbi.nlm.nih.gov/sra?term=SRX5290921, SRA: https://www.ncbi.nlm.nih.gov/sra?term=SRX5290922	Illumina HiSeq 2000	cDNA	CIPF	LOMAS LOPEZ,,RODRIGO	rodrigolomas@gmail.com	C/ Eduardo Primo Y√∫fera, 3 (junto Oceanogr√†fic)	VALENCIA	NA	46012	Spain	2019-01-25	Public on Sep 23 2019	2019-09-24	GSE125646	Transcriptional modulation of Quoring-sensing signaling throught QslA in Pseudomonas aeruginosa PA14 and PAO1.	Y
BioProject: https://www.ncbi.nlm.nih.gov/bioproject/PRJNA531832	SRA: https://www.ncbi.nlm.nih.gov/sra?term=SRP191772	PAO1	delta-anvM	NA	Knockout	LB	Anaerobic shock	Bacteria	Pseudomonas aeruginosa	liquid culture in LB (Luria-Bertani) medium	total RNA	NA	NA	https://www.ncbi.nlm.nih.gov/geo/query/acc.cgi?acc=GSE129571	Public on Jul 31 2019	GPL19430	BioSample: https://www.ncbi.nlm.nih.gov/biosample/SAMN11382873, BioSample: https://www.ncbi.nlm.nih.gov/biosample/SAMN11382881, BioSample: https://www.ncbi.nlm.nih.gov/biosample/SAMN11382880, BioSample: https://www.ncbi.nlm.nih.gov/biosample/SAMN11382878, BioSample: https://www.ncbi.nlm.nih.gov/biosample/SAMN11382877, BioSample: https://www.ncbi.nlm.nih.gov/biosample/SAMN11382876, BioSample: http…	GSM3716489, GSM3716490, GSM3716491, GSM3716492, GSM3716493, GSM3716494, GSM3716495, GSM3716496	SRA: https://www.ncbi.nlm.nih.gov/sra?term=SRX5661363, SRA: https://www.ncbi.nlm.nih.gov/sra?term=SRX5661364, SRA: https://www.ncbi.nlm.nih.gov/sra?term=SRX5661365, SRA: https://www.ncbi.nlm.nih.gov/sra?term=SRX5661366, SRA: https://www.ncbi.nlm.nih.gov/sra?term=SRX5661367, SRA: https://www.ncbi.nlm.nih.gov/sra?term=SRX5661368, SRA: https://www.ncbi.nlm.nih.gov/sra?term=SRX5661369, SRA: https://w…	Illumina HiSeq 2000	cDNA	City University of Hong Kong	Xin,,DENG	xindeng@cityu.edu.hk	1/F, Block 1, To Yuen Building, City University of Hong Kong, 31 To Yuen Street, Kowloon Tong	Hong Kong	NA	0	Hong Kong	2019-04-10	Public on Jul 31 2019	2019-07-31	GSE129571	RNA-seq for AnvM	Y
BioProject: https://www.ncbi.nlm.nih.gov/bioproject/PRJNA556370	SRA: https://www.ncbi.nlm.nih.gov/sra?term=SRP216205	PA14	chromosomally encoded mRFP	NA	Other	LB	NA	Bacteria	Pseudomonas aeruginosa	PA14 Mobile-CRISPRi strains were streaked onto LB agar plates and incubated overnight at 37 ¬∞C. One colony from each plate was grown in LB medium at 37 ¬∞C for 16 hours with shaking at 250 rpm. Then the strains were subcultured in 400 ¬µL fresh LB medium until the OD600nm reached 1.0	total RNA	37¬∞C	NA	https://www.ncbi.nlm.nih.gov/pubmed/31481541	Public on Jul 25 2019	GPL20881	BioSample: https://www.ncbi.nlm.nih.gov/biosample/SAMN12349219, BioSample: https://www.ncbi.nlm.nih.gov/biosample/SAMN12349218	GSM3967210, GSM3967211	SRA: https://www.ncbi.nlm.nih.gov/sra?term=SRX6579274, SRA: https://www.ncbi.nlm.nih.gov/sra?term=SRX6579275	Illumina MiSeq	cDNA	UC-San Francisco	Neha,,Prasad	neha.prasad@ucsf.edu	600 16TH ST	San Francisco	CA	94158	USA	2019-07-24	Public on Jul 25 2019	2019-07-27	NA	Knockdown specificity of Mobile-CRISPRi system targeting chromosomal mRFP	Y
BioProject: https://www.ncbi.nlm.nih.gov/bioproject/PRJNA527727	SRA: https://www.ncbi.nlm.nih.gov/sra?term=SRP188684	PAO1	delta-algR, delta-cdpR, delta-exsA, delta-fleQ, delta-gacA, delta-gbdR, delta-lasR, delta-pchR, delta-phoB, delta-rsaL, delta-sphR, delta-vqsR, delta-qscR, delta-vqsM	NA	Knockout	LB	NA	Bacteria	Pseudomonas aeruginosa	grow until mid-log phase in LB	genomic DNA, total RNA	NA	NA	https://www.ncbi.nlm.nih.gov/geo/query/acc.cgi?acc=GSE128430	Public on Jul 16 2019	GPL19430	BioSample: https://www.ncbi.nlm.nih.gov/biosample/SAMN11158612, BioSample: https://www.ncbi.nlm.nih.gov/biosample/SAMN11158611, BioSample: https://www.ncbi.nlm.nih.gov/biosample/SAMN11158610, BioSample: https://www.ncbi.nlm.nih.gov/biosample/SAMN11158609, BioSample: https://www.ncbi.nlm.nih.gov/biosample/SAMN11158608, BioSample: https://www.ncbi.nlm.nih.gov/biosample/SAMN11158607, BioSample: http…	GSM3674388, GSM3674389, GSM3674390, GSM3674391, GSM3674392, GSM3674393, GSM3674394, GSM3674395, GSM3674396, GSM3674397, GSM3674398, GSM3674399, GSM3674400, GSM3674401, GSM3674402, GSM3674403, GSM3674404, GSM3674405, GSM3674406, GSM3674407, GSM3674408, GSM3674409, GSM3674410, GSM3674411, GSM3674412, GSM3674413, GSM3674414, GSM3674415, GSM3674416, GSM3674417, GSM3674418, GSM3674419, GSM3674420, GSM…	SRA: https://www.ncbi.nlm.nih.gov/sra?term=SRX5534337, SRA: https://www.ncbi.nlm.nih.gov/sra?term=SRX5534338, SRA: https://www.ncbi.nlm.nih.gov/sra?term=SRX5534339, SRA: https://www.ncbi.nlm.nih.gov/sra?term=SRX5534340, SRA: https://www.ncbi.nlm.nih.gov/sra?term=SRX5534341, SRA: https://www.ncbi.nlm.nih.gov/sra?term=SRX5534342, SRA: https://www.ncbi.nlm.nih.gov/sra?term=SRX5534343, SRA: https://w…	Illumina HiSeq 2000	ChIP, cDNA	City University of Hong Kong	Xin,,DENG	xindeng@cityu.edu.hk	1/F, Block 1, To Yuen Building, City University of Hong Kong, 31 To Yuen Street, Kowloon Tong	Hong Kong	NA	0	Hong Kong	2019-03-18	Public on Jul 16 2019	2019-07-16	GSE128430	ChIP-seq and RNA-seq analyses of genomic regulators in Pseudomonas aeruginosa	Y
BioProject: https://www.ncbi.nlm.nih.gov/bioproject/PRJNA496467	SRA: https://www.ncbi.nlm.nih.gov/sra?term=SRP165737	PAO1	delta-mvfR, delta-rhlR, delta-qscR	NA	Knockout	Other	NA	Bacteria	Pseudomonas aeruginosa	NA	total RNA	NA	NA	https://www.ncbi.nlm.nih.gov/geo/query/acc.cgi?acc=GSE121243	Public on Jul 16 2019	GPL19430	BioSample: https://www.ncbi.nlm.nih.gov/biosample/SAMN10241236, BioSample: https://www.ncbi.nlm.nih.gov/biosample/SAMN10241234, BioSample: https://www.ncbi.nlm.nih.gov/biosample/SAMN10241233, BioSample: https://www.ncbi.nlm.nih.gov/biosample/SAMN10241231, BioSample: https://www.ncbi.nlm.nih.gov/biosample/SAMN10241230, BioSample: https://www.ncbi.nlm.nih.gov/biosample/SAMN10241228, BioSample: http…	GSM3428651, GSM3428652, GSM3428653, GSM3428654, GSM3428655, GSM3428656, GSM3428657, GSM3428658, GSM3428659, GSM3428660	SRA: https://www.ncbi.nlm.nih.gov/sra?term=SRX4884852, SRA: https://www.ncbi.nlm.nih.gov/sra?term=SRX4884853, SRA: https://www.ncbi.nlm.nih.gov/sra?term=SRX4884854, SRA: https://www.ncbi.nlm.nih.gov/sra?term=SRX4884855, SRA: https://www.ncbi.nlm.nih.gov/sra?term=SRX4884856, SRA: https://www.ncbi.nlm.nih.gov/sra?term=SRX4884857, SRA: https://www.ncbi.nlm.nih.gov/sra?term=SRX4884858, SRA: https://w…	Illumina HiSeq 2000	cDNA	City University of Hong Kong	Xin,,DENG	xindeng@cityu.edu.hk	1/F, Block 1, To Yuen Building, City University of Hong Kong, 31 To Yuen Street, Kowloon Tong	Hong Kong	NA	0	Hong Kong	2018-10-15	Public on Jul 16 2019	2019-07-16	GSE121243	RNA-seq for MvfR, RhlR and QscR	Y
BioProject: https://www.ncbi.nlm.nih.gov/bioproject/PRJNA506970	SRA: https://www.ncbi.nlm.nih.gov/sra?term=SRP170733	Clinical Isolates	NA	NA	NA	LB	NA	Bacteria	Pseudomonas aeruginosa	cell were grown in LB to an OD600 =2	total RNA	NA	NA	https://www.ncbi.nlm.nih.gov/geo/query/acc.cgi?acc=GSE122938	Public on Jul 08 2019	GPL18287	BioSample: https://www.ncbi.nlm.nih.gov/biosample/SAMN10477339, BioSample: https://www.ncbi.nlm.nih.gov/biosample/SAMN10477338, BioSample: https://www.ncbi.nlm.nih.gov/biosample/SAMN10477336, BioSample: https://www.ncbi.nlm.nih.gov/biosample/SAMN10477335, BioSample: https://www.ncbi.nlm.nih.gov/biosample/SAMN10477334, BioSample: https://www.ncbi.nlm.nih.gov/biosample/SAMN10477333, BioSample: http…	GSM3488903, GSM3488904, GSM3488905, GSM3488906, GSM3488907, GSM3488908, GSM3488909, GSM3488910, GSM3488911, GSM3488912, GSM3488913, GSM3488914, GSM3488915, GSM3488916, GSM3488917, GSM3488918, GSM3488919, GSM3488920, GSM3488921, GSM3488922, GSM3488923, GSM3488924, GSM3488925, GSM3488926, GSM3488927, GSM3488928	SRA: https://www.ncbi.nlm.nih.gov/sra?term=SRX5062523, SRA: https://www.ncbi.nlm.nih.gov/sra?term=SRX5062524, SRA: https://www.ncbi.nlm.nih.gov/sra?term=SRX5062525, SRA: https://www.ncbi.nlm.nih.gov/sra?term=SRX5062526, SRA: https://www.ncbi.nlm.nih.gov/sra?term=SRX5062527, SRA: https://www.ncbi.nlm.nih.gov/sra?term=SRX5062528, SRA: https://www.ncbi.nlm.nih.gov/sra?term=SRX5062529, SRA: https://w…	Illumina HiSeq 2500	cDNA	Twincore	Susanne,,H√§u√üler	Susanne.Haeussler@helmholtz-hzi.de	Feodor-Lynen-Str. 7	Hanover	NA	30625	Germany	2018-11-26	Public on Jul 08 2019	2020-04-27	GSE122938	Using RNA Seq to investigate adaptation mechanisms in P. aeruginosa	Y
BioProject: https://www.ncbi.nlm.nih.gov/bioproject/PRJNA488829	SRA: https://www.ncbi.nlm.nih.gov/sra?term=SRP159291	Clinical Isolates	NA	NA	NA	Other	NA	Bacteria	Pseudomonas aeruginosa	NA	total RNA	NA	NA	https://www.ncbi.nlm.nih.gov/geo/query/acc.cgi?acc=GSE119356	Public on Jul 04 2019	GPL18287	BioSample: https://www.ncbi.nlm.nih.gov/biosample/SAMN09943611, BioSample: https://www.ncbi.nlm.nih.gov/biosample/SAMN09943610, BioSample: https://www.ncbi.nlm.nih.gov/biosample/SAMN09943609, BioSample: https://www.ncbi.nlm.nih.gov/biosample/SAMN09943608, BioSample: https://www.ncbi.nlm.nih.gov/biosample/SAMN09943607, BioSample: https://www.ncbi.nlm.nih.gov/biosample/SAMN09943606, BioSample: http…	GSM3371747, GSM3371748, GSM3371749, GSM3371750, GSM3371751, GSM3371752, GSM3371753, GSM3371754, GSM3371755, GSM3371756	SRA: https://www.ncbi.nlm.nih.gov/sra?term=SRX4632308, SRA: https://www.ncbi.nlm.nih.gov/sra?term=SRX4632309, SRA: https://www.ncbi.nlm.nih.gov/sra?term=SRX4632310, SRA: https://www.ncbi.nlm.nih.gov/sra?term=SRX4632311, SRA: https://www.ncbi.nlm.nih.gov/sra?term=SRX4632312, SRA: https://www.ncbi.nlm.nih.gov/sra?term=SRX4632313, SRA: https://www.ncbi.nlm.nih.gov/sra?term=SRX4632314, SRA: https://w…	Illumina HiSeq 2500	cDNA	Twincore	Susanne,,H√§u√üler	Susanne.Haeussler@helmholtz-hzi.de	Feodor-Lynen-Str. 7	Hanover	NA	30625	Germany	2018-08-31	Public on Jul 04 2019	2020-04-27	GSE119356	Using RNA Seq to identify a CF habitat specific transcriptional profile	Y
BioProject: https://www.ncbi.nlm.nih.gov/bioproject/PRJNA391260	SRA: https://www.ncbi.nlm.nih.gov/sra?term=SRP109989	PAO1	NA	NA	NA	LB	NA	Bacteria	Pseudomonas aeruginosa	P. aeruginosa strains PAO1 and PASS4 were simultaneously inoculated into 5 ml of LB liquid medium from the frozen stock and grown overnight. Overnight cultures were used to inoculate 15 ml of M9 minimal medium supplemented with either L-Asparagine (20mM) or DNA (1.5 mg/ml) (Salmon sperm DNA, Sigma), both in biological triplicates. Cultures were grown until mid-exponential phase (OD600 = 0.6)	total RNA	NA	NA	https://www.ncbi.nlm.nih.gov/geo/query/acc.cgi?acc=GSE100287	Public on Jun 16 2019	GPL18644	BioSample: https://www.ncbi.nlm.nih.gov/biosample/SAMN07260016, BioSample: https://www.ncbi.nlm.nih.gov/biosample/SAMN07260040, BioSample: https://www.ncbi.nlm.nih.gov/biosample/SAMN07260039, BioSample: https://www.ncbi.nlm.nih.gov/biosample/SAMN07260038, BioSample: https://www.ncbi.nlm.nih.gov/biosample/SAMN07260037, BioSample: https://www.ncbi.nlm.nih.gov/biosample/SAMN07260036, BioSample: http…	GSM2677307, GSM2677308, GSM2677309, GSM2677310, GSM2677311, GSM2677312, GSM2677313, GSM2677314, GSM2677315, GSM2677316, GSM2677317, GSM2677318	SRA: https://www.ncbi.nlm.nih.gov/sra?term=SRX2940624, SRA: https://www.ncbi.nlm.nih.gov/sra?term=SRX2940625, SRA: https://www.ncbi.nlm.nih.gov/sra?term=SRX2940626, SRA: https://www.ncbi.nlm.nih.gov/sra?term=SRX2940627, SRA: https://www.ncbi.nlm.nih.gov/sra?term=SRX2940628, SRA: https://www.ncbi.nlm.nih.gov/sra?term=SRX2940629, SRA: https://www.ncbi.nlm.nih.gov/sra?term=SRX2940630, SRA: https://w…	Illumina HiSeq 2000	cDNA	Mcquarie University	Anahit,,Penesyan	NA	E8A, Eastern road	Macquarie University	NSW	2109	Australia	2017-06-21	Public on Jun 16 2019	2019-06-16	GSE100287	A Cystic Fibrosis Pseudomonas aeruginosa Isolate Specialised to Catabolise Nucleic Acids	Y
BioProject: https://www.ncbi.nlm.nih.gov/bioproject/PRJNA322024	SRA: https://www.ncbi.nlm.nih.gov/sra?term=SRP075343	PAO1	RpoN(WT), RpoN(DK2)	NA	Other	LB	NA	Bacteria	Pseudomonas aeruginosa	PAO1RpoN(WT) and PAO1rpoN(DK2) strains in LB medium at 37¬∞C and 180 r.p.m. Sigma factor expression induced with l-arabinose at OD600 = 0.1, cells harvested at OD600=2.0	total RNA	37¬∞C	NA	https://www.ncbi.nlm.nih.gov/geo/query/acc.cgi?acc=GSE81573	Public on May 01 2019	GPL18287	BioSample: https://www.ncbi.nlm.nih.gov/biosample/SAMN05007655, BioSample: https://www.ncbi.nlm.nih.gov/biosample/SAMN05007656, BioSample: https://www.ncbi.nlm.nih.gov/biosample/SAMN05007657, BioSample: https://www.ncbi.nlm.nih.gov/biosample/SAMN05007658	GSM2157499, GSM2157500, GSM2157501, GSM2157502	SRA: https://www.ncbi.nlm.nih.gov/sra?term=SRX1771584, SRA: https://www.ncbi.nlm.nih.gov/sra?term=SRX1771585, SRA: https://www.ncbi.nlm.nih.gov/sra?term=SRX1771586, SRA: https://www.ncbi.nlm.nih.gov/sra?term=SRX1771587	Illumina HiSeq 2500	cDNA	Technische Universit√§t Braunschweig	Denitsa,,Eckweiler	denitsa.alamanova@googlemail.com	Spielmannstr. 7	Braunschweig	Lower Saxony	D-38106	Germany	2016-05-18	Public on May 01 2019	2019-05-15	GSE81573	Rewiring of a sigma factor regulatory network in P. aeruginosa by a naturally occurring single nucleotide polymorphism	Y
BioProject: https://www.ncbi.nlm.nih.gov/bioproject/PRJNA322024	SRA: https://www.ncbi.nlm.nih.gov/sra?term=SRP075343	PAO1	RpoN(WT), RpoN(DK2)	NA	Other	LB	NA	Bacteria	Pseudomonas aeruginosa	PAO1RpoN(WT) and PAO1rpoN(DK2) strains in LB medium at 37¬∞C and 180 r.p.m. Sigma factor expression induced with l-arabinose at OD600 = 0.1, cells harvested at OD600=2.0	genomic DNA	37¬∞C	NA	https://www.ncbi.nlm.nih.gov/geo/query/acc.cgi?acc=GSE81573	Public on May 01 2019	GPL20881	BioSample: https://www.ncbi.nlm.nih.gov/biosample/SAMN05007659, BioSample: https://www.ncbi.nlm.nih.gov/biosample/SAMN05007660, BioSample: https://www.ncbi.nlm.nih.gov/biosample/SAMN05007661, BioSample: https://www.ncbi.nlm.nih.gov/biosample/SAMN05007662	GSM2157503, GSM2157504, GSM2157505, GSM2157506	SRA: https://www.ncbi.nlm.nih.gov/sra?term=SRX1771588, SRA: https://www.ncbi.nlm.nih.gov/sra?term=SRX1771589, SRA: https://www.ncbi.nlm.nih.gov/sra?term=SRX1771590, SRA: https://www.ncbi.nlm.nih.gov/sra?term=SRX1771591	Illumina MiSeq	ChIP	Technische Universit√§t Braunschweig	Denitsa,,Eckweiler	denitsa.alamanova@googlemail.com	Spielmannstr. 7	Braunschweig	Lower Saxony	D-38106	Germany	2016-05-18	Public on May 01 2019	2019-05-15	GSE81573	Rewiring of a sigma factor regulatory network in P. aeruginosa by a naturally occurring single nucleotide polymorphism	Y
BioProject: https://www.ncbi.nlm.nih.gov/bioproject/PRJNA509195	SRA: https://www.ncbi.nlm.nih.gov/sra?term=SRP173226	Clinical Isolates	NA	NA	NA	LB	NA	Bacteria	Pseudomonas aeruginosa	cell were grown in LB to an OD600 =2	total RNA	NA	NA	https://www.ncbi.nlm.nih.gov/geo/query/acc.cgi?acc=GSE123544	Public on Apr 08 2019	GPL18287	BioSample: https://www.ncbi.nlm.nih.gov/biosample/SAMN10564410, BioSample: https://www.ncbi.nlm.nih.gov/biosample/SAMN10564409, BioSample: https://www.ncbi.nlm.nih.gov/biosample/SAMN10564408, BioSample: https://www.ncbi.nlm.nih.gov/biosample/SAMN10564407, BioSample: https://www.ncbi.nlm.nih.gov/biosample/SAMN10564406, BioSample: https://www.ncbi.nlm.nih.gov/biosample/SAMN10564405, BioSample: http…	GSM3506401, GSM3506402, GSM3506403, GSM3506404, GSM3506405, GSM3506406, GSM3506407, GSM3506408, GSM3506409, GSM3506410, GSM3506411, GSM3506412, GSM3506413, GSM3506414, GSM3506415, GSM3506416, GSM3506417, GSM3506418, GSM3506419, GSM3506420, GSM3506421, GSM3506422, GSM3506423, GSM3506424, GSM3506425, GSM3506426, GSM3506427, GSM3506428, GSM3506429, GSM3506430, GSM3506431, GSM3506432, GSM3506433, GSM…	SRA: https://www.ncbi.nlm.nih.gov/sra?term=SRX5123355, SRA: https://www.ncbi.nlm.nih.gov/sra?term=SRX5123356, SRA: https://www.ncbi.nlm.nih.gov/sra?term=SRX5123357, SRA: https://www.ncbi.nlm.nih.gov/sra?term=SRX5123358, SRA: https://www.ncbi.nlm.nih.gov/sra?term=SRX5123359, SRA: https://www.ncbi.nlm.nih.gov/sra?term=SRX5123360, SRA: https://www.ncbi.nlm.nih.gov/sra?term=SRX5123361, SRA: https://w…	Illumina HiSeq 2500	cDNA	Twincore	Susanne,,H√§u√üler	Susanne.Haeussler@helmholtz-hzi.de	Feodor-Lynen-Str. 7	Hanover	NA	30625	Germany	2018-12-10	Public on Apr 08 2019	2020-04-27	GSE123544	RNA Seq of P. aeruginosa clinical isolate collection	Y
BioProject: https://www.ncbi.nlm.nih.gov/bioproject/PRJNA523578	SRA: https://www.ncbi.nlm.nih.gov/sra?term=SRP186484	PA3	transformed with pHerdB20T-gp68	NA	Other	LB	NA	Bacteria	Pseudomonas aeruginosa	PA3 ::gp68 was grown in Luria-Bertani (LB) broth medium aerobically	total RNA	NA	NA	https://www.ncbi.nlm.nih.gov/geo/query/acc.cgi?acc=GSE126873	Public on Mar 31 2019	GPL18287	BioSample: https://www.ncbi.nlm.nih.gov/biosample/SAMN10983952, BioSample: https://www.ncbi.nlm.nih.gov/biosample/SAMN10983950, BioSample: https://www.ncbi.nlm.nih.gov/biosample/SAMN10983949, BioSample: https://www.ncbi.nlm.nih.gov/biosample/SAMN10983947, BioSample: https://www.ncbi.nlm.nih.gov/biosample/SAMN10983946, BioSample: https://www.ncbi.nlm.nih.gov/biosample/SAMN10983945	GSM3616021, GSM3616022, GSM3616023, GSM3616024, GSM3616025, GSM3616026	SRA: https://www.ncbi.nlm.nih.gov/sra?term=SRX5402691, SRA: https://www.ncbi.nlm.nih.gov/sra?term=SRX5402692, SRA: https://www.ncbi.nlm.nih.gov/sra?term=SRX5402693, SRA: https://www.ncbi.nlm.nih.gov/sra?term=SRX5402694, SRA: https://www.ncbi.nlm.nih.gov/sra?term=SRX5402695, SRA: https://www.ncbi.nlm.nih.gov/sra?term=SRX5402696	Illumina HiSeq 2500	cDNA	Army Medical University (Third Military Medical University)	zichen,,yang	zichen_yang@yahoo.com	Gaotanyan	Chongqing	NA	400038	China	2019-02-21	Public on Mar 31 2019	2019-04-02	GSE126873	Transcriptional response of Pseudomonas aeruginosa PA3 to its phage gene product gp68	Y
BioProject: https://www.ncbi.nlm.nih.gov/bioproject/PRJNA438513	SRA: https://www.ncbi.nlm.nih.gov/sra?term=SRP135806	NA	NA	NA	NA	LB	NA	Bacteria	Pseudomonas aeruginosa	Separate P. aeruginosa colonies were picked from LB agar plates. Overnight cultures (12-16 hrs) were grown at 37¬∞C in LB. Cultures were back diluted 1:100 in the morning and grown up to OD~0.6 before the addition of sialic acid.	total RNA	37¬∞C	OD = 0.6	https://www.ncbi.nlm.nih.gov/geo/query/acc.cgi?acc=GSE111903	Public on Mar 30 2019	GPL18644	BioSample: https://www.ncbi.nlm.nih.gov/biosample/SAMN08719532, BioSample: https://www.ncbi.nlm.nih.gov/biosample/SAMN08719531	GSM3044564, GSM3044565	SRA: https://www.ncbi.nlm.nih.gov/sra?term=SRX3799629, SRA: https://www.ncbi.nlm.nih.gov/sra?term=SRX3799630	Illumina HiSeq 2000	cDNA	MIT	Benjamin,,Wang	NA	31 Ames Street	Cambridge	MA	2141	USA	2018-03-15	Public on Mar 30 2019	2019-03-30	GSE111903	Sialic acid relieves RetS-dependent inhibition of GacS to induce a chronic infection state of Pseudomonas aeruginosa	Y
BioProject: https://www.ncbi.nlm.nih.gov/bioproject/PRJNA504405	SRA: https://www.ncbi.nlm.nih.gov/sra?term=SRP168022	PAO1	delta-vreR	NA	NA	Other	NA	Bacteria	Pseudomonas aeruginosa	Bacteria were grown until late exponential phase in low Pi medium	total RNA	NA	NA	https://www.ncbi.nlm.nih.gov/geo/query/acc.cgi?acc=GSE122253	Public on Mar 13 2019	GPL21297	BioSample: https://www.ncbi.nlm.nih.gov/biosample/SAMN10391149, BioSample: https://www.ncbi.nlm.nih.gov/biosample/SAMN10391148	GSM3462627, GSM3462628	SRA: https://www.ncbi.nlm.nih.gov/sra?term=SRX4990982, SRA: https://www.ncbi.nlm.nih.gov/sra?term=SRX4990983	Illumina NextSeq 500	cDNA	Estaci√≥n Experimental del Zaid√≠n (CSIC)	Maria,A.,Llamas	marian.llamas@eez.csic.es	Profesor Albareda, 1. E-18008.	Granada	Andalusia/Granada	E-18008	Spain	2018-11-07	Public on Mar 13 2019	2019-03-13	GSE122253	Comparative RNA-seq analysis of the transcriptome of the Pseudomonas aeruginosa PAO1 wild-type strain with that of the ŒîvreR mutant	Y
BioProject: https://www.ncbi.nlm.nih.gov/bioproject/PRJNA525278	SRA: https://www.ncbi.nlm.nih.gov/sra?term=SRP187353	PAO1	PA4595	NA	NA	LB	NA	Bacteria	Pseudomonas aeruginosa	LB	total RNA	NA	NA	https://www.ncbi.nlm.nih.gov/geo/query/acc.cgi?acc=GSE127751	Public on Mar 04 2019	GPL19430	BioSample: https://www.ncbi.nlm.nih.gov/biosample/SAMN11045865, BioSample: https://www.ncbi.nlm.nih.gov/biosample/SAMN11045864, BioSample: https://www.ncbi.nlm.nih.gov/biosample/SAMN11045863, BioSample: https://www.ncbi.nlm.nih.gov/biosample/SAMN11045862	GSM3638078, GSM3638079, GSM3638080, GSM3638081	SRA: https://www.ncbi.nlm.nih.gov/sra?term=SRX5457605, SRA: https://www.ncbi.nlm.nih.gov/sra?term=SRX5457606, SRA: https://www.ncbi.nlm.nih.gov/sra?term=SRX5457607, SRA: https://www.ncbi.nlm.nih.gov/sra?term=SRX5457608	Illumina HiSeq 2000	cDNA	City University of Hong Kong	Xin,,DENG	xindeng@cityu.edu.hk	1/F, Block 1, To Yuen Building, City University of Hong Kong, 31 To Yuen Street, Kowloon Tong	Hong Kong	NA	0	Hong Kong	2019-03-03	Public on Mar 04 2019	2019-03-04	GSE127751	RNA-seq for PA4595	Y
BioProject: https://www.ncbi.nlm.nih.gov/bioproject/PRJNA494880	SRA: https://www.ncbi.nlm.nih.gov/sra?term=SRP163899	PAO1	NA	NA	NA	Other	NA	Bacteria	Pseudomonas aeruginosa	NA	total RNA	NA	NA	https://www.ncbi.nlm.nih.gov/geo/query/acc.cgi?acc=GSE120902	Public on Feb 08 2019	GPL24583	BioSample: https://www.ncbi.nlm.nih.gov/biosample/SAMN10182750, BioSample: https://www.ncbi.nlm.nih.gov/biosample/SAMN10182751	GSM3418164, GSM3418165	SRA: https://www.ncbi.nlm.nih.gov/sra?term=SRX4804439, SRA: https://www.ncbi.nlm.nih.gov/sra?term=SRX4804440	Illumina HiSeq 4000	cDNA	National Tsing Hua University	Hwan-You,,Chang	hychang@life.nthu.edu.tw	No. 101, Section 2, Kuang-Fu Road	Hsinchu	NA	30013	Taiwan	2018-10-05	Public on Feb 08 2019	2019-02-08	GSE120902	Transcriptome analysis of hospital-acquired and community-acquired Pseudomonas aeruginosa, PAO1 and B136-33, respectively	Y
BioProject: https://www.ncbi.nlm.nih.gov/bioproject/PRJNA238223	SRA: https://www.ncbi.nlm.nih.gov/sra?term=SRP037772	PA14	transposon mutant of pqsA; pqsA::Mar2xT7	NA	Transposon Mutant	LB	NA	Bacteria	Pseudomonas aeruginosa	LB medium at 37¬∞C and 180 r.p.m. until OD600=2.0	total RNA	37¬∞C	NA	https://www.ncbi.nlm.nih.gov/geo/query/acc.cgi?acc=GSE55000	Public on Feb 01 2019	GPL18286	BioSample: https://www.ncbi.nlm.nih.gov/biosample/SAMN02641704, BioSample: https://www.ncbi.nlm.nih.gov/biosample/SAMN02641708, BioSample: https://www.ncbi.nlm.nih.gov/biosample/SAMN02641705, BioSample: https://www.ncbi.nlm.nih.gov/biosample/SAMN02641711, BioSample: https://www.ncbi.nlm.nih.gov/biosample/SAMN02641713, BioSample: https://www.ncbi.nlm.nih.gov/biosample/SAMN02641710, BioSample: http…	GSM1327803, GSM1327804, GSM1327805, GSM1327806, GSM1327807, GSM1327808, GSM1327809, GSM1327810, GSM1327811, GSM1327812, GSM1327813, GSM1327814	SRA: https://www.ncbi.nlm.nih.gov/sra?term=SRX470383, SRA: https://www.ncbi.nlm.nih.gov/sra?term=SRX470384, SRA: https://www.ncbi.nlm.nih.gov/sra?term=SRX470385, SRA: https://www.ncbi.nlm.nih.gov/sra?term=SRX470386, SRA: https://www.ncbi.nlm.nih.gov/sra?term=SRX470387, SRA: https://www.ncbi.nlm.nih.gov/sra?term=SRX470388, SRA: https://www.ncbi.nlm.nih.gov/sra?term=SRX470389, SRA: https://www.ncbi…	Illumina Genome Analyzer IIx	cDNA	Technische Universit√§t Braunschweig	Denitsa,,Eckweiler	denitsa.alamanova@googlemail.com	Spielmannstr. 7	Braunschweig	Lower Saxony	D-38106	Germany	2014-02-13	Public on Feb 01 2019	2019-05-15	GSE55000	A mouse tumor biofilm model and its use for dissecting in vivo anti-bacterial and anti-biofilm activities of anti-pseudomonas drugs	Y
BioProject: https://www.ncbi.nlm.nih.gov/bioproject/PRJNA448429	SRA: https://www.ncbi.nlm.nih.gov/sra?term=SRP136942	PAK	delta-pilA (PA4525), delta-pilR (PA4547)	NA	Knockout	LB	NA	Bacteria	Pseudomonas aeruginosa	All cells were grown on Lennox Broth (LB) plates with 1.5% agar, for 16h at 37 degrees C	total RNA	37¬∞C	NA	https://www.ncbi.nlm.nih.gov/geo/query/acc.cgi?acc=GSE112597	Public on Dec 21 2018	GPL24806	BioSample: https://www.ncbi.nlm.nih.gov/biosample/SAMN08832584, BioSample: https://www.ncbi.nlm.nih.gov/biosample/SAMN08832583, BioSample: https://www.ncbi.nlm.nih.gov/biosample/SAMN08832582, BioSample: https://www.ncbi.nlm.nih.gov/biosample/SAMN08832581, BioSample: https://www.ncbi.nlm.nih.gov/biosample/SAMN08832580, BioSample: https://www.ncbi.nlm.nih.gov/biosample/SAMN08832578, BioSample: http…	GSM3073805, GSM3073806, GSM3073807, GSM3073808, GSM3073809, GSM3073810, GSM3073811, GSM3073812, GSM3073813	SRA: https://www.ncbi.nlm.nih.gov/sra?term=SRX3873089, SRA: https://www.ncbi.nlm.nih.gov/sra?term=SRX3873090, SRA: https://www.ncbi.nlm.nih.gov/sra?term=SRX3873091, SRA: https://www.ncbi.nlm.nih.gov/sra?term=SRX3873092, SRA: https://www.ncbi.nlm.nih.gov/sra?term=SRX3873093, SRA: https://www.ncbi.nlm.nih.gov/sra?term=SRX3873094, SRA: https://www.ncbi.nlm.nih.gov/sra?term=SRX3873095, SRA: https://w…	Illumina MiSeq	cDNA	McMaster University	Sara,LN,Kilmury	kilmursl@mcmaster.ca	1280 Main St. W Room 4H13	Hamilton	ON	L8S 4L8	Canada	2018-04-02	Public on Dec 21 2018	2018-12-21	GSE112597	The Pseudomonas aeruginosa PilSR two-component system regulates both twitching and swimming motilities	Y
BioProject: https://www.ncbi.nlm.nih.gov/bioproject/PRJNA504872	SRA: https://www.ncbi.nlm.nih.gov/sra?term=SRP168376	Other Species	NA	NA	NA	Other	NA	Fungus	Aspergillus fumigatus A1163	10^8/ml Aspergillus fumigatus conidia were inoculated in 100 ml AMM medium and pre-cultivated for 12 h at 37¬∞ C in shaking conditions (200 rpm). Total mycelium was filtered, washed, and then transferred into 100 ml of fresh AMM	total RNA	37¬∞C	NA	https://www.ncbi.nlm.nih.gov/geo/query/acc.cgi?acc=GSE122391	Public on Dec 09 2018	GPL25791	BioSample: https://www.ncbi.nlm.nih.gov/biosample/SAMN10406683, BioSample: https://www.ncbi.nlm.nih.gov/biosample/SAMN10406682, BioSample: https://www.ncbi.nlm.nih.gov/biosample/SAMN10406681, BioSample: https://www.ncbi.nlm.nih.gov/biosample/SAMN10406680, BioSample: https://www.ncbi.nlm.nih.gov/biosample/SAMN10406679, BioSample: https://www.ncbi.nlm.nih.gov/biosample/SAMN10406678, BioSample: http…	GSM3465649, GSM3465650, GSM3465651, GSM3465652, GSM3465653, GSM3465654, GSM3465655, GSM3465656, GSM3465657	SRA: https://www.ncbi.nlm.nih.gov/sra?term=SRX5000007, SRA: https://www.ncbi.nlm.nih.gov/sra?term=SRX5000008, SRA: https://www.ncbi.nlm.nih.gov/sra?term=SRX5000009, SRA: https://www.ncbi.nlm.nih.gov/sra?term=SRX5000011, SRA: https://www.ncbi.nlm.nih.gov/sra?term=SRX5000012, SRA: https://www.ncbi.nlm.nih.gov/sra?term=SRX5000013, SRA: https://www.ncbi.nlm.nih.gov/sra?term=SRX5000014, SRA: https://w…	Illumina HiSeq 2000	cDNA	Leibniz-Institute for Natural Product Research and Infection Biology	Vito,,Valiante	vito.valiante@leibniz-hki.de	Beutenbergstrasse 11A	Jena	NA	7745	Germany	2018-11-09	Public on Dec 09 2018	2018-12-09	GSE122391	Transcriptomics analysis of Aspergillus fumigatus co-cultivated with Pseudomonas aeruginosa	Y
BioProject: https://www.ncbi.nlm.nih.gov/bioproject/PRJNA504872	SRA: https://www.ncbi.nlm.nih.gov/sra?term=SRP168376	PAO1	NA	NA	NA	Other	Co-cultivation with Aspergillus fumigatus	Bacteria	Pseudomonas aeruginosa	10^8/ml Aspergillus fumigatus conidia were inoculated in 100 ml AMM medium and pre-cultivated for 12 h at 37¬∞ C in shaking conditions (200 rpm). Total mycelium was filtered, washed, and then transferred into 100 ml of fresh AMM	total RNA	37¬∞C	NA	https://www.ncbi.nlm.nih.gov/geo/query/acc.cgi?acc=GSE122391	Public on Dec 09 2018	GPL25792	BioSample: https://www.ncbi.nlm.nih.gov/biosample/SAMN10406674, BioSample: https://www.ncbi.nlm.nih.gov/biosample/SAMN10406673, BioSample: https://www.ncbi.nlm.nih.gov/biosample/SAMN10406672, BioSample: https://www.ncbi.nlm.nih.gov/biosample/SAMN10406671, BioSample: https://www.ncbi.nlm.nih.gov/biosample/SAMN10406670, BioSample: https://www.ncbi.nlm.nih.gov/biosample/SAMN10406669, BioSample: http…	GSM3465658, GSM3465659, GSM3465660, GSM3465661, GSM3465662, GSM3465663, GSM3465664, GSM3465665, GSM3465666, GSM3465667, GSM3465668, GSM3465669, GSM3465670, GSM3465671, GSM3465672, GSM3465673, GSM3465674, GSM3465675	SRA: https://www.ncbi.nlm.nih.gov/sra?term=SRX5000017, SRA: https://www.ncbi.nlm.nih.gov/sra?term=SRX5000018, SRA: https://www.ncbi.nlm.nih.gov/sra?term=SRX5000019, SRA: https://www.ncbi.nlm.nih.gov/sra?term=SRX5000020, SRA: https://www.ncbi.nlm.nih.gov/sra?term=SRX5000021, SRA: https://www.ncbi.nlm.nih.gov/sra?term=SRX5000022, SRA: https://www.ncbi.nlm.nih.gov/sra?term=SRX5000023, SRA: https://w…	Illumina HiSeq 2000	cDNA	Leibniz-Institute for Natural Product Research and Infection Biology	Vito,,Valiante	vito.valiante@leibniz-hki.de	Beutenbergstrasse 11A	Jena	NA	7745	Germany	2018-11-09	Public on Dec 09 2018	2018-12-09	GSE122391	Transcriptomics analysis of Aspergillus fumigatus co-cultivated with Pseudomonas aeruginosa	Y
BioProject: https://www.ncbi.nlm.nih.gov/bioproject/PRJNA508631	SRA: https://www.ncbi.nlm.nih.gov/sra?term=SRP172693	PA14	PA1438 (MmnS)	NA	Other	Mueller-Hinton	NA	Bacteria	Pseudomonas aeruginosa	Confluent P. aeruginosa bacterial growth was harvested from a Mueller-Hinton agar plate, diluted to an OD600 of 0.05 in cation-adjusted Mueller-Hinton broth, and incubated at 37¬∞C with shaking until the OD600 was 0.5 to 0.6	total RNA	37¬∞C	NA	https://www.ncbi.nlm.nih.gov/geo/query/acc.cgi?acc=GSE123403	Public on Dec 07 2018	GPL20881	BioSample: https://www.ncbi.nlm.nih.gov/biosample/SAMN10526512, BioSample: https://www.ncbi.nlm.nih.gov/biosample/SAMN10526511, BioSample: https://www.ncbi.nlm.nih.gov/biosample/SAMN10526510, BioSample: https://www.ncbi.nlm.nih.gov/biosample/SAMN10526509, BioSample: https://www.ncbi.nlm.nih.gov/biosample/SAMN10526508, BioSample: https://www.ncbi.nlm.nih.gov/biosample/SAMN10526507	GSM3502697, GSM3502698, GSM3502699, GSM3502700, GSM3502701, GSM3502702	SRA: https://www.ncbi.nlm.nih.gov/sra?term=SRX5099519, SRA: https://www.ncbi.nlm.nih.gov/sra?term=SRX5099520, SRA: https://www.ncbi.nlm.nih.gov/sra?term=SRX5099521, SRA: https://www.ncbi.nlm.nih.gov/sra?term=SRX5099522, SRA: https://www.ncbi.nlm.nih.gov/sra?term=SRX5099523, SRA: https://www.ncbi.nlm.nih.gov/sra?term=SRX5099524	Illumina MiSeq	cDNA	Novartis Institutes for Biomedical Research	Charles,,Dean	charlesr.dean@novartis.com	5300 Chiron Way	Emeryville	CA	94608	USA	2018-12-06	Public on Dec 07 2018	2018-12-09	GSE123403	Uncovering a new role for MexMN-OprM in efflux of Œ≤-lactams and a novel regulatory circuit (MmnRS) controlling MexMN expression	Y
BioProject: https://www.ncbi.nlm.nih.gov/bioproject/PRJNA508412	SRA: https://www.ncbi.nlm.nih.gov/sra?term=SRP172498	PAO1	delta-PA2076 (delta-odsR)	NA	Knockout	Other	7,10-DiHOME, oleic acid, 7-HOME, vehicle (EtOH)	Bacteria	Pseudomonas aeruginosa	NA	total RNA	NA	OD600 = 1	https://www.ncbi.nlm.nih.gov/geo/query/acc.cgi?acc=GSE123356	Public on Dec 05 2018	GPL21297	BioSample: https://www.ncbi.nlm.nih.gov/biosample/SAMN10521899, BioSample: https://www.ncbi.nlm.nih.gov/biosample/SAMN10521898, BioSample: https://www.ncbi.nlm.nih.gov/biosample/SAMN10521958, BioSample: https://www.ncbi.nlm.nih.gov/biosample/SAMN10521956, BioSample: https://www.ncbi.nlm.nih.gov/biosample/SAMN10521954, BioSample: https://www.ncbi.nlm.nih.gov/biosample/SAMN10521952, BioSample: http…	GSM3501774, GSM3501775, GSM3501776, GSM3501777, GSM3501778, GSM3501779, GSM3501780, GSM3501781	SRA: https://www.ncbi.nlm.nih.gov/sra?term=SRX5096111, SRA: https://www.ncbi.nlm.nih.gov/sra?term=SRX5096112, SRA: https://www.ncbi.nlm.nih.gov/sra?term=SRX5096113, SRA: https://www.ncbi.nlm.nih.gov/sra?term=SRX5096114, SRA: https://www.ncbi.nlm.nih.gov/sra?term=SRX5096115, SRA: https://www.ncbi.nlm.nih.gov/sra?term=SRX5096116, SRA: https://www.ncbi.nlm.nih.gov/sra?term=SRX5096117, SRA: https://w…	Illumina NextSeq 500	cDNA	Southern Research	Javier,,Campos-Gomez	jcampos-gomez@southernresearch.org	2000 Ninth Ave South	Birmingham	Alabama	35205	USA	2018-12-04	Public on Dec 05 2018	2018-12-05	GSE123356	Determination of Pseudomonas aeruginosa transcriptome induced by oleic acid or its derived oxylipins 10-HOME and 7,10-DiHOME.	Y
BioProject: https://www.ncbi.nlm.nih.gov/bioproject/PRJNA493733	SRA: https://www.ncbi.nlm.nih.gov/sra?term=SRP162817	PAO1	NA	NA	NA	LB	NA	Bacteria	Pseudomonas aeruginosa	An 18-hour culture of P. aeruginosa PAO1 was grown in Luria-Bertani (LB) broth at 37¬∞C	total RNA	37¬∞C	OD600 = 0.5	https://www.ncbi.nlm.nih.gov/geo/query/acc.cgi?acc=GSE120602	Public on Oct 31 2018	GPL18644	BioSample: https://www.ncbi.nlm.nih.gov/biosample/SAMN10141784, BioSample: https://www.ncbi.nlm.nih.gov/biosample/SAMN10141783, BioSample: https://www.ncbi.nlm.nih.gov/biosample/SAMN10141782, BioSample: https://www.ncbi.nlm.nih.gov/biosample/SAMN10141781, BioSample: https://www.ncbi.nlm.nih.gov/biosample/SAMN10141780, BioSample: https://www.ncbi.nlm.nih.gov/biosample/SAMN10141779, BioSample: http…	GSM3405609, GSM3405610, GSM3405611, GSM3405612, GSM3405613, GSM3405614, GSM3405615, GSM3405616	SRA: https://www.ncbi.nlm.nih.gov/sra?term=SRX4774141, SRA: https://www.ncbi.nlm.nih.gov/sra?term=SRX4774142, SRA: https://www.ncbi.nlm.nih.gov/sra?term=SRX4774143, SRA: https://www.ncbi.nlm.nih.gov/sra?term=SRX4774144, SRA: https://www.ncbi.nlm.nih.gov/sra?term=SRX4774145, SRA: https://www.ncbi.nlm.nih.gov/sra?term=SRX4774146, SRA: https://www.ncbi.nlm.nih.gov/sra?term=SRX4774147, SRA: https://w…	Illumina HiSeq 2000	cDNA	The Forsyth Institute	Tsute,,Chen	tchen@forsyth.org	245 First Street	Cambridge	MA	2142	USA	2018-09-28	Public on Oct 31 2018	2018-10-31	GSE120602	Transcriptome Sequence of Antibiotic-Treated Pseudomonas aeruginosa	Y
BioProject: https://www.ncbi.nlm.nih.gov/bioproject/PRJNA299113	SRA: https://www.ncbi.nlm.nih.gov/sra?term=SRP064955	Other Species	expressing WT endolysin, expressing mutant endolysin	NA	Other	Other	NA	Bacteria	Escherichia coli	Endolysin wild type and mutant were expressed in E. coli and P. aeruginosa after 8-10 hours of arabinose induction	total RNA	NA	NA	https://www.ncbi.nlm.nih.gov/geo/query/acc.cgi?acc=GSE74121	Public on Oct 15 2018	GPL14548	BioSample: https://www.ncbi.nlm.nih.gov/biosample/SAMN04193704, BioSample: https://www.ncbi.nlm.nih.gov/biosample/SAMN04193705, BioSample: https://www.ncbi.nlm.nih.gov/biosample/SAMN04193706	GSM1910812, GSM1910813, GSM1910814	SRA: https://www.ncbi.nlm.nih.gov/sra?term=SRX1352977, SRA: https://www.ncbi.nlm.nih.gov/sra?term=SRX1352978, SRA: https://www.ncbi.nlm.nih.gov/sra?term=SRX1352979	Illumina HiSeq 2000	cDNA	Zhejiang Academy of Agricultural Sciences	Fei,,Xu	fxu@zju.edu.cn	198 Shiqiao Road	Hangzhou	NA	310021	China	2015-10-19	Public on Oct 15 2018	2019-05-15	GSE74121	Transcriptome analysis of E. coli and P. aeruginosa expressing endolysin wild type and mutant in vivo	Y
BioProject: https://www.ncbi.nlm.nih.gov/bioproject/PRJNA299113	SRA: https://www.ncbi.nlm.nih.gov/sra?term=SRP064955	PAO1	expressing WT endolysin, expressing mutant endolysin	NA	Other	Other	NA	Bacteria	Pseudomonas aeruginosa	Endolysin wild type and mutant were expressed in E. coli and P. aeruginosa after 8-10 hours of arabinose induction	total RNA	NA	NA	https://www.ncbi.nlm.nih.gov/geo/query/acc.cgi?acc=GSE74121	Public on Oct 15 2018	GPL18644	BioSample: https://www.ncbi.nlm.nih.gov/biosample/SAMN04193707, BioSample: https://www.ncbi.nlm.nih.gov/biosample/SAMN04193708, BioSample: https://www.ncbi.nlm.nih.gov/biosample/SAMN04193709	GSM1910815, GSM1910816, GSM1910817	SRA: https://www.ncbi.nlm.nih.gov/sra?term=SRX1352980, SRA: https://www.ncbi.nlm.nih.gov/sra?term=SRX1352981, SRA: https://www.ncbi.nlm.nih.gov/sra?term=SRX1352982	Illumina HiSeq 2000	cDNA	Zhejiang Academy of Agricultural Sciences	Fei,,Xu	fxu@zju.edu.cn	198 Shiqiao Road	Hangzhou	NA	310021	China	2015-10-19	Public on Oct 15 2018	2019-05-15	GSE74121	Transcriptome analysis of E. coli and P. aeruginosa expressing endolysin wild type and mutant in vivo	Y
BioProject: https://www.ncbi.nlm.nih.gov/bioproject/PRJNA486815	SRA: https://www.ncbi.nlm.nih.gov/sra?term=SRP158426	PAO1	NA	NA	NA	LB	DDS	Bacteria	Pseudomonas aeruginosa	Every 50 mL LB medium was inoculated exponential growth phase of P. aeruginosa PAO1, with the bacterial concentration of 1.0E8 CFU/mL. All the three triplicate experiment groups were incubated in a water bath shaker at 37 ¬∫C with a shaking rate at 150 rpm for 5 hours	total RNA	37¬∞C	NA	https://www.ncbi.nlm.nih.gov/geo/query/acc.cgi?acc=GSE118801	Public on Aug 21 2018	GPL19430	BioSample: https://www.ncbi.nlm.nih.gov/biosample/SAMN09865656, BioSample: https://www.ncbi.nlm.nih.gov/biosample/SAMN09865655, BioSample: https://www.ncbi.nlm.nih.gov/biosample/SAMN09865667, BioSample: https://www.ncbi.nlm.nih.gov/biosample/SAMN09865654, BioSample: https://www.ncbi.nlm.nih.gov/biosample/SAMN09865653, BioSample: https://www.ncbi.nlm.nih.gov/biosample/SAMN09865652	GSM3347985, GSM3347986, GSM3347987, GSM3347988, GSM3347989, GSM3347990	SRA: https://www.ncbi.nlm.nih.gov/sra?term=SRX4579961, SRA: https://www.ncbi.nlm.nih.gov/sra?term=SRX4579962, SRA: https://www.ncbi.nlm.nih.gov/sra?term=SRX4579963, SRA: https://www.ncbi.nlm.nih.gov/sra?term=SRX4579964, SRA: https://www.ncbi.nlm.nih.gov/sra?term=SRX4579965, SRA: https://www.ncbi.nlm.nih.gov/sra?term=SRX4579966	Illumina HiSeq 2000	cDNA	Guangdong Institute of Microbiology	Wenru,,Li	liwenru@gdim.cn	No.100, Xianliezhong Road	Guangzhou	NA	510070	China	2018-08-20	Public on Aug 21 2018	2018-08-21	GSE118801	Next Generation Sequencing Facilitates Quantitative Analysis of control of Pseudomonas aeruginosa PAO1 and diallyl disulphide-treated P. aeruginosa PAO1 Transcriptomes	Y
BioProject: https://www.ncbi.nlm.nih.gov/bioproject/PRJNA402082	SRA: https://www.ncbi.nlm.nih.gov/sra?term=SRP117105	PAO1	NA	NA	NA	LB	NA	Bacteria	Pseudomonas aeruginosa	Three independent cultures of P. aeruginosa PAO1 were grown in LB medium overnight at 37 ¬∞C and used to inoculate three 500 ml Erlenmeyer flasks containing 60 mL of LB medium to an initial OD660 of 0.05. Cultures were grown to early exponential phase at OD660 0.5-0.6 at which point 20 ml aliquots were transferred to six 200 mL Erlenmeyer flasks and the corresponding treatment was applied. Cultur…	total RNA	37¬∞C	NA	https://www.ncbi.nlm.nih.gov/geo/query/acc.cgi?acc=GSE103620	Public on Jul 01 2018	GPL23999	BioSample: https://www.ncbi.nlm.nih.gov/biosample/SAMN07617977, BioSample: https://www.ncbi.nlm.nih.gov/biosample/SAMN07617976, BioSample: https://www.ncbi.nlm.nih.gov/biosample/SAMN07617981, BioSample: https://www.ncbi.nlm.nih.gov/biosample/SAMN07617980, BioSample: https://www.ncbi.nlm.nih.gov/biosample/SAMN07617979, BioSample: https://www.ncbi.nlm.nih.gov/biosample/SAMN07617978	GSM2776751, GSM2776752, GSM2776753, GSM2776754, GSM2776755, GSM2776756	SRA: https://www.ncbi.nlm.nih.gov/sra?term=SRX3169722, SRA: https://www.ncbi.nlm.nih.gov/sra?term=SRX3169723, SRA: https://www.ncbi.nlm.nih.gov/sra?term=SRX3169724, SRA: https://www.ncbi.nlm.nih.gov/sra?term=SRX3169725, SRA: https://www.ncbi.nlm.nih.gov/sra?term=SRX3169726, SRA: https://www.ncbi.nlm.nih.gov/sra?term=SRX3169728	Illumina NextSeq 500	cDNA	Consejo Superior de Investigaciones Cient√≠ficas	Matilde,,Fern√°ndez	matilde.fernandez@eez.csic.es	Profesor Albareda 1	Granada	NA	18008	Spain	2017-09-07	Public on Jul 01 2018	2019-05-15	GSE103620	Effect of Rosmarinic acid in Pseudomonas aeruginosa PAO1 at expression level	Y
BioProject: https://www.ncbi.nlm.nih.gov/bioproject/PRJNA433727	SRA: https://www.ncbi.nlm.nih.gov/sra?term=SRP132626	PAO1	delta-rpoN	NA	Knockout	LB	NA	Bacteria	Pseudomonas aeruginosa	LB	total RNA	NA	NA	https://www.ncbi.nlm.nih.gov/geo/query/acc.cgi?acc=GSE110445	Public on Jun 30 2018	GPL19430	Reanalyzed by: GSM3428659, Reanalyzed by: GSM3428660, BioSample: https://www.ncbi.nlm.nih.gov/biosample/SAMN08516587, BioSample: https://www.ncbi.nlm.nih.gov/biosample/SAMN08516586	GSM2991338, GSM2991339, GSM2991340, GSM2991341	BioSample: https://www.ncbi.nlm.nih.gov/biosample/SAMN08516589, BioSample: https://www.ncbi.nlm.nih.gov/biosample/SAMN08516588, SRA: https://www.ncbi.nlm.nih.gov/sra?term=SRX3679617, SRA: https://www.ncbi.nlm.nih.gov/sra?term=SRX3679618	Illumina HiSeq 2000	cDNA	City University of Hong Kong	Xin,,Deng	xindeng@cityu.edu.hk	To Yuen Building	Hong Kong	NA	60637	Hong Kong	2018-02-10	Public on Jun 30 2018	2018-10-15	GSE110445	RNA-seq for RpoN	Y
BioProject: https://www.ncbi.nlm.nih.gov/bioproject/PRJNA432618	NA	PA14	NA	NA	NA	Synthetic Cystic Fibrosis Medium (SCFM)	NA	Bacteria	Pseudomonas aeruginosa	Surfing colonies were grown in synthetic cystic fibrosis media (SCFM) with 0.3% agar and 0.4% mucin wt/vol. Planktonic cells were grown in liquid SCFM without mucin (swimming)	total RNA	NA	NA	https://www.ncbi.nlm.nih.gov/geo/query/acc.cgi?acc=GSE110044	Public on Jun 26 2018	GPL17738	BioSample: https://www.ncbi.nlm.nih.gov/biosample/SAMN09487593, BioSample: https://www.ncbi.nlm.nih.gov/biosample/SAMN09487592, BioSample: https://www.ncbi.nlm.nih.gov/biosample/SAMN09487591, BioSample: https://www.ncbi.nlm.nih.gov/biosample/SAMN09487590, BioSample: https://www.ncbi.nlm.nih.gov/biosample/SAMN09487589, BioSample: https://www.ncbi.nlm.nih.gov/biosample/SAMN09487608, BioSample: http…	GSM3223390, GSM3223391, GSM3223392, GSM3223393, GSM3223394, GSM3223395, GSM3223396, GSM3223397, GSM3223398		Illumina Genome Analyzer IIx	cDNA	University of British Columbia	Evelyn,,Sun	evelyn@hancocklab.com	2259 Lower Mall	Vancouver	BC	V6T 1Z4	Canada	2018-06-26	Public on Jun 26 2018	2018-06-26	GSE110044	Broad-spectrum adaptive antibiotic resistance associated with Pseudomonas aeruginosa mucin-dependent surfing motility	Y
BioProject: https://www.ncbi.nlm.nih.gov/bioproject/PRJNA432618	NA	PA14	NA	NA	NA	Synthetic Cystic Fibrosis Medium (SCFM)	NA	Bacteria	Pseudomonas aeruginosa	Surfing colonies were grown in synthetic cystic fibrosis media (SCFM) with 0.3% agar and 0.4% mucin wt/vol. Swimming cells were grown in SCFM with 0.3% agar without mucin (swimming)	total RNA	NA	NA	https://www.ncbi.nlm.nih.gov/geo/query/acc.cgi?acc=GSE110044	Public on Jun 26 2018	GPL17739	BioSample: https://www.ncbi.nlm.nih.gov/biosample/SAMN08455755, BioSample: https://www.ncbi.nlm.nih.gov/biosample/SAMN08455763, BioSample: https://www.ncbi.nlm.nih.gov/biosample/SAMN08455762, BioSample: https://www.ncbi.nlm.nih.gov/biosample/SAMN08455761, BioSample: https://www.ncbi.nlm.nih.gov/biosample/SAMN08455760, BioSample: https://www.ncbi.nlm.nih.gov/biosample/SAMN08455759, BioSample: http…	GSM2976965, GSM2976966, GSM2976967, GSM2976968, GSM2976969, GSM2976970, GSM2976971, GSM2976972, GSM2976973		Illumina HiSeq 2500	cDNA	University of British Columbia	Evelyn,,Sun	evelyn@hancocklab.com	2259 Lower Mall	Vancouver	BC	V6T 1Z4	Canada	2018-02-01	Public on Jun 26 2018	2018-06-27	GSE110044	Broad-spectrum adaptive antibiotic resistance associated with Pseudomonas aeruginosa mucin-dependent surfing motility	Y
BioProject: https://www.ncbi.nlm.nih.gov/bioproject/PRJNA368955	SRA: https://www.ncbi.nlm.nih.gov/sra?term=SRP097886	PAO1	Hexahistidine-tagged RsmN was expressed from plasmid pMR4	NA	Other	LB	NA	Bacteria	Pseudomonas aeruginosa	Hexahistidine-tagged RsmN was expressed from plasmid pMR4 in P. aeruginosa PAO1-L growing in LB at 37¬∞C with shaking. Cells were induced with 1 mM IPTG at OD600 0.6, and samples collected 5h later (early stationary phase)	total RNA	37¬∞C	NA	https://www.ncbi.nlm.nih.gov/geo/query/acc.cgi?acc=GSE94113	Public on May 01 2018	GPL20881	BioSample: https://www.ncbi.nlm.nih.gov/biosample/SAMN06274082, BioSample: https://www.ncbi.nlm.nih.gov/biosample/SAMN06274092, BioSample: https://www.ncbi.nlm.nih.gov/biosample/SAMN06274091, BioSample: https://www.ncbi.nlm.nih.gov/biosample/SAMN06274090, BioSample: https://www.ncbi.nlm.nih.gov/biosample/SAMN06274089, BioSample: https://www.ncbi.nlm.nih.gov/biosample/SAMN06274088, BioSample: http…	GSM2469408, GSM2469409, GSM2469410, GSM2469411, GSM2469412, GSM2469413, GSM2469414, GSM2469415, GSM2469416, GSM2469417	SRA: https://www.ncbi.nlm.nih.gov/sra?term=SRX2520351, SRA: https://www.ncbi.nlm.nih.gov/sra?term=SRX2520352, SRA: https://www.ncbi.nlm.nih.gov/sra?term=SRX2520353, SRA: https://www.ncbi.nlm.nih.gov/sra?term=SRX2520354, SRA: https://www.ncbi.nlm.nih.gov/sra?term=SRX2520355, SRA: https://www.ncbi.nlm.nih.gov/sra?term=SRX2520356, SRA: https://www.ncbi.nlm.nih.gov/sra?term=SRX2520357, SRA: https://w…	Illumina MiSeq	cDNA	University of Nottingham	Stephan,,Heeb	NA	Centre for Biomolecular Sciences, University Park, University of Nottingham	Nottingham	Nottinghamshire	NG7 2RD	United Kingdom	2017-01-26	Public on May 01 2018	2019-05-15	GSE94113	Genome-wide mapping of the RNA targets of the Pseudomonas aeruginosa riboregulatory protein RsmN	Y
BioProject: https://www.ncbi.nlm.nih.gov/bioproject/PRJNA449493	NA	PAO1	NA	NA	NA	Other	NA	Bacteria	Pseudomonas aeruginosa	NA	total RNA	NA	NA	https://www.ncbi.nlm.nih.gov/geo/query/acc.cgi?acc=GSE112911	Public on Apr 11 2018	GPL18782	BioSample: https://www.ncbi.nlm.nih.gov/biosample/SAMN08905351, BioSample: https://www.ncbi.nlm.nih.gov/biosample/SAMN08905350, BioSample: https://www.ncbi.nlm.nih.gov/biosample/SAMN08905349, BioSample: https://www.ncbi.nlm.nih.gov/biosample/SAMN08905348, BioSample: https://www.ncbi.nlm.nih.gov/biosample/SAMN08905347, BioSample: https://www.ncbi.nlm.nih.gov/biosample/SAMN08905346	GSM3091026, GSM3091027, GSM3091028, GSM3091029, GSM3091030, GSM3091031		Illumina HiSeq 2500	cDNA	University of Pittsburgh	Tagbo,,Niepa	tags.niepa@gmail.com	3700 OHara Street, 926 Benedum Hall	Pittsburgh	PA	15261	USA	2018-04-10	Public on Apr 11 2018	2018-04-11	GSE112911	Genome-wide analysis of Differential Responses of Pseudomonas aeruginosa PAO1 and PA14 cells to Interfacial Stress	Y
BioProject: https://www.ncbi.nlm.nih.gov/bioproject/PRJNA449493	NA	PA14	NA	NA	NA	Other	NA	Bacteria	Pseudomonas aeruginosa	NA	total RNA	NA	NA	https://www.ncbi.nlm.nih.gov/geo/query/acc.cgi?acc=GSE112911	Public on Apr 11 2018	GPL21807	BioSample: https://www.ncbi.nlm.nih.gov/biosample/SAMN08905345, BioSample: https://www.ncbi.nlm.nih.gov/biosample/SAMN08905344, BioSample: https://www.ncbi.nlm.nih.gov/biosample/SAMN08905343, BioSample: https://www.ncbi.nlm.nih.gov/biosample/SAMN08905342, BioSample: https://www.ncbi.nlm.nih.gov/biosample/SAMN08905341, BioSample: https://www.ncbi.nlm.nih.gov/biosample/SAMN08905340	GSM3091032, GSM3091033, GSM3091034, GSM3091035, GSM3091036, GSM3091037		Illumina HiSeq 2500	cDNA	University of Pittsburgh	Tagbo,,Niepa	tags.niepa@gmail.com	3700 OHara Street, 926 Benedum Hall	Pittsburgh	PA	15261	USA	2018-04-10	Public on Apr 11 2018	2018-04-11	GSE112911	Genome-wide analysis of Differential Responses of Pseudomonas aeruginosa PAO1 and PA14 cells to Interfacial Stress	Y
BioProject: https://www.ncbi.nlm.nih.gov/bioproject/PRJNA445735	SRA: https://www.ncbi.nlm.nih.gov/sra?term=SRP136496	PAK	NA	NA	NA	LB	NA	Bacteria	Pseudomonas aeruginosa	Bacterial cultures were routinely incubated in LB medium supplemented with appropriate antibiotics at 37‚ÑÉ	total RNA	37¬∞C	OD600 = 0.8	https://www.ncbi.nlm.nih.gov/geo/query/acc.cgi?acc=GSE112354	Public on Mar 27 2018	GPL18644	BioSample: https://www.ncbi.nlm.nih.gov/biosample/SAMN08797772, BioSample: https://www.ncbi.nlm.nih.gov/biosample/SAMN08797771	GSM3068268, GSM3068269	SRA: https://www.ncbi.nlm.nih.gov/sra?term=SRX3849506, SRA: https://www.ncbi.nlm.nih.gov/sra?term=SRX3849507	Illumina HiSeq 2000	cDNA	Tianjin University of Science & Technology	jia,jia,You	jiajiayouhnlg2014@163.com	29 13th Street, TEDA	Tianjin	NA	300457	China	2018-03-26	Public on Mar 27 2018	2018-03-28	GSE112354	Transcriptome analysis of gene expression of PAK-AR2 and 1-9	Y
BioProject: https://www.ncbi.nlm.nih.gov/bioproject/PRJNA415714	SRA: https://www.ncbi.nlm.nih.gov/sra?term=SRP121405	PAO1	NA	NA	NA	Other	Water, TPP, FMN	Bacteria	Pseudomonas aeruginosa	Candida S5314 strain was grown in GMM and YPD media to log phase (OD=0.6-0.8) and to saturated phases (OD>2). Pseudomonas aeruginosa PAO1 and bacillus subtilis 168 strain are grown in minimal media and LB to log (OD-0.6) and saturated phases (OD>2)	total RNA	NA	NA	https://www.ncbi.nlm.nih.gov/geo/query/acc.cgi?acc=GSE106133	Public on Mar 06 2018	GPL21297	BioSample: https://www.ncbi.nlm.nih.gov/biosample/SAMN07832835, BioSample: https://www.ncbi.nlm.nih.gov/biosample/SAMN07832846, BioSample: https://www.ncbi.nlm.nih.gov/biosample/SAMN07832845, BioSample: https://www.ncbi.nlm.nih.gov/biosample/SAMN07832844, BioSample: https://www.ncbi.nlm.nih.gov/biosample/SAMN07832849, BioSample: https://www.ncbi.nlm.nih.gov/biosample/SAMN07832850	GSM2830243, GSM2830244, GSM2830245, GSM2830246, GSM2830247, GSM2830248	SRA: https://www.ncbi.nlm.nih.gov/sra?term=SRX3324112, SRA: https://www.ncbi.nlm.nih.gov/sra?term=SRX3324113, SRA: https://www.ncbi.nlm.nih.gov/sra?term=SRX3324114, SRA: https://www.ncbi.nlm.nih.gov/sra?term=SRX3324115, SRA: https://www.ncbi.nlm.nih.gov/sra?term=SRX3324116, SRA: https://www.ncbi.nlm.nih.gov/sra?term=SRX3324117	Illumina NextSeq 500	cDNA	Genome Institute of Singapore	YANG,,SHEN	NA	Genome Institute of Singapore (A*STAR) 60 Biopolis Street, #02-01 Genome	Singapore	NA	138672	Singapore	2017-10-25	Public on Mar 06 2018	2019-05-15	GSE106133	Genome-wide identification of natural RNA aptamers in prokaryotes and eukaryotes	Y
BioProject: https://www.ncbi.nlm.nih.gov/bioproject/PRJNA415714	SRA: https://www.ncbi.nlm.nih.gov/sra?term=SRP121405	Other	NA	NA	NA	Other	Water, TPP	Fungus	Candida albicans	Candida S5314 strain was grown in GMM and YPD media to log phase (OD=0.6-0.8) and to saturated phases (OD>2). Pseudomonas aeruginosa PAO1 and bacillus subtilis 168 strain are grown in minimal media and LB to log (OD-0.6) and saturated phases (OD>2)	total RNA	NA	NA	https://www.ncbi.nlm.nih.gov/geo/query/acc.cgi?acc=GSE106133	Public on Mar 06 2018	GPL22403	BioSample: https://www.ncbi.nlm.nih.gov/biosample/SAMN07832843, BioSample: https://www.ncbi.nlm.nih.gov/biosample/SAMN07832842, BioSample: https://www.ncbi.nlm.nih.gov/biosample/SAMN07832841, BioSample: https://www.ncbi.nlm.nih.gov/biosample/SAMN07832840, BioSample: https://www.ncbi.nlm.nih.gov/biosample/SAMN07832839, BioSample: https://www.ncbi.nlm.nih.gov/biosample/SAMN07832838	GSM2830231, GSM2830232, GSM2830233, GSM2830234, GSM2830235, GSM2830236	SRA: https://www.ncbi.nlm.nih.gov/sra?term=SRX3324100, SRA: https://www.ncbi.nlm.nih.gov/sra?term=SRX3324101, SRA: https://www.ncbi.nlm.nih.gov/sra?term=SRX3324102, SRA: https://www.ncbi.nlm.nih.gov/sra?term=SRX3324103, SRA: https://www.ncbi.nlm.nih.gov/sra?term=SRX3324104, SRA: https://www.ncbi.nlm.nih.gov/sra?term=SRX3324105	Illumina NextSeq 500	cDNA	Genome Institute of Singapore	YANG,,SHEN	NA	Genome Institute of Singapore (A*STAR) 60 Biopolis Street, #02-01 Genome	Singapore	NA	138672	Singapore	2017-10-25	Public on Mar 06 2018	2019-05-15	GSE106133	Genome-wide identification of natural RNA aptamers in prokaryotes and eukaryotes	Y
BioProject: https://www.ncbi.nlm.nih.gov/bioproject/PRJNA415714	SRA: https://www.ncbi.nlm.nih.gov/sra?term=SRP121405	Other	NA	NA	NA	Other	Water, SAM, FAD	Bacteria	Bacillus subtilis	Candida S5314 strain was grown in GMM and YPD media to log phase (OD=0.6-0.8) and to saturated phases (OD>2). Pseudomonas aeruginosa PAO1 and bacillus subtilis 168 strain are grown in minimal media and LB to log (OD-0.6) and saturated phases (OD>2)	total RNA	NA	NA	https://www.ncbi.nlm.nih.gov/geo/query/acc.cgi?acc=GSE106133	Public on Mar 06 2018	GPL24109	BioSample: https://www.ncbi.nlm.nih.gov/biosample/SAMN07832837, BioSample: https://www.ncbi.nlm.nih.gov/biosample/SAMN07832836, BioSample: https://www.ncbi.nlm.nih.gov/biosample/SAMN07832834, BioSample: https://www.ncbi.nlm.nih.gov/biosample/SAMN07832833, BioSample: https://www.ncbi.nlm.nih.gov/biosample/SAMN07832848, BioSample: https://www.ncbi.nlm.nih.gov/biosample/SAMN07832847	GSM2830237, GSM2830238, GSM2830239, GSM2830240, GSM2830241, GSM2830242	SRA: https://www.ncbi.nlm.nih.gov/sra?term=SRX3324106, SRA: https://www.ncbi.nlm.nih.gov/sra?term=SRX3324107, SRA: https://www.ncbi.nlm.nih.gov/sra?term=SRX3324108, SRA: https://www.ncbi.nlm.nih.gov/sra?term=SRX3324109, SRA: https://www.ncbi.nlm.nih.gov/sra?term=SRX3324110, SRA: https://www.ncbi.nlm.nih.gov/sra?term=SRX3324111	Illumina NextSeq 500	cDNA	Genome Institute of Singapore	YANG,,SHEN	NA	Genome Institute of Singapore (A*STAR) 60 Biopolis Street, #02-01 Genome	Singapore	NA	138672	Singapore	2017-10-25	Public on Mar 06 2018	2019-05-15	GSE106133	Genome-wide identification of natural RNA aptamers in prokaryotes and eukaryotes	Y
BioProject: https://www.ncbi.nlm.nih.gov/bioproject/PRJNA433924	NA	PAO1	NA	NA	NA	LB	NA	Bacteria	Pseudomonas aeruginosa	LB medium with Amp	total RNA	NA	NA	https://www.ncbi.nlm.nih.gov/geo/query/acc.cgi?acc=GSE110522	Public on Aug 04 2015	GPL18644	BioSample: https://www.ncbi.nlm.nih.gov/biosample/SAMN03295691, BioSample: https://www.ncbi.nlm.nih.gov/biosample/SAMN03295686, BioSample: https://www.ncbi.nlm.nih.gov/biosample/SAMN03295689, BioSample: https://www.ncbi.nlm.nih.gov/biosample/SAMN03295687, BioSample: https://www.ncbi.nlm.nih.gov/biosample/SAMN03295690, BioSample: https://www.ncbi.nlm.nih.gov/biosample/SAMN03295685, BioSample: http…	GSM1593043, GSM1593044, GSM1593045, GSM1593046, GSM1593047, GSM1593048, GSM1593049, GSM1593050, GSM1593051, GSM1593052, GSM1593053, GSM1593054, GSM1593055, GSM1593056, GSM1593057, GSM1593058, GSM1593059, GSM1593060, GSM1593061, GSM1593062	SRA: https://www.ncbi.nlm.nih.gov/sra?term=SRX856370, SRA: https://www.ncbi.nlm.nih.gov/sra?term=SRX856371, SRA: https://www.ncbi.nlm.nih.gov/sra?term=SRX856372, SRA: https://www.ncbi.nlm.nih.gov/sra?term=SRX856373, SRA: https://www.ncbi.nlm.nih.gov/sra?term=SRX856374, SRA: https://www.ncbi.nlm.nih.gov/sra?term=SRX856375, SRA: https://www.ncbi.nlm.nih.gov/sra?term=SRX856376, SRA: https://www.ncbi…	Illumina HiSeq 2000	ChIP	City University of Hong Kong	Xin,,Deng	xindeng@cityu.edu.hk	To Yuen Building	Hong Kong	NA	60637	Hong Kong	2015-01-27	Public on Aug 04 2015	2019-05-15	GSE110522	RpoN-dependent global regulation in Pseudomonas aeruginosa PAO1	Y
BioProject: https://www.ncbi.nlm.nih.gov/bioproject/PRJNA433924	NA	PAO1	delta-rpoN	NA	Knockout	LB	NA	Bacteria	Pseudomonas aeruginosa	LB	total RNA	NA	NA	https://www.ncbi.nlm.nih.gov/geo/query/acc.cgi?acc=GSE110522	Public on Jun 30 2018	GPL19430	Reanalyzed by: GSM3428659, Reanalyzed by: GSM3428660, BioSample: https://www.ncbi.nlm.nih.gov/biosample/SAMN08516587, BioSample: https://www.ncbi.nlm.nih.gov/biosample/SAMN08516586	GSM2991338, GSM2991339, GSM2991340, GSM2991341	BioSample: https://www.ncbi.nlm.nih.gov/biosample/SAMN08516589, BioSample: https://www.ncbi.nlm.nih.gov/biosample/SAMN08516588, SRA: https://www.ncbi.nlm.nih.gov/sra?term=SRX3679617, SRA: https://www.ncbi.nlm.nih.gov/sra?term=SRX3679618	Illumina HiSeq 2000	cDNA	City University of Hong Kong	Xin,,Deng	xindeng@cityu.edu.hk	To Yuen Building	Hong Kong	NA	60637	Hong Kong	2018-02-10	Public on Jun 30 2018	2018-10-15	GSE110522	RpoN-dependent global regulation in Pseudomonas aeruginosa PAO1	Y
BioProject: https://www.ncbi.nlm.nih.gov/bioproject/PRJNA430510	SRA: https://www.ncbi.nlm.nih.gov/sra?term=SRP131105	PAO1	NA	NA	NA	LB	Bacteriophage Infection	Bacteria	Pseudomonas aeruginosa	The Pseudomonas aeruginosa strain PAO1 was used as a host for phages LUZ19, YuA, PEV2, 14-1, and PhiKZ. Cultures were grown to an OD600 0.3 (1.2 x 10^8 / mL) in Lysogeny broth (10 g/L Tryptone, 5 g/L Yeast extract, 5 g/L NaCl) and infected at a multiplicity of infection of 50 to ensure synchronous infection. P. aeruginosa strain PAK was used as a host for phages PAK_P3 and PAK_P4	total RNA	NA	NA	https://www.ncbi.nlm.nih.gov/geo/query/acc.cgi?acc=GSE109338	Public on Jan 19 2018	GPL18644	BioSample: https://www.ncbi.nlm.nih.gov/biosample/SAMN08375157, BioSample: https://www.ncbi.nlm.nih.gov/biosample/SAMN08375156, BioSample: https://www.ncbi.nlm.nih.gov/biosample/SAMN08375155, BioSample: https://www.ncbi.nlm.nih.gov/biosample/SAMN08375154, BioSample: https://www.ncbi.nlm.nih.gov/biosample/SAMN08375146, BioSample: https://www.ncbi.nlm.nih.gov/biosample/SAMN08375143, BioSample: http…	GSM2939974, GSM2939975, GSM2939976, GSM2939977, GSM2939985, GSM2939988, GSM2939990, GSM2939993, GSM2939994, GSM2939995, GSM2939999, GSM2940000, GSM2940001, GSM2940002	SRA: https://www.ncbi.nlm.nih.gov/sra?term=SRX3590829, SRA: https://www.ncbi.nlm.nih.gov/sra?term=SRX3590830, SRA: https://www.ncbi.nlm.nih.gov/sra?term=SRX3590831, SRA: https://www.ncbi.nlm.nih.gov/sra?term=SRX3590832, SRA: https://www.ncbi.nlm.nih.gov/sra?term=SRX3590841, SRA: https://www.ncbi.nlm.nih.gov/sra?term=SRX3590844, SRA: https://www.ncbi.nlm.nih.gov/sra?term=SRX3590846, SRA: https://w…	Illumina HiSeq 2000	cDNA	KU Leuven	Bob,,Blasdel	blasdelb@gmail.com	Kasteelpark Arenberg 21, bus 2462	Leuven	Vlaams-Brabant	3001	Belgium	2018-01-18	Public on Jan 19 2018	2018-01-24	GSE109338	Comparative transcriptomics reveals a conserved Bacterial Adaptive Phage Response (BAPR) to viral predation	Y
BioProject: https://www.ncbi.nlm.nih.gov/bioproject/PRJNA430510	SRA: https://www.ncbi.nlm.nih.gov/sra?term=SRP131105	PAO1	NA	NA	NA	LB	Bacteriophage Infection	Bacteria	Pseudomonas aeruginosa	The Pseudomonas aeruginosa strain PAO1 was used as a host for phages LUZ19, YuA, PEV2, 14-1, and PhiKZ. Cultures were grown to an OD600 0.3 (1.2 x 10^8 / mL) in Lysogeny broth (10 g/L Tryptone, 5 g/L Yeast extract, 5 g/L NaCl) and infected at a multiplicity of infection of 50 to ensure synchronous infection. P. aeruginosa strain PAK was used as a host for phages PAK_P3 and PAK_P4	total RNA	NA	NA	https://www.ncbi.nlm.nih.gov/geo/query/acc.cgi?acc=GSE109338	Public on Jan 19 2018	GPL20881	BioSample: https://www.ncbi.nlm.nih.gov/biosample/SAMN08375153, BioSample: https://www.ncbi.nlm.nih.gov/biosample/SAMN08375152, BioSample: https://www.ncbi.nlm.nih.gov/biosample/SAMN08375151, BioSample: https://www.ncbi.nlm.nih.gov/biosample/SAMN08375150, BioSample: https://www.ncbi.nlm.nih.gov/biosample/SAMN08375149, BioSample: https://www.ncbi.nlm.nih.gov/biosample/SAMN08375148, BioSample: http…	GSM2939978, GSM2939979, GSM2939980, GSM2939981, GSM2939982, GSM2939983, GSM2939984, GSM2939986, GSM2939987, GSM2939989, GSM2939991, GSM2939992, GSM2939996, GSM2939997, GSM2939998	SRA: https://www.ncbi.nlm.nih.gov/sra?term=SRX3590833, SRA: https://www.ncbi.nlm.nih.gov/sra?term=SRX3590834, SRA: https://www.ncbi.nlm.nih.gov/sra?term=SRX3590836, SRA: https://www.ncbi.nlm.nih.gov/sra?term=SRX3590837, SRA: https://www.ncbi.nlm.nih.gov/sra?term=SRX3590838, SRA: https://www.ncbi.nlm.nih.gov/sra?term=SRX3590839, SRA: https://www.ncbi.nlm.nih.gov/sra?term=SRX3590840, SRA: https://w…	Illumina MiSeq	cDNA	KU Leuven	Bob,,Blasdel	blasdelb@gmail.com	Kasteelpark Arenberg 21, bus 2462	Leuven	Vlaams-Brabant	3001	Belgium	2018-01-18	Public on Jan 19 2018	2018-01-24	GSE109338	Comparative transcriptomics reveals a conserved Bacterial Adaptive Phage Response (BAPR) to viral predation	Y
BioProject: https://www.ncbi.nlm.nih.gov/bioproject/PRJNA384725	SRA: https://www.ncbi.nlm.nih.gov/sra?term=SRP105407	PAO1	pa0336	NA	Other	Other	NA	Bacteria	Pseudomonas aeruginosa	NA	total RNA	NA	NA	https://www.ncbi.nlm.nih.gov/geo/query/acc.cgi?acc=GSE98329	Public on Jan 18 2018	GPL23385	BioSample: https://www.ncbi.nlm.nih.gov/biosample/SAMN06844253, BioSample: https://www.ncbi.nlm.nih.gov/biosample/SAMN06844252, BioSample: https://www.ncbi.nlm.nih.gov/biosample/SAMN06844251, BioSample: https://www.ncbi.nlm.nih.gov/biosample/SAMN06844250, BioSample: https://www.ncbi.nlm.nih.gov/biosample/SAMN06844249, BioSample: https://www.ncbi.nlm.nih.gov/biosample/SAMN06844248	GSM2592324, GSM2592325, GSM2592326, GSM2592327, GSM2592328, GSM2592329	SRA: https://www.ncbi.nlm.nih.gov/sra?term=SRX2768521, SRA: https://www.ncbi.nlm.nih.gov/sra?term=SRX2768522, SRA: https://www.ncbi.nlm.nih.gov/sra?term=SRX2768523, SRA: https://www.ncbi.nlm.nih.gov/sra?term=SRX2768524, SRA: https://www.ncbi.nlm.nih.gov/sra?term=SRX2768525, SRA: https://www.ncbi.nlm.nih.gov/sra?term=SRX2768526	Ion Torrent Proton	cDNA	Institute of Biochemistry and Biophysics	Maciej,,Lirski	mlirski@ibb.waw.pl	Pawi≈Ñskiego 5a	Warsaw	NA	2021-02-06	Poland	2017-04-28	Public on Jan 18 2018	2019-05-15	GSE98329	Nudix-type RNA pyrophosphohydrolase regulates pathogenesis-associated factors in Pseudomonas aeruginosa	Y
BioProject: https://www.ncbi.nlm.nih.gov/bioproject/PRJNA390267	SRA: https://www.ncbi.nlm.nih.gov/sra?term=SRP109097	PAO1	NA	NA	NA	Tryptic Soy Broth	NA	Bacteria	Pseudomonas aeruginosa	P. aeruginosa PAO1 strain was activated according to the supplier (DSMZ) and grown on tryptic soy agar (TSA) plates at 30 ¬∫C for 26 hours. One colony was then selected and transferred to tryptic soy broth (TSB) medium and incubated shaken at 150 rpm and 30 ¬∫C for another 26 hours. Afterwards, 5 mL of the bacterium suspension was transferred into the serum bottles containing 150 mL of sterile an…	total RNA	30¬∞C	OD = 0.2 - 0.3	https://www.ncbi.nlm.nih.gov/geo/query/acc.cgi?acc=GSE99981	Public on Dec 31 2017	GPL18644	BioSample: https://www.ncbi.nlm.nih.gov/biosample/SAMN07227151, BioSample: https://www.ncbi.nlm.nih.gov/biosample/SAMN07227150, BioSample: https://www.ncbi.nlm.nih.gov/biosample/SAMN07227149, BioSample: https://www.ncbi.nlm.nih.gov/biosample/SAMN07227152	GSM2666928, GSM2666929, GSM2666930, GSM2666931	SRA: https://www.ncbi.nlm.nih.gov/sra?term=SRX2915111, SRA: https://www.ncbi.nlm.nih.gov/sra?term=SRX2915112, SRA: https://www.ncbi.nlm.nih.gov/sra?term=SRX2915113, SRA: https://www.ncbi.nlm.nih.gov/sra?term=SRX2915114	Illumina HiSeq 2000	cDNA	University of Queensland	Jianhua,,Guo	j.guo@awmc.uq.edu.au	Research Road, Level 4 Gehrmann Building	Brisbane	NA	4072	Australia	2017-06-13	Public on Dec 31 2017	2019-05-15	GSE99981	Next generation sequencing of Pseudomonas aeruginosa PAO1 in the presence of Copper Nanoparticles Stress	Y
BioProject: https://www.ncbi.nlm.nih.gov/bioproject/PRJNA421309	SRA: https://www.ncbi.nlm.nih.gov/sra?term=SRP126236	PAO1	NA	NA	NA	M9 Media	NA	Bacteria	Pseudomonas aeruginosa	All cells were grown in 4 ml M9-casamino acids in a 18 mm diameter standard glass testtube incubated at 37C with 250 rpm shaking from a starting OD600 of 0.01	total RNA	37¬∞C	NA	https://www.ncbi.nlm.nih.gov/geo/query/acc.cgi?acc=GSE107758	Public on Dec 06 2017	GPL24343	BioSample: https://www.ncbi.nlm.nih.gov/biosample/SAMN08138243, BioSample: https://www.ncbi.nlm.nih.gov/biosample/SAMN08138242, BioSample: https://www.ncbi.nlm.nih.gov/biosample/SAMN08138241, BioSample: https://www.ncbi.nlm.nih.gov/biosample/SAMN08138240, BioSample: https://www.ncbi.nlm.nih.gov/biosample/SAMN08138264, BioSample: https://www.ncbi.nlm.nih.gov/biosample/SAMN08138263, BioSample: http…	GSM2878162, GSM2878163, GSM2878164, GSM2878165, GSM2878166, GSM2878167, GSM2878168, GSM2878169, GSM2878170, GSM2878171, GSM2878172, GSM2878173, GSM2878174, GSM2878175, GSM2878176, GSM2878177, GSM2878178, GSM2878179, GSM2878180, GSM2878181, GSM2878182, GSM2878183, GSM2878184, GSM2878185, GSM2878186, GSM2878187, GSM2878188, GSM2878189, GSM2878190, GSM2878191	SRA: https://www.ncbi.nlm.nih.gov/sra?term=SRX3449588, SRA: https://www.ncbi.nlm.nih.gov/sra?term=SRX3449589, SRA: https://www.ncbi.nlm.nih.gov/sra?term=SRX3449590, SRA: https://www.ncbi.nlm.nih.gov/sra?term=SRX3449591, SRA: https://www.ncbi.nlm.nih.gov/sra?term=SRX3449592, SRA: https://www.ncbi.nlm.nih.gov/sra?term=SRX3449593, SRA: https://www.ncbi.nlm.nih.gov/sra?term=SRX3449594, SRA: https://w…	Illumina HiSeq 3000	cDNA	University of Washington	Kyle,Lowe,Asfahl	kyleloweasfahl@gmail.com	1705 NE Pacific St	Seattle	Washington	98195	USA	2017-12-06	Public on Dec 06 2017	2019-05-15	GSE107758	Additive Effects of Quorum Sensing Anti-activators on Pseudomonas aeruginosa Virulence Traits and Transcriptome	Y
BioProject: https://www.ncbi.nlm.nih.gov/bioproject/PRJNA389442	SRA: https://www.ncbi.nlm.nih.gov/sra?term=SRP108691	Clinical Isolates	NA	NA	NA	LB	NA	Bacteria	Pseudomonas aeruginosa	The clinical isolates had been grown under standard conditions (LB broth; 37¬∞C) and harvested in RNAprotect (Qiagen) at an optical density at 600 nm (OD600) of 2 before the transcriptome sequencing (RNA-seq) was performed	total RNA	37¬∞C	NA	https://www.ncbi.nlm.nih.gov/geo/query/acc.cgi?acc=GSE99729	Public on Aug 22 2017	GPL18287	BioSample: https://www.ncbi.nlm.nih.gov/biosample/SAMN07199424, BioSample: https://www.ncbi.nlm.nih.gov/biosample/SAMN07199426, BioSample: https://www.ncbi.nlm.nih.gov/biosample/SAMN07199425	GSM2651015, GSM2651016, GSM2651017	SRA: https://www.ncbi.nlm.nih.gov/sra?term=SRX2885819, SRA: https://www.ncbi.nlm.nih.gov/sra?term=SRX2885820, SRA: https://www.ncbi.nlm.nih.gov/sra?term=SRX2885821	Illumina HiSeq 2500	cDNA	Twincore GmbH	Michal,,Koska	Koska.Michal@mh-hannover.de	Feodor-Lynen-Stra√üe 7	Hannover	Deutschland	30625	Germany	2017-06-06	Public on Aug 22 2017	2019-05-15	GSE99729	Transcriptional and mutational profiling of an aminoglycoside resistant Pseudomonas aeruginosa small colony variant	Y
BioProject: https://www.ncbi.nlm.nih.gov/bioproject/PRJNA340008	NA	PAK	NA	NA	NA	LB	NA	Bacteria	Pseudomonas aeruginosa	Pseudomonas cells were grown in LB supplemented with 10mM MgCl2 at 37¬∞C until OD600nm Ã¥ 0,3	total RNA	37¬∞C	NA	https://www.ncbi.nlm.nih.gov/geo/query/acc.cgi?acc=GSE86022	Public on Jul 07 2017	GPL18644	BioSample: https://www.ncbi.nlm.nih.gov/biosample/SAMN05629255, BioSample: https://www.ncbi.nlm.nih.gov/biosample/SAMN05629254, BioSample: https://www.ncbi.nlm.nih.gov/biosample/SAMN05629253, BioSample: https://www.ncbi.nlm.nih.gov/biosample/SAMN05629252, BioSample: https://www.ncbi.nlm.nih.gov/biosample/SAMN05629251, BioSample: https://www.ncbi.nlm.nih.gov/biosample/SAMN05629249	GSM2290752, GSM2290753, GSM2290754, GSM2290755, GSM2290756, GSM2290757		Illumina HiSeq 2000	cDNA	Institut Pasteur	Monot,,Marc	mmonot@pasteur.fr	25, rue du docteur roux	Paris	NA	75015	France	2016-08-24	Public on Jul 07 2017	2017-07-07	GSE86022	Biological characterization of virulent therapeutic bacteriophage PAK_P4 infecting Pseudomonas aeruginosa	Y
BioProject: https://www.ncbi.nlm.nih.gov/bioproject/PRJNA340008	NA	Phage	NA	NA	NA	LB	NA	Bacteria	Pseudomonas aeruginosa	Pseudomonas cells were grown in LB supplemented with 10mM MgCl2 at 37¬∞C until OD600nm Ã¥ 0,3	total RNA	37¬∞C	NA	https://www.ncbi.nlm.nih.gov/geo/query/acc.cgi?acc=GSE86022	Public on Jul 07 2017	GPL22367	BioSample: https://www.ncbi.nlm.nih.gov/biosample/SAMN05629246, BioSample: https://www.ncbi.nlm.nih.gov/biosample/SAMN05629245, BioSample: https://www.ncbi.nlm.nih.gov/biosample/SAMN05629244, BioSample: https://www.ncbi.nlm.nih.gov/biosample/SAMN05629258, BioSample: https://www.ncbi.nlm.nih.gov/biosample/SAMN05629257, BioSample: https://www.ncbi.nlm.nih.gov/biosample/SAMN05629256	GSM2290746, GSM2290747, GSM2290748, GSM2290749, GSM2290750, GSM2290751		Illumina HiSeq 2000	cDNA	Institut Pasteur	Monot,,Marc	mmonot@pasteur.fr	25, rue du docteur roux	Paris	NA	75015	France	2016-08-24	Public on Jul 07 2017	2017-07-07	GSE86022	Biological characterization of virulent therapeutic bacteriophage PAK_P4 infecting Pseudomonas aeruginosa	Y
BioProject: https://www.ncbi.nlm.nih.gov/bioproject/PRJNA343895	SRA: https://www.ncbi.nlm.nih.gov/sra?term=SRP090296	PA14	NA	NA	NA	Other	NA	Bacteria	Pseudomonas aeruginosa	Planktonic cells were grown 8hrs at 37oC and 250 rpm in 1x M63 supplemented with 0.4% arginine and 1 mM MgSO4 to an approximate OD600=0.65; Biofilms were grown by spotting overnight cultures on 1x M63 agar plates supplemented with 0.4% arginine and 1 mM MgSO4 at then incubating the plates at 37oC for 24 hours and then room temperature for 24 hours.	total RNA	37¬∞C	NA	https://www.ncbi.nlm.nih.gov/geo/query/acc.cgi?acc=GSE87213	Public on Jun 08 2017	GPL18644	BioSample: https://www.ncbi.nlm.nih.gov/biosample/SAMN05804937, BioSample: https://www.ncbi.nlm.nih.gov/biosample/SAMN05804936, BioSample: https://www.ncbi.nlm.nih.gov/biosample/SAMN05804935, BioSample: https://www.ncbi.nlm.nih.gov/biosample/SAMN05804934, BioSample: https://www.ncbi.nlm.nih.gov/biosample/SAMN05804933, BioSample: https://www.ncbi.nlm.nih.gov/biosample/SAMN05804932, BioSample: http…	GSM2325626, GSM2325627, GSM2325628, GSM2325629, GSM2325630, GSM2325631, GSM2325632, GSM2325633, GSM2325634, GSM2325635, GSM2325636, GSM2325637	SRA: https://www.ncbi.nlm.nih.gov/sra?term=SRX2185321, SRA: https://www.ncbi.nlm.nih.gov/sra?term=SRX2185322, SRA: https://www.ncbi.nlm.nih.gov/sra?term=SRX2185323, SRA: https://www.ncbi.nlm.nih.gov/sra?term=SRX2185324, SRA: https://www.ncbi.nlm.nih.gov/sra?term=SRX2185325, SRA: https://www.ncbi.nlm.nih.gov/sra?term=SRX2185326, SRA: https://www.ncbi.nlm.nih.gov/sra?term=SRX2185327, SRA: https://w…	Illumina HiSeq 2000	cDNA	University of Ottawa	Thien-Fah,,Mah	NA	451 Smyth Road	Ottawa	ON	K1H 8M5	Canada	2016-09-22	Public on Jun 08 2017	2019-05-15	GSE87213	Differential gene expression of Pseudomonas aeruginosa ŒîPA14_22470 (ŒîPA3225) versus UCBPP-PA14 wildtype in planktonic and biofilm cells	Y
BioProject: https://www.ncbi.nlm.nih.gov/bioproject/PRJNA340943	SRA: https://www.ncbi.nlm.nih.gov/sra?term=SRP083687	PA14	NfxC2	NA	Other	Mueller-Hinton	NA	Bacteria	Pseudomonas aeruginosa	Bacterial strains were grown on Mueller-Hinton broth with adjusted concentrations of Ca2+ and Mg2+ under aeration (250rpm) at 37¬∞C	total RNA	37¬∞C	NA	https://www.ncbi.nlm.nih.gov/geo/query/acc.cgi?acc=GSE86211	Public on May 01 2017	GPL21297	BioSample: https://www.ncbi.nlm.nih.gov/biosample/SAMN05715416, BioSample: https://www.ncbi.nlm.nih.gov/biosample/SAMN05715415, BioSample: https://www.ncbi.nlm.nih.gov/biosample/SAMN05715414	GSM2298156, GSM2298157, GSM2298158	SRA: https://www.ncbi.nlm.nih.gov/sra?term=SRX2066786, SRA: https://www.ncbi.nlm.nih.gov/sra?term=SRX2066787, SRA: https://www.ncbi.nlm.nih.gov/sra?term=SRX2066788	Illumina NextSeq 500	cDNA	Universit√© de Bourgonge Franche-Comt√©	Catherine,,Llanes	cllanesb@univ-fcomte.fr	19 rue Ambroise Par√©	Besan√ßon	Doubs	25000	France	2016-08-30	Public on May 01 2017	2019-05-15	GSE86211	CmrA, a novel transcription regulator involved in the multidrug resistance of Pseudomonas aeruginosa	Y
BioProject: https://www.ncbi.nlm.nih.gov/bioproject/PRJNA257669	SRA: https://www.ncbi.nlm.nih.gov/sra?term=SRP045313	PAO1	delta-znuA	NA	Knockout	Other	NA	Bacteria	Pseudomonas aeruginosa	Wild-type PAO1 and the ŒîznuA deletion mutant were inoculated at OD600=0.05 from an overnight culture, and grown aerobically to OD600=0.6 in cation-defined media. Three biological replicates were grown on separate days for each strain	total RNA	NA	NA	https://www.ncbi.nlm.nih.gov/geo/query/acc.cgi?acc=GSE60177	Public on Jan 01 2017	GPL18782	BioSample: https://www.ncbi.nlm.nih.gov/biosample/SAMN02953889, BioSample: https://www.ncbi.nlm.nih.gov/biosample/SAMN02953890	GSM1466898, GSM1466899	SRA: https://www.ncbi.nlm.nih.gov/sra?term=SRX671507, SRA: https://www.ncbi.nlm.nih.gov/sra?term=SRX671508	Illumina HiSeq 2500	cDNA	University of Adelaide	Bart,,Eijkelkamp	bart.eijkelkamp@adelaide.edu.au	North Tce	Adelaide	SA	5000	Australia	2014-08-06	Public on Jan 01 2017	2019-05-15	GSE60177	Zinc acquisition in Pseudomonas aeruginosa	Y
BioProject: https://www.ncbi.nlm.nih.gov/bioproject/PRJNA292399	SRA: https://www.ncbi.nlm.nih.gov/sra?term=SRP062215	PAO1	Derivative of P. aeruginosa MPAO1-contains pel and psl unmarked deletions	NA	Knockout	Synthetic Cystic Fibrosis Medium (SCFM)	NA	Bacteria	Pseudomonas aeruginosa	Bacteria were continuously grown at 37C in 150 ml synthetic cystic fibrosis mediumin in duplicate per growth rate tested (2.4 h and 9.8 h doubling times) per conditions tested (anaerobic and microaerobic)	total RNA	37¬∞C	NA	https://www.ncbi.nlm.nih.gov/geo/query/acc.cgi?acc=GSE71880	Public on Dec 01 2016	GPL20786	SRA: https://www.ncbi.nlm.nih.gov/sra?term=SRX1140450, SRA: https://www.ncbi.nlm.nih.gov/sra?term=SRX1140451, SRA: https://www.ncbi.nlm.nih.gov/sra?term=SRX1140452, SRA: https://www.ncbi.nlm.nih.gov/sra?term=SRX1140453, SRA: https://www.ncbi.nlm.nih.gov/sra?term=SRX1140454, SRA: https://www.ncbi.nlm.nih.gov/sra?term=SRX1140455, SRA: https://www.ncbi.nlm.nih.gov/sra?term=SRX1140456, SRA: https://w…	GSM1847154, GSM1847155, GSM1847156, GSM1847157, GSM1847158, GSM1847159, GSM1847160, GSM1847161	BioSample: https://www.ncbi.nlm.nih.gov/biosample/SAMN03979742, BioSample: https://www.ncbi.nlm.nih.gov/biosample/SAMN03979743, BioSample: https://www.ncbi.nlm.nih.gov/biosample/SAMN03979744, BioSample: https://www.ncbi.nlm.nih.gov/biosample/SAMN03979745, BioSample: https://www.ncbi.nlm.nih.gov/biosample/SAMN03979746, BioSample: https://www.ncbi.nlm.nih.gov/biosample/SAMN03979747, BioSample: http…	Illumina MiSeq	cDNA	University of Washington	Caroline,S,Harwood	NA	1705 NE Pacific St.	Seattle	WA	98195	USA	2015-08-10	Public on Dec 01 2016	2019-05-15	GSE71880	Transcriptome analyses of continuous cultures of Pseudomonas aeruginosa growing slowly under oxygen and nitrate limitation	Y
BioProject: https://www.ncbi.nlm.nih.gov/bioproject/PRJNA320399	SRA: https://www.ncbi.nlm.nih.gov/sra?term=SRP074292	PA14	NA	NA	NA	Tryptic Soy Broth	Calprotectin	Bacteria	Pseudomonas aeruginosa	Experimental cultures were inoculated with 1:100 dilution of an overnight culture. Samples were inoculated in 5 mL of 60% TSB; 40% calprotectin buffer +/- 0.25 mg/mL calprotectin	total RNA	NA	NA	https://www.ncbi.nlm.nih.gov/geo/query/acc.cgi?acc=GSE81065	Public on Sep 29 2016	GPL21807	BioSample: https://www.ncbi.nlm.nih.gov/biosample/SAMN04934547, BioSample: https://www.ncbi.nlm.nih.gov/biosample/SAMN04934548, BioSample: https://www.ncbi.nlm.nih.gov/biosample/SAMN04934549, BioSample: https://www.ncbi.nlm.nih.gov/biosample/SAMN04934550, BioSample: https://www.ncbi.nlm.nih.gov/biosample/SAMN04934551, BioSample: https://www.ncbi.nlm.nih.gov/biosample/SAMN04934552	GSM2141942, GSM2141943, GSM2141944, GSM2141945, GSM2141946, GSM2141947	SRA: https://www.ncbi.nlm.nih.gov/sra?term=SRX1740204, SRA: https://www.ncbi.nlm.nih.gov/sra?term=SRX1740205, SRA: https://www.ncbi.nlm.nih.gov/sra?term=SRX1740206, SRA: https://www.ncbi.nlm.nih.gov/sra?term=SRX1740207, SRA: https://www.ncbi.nlm.nih.gov/sra?term=SRX1740208, SRA: https://www.ncbi.nlm.nih.gov/sra?term=SRX1740209	Illumina HiSeq 2500	cDNA	Vanderbilt University School of Medicine	Eric,P,Skaar	NA	1161 21st Avenue South Medical Center North RM# A5104	Nashville	TN	37232	USA	2016-05-03	Public on Sep 29 2016	2019-05-15	GSE81065	The innate immune protein calprotectin promotes Pseudomonas aeruginosa and Staphylococcus aureus interaction	Y
BioProject: https://www.ncbi.nlm.nih.gov/bioproject/PRJNA326956	SRA: https://www.ncbi.nlm.nih.gov/sra?term=SRP077289	Clinical Isolates	NA	NA	NA	LB	NA	Bacteria	Pseudomonas aeruginosa	P. aeruginosa strains were grown in liquid LB-Lennox for 8 h at 37ÀöC., P. aeruginosa strains were grown in liquid LB-Lennox for 8 h at 37ÀöC	total RNA	37¬∞C	NA	https://www.ncbi.nlm.nih.gov/geo/query/acc.cgi?acc=GSE83773	Public on Aug 09 2016	GPL21297	BioSample: https://www.ncbi.nlm.nih.gov/biosample/SAMN05296494, BioSample: https://www.ncbi.nlm.nih.gov/biosample/SAMN05296495, BioSample: https://www.ncbi.nlm.nih.gov/biosample/SAMN05296496, BioSample: https://www.ncbi.nlm.nih.gov/biosample/SAMN05296497	GSM2218727, GSM2218728, GSM2218729, GSM2218730	SRA: https://www.ncbi.nlm.nih.gov/sra?term=SRX1880041, SRA: https://www.ncbi.nlm.nih.gov/sra?term=SRX1880042, SRA: https://www.ncbi.nlm.nih.gov/sra?term=SRX1880043, SRA: https://www.ncbi.nlm.nih.gov/sra?term=SRX1880044	Illumina NextSeq 500	cDNA	Dartmouth College	Deborah,A,Hogan	dhogan@dartmouth.edu	HB7550	Hanover	NH	3755	Germany	2016-06-27	Public on Aug 09 2016	2019-05-15	GSE83773	Using RNA Seq to validate transcriptional profile data obtained by Nanostring analysis	Y
BioProject: https://www.ncbi.nlm.nih.gov/bioproject/PRJNA307603	SRA: https://www.ncbi.nlm.nih.gov/sra?term=SRP068063	PAK	NA	NA	NA	LB	NA	Bacteria	Pseudomonas aeruginosa	Pseudomonas cells were grown in LB supplemented with 10mM MgCl2 at 37¬∞C until OD600nm Ã¥ 0,3	total RNA	37¬∞C	NA	https://www.ncbi.nlm.nih.gov/geo/query/acc.cgi?acc=GSE76513	Public on Jul 20 2016	GPL18644	BioSample: https://www.ncbi.nlm.nih.gov/biosample/SAMN04383809, BioSample: https://www.ncbi.nlm.nih.gov/biosample/SAMN04383810, BioSample: https://www.ncbi.nlm.nih.gov/biosample/SAMN04383811, BioSample: https://www.ncbi.nlm.nih.gov/biosample/SAMN04383783, BioSample: https://www.ncbi.nlm.nih.gov/biosample/SAMN04383752, BioSample: https://www.ncbi.nlm.nih.gov/biosample/SAMN04383753	GSM2027332, GSM2027333, GSM2027334, GSM2027335, GSM2027336, GSM2027337	SRA: https://www.ncbi.nlm.nih.gov/sra?term=SRX1516053, SRA: https://www.ncbi.nlm.nih.gov/sra?term=SRX1516054, SRA: https://www.ncbi.nlm.nih.gov/sra?term=SRX1516056, SRA: https://www.ncbi.nlm.nih.gov/sra?term=SRX1516057, SRA: https://www.ncbi.nlm.nih.gov/sra?term=SRX1516058, SRA: https://www.ncbi.nlm.nih.gov/sra?term=SRX1516059	Illumina HiSeq 2000	cDNA	Institut Pasteur	Monot,,Marc	mmonot@pasteur.fr	25, rue du docteur roux	Paris	NA	75015	France	2016-01-04	Public on Jul 20 2016	2019-05-15	GSE76513	Biological characterization of virulent therapeutic bacteriophage PAK_P3 infecting Pseudomonas aeruginosa.	Y
BioProject: https://www.ncbi.nlm.nih.gov/bioproject/PRJNA307603	SRA: https://www.ncbi.nlm.nih.gov/sra?term=SRP068063	Phage	NA	NA	NA	LB	NA	Bacteria	Pseudomonas aeruginosa	Pseudomonas cells were grown in LB supplemented with 10mM MgCl2 at 37¬∞C until OD600nm Ã¥ 0,3	total RNA	37¬∞C	NA	https://www.ncbi.nlm.nih.gov/geo/query/acc.cgi?acc=GSE76513	Public on Jul 20 2016	GPL21295	BioSample: https://www.ncbi.nlm.nih.gov/biosample/SAMN04383803, BioSample: https://www.ncbi.nlm.nih.gov/biosample/SAMN04383804, BioSample: https://www.ncbi.nlm.nih.gov/biosample/SAMN04383805, BioSample: https://www.ncbi.nlm.nih.gov/biosample/SAMN04383806, BioSample: https://www.ncbi.nlm.nih.gov/biosample/SAMN04383807, BioSample: https://www.ncbi.nlm.nih.gov/biosample/SAMN04383808	GSM2027326, GSM2027327, GSM2027328, GSM2027329, GSM2027330, GSM2027331	SRA: https://www.ncbi.nlm.nih.gov/sra?term=SRX1516047, SRA: https://www.ncbi.nlm.nih.gov/sra?term=SRX1516048, SRA: https://www.ncbi.nlm.nih.gov/sra?term=SRX1516049, SRA: https://www.ncbi.nlm.nih.gov/sra?term=SRX1516050, SRA: https://www.ncbi.nlm.nih.gov/sra?term=SRX1516051, SRA: https://www.ncbi.nlm.nih.gov/sra?term=SRX1516052	Illumina HiSeq 2000	cDNA	Institut Pasteur	Monot,,Marc	mmonot@pasteur.fr	25, rue du docteur roux	Paris	NA	75015	France	2016-01-04	Public on Jul 20 2016	2019-05-15	GSE76513	Biological characterization of virulent therapeutic bacteriophage PAK_P3 infecting Pseudomonas aeruginosa.	Y
BioProject: https://www.ncbi.nlm.nih.gov/bioproject/PRJNA318881	SRA: https://www.ncbi.nlm.nih.gov/sra?term=SRP073483	PA14	NA	NA	NA	LB	NA	Animal	Homo sapiens	PA14 was grown in LB medium for 16 h at 37¬∞C and 225 rpm, PA14 was grown in LB medium for 16 h at 37¬∞C and 225 rpm	total RNA	37¬∞C	NA	https://www.ncbi.nlm.nih.gov/geo/query/acc.cgi?acc=GSE80421	Public on May 13 2016	GPL16791	BioSample: https://www.ncbi.nlm.nih.gov/biosample/SAMN04869622, BioSample: https://www.ncbi.nlm.nih.gov/biosample/SAMN04869624, BioSample: https://www.ncbi.nlm.nih.gov/biosample/SAMN04869626, BioSample: https://www.ncbi.nlm.nih.gov/biosample/SAMN04869628, BioSample: https://www.ncbi.nlm.nih.gov/biosample/SAMN04869630	GSM2126995, GSM2126997, GSM2126999, GSM2127001, GSM2127003	SRA: https://www.ncbi.nlm.nih.gov/sra?term=SRX1712676, SRA: https://www.ncbi.nlm.nih.gov/sra?term=SRX1712678, SRA: https://www.ncbi.nlm.nih.gov/sra?term=SRX1712680, SRA: https://www.ncbi.nlm.nih.gov/sra?term=SRX1712682, SRA: https://www.ncbi.nlm.nih.gov/sra?term=SRX1712684	Illumina HiSeq 2500	cDNA	Geisel School of Medicine at Dartmouth	Katja,,Koeppen	NA	504 Remsen	Hanover	NH	3755	USA	2016-04-19	Public on May 13 2016	2019-05-15	GSE80421	small RNA-Seq showing transfer of bacterial outer membrane vesicle (OMV) sRNA to host airway epithelial cells	Y
BioProject: https://www.ncbi.nlm.nih.gov/bioproject/PRJNA318881	SRA: https://www.ncbi.nlm.nih.gov/sra?term=SRP073483	PA14	NA	NA	NA	LB	NA	Bacteria	Pseudomonas aeruginosa	PA14 was grown in LB medium for 16 h at 37¬∞C and 225 rpm, PA14 was grown in LB medium for 16 h at 37¬∞C and 225 rpm	total RNA	37¬∞C	NA	https://www.ncbi.nlm.nih.gov/geo/query/acc.cgi?acc=GSE80421	Public on May 13 2016	GPL21745	BioSample: https://www.ncbi.nlm.nih.gov/biosample/SAMN04869623, BioSample: https://www.ncbi.nlm.nih.gov/biosample/SAMN04869625, BioSample: https://www.ncbi.nlm.nih.gov/biosample/SAMN04869627, BioSample: https://www.ncbi.nlm.nih.gov/biosample/SAMN04869629, BioSample: https://www.ncbi.nlm.nih.gov/biosample/SAMN04869631	GSM2126996, GSM2126998, GSM2127000, GSM2127002, GSM2127004	SRA: https://www.ncbi.nlm.nih.gov/sra?term=SRX1712677, SRA: https://www.ncbi.nlm.nih.gov/sra?term=SRX1712679, SRA: https://www.ncbi.nlm.nih.gov/sra?term=SRX1712681, SRA: https://www.ncbi.nlm.nih.gov/sra?term=SRX1712683, SRA: https://www.ncbi.nlm.nih.gov/sra?term=SRX1712685	Illumina HiSeq 2500	cDNA	Geisel School of Medicine at Dartmouth	Katja,,Koeppen	NA	504 Remsen	Hanover	NH	3755	USA	2016-04-19	Public on May 13 2016	2019-05-15	GSE80421	small RNA-Seq showing transfer of bacterial outer membrane vesicle (OMV) sRNA to host airway epithelial cells	Y
BioProject: https://www.ncbi.nlm.nih.gov/bioproject/PRJNA291596	SRA: https://www.ncbi.nlm.nih.gov/sra?term=SRP061883	PA14	NA	NA	NA	LB	NA	Bacteria	Pseudomonas aeruginosa	PA14 was grown in 30 ml LB medium for 16 h at 37¬∞C and 225 rpm, PA14 was grown in 30 ml LB medium for 16 h at 37¬∞C and 225 rpm	total RNA	37¬∞C	NA	https://www.ncbi.nlm.nih.gov/geo/query/acc.cgi?acc=GSE71598	Public on May 13 2016	GPL20758	BioSample: https://www.ncbi.nlm.nih.gov/biosample/SAMN03946205, BioSample: https://www.ncbi.nlm.nih.gov/biosample/SAMN03946203, BioSample: https://www.ncbi.nlm.nih.gov/biosample/SAMN03946204, BioSample: https://www.ncbi.nlm.nih.gov/biosample/SAMN03946206, BioSample: https://www.ncbi.nlm.nih.gov/biosample/SAMN03946207, BioSample: https://www.ncbi.nlm.nih.gov/biosample/SAMN03946208	GSM1841097, GSM1841098, GSM1841099, GSM1841100, GSM1841101, GSM1841102	SRA: https://www.ncbi.nlm.nih.gov/sra?term=SRX1127442, SRA: https://www.ncbi.nlm.nih.gov/sra?term=SRX1127443, SRA: https://www.ncbi.nlm.nih.gov/sra?term=SRX1127444, SRA: https://www.ncbi.nlm.nih.gov/sra?term=SRX1127445, SRA: https://www.ncbi.nlm.nih.gov/sra?term=SRX1127446, SRA: https://www.ncbi.nlm.nih.gov/sra?term=SRX1127447	Illumina Genome Analyzer	cDNA	Geisel School of Medicine at Dartmouth	Katja,,Koeppen	NA	504 Remsen	Hanover	NH	3755	USA	2015-07-31	Public on May 13 2016	2019-05-15	GSE71598	short RNA-Seq of Pseudomonas aeruginosa outer membrane vesicles (OMVs) and whole cells	Y
BioProject: https://www.ncbi.nlm.nih.gov/bioproject/PRJNA296610	SRA: https://www.ncbi.nlm.nih.gov/sra?term=SRP063996	PAO1	NA	NA	NA	Tryptic Soy Broth	NA	Bacteria	Pseudomonas aeruginosa	PAO1 was activated according to supplier's instructions and grown on tryptic soy agar plates at 30 ¬∫C for 26 hours. One colony was then transferred to tryptic soy broth medium and incubated shaken at 150 rpm and 30 ¬∫C for another 26 hours. Afterwards, 5 mL of the bacterium suspension was transferred into serum bottles containing 150 mL of sterile anaerobic GLYM9 medium in an anaerobic chamber. …	total RNA	30¬∞C	NA	https://www.ncbi.nlm.nih.gov/geo/query/acc.cgi?acc=GSE73323	Public on Apr 06 2016	GPL18644	BioSample: https://www.ncbi.nlm.nih.gov/biosample/SAMN04101977, BioSample: https://www.ncbi.nlm.nih.gov/biosample/SAMN04101978, BioSample: https://www.ncbi.nlm.nih.gov/biosample/SAMN04101979, BioSample: https://www.ncbi.nlm.nih.gov/biosample/SAMN04101980, BioSample: https://www.ncbi.nlm.nih.gov/biosample/SAMN04101981	GSM1890774, GSM1890775, GSM1890776, GSM1890777, GSM1890778	SRA: https://www.ncbi.nlm.nih.gov/sra?term=SRX1273291, SRA: https://www.ncbi.nlm.nih.gov/sra?term=SRX1273292, SRA: https://www.ncbi.nlm.nih.gov/sra?term=SRX1273293, SRA: https://www.ncbi.nlm.nih.gov/sra?term=SRX1273294, SRA: https://www.ncbi.nlm.nih.gov/sra?term=SRX1273295	Illumina HiSeq 2000	cDNA	The University of Queensland	Shuhong,,Gao	gaoshuhong1127@163.com	Research Road, St Lucia	Brisbane	QLD	4072	Australia	2015-09-22	Public on Apr 06 2016	2019-05-15	GSE73323	Next generation sequencing of Pseudomonas aruginosa PAO1 in the presence of Free Nitrous Acid stress	Y
BioProject: https://www.ncbi.nlm.nih.gov/bioproject/PRJNA239334	SRA: https://www.ncbi.nlm.nih.gov/sra?term=SRP038922	PA14	RhlR transposon mutant	NA	Transposon Mutant	LB	NA	Bacteria	Pseudomonas aeruginosa	The Harvard Medical School PA14 transposon mutants [PMID:16477005] were grown in LB medium at 37¬∞C and 180 r.p.m. until OD600=2.0.	total RNA	37¬∞C	NA	https://www.ncbi.nlm.nih.gov/geo/query/acc.cgi?acc=GSE55328	Public on Mar 01 2016	GPL18286	BioSample: https://www.ncbi.nlm.nih.gov/biosample/SAMN02664670	GSM1334303	SRA: https://www.ncbi.nlm.nih.gov/sra?term=SRX475882	Illumina Genome Analyzer IIx	cDNA	Technische Universit√§t Braunschweig	Denitsa,,Eckweiler	denitsa.alamanova@googlemail.com	Spielmannstr. 7	Braunschweig	Lower Saxony	D-38106	Germany	2014-02-25	Public on Mar 01 2016	2019-05-15	GSE55328	RNA-seq study of major P.aeruginosa PA14 transcription factors	Y
BioProject: https://www.ncbi.nlm.nih.gov/bioproject/PRJNA239334	SRA: https://www.ncbi.nlm.nih.gov/sra?term=SRP038922	PA14	LadS transposon mutant, RhlR transposon mutant, GacA transposon mutant, Anr transposon mutant, delta-LasR, FleQ transposon mutant, Cbrb transposon mutant	NA	Transposon Mutant	LB	NA	Bacteria	Pseudomonas aeruginosa	The Harvard Medical School PA14 transposon mutants [PMID:16477005] were grown in LB medium at 37¬∞C and 180 r.p.m. until OD600=2.0	total RNA	37¬∞C	NA	https://www.ncbi.nlm.nih.gov/geo/query/acc.cgi?acc=GSE55328	Public on Mar 01 2016	GPL18287	BioSample: https://www.ncbi.nlm.nih.gov/biosample/SAMN02664676, BioSample: https://www.ncbi.nlm.nih.gov/biosample/SAMN02664665, BioSample: https://www.ncbi.nlm.nih.gov/biosample/SAMN02664673, BioSample: https://www.ncbi.nlm.nih.gov/biosample/SAMN02664663, BioSample: https://www.ncbi.nlm.nih.gov/biosample/SAMN02664677, BioSample: https://www.ncbi.nlm.nih.gov/biosample/SAMN02664671, BioSample: http…	GSM1334301, GSM1334302, GSM1334304, GSM1334305, GSM1334306, GSM1334307, GSM1334308, GSM1334309, GSM1334310, GSM1334311, GSM1334312, GSM1334313, GSM1334314	SRA: https://www.ncbi.nlm.nih.gov/sra?term=SRX475880, SRA: https://www.ncbi.nlm.nih.gov/sra?term=SRX475881, SRA: https://www.ncbi.nlm.nih.gov/sra?term=SRX475883, SRA: https://www.ncbi.nlm.nih.gov/sra?term=SRX475884, SRA: https://www.ncbi.nlm.nih.gov/sra?term=SRX475885, SRA: https://www.ncbi.nlm.nih.gov/sra?term=SRX475886, SRA: https://www.ncbi.nlm.nih.gov/sra?term=SRX475887, SRA: https://www.ncbi…	Illumina HiSeq 2500	cDNA	Technische Universit√§t Braunschweig	Denitsa,,Eckweiler	denitsa.alamanova@googlemail.com	Spielmannstr. 7	Braunschweig	Lower Saxony	D-38106	Germany	2014-02-25	Public on Mar 01 2016	2019-05-15	GSE55328	RNA-seq study of major P.aeruginosa PA14 transcription factors	Y
BioProject: https://www.ncbi.nlm.nih.gov/bioproject/PRJNA190894	SRA: https://www.ncbi.nlm.nih.gov/sra?term=SRP018866	PAO1	delta-parS, delta-parR mutant	NA	Knockout	Other	NA	Bacteria	Pseudomonas aeruginosa	Three biological replicates of every strain were started from single colonies located on three separate plates containing AB + 2% CAA and then transferred to 10 ml AB + 2% CAA broth. All cultures were grown at 28ÀöC with shaking (150 rpm) to an approximate OD600 = 1.2	total RNA	28¬∞C	NA	https://www.ncbi.nlm.nih.gov/geo/query/acc.cgi?acc=GSE44681	Public on Feb 26 2016	GPL16724	SRA: https://www.ncbi.nlm.nih.gov/sra?term=SRX245811, SRA: https://www.ncbi.nlm.nih.gov/sra?term=SRX245812, SRA: https://www.ncbi.nlm.nih.gov/sra?term=SRX245813, SRA: https://www.ncbi.nlm.nih.gov/sra?term=SRX245814, SRA: https://www.ncbi.nlm.nih.gov/sra?term=SRX245815, SRA: https://www.ncbi.nlm.nih.gov/sra?term=SRX245816, SRA: https://www.ncbi.nlm.nih.gov/sra?term=SRX245817, SRA: https://www.ncbi…	GSM1088815, GSM1088816, GSM1088817, GSM1088818, GSM1088819, GSM1088820, GSM1088821, GSM1088822, GSM1088823	BioSample: https://www.ncbi.nlm.nih.gov/biosample/SAMN01925572, BioSample: https://www.ncbi.nlm.nih.gov/biosample/SAMN01925573, BioSample: https://www.ncbi.nlm.nih.gov/biosample/SAMN01925574, BioSample: https://www.ncbi.nlm.nih.gov/biosample/SAMN01925575, BioSample: https://www.ncbi.nlm.nih.gov/biosample/SAMN01925576, BioSample: https://www.ncbi.nlm.nih.gov/biosample/SAMN01925577, BioSample: http…	AB 5500xl Genetic Analyzer	cDNA	TAMU	Dongping,,Wang	dwang@ag.tamu.edu	Wellborn	College station	TX	77840	USA	2013-02-26	Public on Feb 26 2016	2019-05-15	GSE44681	The ParS/ParR regulon in Pseudomonas aeruginosa PAO1	Y
BioProject: https://www.ncbi.nlm.nih.gov/bioproject/PRJNA312967	NA	PAO1	NA	NA	NA	LB	PQ	Bacteria	Pseudomonas aeruginosa	Overnight culture was diluted 1:100 in 5 mL LB medium at 37¬∞C with aeration	total RNA	37¬∞C	NA	https://www.ncbi.nlm.nih.gov/geo/query/acc.cgi?acc=GSE78230	Public on Feb 24 2016	GPL21507		GSM2069953, GSM2069954, GSM2069955, GSM2069956, GSM2069957, GSM2069958, GSM2069959, GSM2069960, GSM2069961, GSM2069962, GSM2069963, GSM2069964		NA	NA	Korea university	Sungeun,,Ahn	tjddms9012@gmail.com	Anamro	Anam-Dong, Seungbuk-Ku	Seoul	2841	South Korea	2016-02-23	Public on Feb 24 2016	2016-02-24	GSE78230	Gene expression-based investigation of a new role for the glyoxylate shunt in contributing to tolerance to oxidative stress.	Y
BioProject: https://www.ncbi.nlm.nih.gov/bioproject/PRJNA303970 SRA: https://www.ncbi.nlm.nih.gov/sra?term=SRP066606	SRA: https://www.ncbi.nlm.nih.gov/sra?term=SRP066606	AES-1R	NA	NA	NA	LB	NA	Bacteria	Pseudomonas aeruginosa	Overnight cultures of AES-1R grown in LB broth were diluted to a MacFarland standard of 0.5, and inoculated in artificial CF sputum media (ASMDM+) at 5¬µL/mL just under the surface. Cultures were incubated at 37oC for 72 hours. Cultures were treated as below and allowed to incubate for a further 8 hours	total RNA	37¬∞C	NA	https://www.ncbi.nlm.nih.gov/geo/query/acc.cgi?acc=GSE75334	Public on Feb 01 2016	GPL21169	BioSample: https://www.ncbi.nlm.nih.gov/biosample/SAMN04291695, BioSample: https://www.ncbi.nlm.nih.gov/biosample/SAMN04291696, BioSample: https://www.ncbi.nlm.nih.gov/biosample/SAMN04291698, BioSample: https://www.ncbi.nlm.nih.gov/biosample/SAMN04291700	GSM1953458, GSM1953459, GSM1953460, GSM1953461	SRA: https://www.ncbi.nlm.nih.gov/sra?term=SRX1447340, SRA: https://www.ncbi.nlm.nih.gov/sra?term=SRX1447341, SRA: https://www.ncbi.nlm.nih.gov/sra?term=SRX1447342, SRA: https://www.ncbi.nlm.nih.gov/sra?term=SRX1447343	Illumina NextSeq 500	cDNA	University of Sydney	Jim,,Manos	jim.manos@sydney.edu.au	Camperdown	Sydney	NSW	2006	Australia	2015-11-24	Public on Feb 01 2016	2019-05-15	GSE75334	The glutathione-disrupted biofilm of clinical Pseudomonas aeruginosa strains: enhanced antibiotic affect and a novel biofilm transcriptome	Y
BioProject: https://www.ncbi.nlm.nih.gov/bioproject/PRJNA267642	SRA: https://www.ncbi.nlm.nih.gov/sra?term=SRP049980	PAO1	NA	NA	NA	LB	NA	Bacteria	Pseudomonas aeruginosa	P. aeruginosa was grown in LB	total RNA	NA	NA	https://www.ncbi.nlm.nih.gov/geo/query/acc.cgi?acc=GSE63388	Public on Jan 23 2016	GPL19430	BioSample: https://www.ncbi.nlm.nih.gov/biosample/SAMN03198948, BioSample: https://www.ncbi.nlm.nih.gov/biosample/SAMN03198949, BioSample: https://www.ncbi.nlm.nih.gov/biosample/SAMN03198950	GSM1547958, GSM1547959, GSM1547960	SRA: https://www.ncbi.nlm.nih.gov/sra?term=SRX761422, SRA: https://www.ncbi.nlm.nih.gov/sra?term=SRX761423, SRA: https://www.ncbi.nlm.nih.gov/sra?term=SRX761424	Illumina HiSeq 2000	cDNA	University of Tsukuba	Masanori,,Toyofuku	NA	Tennoudai 1-1-1	Tsukuba	NA	305-8572	Japan	2014-11-18	Public on Jan 23 2016	2019-05-15	GSE63388	RNA-seq. and DNA-seq. of Pseudomonas aeruginosa PAO1 derived membrane vesicles	Y
BioProject: https://www.ncbi.nlm.nih.gov/bioproject/PRJNA307608	SRA: https://www.ncbi.nlm.nih.gov/sra?term=SRP068065	PAO1	delta-gcsR	NA	Knockout	Other	NA	Bacteria	Pseudomonas aeruginosa	Each strain was grown in quadruplicate in 50 mL of PB in 500 mL baffled shake flasks at 37 ¬∞C and 200 rpm to an OD600 of ~ 0.5	total RNA	37¬∞C	NA	https://www.ncbi.nlm.nih.gov/geo/query/acc.cgi?acc=GSE76522	Public on Jan 08 2016	GPL21297	BioSample: https://www.ncbi.nlm.nih.gov/biosample/SAMN04383820, BioSample: https://www.ncbi.nlm.nih.gov/biosample/SAMN04383821, BioSample: https://www.ncbi.nlm.nih.gov/biosample/SAMN04383822, BioSample: https://www.ncbi.nlm.nih.gov/biosample/SAMN04383823	GSM2027500, GSM2027501, GSM2027502, GSM2027503	SRA: https://www.ncbi.nlm.nih.gov/sra?term=SRX1516139, SRA: https://www.ncbi.nlm.nih.gov/sra?term=SRX1516140, SRA: https://www.ncbi.nlm.nih.gov/sra?term=SRX1516141, SRA: https://www.ncbi.nlm.nih.gov/sra?term=SRX1516142	Illumina NextSeq 500	cDNA	SUNY-ESF	Christopher,T,Nomura	ctnomura@esf.edu	1 Forestry Dr.	Syracuse	New York	13210	USA	2016-01-04	Public on Jan 08 2016	2019-05-15	GSE76522	Expression profile of Pseudomonas aeruginosa ŒîgcsR PAO1 using RNA-Seq	Y
BioProject: https://www.ncbi.nlm.nih.gov/bioproject/PRJNA273742	SRA: https://www.ncbi.nlm.nih.gov/sra?term=SRP052869	PAO1	NA	NA	NA	LB	NA	Bacteria	Pseudomonas aeruginosa	grow until mid-log phase in LB medium	total RNA	NA	NA	https://www.ncbi.nlm.nih.gov/geo/query/acc.cgi?acc=GSE65347	Public on Jul 08 2015	GPL19430	BioSample: https://www.ncbi.nlm.nih.gov/biosample/SAMN03295418, BioSample: https://www.ncbi.nlm.nih.gov/biosample/SAMN03295419, BioSample: https://www.ncbi.nlm.nih.gov/biosample/SAMN03295414	GSM1593004, GSM1593005, GSM1593006	SRA: https://www.ncbi.nlm.nih.gov/sra?term=SRX853974, SRA: https://www.ncbi.nlm.nih.gov/sra?term=SRX853975, SRA: https://www.ncbi.nlm.nih.gov/sra?term=SRX853976	Illumina HiSeq 2000	Other	City University of Hong Kong	Xin,,Deng	xindeng@cityu.edu.hk	To Yuen Building	Hong Kong	NA	60637	Hong Kong	2015-01-27	Public on Jul 08 2015	2019-05-15	GSE65347	Widespread Occurrence of m6A in bacterial mRNA	Y
BioProject: https://www.ncbi.nlm.nih.gov/bioproject/PRJNA273742	SRA: https://www.ncbi.nlm.nih.gov/sra?term=SRP052869	Other Species	NA	NA	NA	LB	NA	Bacteria	Escherichia coli K-12	grow until mid-log phase in LB medium	total RNA	NA	NA	https://www.ncbi.nlm.nih.gov/geo/query/acc.cgi?acc=GSE65347	Public on Jul 08 2015	GPL19529	BioSample: https://www.ncbi.nlm.nih.gov/biosample/SAMN03295416, BioSample: https://www.ncbi.nlm.nih.gov/biosample/SAMN03295415, BioSample: https://www.ncbi.nlm.nih.gov/biosample/SAMN03295417	GSM1593001, GSM1593002, GSM1593003	SRA: https://www.ncbi.nlm.nih.gov/sra?term=SRX853971, SRA: https://www.ncbi.nlm.nih.gov/sra?term=SRX853972, SRA: https://www.ncbi.nlm.nih.gov/sra?term=SRX853973	Illumina HiSeq 2000	Other	City University of Hong Kong	Xin,,Deng	xindeng@cityu.edu.hk	To Yuen Building	Hong Kong	NA	60637	Hong Kong	2015-01-27	Public on Jul 08 2015	2019-05-15	GSE65347	Widespread Occurrence of m6A in bacterial mRNA	Y
BioProject: https://www.ncbi.nlm.nih.gov/bioproject/PRJNA283002	SRA: https://www.ncbi.nlm.nih.gov/sra?term=SRP057994	Clinical Isolates	NA	NA	NA	LB	NA	Bacteria	Pseudomonas aeruginosa	Strains to be analyzed were grown overnight in LB, pelleted and washed, then resuspended to an OD600=1.0 in T-broth. 9, 5uL spots of this suspension were spotted onto T-broth agar and incubated at 1% O2, 5% CO2 for 12 h	total RNA	NA	NA	https://www.ncbi.nlm.nih.gov/geo/query/acc.cgi?acc=GSE68534	Public on Jun 29 2015	GPL18287	BioSample: https://www.ncbi.nlm.nih.gov/biosample/SAMN03581447, BioSample: https://www.ncbi.nlm.nih.gov/biosample/SAMN03581448, BioSample: https://www.ncbi.nlm.nih.gov/biosample/SAMN03581449, BioSample: https://www.ncbi.nlm.nih.gov/biosample/SAMN03581450	GSM1674729, GSM1674730, GSM1674731, GSM1674732	SRA: https://www.ncbi.nlm.nih.gov/sra?term=SRX1017135, SRA: https://www.ncbi.nlm.nih.gov/sra?term=SRX1017136, SRA: https://www.ncbi.nlm.nih.gov/sra?term=SRX1017137, SRA: https://www.ncbi.nlm.nih.gov/sra?term=SRX1017138	Illumina HiSeq 2500	cDNA	Geisel School of Medicine at Dartmouth	Deborah,A,Hogan	Deborah.A.Hogan@dartmouth.edu	Vail Building Rm 208	Hanover	NH	3755	USA	2015-05-04	Public on Jun 29 2015	2019-05-15	GSE68534	Using RNA Seq to define the regulon of the Pseudomonas aeruginosa transcription factor Anr in low-oxygen colony biofilms.	Y
BioProject: https://www.ncbi.nlm.nih.gov/bioproject/PRJNA283002	SRA: https://www.ncbi.nlm.nih.gov/sra?term=SRP057994	PAO1	NA	NA	NA	LB	NA	Bacteria	Pseudomonas aeruginosa	Strains to be analyzed were grown overnight in LB, pelleted and washed, then resuspended to an OD600=1.0 in T-broth. 9, 5uL spots of this suspension were spotted onto T-broth agar and incubated at 1% O2, 5% CO2 for 12 h	total RNA	NA	NA	https://www.ncbi.nlm.nih.gov/geo/query/acc.cgi?acc=GSE68534	Public on Jun 29 2015	GPL18782	BioSample: https://www.ncbi.nlm.nih.gov/biosample/SAMN03581443, BioSample: https://www.ncbi.nlm.nih.gov/biosample/SAMN03581444, BioSample: https://www.ncbi.nlm.nih.gov/biosample/SAMN03581445, BioSample: https://www.ncbi.nlm.nih.gov/biosample/SAMN03581446	GSM1674725, GSM1674726, GSM1674727, GSM1674728	SRA: https://www.ncbi.nlm.nih.gov/sra?term=SRX1017131, SRA: https://www.ncbi.nlm.nih.gov/sra?term=SRX1017132, SRA: https://www.ncbi.nlm.nih.gov/sra?term=SRX1017133, SRA: https://www.ncbi.nlm.nih.gov/sra?term=SRX1017134	Illumina HiSeq 2500	cDNA	Geisel School of Medicine at Dartmouth	Deborah,A,Hogan	Deborah.A.Hogan@dartmouth.edu	Vail Building Rm 208	Hanover	NH	3755	USA	2015-05-04	Public on Jun 29 2015	2019-05-15	GSE68534	Using RNA Seq to define the regulon of the Pseudomonas aeruginosa transcription factor Anr in low-oxygen colony biofilms.	Y
BioProject: https://www.ncbi.nlm.nih.gov/bioproject/PRJNA238880	SRA: https://www.ncbi.nlm.nih.gov/sra?term=SRP038697	PA14	NA	NA	NA	Other	Anaerobic Shock, Low phosphate, Heat Shock, Iron starvation, Low osmolarity	Bacteria	Pseudomonas aeruginosa	Anoxic PA14 cultures were harvested after 16h incubation in an Whitley anaerobic workstation at 37¬∞C in PYG-KNO3 [DSMZ_Medium 104, supplemented with 100 mM KNO3]	total RNA	37¬∞C	NA	https://www.ncbi.nlm.nih.gov/geo/query/acc.cgi?acc=GSE55197	Public on Jun 16 2015	GPL18286	BioSample: https://www.ncbi.nlm.nih.gov/biosample/SAMN02646682, BioSample: https://www.ncbi.nlm.nih.gov/biosample/SAMN02646678, BioSample: https://www.ncbi.nlm.nih.gov/biosample/SAMN02646679, BioSample: https://www.ncbi.nlm.nih.gov/biosample/SAMN02646683, BioSample: https://www.ncbi.nlm.nih.gov/biosample/SAMN02646680, BioSample: https://www.ncbi.nlm.nih.gov/biosample/SAMN02646677, BioSample: http…	GSM1331354, GSM1331355, GSM1331356, GSM1331357, GSM1331358, GSM1331359, GSM1331360, GSM1331361, GSM1331362, GSM1331363, GSM1331364, GSM1331365, GSM1331366, GSM1331367, GSM1331368, GSM1331369, GSM1331370, GSM1331371, GSM1331372, GSM1331373, GSM1331374, GSM1331375, GSM1331376, GSM1331377, GSM1331378, GSM1331379, GSM1331380, GSM1331381, GSM1331382, GSM1331383, GSM1331384, GSM1331385, GSM1331386, GSM…	SRA: https://www.ncbi.nlm.nih.gov/sra?term=SRX474118, SRA: https://www.ncbi.nlm.nih.gov/sra?term=SRX474119, SRA: https://www.ncbi.nlm.nih.gov/sra?term=SRX474120, SRA: https://www.ncbi.nlm.nih.gov/sra?term=SRX474121, SRA: https://www.ncbi.nlm.nih.gov/sra?term=SRX474122, SRA: https://www.ncbi.nlm.nih.gov/sra?term=SRX474123, SRA: https://www.ncbi.nlm.nih.gov/sra?term=SRX474124, SRA: https://www.ncbi…	Illumina Genome Analyzer IIx	cDNA	Technische Universit√§t Braunschweig	Denitsa,,Eckweiler	denitsa.alamanova@googlemail.com	Spielmannstr. 7	Braunschweig	Lower Saxony	D-38106	Germany	2014-02-20	Public on Jun 16 2015	2019-05-15	GSE55197	The P. aeruginosa PA14 transcriptome recorded under 14 different experimental conditions	Y
BioProject: https://www.ncbi.nlm.nih.gov/bioproject/PRJNA269980	SRA: https://www.ncbi.nlm.nih.gov/sra?term=SRP051048	PA14	WT overexpressing polyhistidine-tagged phoB, delta-phoB, tctD transposon mutant	NA	Overproducer	Other	NA	Bacteria	Pseudomonas aeruginosa	UCBP-PA14 strains in DeMoss minimal medium under low-phosphate conditions at 37¬∞C and 180 r.p.m. until OD600=2.0., UCBP-PA14 strains in DeMoss minimal medium under low-phosphate conditions at 37¬∞C and 180 r.p.m. until OD600=2.0	genomic DNA, total RNA	37¬∞C	NA	https://www.ncbi.nlm.nih.gov/geo/query/acc.cgi?acc=GSE64056	Public on Jun 08 2015	GPL17738	BioSample: https://www.ncbi.nlm.nih.gov/biosample/SAMN03260245, BioSample: https://www.ncbi.nlm.nih.gov/biosample/SAMN03260239, BioSample: https://www.ncbi.nlm.nih.gov/biosample/SAMN03260240, BioSample: https://www.ncbi.nlm.nih.gov/biosample/SAMN03260242, BioSample: https://www.ncbi.nlm.nih.gov/biosample/SAMN03260241, BioSample: https://www.ncbi.nlm.nih.gov/biosample/SAMN03260244, BioSample: http…	GSM1563545, GSM1563546, GSM1563547, GSM1563548, GSM1563549, GSM1563550, GSM1563551, GSM1563552	SRA: https://www.ncbi.nlm.nih.gov/sra?term=SRX804112, SRA: https://www.ncbi.nlm.nih.gov/sra?term=SRX804113, SRA: https://www.ncbi.nlm.nih.gov/sra?term=SRX804114, SRA: https://www.ncbi.nlm.nih.gov/sra?term=SRX804115, SRA: https://www.ncbi.nlm.nih.gov/sra?term=SRX804116, SRA: https://www.ncbi.nlm.nih.gov/sra?term=SRX804117, SRA: https://www.ncbi.nlm.nih.gov/sra?term=SRX804118, SRA: https://www.ncbi…	Illumina Genome Analyzer IIx	ChIP, cDNA	Technische Universit√§t Braunschweig	Denitsa,,Eckweiler	denitsa.alamanova@googlemail.com	Spielmannstr. 7	Braunschweig	Lower Saxony	D-38106	Germany	2014-12-10	Public on Jun 08 2015	2019-05-15	GSE64056	Cross-regulation between the response regulators PhoB and TctD allows for the integration of diverse environmental signals in Pseudomonas aeruginosa	Y
BioProject: https://www.ncbi.nlm.nih.gov/bioproject/PRJNA276067	NA	PA14	delta-sutA carrying pMQ72_HASutA, delta-sutA carrying pMQ72, delta-sutA, attTn7:Para_SutA	NA	Knockout	LB	NA	Bacteria	Pseudomonas aeruginosa	Starter cultures of each of the three strains were grown overnight in LB medium, then diluted 1:1000 into 50 ml minimal medium (14.15 mM KH2PO4, 35.85 mM K2HPO4, 42.8 mM NaCl, 9.3 mM NH4Cl, 1 mM MgSO4, 7.2 ŒºM FeCl2 and trace elements (Widdel et al., 1983)) plus 40 mM sodium pyruvate, 20 mM arabinose, and 100 ¬µg/ml gentamicin. Cultures were grown at 37 degrees C with shaking for 24 hours, reachi…	genomic DNA, total RNA	37¬∞C	NA	https://www.ncbi.nlm.nih.gov/geo/query/acc.cgi?acc=GSE66181	Public on Jun 01 2015	GPL18287	BioSample: https://www.ncbi.nlm.nih.gov/biosample/SAMN03365892, BioSample: https://www.ncbi.nlm.nih.gov/biosample/SAMN03365890, BioSample: https://www.ncbi.nlm.nih.gov/biosample/SAMN03365891, BioSample: https://www.ncbi.nlm.nih.gov/biosample/SAMN03365893, BioSample: https://www.ncbi.nlm.nih.gov/biosample/SAMN03365904, BioSample: https://www.ncbi.nlm.nih.gov/biosample/SAMN03365908, BioSample: http…	GSM1616430, GSM1616431, GSM1616432, GSM1616433, GSM1616434, GSM1616435, GSM1616436, GSM1616437, GSM1616438, GSM1616439, GSM1616440, GSM1616441, GSM1616442, GSM1616443, GSM1616444, GSM1616445, GSM1616446, GSM1616447, GSM1616448, GSM1616449, GSM1616450	SRA: https://www.ncbi.nlm.nih.gov/sra?term=SRX885656, SRA: https://www.ncbi.nlm.nih.gov/sra?term=SRX885657, SRA: https://www.ncbi.nlm.nih.gov/sra?term=SRX885658, SRA: https://www.ncbi.nlm.nih.gov/sra?term=SRX885659, SRA: https://www.ncbi.nlm.nih.gov/sra?term=SRX885660, SRA: https://www.ncbi.nlm.nih.gov/sra?term=SRX885661, SRA: https://www.ncbi.nlm.nih.gov/sra?term=SRX885662, SRA: https://www.ncbi…	Illumina HiSeq 2500	ChIP, cDNA	Caltech	Dianne,,Newman	dkn@caltech.edu	1200 E California Blvd, MC 147-75	Pasadena	CA	91125	USA	2015-02-23	Public on Jun 01 2015	2020-04-16	GSE66181	SutA is a Transcription Elongation Factor Expressed During Slow Growth in *Pseudomonas aeruginosa*	Y
BioProject: https://www.ncbi.nlm.nih.gov/bioproject/PRJNA276069	SRA: https://www.ncbi.nlm.nih.gov/sra?term=SRP055410	PA14	delta-sutA, attTn7:Para_SutA	NA	Knockout	LB	NA	Bacteria	Pseudomonas aeruginosa	Starter cultures of each of the three strains were grown for 8 hours in LB medium, then diluted 1:1000 into 5 ml minimal medium (14.15 mM KH2PO4, 35.85 mM K2HPO4, 42.8 mM NaCl, 9.3 mM NH4Cl, 1 mM MgSO4, 7.2 ŒºM FeCl2 and trace elements (Glasser et al., 2014)) plus 40 mM sodium pyruvate and 25 mM arabinose. Cultures were grown at 37 degrees C with shaking for 21 hours, reaching an OD of approximat…	total RNA	37¬∞C	NA	https://www.ncbi.nlm.nih.gov/geo/query/acc.cgi?acc=GSE66180	Public on Jun 01 2015	GPL18287	BioSample: https://www.ncbi.nlm.nih.gov/biosample/SAMN03365898, BioSample: https://www.ncbi.nlm.nih.gov/biosample/SAMN03365895, BioSample: https://www.ncbi.nlm.nih.gov/biosample/SAMN03365910, BioSample: https://www.ncbi.nlm.nih.gov/biosample/SAMN03365906, BioSample: https://www.ncbi.nlm.nih.gov/biosample/SAMN03365899, BioSample: https://www.ncbi.nlm.nih.gov/biosample/SAMN03365897, BioSample: http…	GSM1616442, GSM1616443, GSM1616444, GSM1616445, GSM1616446, GSM1616447, GSM1616448, GSM1616449, GSM1616450	SRA: https://www.ncbi.nlm.nih.gov/sra?term=SRX885668, SRA: https://www.ncbi.nlm.nih.gov/sra?term=SRX885669, SRA: https://www.ncbi.nlm.nih.gov/sra?term=SRX885670, SRA: https://www.ncbi.nlm.nih.gov/sra?term=SRX885671, SRA: https://www.ncbi.nlm.nih.gov/sra?term=SRX885672, SRA: https://www.ncbi.nlm.nih.gov/sra?term=SRX885673, SRA: https://www.ncbi.nlm.nih.gov/sra?term=SRX885674, SRA: https://www.ncbi…	Illumina HiSeq 2500	cDNA	Caltech	Dianne,,Newman	dkn@caltech.edu	1200 E California Blvd, MC 147-75	Pasadena	CA	91125	USA	2015-02-23	Public on Jun 01 2015	2020-04-16	GSE66180	Pseudomonas aeruginosa PA14 differential gene expression in PA14_69770 mutants	Y
BioProject: https://www.ncbi.nlm.nih.gov/bioproject/PRJNA238222	NA	PA14	harboring a plasmid encoding for the polyhistidine-tagged sigma factor gene, AlgU_empty_vector, delta-AlgU, AlgU_overexpressed, FecI_empty_vector, delta-FecI, FecI_overexpressed, FliA_empty_vector, delta-FliA, FliA_overexpressed, FpvI_empty_vector, delta-FpvI, FpvI_overexpressed, PvdS_empty_vector, delta-PvdS, PvdS_overexpressed, RpoN_empty_vector, delta-RpoN, RpoN_overexpressed, RpoS_empty_vecto…	NA	Knockout, Overproducer	Other	NA	Bacteria	Pseudomonas aeruginosa	PA14 wild type harboring a plasmid encoding for the polyhistidine-tagged sigma factor gene was cultivated under optimal conditions regarding sigma factor activity. In addition, sigma factor expression was strongly induced by adding L-arabinose (0.5%) to the culture for at least 45 minutes prior to formaldehyde-mediated cross-linking	genomic DNA, total RNA	NA	NA	https://www.ncbi.nlm.nih.gov/geo/query/acc.cgi?acc=GSE54999	Public on Feb 12 2015	GPL18286	BioSample: https://www.ncbi.nlm.nih.gov/biosample/SAMN02641743, BioSample: https://www.ncbi.nlm.nih.gov/biosample/SAMN02641748, BioSample: https://www.ncbi.nlm.nih.gov/biosample/SAMN02641758, BioSample: https://www.ncbi.nlm.nih.gov/biosample/SAMN02641751, BioSample: https://www.ncbi.nlm.nih.gov/biosample/SAMN02641763, BioSample: https://www.ncbi.nlm.nih.gov/biosample/SAMN02641765, BioSample: http…	GSM1327699, GSM1327701, GSM1327707, GSM1327711, GSM1327713, GSM1327715, GSM1327717, GSM1327719, GSM1327721, GSM1327723, GSM1327725, GSM1327727, GSM1327729, GSM1327731, GSM1327733, GSM1327734, GSM1327735, GSM1327736, GSM1327737, GSM1327738, GSM1327739, GSM1327740, GSM1327741, GSM1327742, GSM1327743, GSM1327744, GSM1327745, GSM1327746, GSM1327747, GSM1327748, GSM1327749, GSM1327750, GSM1327751, GSM…	SRA: https://www.ncbi.nlm.nih.gov/sra?term=SRX470279, SRA: https://www.ncbi.nlm.nih.gov/sra?term=SRX470281, SRA: https://www.ncbi.nlm.nih.gov/sra?term=SRX470287, SRA: https://www.ncbi.nlm.nih.gov/sra?term=SRX470291, SRA: https://www.ncbi.nlm.nih.gov/sra?term=SRX470293, SRA: https://www.ncbi.nlm.nih.gov/sra?term=SRX470295, SRA: https://www.ncbi.nlm.nih.gov/sra?term=SRX470297, SRA: https://www.ncbi…	Illumina Genome Analyzer IIx	ChIP, cDNA	Technische Universit√§t Braunschweig	Denitsa,,Eckweiler	denitsa.alamanova@googlemail.com	Spielmannstr. 7	Braunschweig	Lower Saxony	D-38106	Germany	2014-02-13	Public on Feb 12 2015	2019-05-15	GSE54999	Elucidating the Sigmulome of P.aeruginosa PA14 by ChIP-Seq and RNA-Seq approaches	Y
BioProject: https://www.ncbi.nlm.nih.gov/bioproject/PRJNA238222	NA	PA14	harboring a plasmid encoding for the polyhistidine-tagged sigma factor gene, RpoH_empty_vector, RpoH_overexpressed, delta-RpoN, delta-SigX	NA	Knockout, Overproducer	Other	NA	Bacteria	Pseudomonas aeruginosa	PA14 wild type harboring a plasmid encoding for the polyhistidine-tagged sigma factor gene was cultivated under optimal conditions regarding sigma factor activity. In addition, sigma factor expression was strongly induced by adding L-arabinose (0.5%) to the culture for at least 45 minutes prior to formaldehyde-mediated cross-linking	genomic DNA, total RNA	NA	NA	https://www.ncbi.nlm.nih.gov/geo/query/acc.cgi?acc=GSE54999	Public on Feb 12 2015	GPL18287	BioSample: https://www.ncbi.nlm.nih.gov/biosample/SAMN02641747, BioSample: https://www.ncbi.nlm.nih.gov/biosample/SAMN02641753, BioSample: https://www.ncbi.nlm.nih.gov/biosample/SAMN02641756, BioSample: https://www.ncbi.nlm.nih.gov/biosample/SAMN02641750, BioSample: https://www.ncbi.nlm.nih.gov/biosample/SAMN02641749, BioSample: https://www.ncbi.nlm.nih.gov/biosample/SAMN02641755, BioSample: http…	GSM1327700, GSM1327702, GSM1327703, GSM1327704, GSM1327705, GSM1327706, GSM1327708, GSM1327709, GSM1327710, GSM1327712, GSM1327714, GSM1327716, GSM1327718, GSM1327720, GSM1327722, GSM1327724, GSM1327726, GSM1327728, GSM1327730, GSM1327732, GSM1327770, GSM1327771, GSM1327772, GSM1327773, GSM1327776, GSM1327777, GSM1327782, GSM1327783, GSM1327796, GSM1327797, GSM1327800	SRA: https://www.ncbi.nlm.nih.gov/sra?term=SRX470280, SRA: https://www.ncbi.nlm.nih.gov/sra?term=SRX470282, SRA: https://www.ncbi.nlm.nih.gov/sra?term=SRX470283, SRA: https://www.ncbi.nlm.nih.gov/sra?term=SRX470284, SRA: https://www.ncbi.nlm.nih.gov/sra?term=SRX470285, SRA: https://www.ncbi.nlm.nih.gov/sra?term=SRX470286, SRA: https://www.ncbi.nlm.nih.gov/sra?term=SRX470288, SRA: https://www.ncbi…	Illumina HiSeq 2500	ChIP, cDNA	Technische Universit√§t Braunschweig	Denitsa,,Eckweiler	denitsa.alamanova@googlemail.com	Spielmannstr. 7	Braunschweig	Lower Saxony	D-38106	Germany	2014-02-13	Public on Feb 12 2015	2019-05-15	GSE54999	Elucidating the Sigmulome of P.aeruginosa PA14 by ChIP-Seq and RNA-Seq approaches	Y
BioProject: https://www.ncbi.nlm.nih.gov/bioproject/PRJNA238229	SRA: https://www.ncbi.nlm.nih.gov/sra?term=SRP037771	PA14	AlgU_empty_vector, delta-AlgU, AlgU_overexpressed, FecI_empty_vector, delta-FecI, FecI_overexpressed, FecI2_empty_vector, FecI2_overexpressed, FliA_empty_vector, delta-FliA, FliA_overexpressed, FpvI_empty_vector, delta-FpvI, FpvI_overexpressed, PvdS_empty_vector, delta-PvdS, PvdS_overexpressed, PvdS_wildtype, RpoN_empty_vector, delta-RpoN, RpoN_overexpressed, RpoS_empty_vector, delta-RpoS, RpoS_o…	NA	Knockout, Overproducer	Other	NA	Bacteria	Pseudomonas aeruginosa	Sigma factor hyper-expressing strains harboring the sigma factor gene in trans under control of the araBAD promoter and sigma factor deletion mutants were constructed. Under optimal conditions regarding sigma factor activity and optional induction of sigma factor expression, bacteria were harvested and total RNA was extracted	total RNA	NA	NA	https://www.ncbi.nlm.nih.gov/geo/query/acc.cgi?acc=GSE54998	Public on Feb 12 2015	GPL18286	BioSample: https://www.ncbi.nlm.nih.gov/biosample/SAMN02641660, BioSample: https://www.ncbi.nlm.nih.gov/biosample/SAMN02641656, BioSample: https://www.ncbi.nlm.nih.gov/biosample/SAMN02641666, BioSample: https://www.ncbi.nlm.nih.gov/biosample/SAMN02641658, BioSample: https://www.ncbi.nlm.nih.gov/biosample/SAMN02641668, BioSample: https://www.ncbi.nlm.nih.gov/biosample/SAMN02641673, BioSample: http…	GSM1327733, GSM1327734, GSM1327735, GSM1327736, GSM1327737, GSM1327738, GSM1327739, GSM1327740, GSM1327741, GSM1327742, GSM1327743, GSM1327744, GSM1327745, GSM1327746, GSM1327747, GSM1327748, GSM1327749, GSM1327750, GSM1327751, GSM1327752, GSM1327753, GSM1327754, GSM1327755, GSM1327756, GSM1327757, GSM1327758, GSM1327759, GSM1327760, GSM1327761, GSM1327762, GSM1327763, GSM1327764, GSM1327765, GSM…	SRA: https://www.ncbi.nlm.nih.gov/sra?term=SRX470313, SRA: https://www.ncbi.nlm.nih.gov/sra?term=SRX470314, SRA: https://www.ncbi.nlm.nih.gov/sra?term=SRX470315, SRA: https://www.ncbi.nlm.nih.gov/sra?term=SRX470316, SRA: https://www.ncbi.nlm.nih.gov/sra?term=SRX470317, SRA: https://www.ncbi.nlm.nih.gov/sra?term=SRX470318, SRA: https://www.ncbi.nlm.nih.gov/sra?term=SRX470319, SRA: https://www.ncbi…	Illumina Genome Analyzer IIx	cDNA	Technische Universit√§t Braunschweig	Denitsa,,Eckweiler	denitsa.alamanova@googlemail.com	Spielmannstr. 7	Braunschweig	Lower Saxony	D-38106	Germany	2014-02-13	Public on Feb 12 2015	2019-05-15	GSE54998	Analysis of sigma factor-dependent gene expression in Pseudomonas aeruginosa by RNA sequencing	Y
BioProject: https://www.ncbi.nlm.nih.gov/bioproject/PRJNA238229	SRA: https://www.ncbi.nlm.nih.gov/sra?term=SRP037771	PA14	RpoH_empty_vector, RpoH_overexpressed, delta-RpoN, delta-SigX	NA	Knockout, Overproducer	Other	NA	Bacteria	Pseudomonas aeruginosa	Sigma factor hyper-expressing strains harboring the sigma factor gene in trans under control of the araBAD promoter and sigma factor deletion mutants were constructed. Under optimal conditions regarding sigma factor activity and optional induction of sigma factor expression, bacteria were harvested and total RNA was extracted	total RNA	NA	NA	https://www.ncbi.nlm.nih.gov/geo/query/acc.cgi?acc=GSE54998	Public on Feb 12 2015	GPL18287	BioSample: https://www.ncbi.nlm.nih.gov/biosample/SAMN02641735, BioSample: https://www.ncbi.nlm.nih.gov/biosample/SAMN02641731, BioSample: https://www.ncbi.nlm.nih.gov/biosample/SAMN02641742, BioSample: https://www.ncbi.nlm.nih.gov/biosample/SAMN02641736, BioSample: https://www.ncbi.nlm.nih.gov/biosample/SAMN02641737, BioSample: https://www.ncbi.nlm.nih.gov/biosample/SAMN02641729, BioSample: http…	GSM1327770, GSM1327771, GSM1327772, GSM1327773, GSM1327776, GSM1327777, GSM1327782, GSM1327783, GSM1327796, GSM1327797, GSM1327800	SRA: https://www.ncbi.nlm.nih.gov/sra?term=SRX470350, SRA: https://www.ncbi.nlm.nih.gov/sra?term=SRX470351, SRA: https://www.ncbi.nlm.nih.gov/sra?term=SRX470352, SRA: https://www.ncbi.nlm.nih.gov/sra?term=SRX470353, SRA: https://www.ncbi.nlm.nih.gov/sra?term=SRX470356, SRA: https://www.ncbi.nlm.nih.gov/sra?term=SRX470357, SRA: https://www.ncbi.nlm.nih.gov/sra?term=SRX470362, SRA: https://www.ncbi…	Illumina HiSeq 2500	cDNA	Technische Universit√§t Braunschweig	Denitsa,,Eckweiler	denitsa.alamanova@googlemail.com	Spielmannstr. 7	Braunschweig	Lower Saxony	D-38106	Germany	2014-02-13	Public on Feb 12 2015	2019-05-15	GSE54998	Analysis of sigma factor-dependent gene expression in Pseudomonas aeruginosa by RNA sequencing	Y
BioProject: https://www.ncbi.nlm.nih.gov/bioproject/PRJNA273872	SRA: https://www.ncbi.nlm.nih.gov/sra?term=SRP052915	PA14	WT-pMQ72. delta-bqsR-pMQ72	NA	Knockout	Other	NA	Bacteria	Pseudomonas aeruginosa	Triplicate aerobic cultures of P. aeruginosa WT-pMQ72 and ‚àÜbqsR-pMQ72 were grown in MOMM + 100 ¬µg ml-1 gentamycin at 37 oC for 36 hours. Anaerobic cultures were inoculated with 1% inoculum in MOMM + 100 ¬µg ml-1 gentamycin + 1% arabinose. when the cells reached deep stationary phase (OD500 = 0.8)	total RNA	37¬∞C	OD500 = 0.8	https://www.ncbi.nlm.nih.gov/geo/query/acc.cgi?acc=GSE65393	Public on Feb 01 2015	GPL18287	BioSample: https://www.ncbi.nlm.nih.gov/biosample/SAMN03299593, BioSample: https://www.ncbi.nlm.nih.gov/biosample/SAMN03299594, BioSample: https://www.ncbi.nlm.nih.gov/biosample/SAMN03299597, BioSample: https://www.ncbi.nlm.nih.gov/biosample/SAMN03299598, BioSample: https://www.ncbi.nlm.nih.gov/biosample/SAMN03299596, BioSample: https://www.ncbi.nlm.nih.gov/biosample/SAMN03299595, BioSample: http…	GSM1595229, GSM1595230, GSM1595231, GSM1595232, GSM1595233, GSM1595234, GSM1595235, GSM1595236, GSM1595237, GSM1595238, GSM1595239, GSM1595240	SRA: https://www.ncbi.nlm.nih.gov/sra?term=SRX857126, SRA: https://www.ncbi.nlm.nih.gov/sra?term=SRX857127, SRA: https://www.ncbi.nlm.nih.gov/sra?term=SRX857128, SRA: https://www.ncbi.nlm.nih.gov/sra?term=SRX857129, SRA: https://www.ncbi.nlm.nih.gov/sra?term=SRX857130, SRA: https://www.ncbi.nlm.nih.gov/sra?term=SRX857131, SRA: https://www.ncbi.nlm.nih.gov/sra?term=SRX857132, SRA: https://www.ncbi…	Illumina HiSeq 2500	cDNA	Caltech	Dianne,K,Newman	dkn@caltech.edu	1200 E California Blvd	Pasadena	CA	91125	USA	2015-01-28	Public on Feb 01 2015	2019-05-15	GSE65393	Pseudomonas aeruginosa PA14 differential gene expression in bqsR (PA14_29730) mutants	Y
BioProject: https://www.ncbi.nlm.nih.gov/bioproject/PRJNA252432	SRA: https://www.ncbi.nlm.nih.gov/sra?term=SRP043109	PA14	NA	NA	NA	Other	NA	Animal	Mus musculus	Eight to ten-week-old female BALB/c mice were subcutaneously (s.c.) inoculated at the abdomen with 5 x 105 CT26 cells. Mice bearing tumors of 4-7 mm diameter were i.v. infected with 5 x 106 colony-forming units (CFU) of P. aeruginosa PA14 and/or 2 x 108 CFU of V. parvula suspended in phosphate-buffered saline (PBS)	total RNA	NA	NA	https://www.ncbi.nlm.nih.gov/geo/query/acc.cgi?acc=GSE58388	Public on Nov 06 2014	GPL17021	BioSample: https://www.ncbi.nlm.nih.gov/biosample/SAMN02850606, BioSample: https://www.ncbi.nlm.nih.gov/biosample/SAMN02850603, BioSample: https://www.ncbi.nlm.nih.gov/biosample/SAMN02850601, BioSample: https://www.ncbi.nlm.nih.gov/biosample/SAMN02850605, BioSample: https://www.ncbi.nlm.nih.gov/biosample/SAMN02850607, BioSample: https://www.ncbi.nlm.nih.gov/biosample/SAMN02850608, BioSample: http…	GSM1409713, GSM1409714, GSM1409715, GSM1409716, GSM1409717, GSM1409718, GSM1409719, GSM1409720, GSM1409721	SRA: https://www.ncbi.nlm.nih.gov/sra?term=SRX589552, SRA: https://www.ncbi.nlm.nih.gov/sra?term=SRX589553, SRA: https://www.ncbi.nlm.nih.gov/sra?term=SRX589554, SRA: https://www.ncbi.nlm.nih.gov/sra?term=SRX589555, SRA: https://www.ncbi.nlm.nih.gov/sra?term=SRX589556, SRA: https://www.ncbi.nlm.nih.gov/sra?term=SRX589557, SRA: https://www.ncbi.nlm.nih.gov/sra?term=SRX589558, SRA: https://www.ncbi…	Illumina HiSeq 2500	cDNA	Technische Universit√§t Braunschweig	Denitsa,,Eckweiler	denitsa.alamanova@googlemail.com	Spielmannstr. 7	Braunschweig	Lower Saxony	D-38106	Germany	2014-06-11	Public on Nov 06 2014	2019-05-15	GSE58388	Contribution of Veillonella parvula to Pseudomonas aeruginosa mediated pathogenicity in a murine tumor model system	Y
BioProject: https://www.ncbi.nlm.nih.gov/bioproject/PRJNA252432	SRA: https://www.ncbi.nlm.nih.gov/sra?term=SRP043109	PA14	NA	NA	NA	Other	NA	Bacteria	Pseudomonas aeruginosa	Anaerobic growth of P. aeruginosa PA14 and V. parvula (DSM 2008) was performed in an anaerobic workstation (D. Whitley) at 37¬∞C. The growth media used for all experiments was a modified DSMZ medium No. 104 supplemented with 100 mM KNO3 (PYG-KNO3).	total RNA	37¬∞C	NA	https://www.ncbi.nlm.nih.gov/geo/query/acc.cgi?acc=GSE58388	Public on Nov 06 2014	GPL18780	BioSample: https://www.ncbi.nlm.nih.gov/biosample/SAMN02850604	GSM1409710	SRA: https://www.ncbi.nlm.nih.gov/sra?term=SRX589549	Illumina Genome Analyzer IIx	cDNA	Technische Universit√§t Braunschweig	Denitsa,,Eckweiler	denitsa.alamanova@googlemail.com	Spielmannstr. 7	Braunschweig	Lower Saxony	D-38106	Germany	2014-06-11	Public on Nov 06 2014	2019-05-15	GSE58388	Contribution of Veillonella parvula to Pseudomonas aeruginosa mediated pathogenicity in a murine tumor model system	Y
BioProject: https://www.ncbi.nlm.nih.gov/bioproject/PRJNA252432	SRA: https://www.ncbi.nlm.nih.gov/sra?term=SRP043109	Other Species	NA	NA	NA	Other	NA	Bacteria	Veillonella parvula DSM 2008	Anaerobic growth of P. aeruginosa PA14 and V. parvula (DSM 2008) was performed in an anaerobic workstation (D. Whitley) at 37¬∞C. The growth media used for all experiments was a modified DSMZ medium No. 104 supplemented with 100 mM KNO3 (PYG-KNO3).	total RNA	37¬∞C	NA	https://www.ncbi.nlm.nih.gov/geo/query/acc.cgi?acc=GSE58388	Public on Nov 06 2014	GPL18781	BioSample: https://www.ncbi.nlm.nih.gov/biosample/SAMN02850602	GSM1409711	SRA: https://www.ncbi.nlm.nih.gov/sra?term=SRX589550	Illumina Genome Analyzer IIx	cDNA	Technische Universit√§t Braunschweig	Denitsa,,Eckweiler	denitsa.alamanova@googlemail.com	Spielmannstr. 7	Braunschweig	Lower Saxony	D-38106	Germany	2014-06-11	Public on Nov 06 2014	2019-05-15	GSE58388	Contribution of Veillonella parvula to Pseudomonas aeruginosa mediated pathogenicity in a murine tumor model system	Y
BioProject: https://www.ncbi.nlm.nih.gov/bioproject/PRJNA252432	SRA: https://www.ncbi.nlm.nih.gov/sra?term=SRP043109	PA14	NA	NA	NA	Other	NA	Bacteria	Veillonella parvula DSM 2008	Anaerobic growth of P. aeruginosa PA14 and V. parvula (DSM 2008) was performed in an anaerobic workstation (D. Whitley) at 37¬∞C. The growth media used for all experiments was a modified DSMZ medium No. 104 supplemented with 100 mM KNO3 (PYG-KNO3).	total RNA	37¬∞C	NA	https://www.ncbi.nlm.nih.gov/geo/query/acc.cgi?acc=GSE58388	Public on Nov 06 2014	GPL18783	BioSample: https://www.ncbi.nlm.nih.gov/biosample/SAMN02850600	GSM1409712	SRA: https://www.ncbi.nlm.nih.gov/sra?term=SRX589551	Illumina Genome Analyzer IIx	cDNA	Technische Universit√§t Braunschweig	Denitsa,,Eckweiler	denitsa.alamanova@googlemail.com	Spielmannstr. 7	Braunschweig	Lower Saxony	D-38106	Germany	2014-06-11	Public on Nov 06 2014	2019-05-15	GSE58388	Contribution of Veillonella parvula to Pseudomonas aeruginosa mediated pathogenicity in a murine tumor model system	Y
BioProject: https://www.ncbi.nlm.nih.gov/bioproject/PRJNA252740	SRA: https://www.ncbi.nlm.nih.gov/sra?term=SRP043218	PAO1	NA	NA	NA	Other	NA	Bacteria	Pseudomonas aeruginosa	Bacteriophage PhiKZ was amplified from confluent lysed agar plates, purified by 0.45¬µm filtration and concentrated after incubation in 10% PEG8000/1M NaCl according to standard procedures (Ceyssens et al., 2006). P. aeruginosa and its derivative strains were grown overnight in 5 ml LB medium to reach saturation. Cells were diluted 1:100 in 2-500 mL fresh medium, grown at 37¬∞C and, in infection …	total RNA	37¬∞C	NA	https://www.ncbi.nlm.nih.gov/geo/query/acc.cgi?acc=GSE58494	Public on Jun 14 2014	GPL18644	BioSample: https://www.ncbi.nlm.nih.gov/biosample/SAMN02854660, BioSample: https://www.ncbi.nlm.nih.gov/biosample/SAMN02854659	GSM1412547, GSM1412548	SRA: https://www.ncbi.nlm.nih.gov/sra?term=SRX597261, SRA: https://www.ncbi.nlm.nih.gov/sra?term=SRX597262	Illumina HiSeq 2000	cDNA	KU Leuven	Bob,Gordon,Blasdel	blasdelb@gmail.com	Kasteelpark Arenberg 21, bus 2462	Leuven	Vlaams-Brabant	3001	Belgium	2014-06-13	Public on Jun 14 2014	2019-05-15	GSE58494	RNA-Seq analysis of Pseudomonas aeruginosa PAO1 cells infected with PhiKZ phage	Y
BioProject: https://www.ncbi.nlm.nih.gov/bioproject/PRJNA252740	SRA: https://www.ncbi.nlm.nih.gov/sra?term=SRP043218	PAO1	NA	NA	NA	Other	NA	Bacteria	Pseudomonas aeruginosa	Bacteriophage PhiKZ was amplified from confluent lysed agar plates, purified by 0.45¬µm filtration and concentrated after incubation in 10% PEG8000/1M NaCl according to standard procedures (Ceyssens et al., 2006). P. aeruginosa and its derivative strains were grown overnight in 5 ml LB medium to reach saturation. Cells were diluted 1:100 in 2-500 mL fresh medium, grown at 37¬∞C and, in infection …	total RNA	37¬∞C	NA	https://www.ncbi.nlm.nih.gov/geo/query/acc.cgi?acc=GSE58494	Public on Jun 14 2014	GPL18804	BioSample: https://www.ncbi.nlm.nih.gov/biosample/SAMN02854667, BioSample: https://www.ncbi.nlm.nih.gov/biosample/SAMN02854661, BioSample: https://www.ncbi.nlm.nih.gov/biosample/SAMN02854664, BioSample: https://www.ncbi.nlm.nih.gov/biosample/SAMN02854662, BioSample: https://www.ncbi.nlm.nih.gov/biosample/SAMN02854669, BioSample: https://www.ncbi.nlm.nih.gov/biosample/SAMN02854666, BioSample: http…	GSM1412549, GSM1412550, GSM1412551, GSM1412552, GSM1412553, GSM1412554, GSM1412555, GSM1412556, GSM1412557, GSM1412558	SRA: https://www.ncbi.nlm.nih.gov/sra?term=SRX597263, SRA: https://www.ncbi.nlm.nih.gov/sra?term=SRX597264, SRA: https://www.ncbi.nlm.nih.gov/sra?term=SRX597265, SRA: https://www.ncbi.nlm.nih.gov/sra?term=SRX597266, SRA: https://www.ncbi.nlm.nih.gov/sra?term=SRX597267, SRA: https://www.ncbi.nlm.nih.gov/sra?term=SRX597268, SRA: https://www.ncbi.nlm.nih.gov/sra?term=SRX597269, SRA: https://www.ncbi…	Illumina HiSeq 2000	cDNA	KU Leuven	Bob,Gordon,Blasdel	blasdelb@gmail.com	Kasteelpark Arenberg 21, bus 2462	Leuven	Vlaams-Brabant	3001	Belgium	2014-06-13	Public on Jun 14 2014	2019-05-15	GSE58494	RNA-Seq analysis of Pseudomonas aeruginosa PAO1 cells infected with PhiKZ phage	Y
BioProject: https://www.ncbi.nlm.nih.gov/bioproject/PRJNA252560	SRA: https://www.ncbi.nlm.nih.gov/sra?term=SRP043146	PAO1	NA	Ceftolozane-tazobactam	NA	LB	Antibiotic	Bacteria	Pseudomonas aeruginosa	Cultures growing in LB medium at 37 ¬∞C were harvested after reaching an OD600 of 1.0	total RNA	37¬∞C	NA	https://www.ncbi.nlm.nih.gov/geo/query/acc.cgi?acc=GSE58390	Public on Jun 12 2014	GPL18782	BioSample: https://www.ncbi.nlm.nih.gov/biosample/SAMN02851333, BioSample: https://www.ncbi.nlm.nih.gov/biosample/SAMN02851340, BioSample: https://www.ncbi.nlm.nih.gov/biosample/SAMN02851348, BioSample: https://www.ncbi.nlm.nih.gov/biosample/SAMN02851334, BioSample: https://www.ncbi.nlm.nih.gov/biosample/SAMN02851336, BioSample: https://www.ncbi.nlm.nih.gov/biosample/SAMN02851344, BioSample: http…	GSM1409762, GSM1409763, GSM1409764, GSM1409765, GSM1409766, GSM1409767, GSM1409768, GSM1409769, GSM1409770, GSM1409771, GSM1409772, GSM1409773, GSM1409774, GSM1409775, GSM1409776, GSM1409777	SRA: https://www.ncbi.nlm.nih.gov/sra?term=SRX591664, SRA: https://www.ncbi.nlm.nih.gov/sra?term=SRX591665, SRA: https://www.ncbi.nlm.nih.gov/sra?term=SRX591666, SRA: https://www.ncbi.nlm.nih.gov/sra?term=SRX591667, SRA: https://www.ncbi.nlm.nih.gov/sra?term=SRX591668, SRA: https://www.ncbi.nlm.nih.gov/sra?term=SRX591669, SRA: https://www.ncbi.nlm.nih.gov/sra?term=SRX591670, SRA: https://www.ncbi…	Illumina HiSeq 2500	cDNA	Technische Universit√§t Braunschweig	Denitsa,,Eckweiler	denitsa.alamanova@googlemail.com	Spielmannstr. 7	Braunschweig	Lower Saxony	D-38106	Germany	2014-06-11	Public on Jun 12 2014	2019-05-15	GSE58390	Pseudomonas aeruginosa Ceftolozane-Tazobactam Resistance Development Requires Multiple Mutations Leading to Overexpression and Structural Modification of AmpC.	Y
BioProject: https://www.ncbi.nlm.nih.gov/bioproject/PRJNA239877	SRA: https://www.ncbi.nlm.nih.gov/sra?term=SRP039358	PAO1	NA	NA	NA	LB	NA	Bacteria	Pseudomonas aeruginosa	LB medium for P. aeruginosa, and TSB for S. aureus	total RNA	NA	NA	https://www.ncbi.nlm.nih.gov/geo/query/acc.cgi?acc=GSE55528	Public on May 08 2014	GPL18362	BioSample: https://www.ncbi.nlm.nih.gov/biosample/SAMN02671253, BioSample: https://www.ncbi.nlm.nih.gov/biosample/SAMN02671255, BioSample: https://www.ncbi.nlm.nih.gov/biosample/SAMN02671252, BioSample: https://www.ncbi.nlm.nih.gov/biosample/SAMN02671254	GSM1338701, GSM1338702, GSM1338703, GSM1338704	SRA: https://www.ncbi.nlm.nih.gov/sra?term=SRX480719, SRA: https://www.ncbi.nlm.nih.gov/sra?term=SRX480720, SRA: https://www.ncbi.nlm.nih.gov/sra?term=SRX480721, SRA: https://www.ncbi.nlm.nih.gov/sra?term=SRX480722	Illumina HiSeq 2000	cDNA	City University of Hong Kong	Xin,,Deng	xindeng@cityu.edu.hk	To Yuen Building	Hong Kong	NA	60637	Hong Kong	2014-03-03	Public on May 08 2014	2019-05-15	GSE55528	Steady-state hydrogen peroxide induces glycolysis via metabolic reroute in P. aeruginosa and S. aureus	Y
BioProject: https://www.ncbi.nlm.nih.gov/bioproject/PRJNA239877	SRA: https://www.ncbi.nlm.nih.gov/sra?term=SRP039358	Other Species	NA	NA	NA	LB	NA	Bacteria	Staphylococcus aureus subsp. aureus str. Newman	LB medium for P. aeruginosa, and TSB for S. aureus	total RNA	NA	NA	https://www.ncbi.nlm.nih.gov/geo/query/acc.cgi?acc=GSE55528	Public on May 08 2014	GPL18363	BioSample: https://www.ncbi.nlm.nih.gov/biosample/SAMN02671257, BioSample: https://www.ncbi.nlm.nih.gov/biosample/SAMN02671258, BioSample: https://www.ncbi.nlm.nih.gov/biosample/SAMN02671256, BioSample: https://www.ncbi.nlm.nih.gov/biosample/SAMN02671259	GSM1338705, GSM1338706, GSM1338707, GSM1338708	SRA: https://www.ncbi.nlm.nih.gov/sra?term=SRX480723, SRA: https://www.ncbi.nlm.nih.gov/sra?term=SRX480724, SRA: https://www.ncbi.nlm.nih.gov/sra?term=SRX480725, SRA: https://www.ncbi.nlm.nih.gov/sra?term=SRX480726	Illumina HiSeq 2000	cDNA	City University of Hong Kong	Xin,,Deng	xindeng@cityu.edu.hk	To Yuen Building	Hong Kong	NA	60637	Hong Kong	2014-03-03	Public on May 08 2014	2019-05-15	GSE55528	Steady-state hydrogen peroxide induces glycolysis via metabolic reroute in P. aeruginosa and S. aureus	Y
BioProject: https://www.ncbi.nlm.nih.gov/bioproject/PRJNA219396	SRA: https://www.ncbi.nlm.nih.gov/sra?term=SRP029979	PA14	NA	NA	NA	LB	NA	Bacteria	Pseudomonas aeruginosa	PA14 strains in LB medium containing 8 mM NaCl at 37¬∞C and 180 r.p.m. until OD600=0.5. Induction of sigX expression by adding L-arabinose to a final concentration of 0.5% for 45 minutes	genomic DNA, total RNA	37¬∞C	NA	https://www.ncbi.nlm.nih.gov/geo/query/acc.cgi?acc=GSE50937	Public on Nov 11 2013	GPL17738	BioSample: https://www.ncbi.nlm.nih.gov/biosample/SAMN02358210, BioSample: https://www.ncbi.nlm.nih.gov/biosample/SAMN02358212, BioSample: https://www.ncbi.nlm.nih.gov/biosample/SAMN02358214, BioSample: https://www.ncbi.nlm.nih.gov/biosample/SAMN02358211, BioSample: https://www.ncbi.nlm.nih.gov/biosample/SAMN02358209, BioSample: https://www.ncbi.nlm.nih.gov/biosample/SAMN02358205, BioSample: http…	GSM1232743, GSM1232745, GSM1232747, GSM1232748, GSM1232749, GSM1232750, GSM1232751, GSM1232752, GSM1232753, GSM1232754	SRA: https://www.ncbi.nlm.nih.gov/sra?term=SRX352168, SRA: https://www.ncbi.nlm.nih.gov/sra?term=SRX352170, SRA: https://www.ncbi.nlm.nih.gov/sra?term=SRX352172, SRA: https://www.ncbi.nlm.nih.gov/sra?term=SRX352173, SRA: https://www.ncbi.nlm.nih.gov/sra?term=SRX352174, SRA: https://www.ncbi.nlm.nih.gov/sra?term=SRX352175, SRA: https://www.ncbi.nlm.nih.gov/sra?term=SRX352176, SRA: https://www.ncbi…	Illumina Genome Analyzer IIx	ChIP, cDNA	Technische Universit√§t Braunschweig	Denitsa,,Eckweiler	denitsa.alamanova@googlemail.com	Spielmannstr. 7	Braunschweig	Lower Saxony	D-38106	Germany	2013-09-17	Public on Nov 11 2013	2019-05-15	GSE50937	Identification of the alternative sigma factor SigX regulon and its implications for Pseudomonas aeruginosa pathogenicity	Y
BioProject: https://www.ncbi.nlm.nih.gov/bioproject/PRJNA219396	SRA: https://www.ncbi.nlm.nih.gov/sra?term=SRP029979	PA14	NA	NA	NA	LB	NA	Bacteria	Pseudomonas aeruginosa	PA14 strains in LB medium containing 8 mM NaCl at 37¬∞C and 180 r.p.m. until OD600=0.5. Induction of sigX expression by adding L-arabinose to a final concentration of 0.5% for 45 minutes	genomic DNA	37¬∞C	NA	https://www.ncbi.nlm.nih.gov/geo/query/acc.cgi?acc=GSE50937	Public on Nov 11 2013	GPL17739	BioSample: https://www.ncbi.nlm.nih.gov/biosample/SAMN02358208, BioSample: https://www.ncbi.nlm.nih.gov/biosample/SAMN02358213	GSM1232744, GSM1232746	SRA: https://www.ncbi.nlm.nih.gov/sra?term=SRX352169, SRA: https://www.ncbi.nlm.nih.gov/sra?term=SRX352171	Illumina HiSeq 2500	ChIP	Technische Universit√§t Braunschweig	Denitsa,,Eckweiler	denitsa.alamanova@googlemail.com	Spielmannstr. 7	Braunschweig	Lower Saxony	D-38106	Germany	2013-09-17	Public on Nov 11 2013	2019-05-15	GSE50937	Identification of the alternative sigma factor SigX regulon and its implications for Pseudomonas aeruginosa pathogenicity	Y
https://www.ncbi.nlm.nih.gov/bioproject/?term=PRJNA383797	NA	CLJ1	NA	NA	NA	LB	NA	NA	NA	NA	NA	NA	NA	NA	NA	NA	2	2	2	NA	NA	NA	NA	NA	NA	NA	NA	NA	NA	NA	NA	NA	NA	NA	N
https://www.ncbi.nlm.nih.gov/bioproject/?term=PRJNA383798	NA	CJL3	NA	NA	NA	LB	NA	NA	NA	NA	NA	NA	NA	NA	NA	NA	2	2	2	NA	NA	NA	NA	NA	NA	NA	NA	NA	NA	NA	NA	NA	NA	NA	N
https://www.ncbi.nlm.nih.gov/bioproject/?term=PRJNA414673	NA	PAO1	NA	NA	NA	NA	Polymyxin B, Rifampicin	NA	NA	NA	NA	NA	NA	NA	NA	NA	6	6	6	NA	NA	NA	NA	NA	NA	NA	NA	NA	NA	NA	NA	NA	NA	NA	N
https://www.ncbi.nlm.nih.gov/bioproject/?term=PRJNA506639	NA	CCTCC AB93066	NA	NA	NA	NA	Cr (VI)	NA	NA	NA	NA	NA	NA	NA	NA	NA	4	4	4	NA	NA	NA	NA	NA	NA	NA	NA	NA	NA	NA	NA	NA	NA	NA	N
https://www.ncbi.nlm.nih.gov/bioproject/?term=PRJNA489391	NA	PA14	NA	NA	NA	Mouse bladder, LB	Artificial Urine, Human Urine, Mouse Urine, Urea	NA	NA	NA	NA	NA	NA	NA	NA	NA	13	13	13	NA	NA	NA	NA	NA	NA	NA	NA	NA	NA	NA	NA	NA	NA	NA	N
https://www.ncbi.nlm.nih.gov/bioproject/?term=PRJNA428284	NA	PAO1	NA	NA	NA	NA	Poly-microbial Culture	NA	NA	NA	NA	NA	NA	NA	NA	NA	12	12	12	NA	NA	NA	NA	NA	NA	NA	NA	NA	NA	NA	NA	NA	NA	NA	N
https://www.ncbi.nlm.nih.gov/bioproject/PRJNA491816/	NA	PAK	PmrB^	NA	NA	NA	Polymyxin	NA	NA	NA	NA	NA	NA	NA	NA	NA	42	42	42	NA	NA	NA	NA	NA	NA	NA	NA	NA	NA	NA	NA	NA	NA	NA	N
https://www.ncbi.nlm.nih.gov/bioproject/PRJEB12304/	NA	NA	NA	NA	NA	Minimal Medium	Polyethylene, Glucose	NA	NA	NA	NA	NA	NA	NA	NA	NA	4	4	4	NA	NA	NA	NA	NA	NA	NA	NA	NA	NA	NA	NA	NA	NA	NA	N
https://www.ncbi.nlm.nih.gov/bioproject/?term=PRJNA488531	NA	PA14	NA	NA	NA	NA	NA	NA	NA	NA	NA	NA	NA	NA	NA	NA	4	4	4	NA	NA	NA	NA	NA	NA	NA	NA	NA	NA	NA	NA	NA	NA	NA	N
https://www.ncbi.nlm.nih.gov/bioproject/PRJEB21307/	NA	PAO1	mexZ^	NA	NA	LB	NA	NA	NA	NA	NA	NA	NA	NA	NA	NA	6	6	6	NA	NA	NA	NA	NA	NA	NA	NA	NA	NA	NA	NA	NA	NA	NA	N
https://www.ncbi.nlm.nih.gov/bioproject/?term=PRJNA293284	NA	PA14	NA	NA	NA	SCFM	Anoxic Conditions	NA	NA	NA	NA	NA	NA	NA	NA	NA	4	4	4	NA	NA	NA	NA	NA	NA	NA	NA	NA	NA	NA	NA	NA	NA	NA	N
https://www.ncbi.nlm.nih.gov/bioproject/PRJNA482690/	NA	ATCC 9027	nirS^	NA	NA	NA	NA	NA	NA	NA	NA	NA	NA	NA	NA	NA	13	13	13	NA	NA	NA	NA	NA	NA	NA	NA	NA	NA	NA	NA	NA	NA	NA	N
https://www.ncbi.nlm.nih.gov/bioproject/?term=PRJEB25674	NA	PAO1	NA	NA	NA	NA	Coumarin	NA	NA	NA	NA	NA	NA	NA	NA	NA	12	12	12	NA	NA	NA	NA	NA	NA	NA	NA	NA	NA	NA	NA	NA	NA	NA	N
https://www.ncbi.nlm.nih.gov/bioproject/?term=PRJNA501877	NA	Clinical Isolates	nalD^	NA	NA	NA	Aztreonam	NA	NA	NA	NA	NA	NA	NA	NA	NA	15	15	15	NA	NA	NA	NA	NA	NA	NA	NA	NA	NA	NA	NA	NA	NA	NA	N
https://www.ncbi.nlm.nih.gov/bioproject/?term=PRJNA503261	NA	PA14	NA	NA	NA	M14	Staphylococcus aureus co-culture	NA	NA	NA	NA	NA	NA	NA	NA	NA	9	9	9	NA	NA	NA	NA	NA	NA	NA	NA	NA	NA	NA	NA	NA	NA	NA	N
https://www.ncbi.nlm.nih.gov/bioproject/PRJEB31965/	NA	PAO1	‚ÄúQS mutant without AHLs term-seq repeat‚Äù	NA	NA	NA	NA	NA	NA	NA	NA	NA	NA	NA	NA	NA	14	14	14	NA	NA	NA	NA	NA	NA	NA	NA	NA	NA	NA	NA	NA	NA	NA	N
https://www.ncbi.nlm.nih.gov/bioproject/PRJEB24688/	NA	Clinical Isolates	NA	NA	NA	LB	NA	NA	NA	NA	NA	NA	NA	NA	NA	NA	43	43	43	NA	NA	NA	NA	NA	NA	NA	NA	NA	NA	NA	NA	NA	NA	NA	N
https://www.ncbi.nlm.nih.gov/bioproject/PRJNA504928/	NA	PAO1	BfmR^, BfmS^	NA	NA	NA	NA	NA	NA	NA	NA	NA	NA	NA	NA	NA	8	8	8	NA	NA	NA	NA	NA	NA	NA	NA	NA	NA	NA	NA	NA	NA	NA	N
https://www.ncbi.nlm.nih.gov/bioproject/?term=PRJNA504392	NA	PAO1	NA	NA	NA	NA	Glutathione	NA	NA	NA	NA	NA	NA	NA	NA	NA	4	4	4	NA	NA	NA	NA	NA	NA	NA	NA	NA	NA	NA	NA	NA	NA	NA	N
https://www.ncbi.nlm.nih.gov/bioproject/?term=PRJNA231236	NA	Clinical Isolates	NA	NA	NA	NA	NA	NA	NA	NA	NA	NA	NA	NA	NA	NA	139	139	139	NA	NA	NA	NA	NA	NA	NA	NA	NA	NA	NA	NA	NA	NA	NA	N
https://www.ncbi.nlm.nih.gov/bioproject/?term=PRJNA518730	NA	Clinical Isolates	NA	NA	NA	Mueller-Hinton Broth	Ciprofloxacin	NA	NA	NA	NA	NA	NA	NA	NA	NA	32	32	32	NA	NA	NA	NA	NA	NA	NA	NA	NA	NA	NA	NA	NA	NA	NA	N
https://www.ncbi.nlm.nih.gov/bioproject/PRJNA574614/	NA	PAO1	NA	NA	NA	NA	Gentamicin	NA	NA	NA	NA	NA	NA	NA	NA	NA	4	4	4	NA	NA	NA	NA	NA	NA	NA	NA	NA	NA	NA	NA	NA	NA	NA	N
https://www.ncbi.nlm.nih.gov/bioproject/?term=PRJNA611483	NA	PAO1	AntP^	NA	NA	NA	NA	NA	NA	NA	NA	NA	NA	NA	NA	NA	4	4	4	NA	NA	NA	NA	NA	NA	NA	NA	NA	NA	NA	NA	NA	NA	NA	N
https://www.ncbi.nlm.nih.gov/bioproject/?term=PRJNA579575	NA	PAO1	NA	NA	NA	NA	P-anisaldehyde, EGCG	NA	NA	NA	NA	NA	NA	NA	NA	NA	24	24	24	NA	NA	NA	NA	NA	NA	NA	NA	NA	NA	NA	NA	NA	NA	NA	N
https://www.ncbi.nlm.nih.gov/bioproject/?term=PRJNA576508	NA	PAO1, PA14, Clinical Isolates	NA	NA	NA	Airway Epithelial Cells, Mouse Wound Model, Expectorated CF Sputum	NA	NA	NA	NA	NA	NA	NA	NA	NA	NA	18	18	18	NA	NA	NA	NA	NA	NA	NA	NA	NA	NA	NA	NA	NA	NA	NA	N
https://www.ncbi.nlm.nih.gov/bioproject/?term=PRJNA606809	NA	PAO1	NA	NA	NA	NA	Zinc	NA	NA	NA	NA	NA	NA	NA	NA	NA	18	18	18	NA	NA	NA	NA	NA	NA	NA	NA	NA	NA	NA	NA	NA	NA	NA	N
https://www.ncbi.nlm.nih.gov/bioproject/?term=PRJNA353241	NA	PAO1, PA558, PA580	NA	NA	NA	NA	SaF	NA	NA	NA	NA	NA	NA	NA	NA	NA	18	18	18	NA	NA	NA	NA	NA	NA	NA	NA	NA	NA	NA	NA	NA	NA	NA	N
https://www.ncbi.nlm.nih.gov/bioproject/?term=PRJNA637626	NA	PA14	‚ÄúSH2 mutant‚Äù	NA	NA	NA	NA	NA	NA	NA	NA	NA	NA	NA	NA	NA	12	12	12	NA	NA	NA	NA	NA	NA	NA	NA	NA	NA	NA	NA	NA	NA	NA	N
https://www.ncbi.nlm.nih.gov/bioproject/?term=PRJEB36276	NA	PAO1	fusA1^	NA	NA	M9 Minimal Media	NA	NA	NA	NA	NA	NA	NA	NA	NA	NA	9	9	9	NA	NA	NA	NA	NA	NA	NA	NA	NA	NA	NA	NA	NA	NA	NA	N
https://www.ncbi.nlm.nih.gov/bioproject/?term=PRJNA627218	NA	PAO1, C218	pqsA^	NA	NA	NA	Norharmane	NA	NA	NA	NA	NA	NA	NA	NA	NA	27	27	27	NA	NA	NA	NA	NA	NA	NA	NA	NA	NA	NA	NA	NA	NA	NA	N
https://www.ncbi.nlm.nih.gov/bioproject/?term=PRJNA650511	NA	PAO1, Clinical Isolates	NA	NA	NA	NA	NA	NA	NA	NA	NA	NA	NA	NA	NA	NA	34	34	34	NA	NA	NA	NA	NA	NA	NA	NA	NA	NA	NA	NA	NA	NA	NA	N
https://www.ncbi.nlm.nih.gov/bioproject/?term=PRJEB37218	NA	D421, F46D	NA	NA	NA	NA	NA	NA	NA	NA	NA	NA	NA	NA	NA	NA	8	8	8	NA	NA	NA	NA	NA	NA	NA	NA	NA	NA	NA	NA	NA	NA	NA	N
https://www.ncbi.nlm.nih.gov/bioproject/?term=PRJNA555685	NA	PAO1	NA	NA	NA	NA	E. Coli co-culture	NA	NA	NA	NA	NA	NA	NA	NA	NA	10	10	10	NA	NA	NA	NA	NA	NA	NA	NA	NA	NA	NA	NA	NA	NA	NA	N
https://www.ncbi.nlm.nih.gov/bioproject/?term=PRJNA184698	NA	Ecological Communities	NA	NA	NA	NA	benzalkonium chloride, dextrin/peptone	NA	NA	NA	NA	NA	NA	NA	NA	NA	55	55	55	NA	NA	NA	NA	NA	NA	NA	NA	NA	NA	NA	NA	NA	NA	NA	N
https://www.ncbi.nlm.nih.gov/bioproject/?term=PRJNA320337	NA	PA1201	PA1201	NA	NA	NA	NA	NA	NA	NA	NA	NA	NA	NA	NA	NA	2	2	2	NA	NA	NA	NA	NA	NA	NA	NA	NA	NA	NA	NA	NA	NA	NA	N
https://www.ncbi.nlm.nih.gov/bioproject/PRJNA528963/	NA	PA14	NA	NA	NA	Plastic (Polystyrene) Dish	NA	NA	NA	NA	NA	NA	NA	NA	NA	NA	18	18	18	NA	NA	NA	NA	NA	NA	NA	NA	NA	NA	NA	NA	NA	NA	NA	N
https://www.ncbi.nlm.nih.gov/bioproject/PRJNA246577/	NA	PAO1	NA	NA	NA	NA	NA	NA	NA	NA	NA	NA	NA	NA	NA	NA	8	8	8	NA	NA	NA	NA	NA	NA	NA	NA	NA	NA	NA	NA	NA	NA	NA	N
https://www.ncbi.nlm.nih.gov/bioproject/PRJNA300924/	NA	PAO1	HapZ^, SagS^	NA	NA	LB	NA	NA	NA	NA	NA	NA	NA	NA	NA	NA	12	12	12	NA	NA	NA	NA	NA	NA	NA	NA	NA	NA	NA	NA	NA	NA	NA	N
https://www.ncbi.nlm.nih.gov/bioproject/?term=PRJNA282583	NA	PA3	NA	NA	NA	NA	Infection with Phage PaP3	NA	NA	NA	NA	NA	NA	NA	NA	NA	6	6	6	NA	NA	NA	NA	NA	NA	NA	NA	NA	NA	NA	NA	NA	NA	NA	N
NA	NA	NOT PSEUDOMONAS	NA	NA	NA	NA	NA	NA	NA	NA	NA	NA	NA	NA	NA	NA	NA	NA	NA	NA	NA	NA	NA	NA	NA	NA	NA	NA	NA	NA	NA	NA	NA	NA	N
https://www.ncbi.nlm.nih.gov/bioproject/?term=PRJNA236589	NA	Clinical Isolates	NA	NA	NA	NA	NA	NA	NA	NA	NA	NA	NA	NA	NA	NA	16	16	16	NA	NA	NA	NA	NA	NA	NA	NA	NA	NA	NA	NA	NA	NA	NA	N
https://www.ncbi.nlm.nih.gov/bioproject/?term=PRJNA530209	NA	PA14	NA	NA	NA	NA	NA	NA	NA	NA	NA	NA	NA	NA	NA	NA	8	8	8	NA	NA	NA	NA	NA	NA	NA	NA	NA	NA	NA	NA	NA	NA	NA	N
https://www.ncbi.nlm.nih.gov/bioproject/?term=PRJNA573459	NA	PAG-T	NA	NA	NA	NA	NA	NA	NA	NA	NA	NA	NA	NA	NA	NA	1	1	1	NA	NA	NA	NA	NA	NA	NA	NA	NA	NA	NA	NA	NA	NA	NA	N
https://www.ncbi.nlm.nih.gov/bioproject/?term=PRJNA667949	NA	PAO1	NA	NA	NA	CAM Medium, LB	AiiA lactonase, HSL	NA	NA	NA	NA	NA	NA	NA	NA	NA	12	12	12	NA	NA	NA	NA	NA	NA	NA	NA	NA	NA	NA	NA	NA	NA	NA	N
https://www.ncbi.nlm.nih.gov/bioproject/PRJNA260130/	NA	PA14	lasB^	NA	NA	NA	HodC (enzyme)	NA	NA	NA	NA	NA	NA	NA	NA	NA	3	3	3	NA	NA	NA	NA	NA	NA	NA	NA	NA	NA	NA	NA	NA	NA	NA	N
https://www.ncbi.nlm.nih.gov/bioproject/?term=PRJNA294484	NA	PA14	PA14 4951, PA14 4674	NA	NA	LB	NA	NA	NA	NA	NA	NA	NA	NA	NA	NA	18	18	18	NA	NA	NA	NA	NA	NA	NA	NA	NA	NA	NA	NA	NA	NA	NA	N
https://www.ncbi.nlm.nih.gov/bioproject/?term=PRJNA320165	NA	PAO1	wspF, pelA, pslB, pslC, pslD	NA	NA	NA	Doxorubicin	NA	NA	NA	NA	NA	NA	NA	NA	NA	18	18	18	NA	NA	NA	NA	NA	NA	NA	NA	NA	NA	NA	NA	NA	NA	NA	N
https://www.ncbi.nlm.nih.gov/bioproject/?term=PRJNA229796	NA	PAO1	NA	NA	NA	NA	NA	NA	NA	NA	NA	NA	NA	NA	NA	NA	4	4	4	NA	NA	NA	NA	NA	NA	NA	NA	NA	NA	NA	NA	NA	NA	NA	N
https://www.ncbi.nlm.nih.gov/bioproject/?term=PRJNA550173	NA	PAO1	NA	NA	NA	NA	Starvation stress treatment	NA	NA	NA	NA	NA	NA	NA	NA	NA	12	12	12	NA	NA	NA	NA	NA	NA	NA	NA	NA	NA	NA	NA	NA	NA	NA	N
https://www.ncbi.nlm.nih.gov/bioproject/?term=PRJNA255834	NA	Pa-R, ATCC 9027	NA	NA	NA	NA	NA	NA	NA	NA	NA	NA	NA	NA	NA	NA	2	2	2	NA	NA	NA	NA	NA	NA	NA	NA	NA	NA	NA	NA	NA	NA	NA	N
https://www.ncbi.nlm.nih.gov/bioproject/?term=PRJNA304652	NA	PAO1	NA	NA	NA	NA	Elevated temperature	NA	NA	NA	NA	NA	NA	NA	NA	NA	6	6	6	NA	NA	NA	NA	NA	NA	NA	NA	NA	NA	NA	NA	NA	NA	NA	N
https://www.ncbi.nlm.nih.gov/bioproject/?term=PRJNA326119	NA	PAO1	rsmW	NA	NA	NA	NS	NA	NA	NA	NA	NA	NA	NA	NA	NA	4	4	4	NA	NA	NA	NA	NA	NA	NA	NA	NA	NA	NA	NA	NA	NA	NA	N
https://www.ncbi.nlm.nih.gov/bioproject/?term=PRJNA635437	NA	Clinical Isolates	NA	NA	NA	NA	NA	NA	NA	NA	NA	NA	NA	NA	NA	NA	2	2	2	NA	NA	NA	NA	NA	NA	NA	NA	NA	NA	NA	NA	NA	NA	NA	N
https://www.ncbi.nlm.nih.gov/bioproject/?term=PRJNA587337	NA	PAO1	prtR	NA	NA	NA	NA	NA	NA	NA	NA	NA	NA	NA	NA	NA	2	2	2	NA	NA	NA	NA	NA	NA	NA	NA	NA	NA	NA	NA	NA	NA	NA	N
https://www.ncbi.nlm.nih.gov/bioproject/?term=PRJEB18543	NA	PAO1	mexT	NA	NA	NA	NA	NA	NA	NA	NA	NA	NA	NA	NA	NA	12	12	12	NA	NA	NA	NA	NA	NA	NA	NA	NA	NA	NA	NA	NA	NA	NA	N
https://www.ncbi.nlm.nih.gov/bioproject/?term=PRJNA638759	NA	Clinical Isolates	NA	NA	NA	NA	NA	NA	NA	NA	NA	NA	NA	NA	NA	NA	2	2	2	NA	NA	NA	NA	NA	NA	NA	NA	NA	NA	NA	NA	NA	NA	NA	N
https://www.ncbi.nlm.nih.gov/bioproject/PRJNA341717/	NA	PAO1	NA	NA	NA	NA	Staphylococcus aureus co-culture	NA	NA	NA	NA	NA	NA	NA	NA	NA	16	16	16	NA	NA	NA	NA	NA	NA	NA	NA	NA	NA	NA	NA	NA	NA	NA	N
https://www.ncbi.nlm.nih.gov/bioproject/?term=PRJNA291292	NA	PA14	NA	NA	NA	NA	ampicillin, aztreonam, benzalkonium chloride, povidone-iodine, bleach, carbenicillin, cefoperazone, ciprofloxacin, gentamicin, hydrogen peroxide, neomycin, polymyxin B, silver nitrate, tobramycin	NA	NA	NA	NA	NA	NA	NA	NA	NA	60	60	60	NA	NA	NA	NA	NA	NA	NA	NA	NA	NA	NA	NA	NA	NA	NA	N
https://www.ncbi.nlm.nih.gov/bioproject/?term=PRJNA229797	NA	PAO1	‚ÄúPel + Psl mutant‚Äù	NA	NA	NA	NA	NA	NA	NA	NA	NA	NA	NA	NA	NA	6	6	6	NA	NA	NA	NA	NA	NA	NA	NA	NA	NA	NA	NA	NA	NA	NA	N
https://www.ncbi.nlm.nih.gov/bioproject/?term=PRJNA563266	NA	PA14	NA	NA	NA	NA	Ciprofloxacin	NA	NA	NA	NA	NA	NA	NA	NA	NA	2	2	2	NA	NA	NA	NA	NA	NA	NA	NA	NA	NA	NA	NA	NA	NA	NA	N
https://www.ncbi.nlm.nih.gov/bioproject/?term=PRJNA483810	NA	Clinical Isolates	NA	NA	NA	NA	NA	NA	NA	NA	NA	NA	NA	NA	NA	NA	15	15	15	NA	NA	NA	NA	NA	NA	NA	NA	NA	NA	NA	NA	NA	NA	NA	N
https://www.ncbi.nlm.nih.gov/bioproject/?term=PRJNA255655	NA	JS3F, JS1F	NA	NA	NA	NA	NA	NA	NA	NA	NA	NA	NA	NA	NA	NA	8	8	8	NA	NA	NA	NA	NA	NA	NA	NA	NA	NA	NA	NA	NA	NA	NA	N
https://www.ncbi.nlm.nih.gov/bioproject/?term=PRJEB12456	NA	NA	NA	NA	NA	NA	NA	NA	NA	NA	NA	NA	NA	NA	NA	NA	6	6	6	NA	NA	NA	NA	NA	NA	NA	NA	NA	NA	NA	NA	NA	NA	NA	N
https://www.ncbi.nlm.nih.gov/bioproject/?term=PRJNA242019	NA	NA	NA	NA	NA	NA	Meropenem	NA	NA	NA	NA	NA	NA	NA	NA	NA	1	1	1	NA	NA	NA	NA	NA	NA	NA	NA	NA	NA	NA	NA	NA	NA	NA	N
https://www.ncbi.nlm.nih.gov/bioproject/?term=PRJNA241720	NA	NA	NA	NA	NA	NA	NA	NA	NA	NA	NA	NA	NA	NA	NA	NA	3	3	3	NA	NA	NA	NA	NA	NA	NA	NA	NA	NA	NA	NA	NA	NA	NA	N
https://www.ncbi.nlm.nih.gov/bioproject/?term=PRJNA241955	NA	NA	NA	NA	NA	NA	Gentamicin	NA	NA	NA	NA	NA	NA	NA	NA	NA	1	1	1	NA	NA	NA	NA	NA	NA	NA	NA	NA	NA	NA	NA	NA	NA	NA	N
https://www.ncbi.nlm.nih.gov/bioproject/?term=PRJNA241721	NA	NA	NA	NA	NA	NA	Ciprofloxacin	NA	NA	NA	NA	NA	NA	NA	NA	NA	1	1	1	NA	NA	NA	NA	NA	NA	NA	NA	NA	NA	NA	NA	NA	NA	NA	N
https://www.ncbi.nlm.nih.gov/bioproject/?term=PRJNA241950	NA	NA	NA	NA	NA	NA	Gentamicin	NA	NA	NA	NA	NA	NA	NA	NA	NA	1	1	1	NA	NA	NA	NA	NA	NA	NA	NA	NA	NA	NA	NA	NA	NA	NA	N
https://www.ncbi.nlm.nih.gov/bioproject/?term=PRJNA242026	NA	NA	NA	NA	NA	NA	Meropenem	NA	NA	NA	NA	NA	NA	NA	NA	NA	1	1	1	NA	NA	NA	NA	NA	NA	NA	NA	NA	NA	NA	NA	NA	NA	NA	N
https://www.ncbi.nlm.nih.gov/bioproject/?term=PRJNA241719	NA	NA	NA	NA	NA	NA	Ciprofloxacin	NA	NA	NA	NA	NA	NA	NA	NA	NA	1	1	1	NA	NA	NA	NA	NA	NA	NA	NA	NA	NA	NA	NA	NA	NA	NA	N
https://www.ncbi.nlm.nih.gov/bioproject/?term=PRJNA241718	NA	NA	NA	NA	NA	NA	NA	NA	NA	NA	NA	NA	NA	NA	NA	NA	2	2	2	NA	NA	NA	NA	NA	NA	NA	NA	NA	NA	NA	NA	NA	NA	NA	N
https://www.ncbi.nlm.nih.gov/bioproject/?term=PRJNA241953	NA	NA	NA	NA	NA	NA	Gentamicin	NA	NA	NA	NA	NA	NA	NA	NA	NA	1	1	1	NA	NA	NA	NA	NA	NA	NA	NA	NA	NA	NA	NA	NA	NA	NA	N
https://www.ncbi.nlm.nih.gov/bioproject/?term=PRJNA241728	NA	NA	NA	NA	NA	NA	NA	NA	NA	NA	NA	NA	NA	NA	NA	NA	3	3	3	NA	NA	NA	NA	NA	NA	NA	NA	NA	NA	NA	NA	NA	NA	NA	N
https://www.ncbi.nlm.nih.gov/bioproject/?term=PRJNA241732	NA	NA	NA	NA	NA	NA	NA	NA	NA	NA	NA	NA	NA	NA	NA	NA	2	2	2	NA	NA	NA	NA	NA	NA	NA	NA	NA	NA	NA	NA	NA	NA	NA	N
https://www.ncbi.nlm.nih.gov/bioproject/?term=PRJNA241959	NA	NA	NA	NA	NA	NA	Gentamicin	NA	NA	NA	NA	NA	NA	NA	NA	NA	1	1	1	NA	NA	NA	NA	NA	NA	NA	NA	NA	NA	NA	NA	NA	NA	NA	N
https://www.ncbi.nlm.nih.gov/bioproject/?term=PRJNA241740	NA	NA	NA	NA	NA	NA	NA	NA	NA	NA	NA	NA	NA	NA	NA	NA	2	2	2	NA	NA	NA	NA	NA	NA	NA	NA	NA	NA	NA	NA	NA	NA	NA	N
https://www.ncbi.nlm.nih.gov/bioproject/?term=PRJNA241724	NA	NA	NA	NA	NA	NA	NA	NA	NA	NA	NA	NA	NA	NA	NA	NA	3	3	3	NA	NA	NA	NA	NA	NA	NA	NA	NA	NA	NA	NA	NA	NA	NA	N
https://www.ncbi.nlm.nih.gov/bioproject/?term=PRJNA241746	NA	NA	NA	NA	NA	NA	NA	NA	NA	NA	NA	NA	NA	NA	NA	NA	3	3	3	NA	NA	NA	NA	NA	NA	NA	NA	NA	NA	NA	NA	NA	NA	NA	N
https://www.ncbi.nlm.nih.gov/bioproject/?term=PRJNA241951	NA	NA	NA	NA	NA	NA	Gentamicin	NA	NA	NA	NA	NA	NA	NA	NA	NA	1	1	1	NA	NA	NA	NA	NA	NA	NA	NA	NA	NA	NA	NA	NA	NA	NA	N
https://www.ncbi.nlm.nih.gov/bioproject/?term=PRJNA241956	NA	NA	NA	NA	NA	NA	Gentamicin	NA	NA	NA	NA	NA	NA	NA	NA	NA	1	1	1	NA	NA	NA	NA	NA	NA	NA	NA	NA	NA	NA	NA	NA	NA	NA	N
https://www.ncbi.nlm.nih.gov/bioproject/?term=PRJNA241730	NA	NA	NA	NA	NA	NA	NA	NA	NA	NA	NA	NA	NA	NA	NA	NA	2	2	2	NA	NA	NA	NA	NA	NA	NA	NA	NA	NA	NA	NA	NA	NA	NA	N
https://www.ncbi.nlm.nih.gov/bioproject/?term=PRJNA242016	NA	NA	NA	NA	NA	NA	NA	NA	NA	NA	NA	NA	NA	NA	NA	NA	1	1	1	NA	NA	NA	NA	NA	NA	NA	NA	NA	NA	NA	NA	NA	NA	NA	N
https://www.ncbi.nlm.nih.gov/bioproject/?term=PRJNA241742	NA	NA	NA	NA	NA	NA	NA	NA	NA	NA	NA	NA	NA	NA	NA	NA	2	2	2	NA	NA	NA	NA	NA	NA	NA	NA	NA	NA	NA	NA	NA	NA	NA	N
https://www.ncbi.nlm.nih.gov/bioproject/?term=PRJNA241733	NA	NA	NA	NA	NA	NA	Ciprofloxacin	NA	NA	NA	NA	NA	NA	NA	NA	NA	1	1	1	NA	NA	NA	NA	NA	NA	NA	NA	NA	NA	NA	NA	NA	NA	NA	N
https://www.ncbi.nlm.nih.gov/bioproject/?term=PRJNA241744	NA	NA	NA	NA	NA	NA	NA	NA	NA	NA	NA	NA	NA	NA	NA	NA	3	3	3	NA	NA	NA	NA	NA	NA	NA	NA	NA	NA	NA	NA	NA	NA	NA	N
https://www.ncbi.nlm.nih.gov/bioproject/?term=PRJNA241737	NA	NA	NA	NA	NA	NA	Ciprofloxacin	NA	NA	NA	NA	NA	NA	NA	NA	NA	1	1	1	NA	NA	NA	NA	NA	NA	NA	NA	NA	NA	NA	NA	NA	NA	NA	N
https://www.ncbi.nlm.nih.gov/bioproject/?term=PRJNA241738	NA	NA	NA	NA	NA	NA	NA	NA	NA	NA	NA	NA	NA	NA	NA	NA	3	3	3	NA	NA	NA	NA	NA	NA	NA	NA	NA	NA	NA	NA	NA	NA	NA	N
https://www.ncbi.nlm.nih.gov/bioproject/?term=PRJNA241727	NA	NA	NA	NA	NA	NA	Ciprofloxacin	NA	NA	NA	NA	NA	NA	NA	NA	NA	1	1	1	NA	NA	NA	NA	NA	NA	NA	NA	NA	NA	NA	NA	NA	NA	NA	N
https://www.ncbi.nlm.nih.gov/bioproject/?term=PRJNA241739	NA	NA	NA	NA	NA	NA	Ciprofloxacin	NA	NA	NA	NA	NA	NA	NA	NA	NA	1	1	1	NA	NA	NA	NA	NA	NA	NA	NA	NA	NA	NA	NA	NA	NA	NA	N
https://www.ncbi.nlm.nih.gov/bioproject/?term=PRJNA241736	NA	NA	NA	NA	NA	NA	NA	NA	NA	NA	NA	NA	NA	NA	NA	NA	3	3	3	NA	NA	NA	NA	NA	NA	NA	NA	NA	NA	NA	NA	NA	NA	NA	N
https://www.ncbi.nlm.nih.gov/bioproject/?term=PRJNA242015	NA	NA	NA	NA	NA	NA	Meropenem	NA	NA	NA	NA	NA	NA	NA	NA	NA	1	1	1	NA	NA	NA	NA	NA	NA	NA	NA	NA	NA	NA	NA	NA	NA	NA	N
https://www.ncbi.nlm.nih.gov/bioproject/?term=PRJNA242030	NA	NA	NA	NA	NA	NA	Meropenem	NA	NA	NA	NA	NA	NA	NA	NA	NA	1	1	1	NA	NA	NA	NA	NA	NA	NA	NA	NA	NA	NA	NA	NA	NA	NA	N
https://www.ncbi.nlm.nih.gov/bioproject/?term=PRJNA241731	NA	NA	NA	NA	NA	NA	Ciprofloxacin	NA	NA	NA	NA	NA	NA	NA	NA	NA	1	1	1	NA	NA	NA	NA	NA	NA	NA	NA	NA	NA	NA	NA	NA	NA	NA	N
https://www.ncbi.nlm.nih.gov/bioproject/?term=PRJNA241734	NA	NA	NA	NA	NA	NA	NA	NA	NA	NA	NA	NA	NA	NA	NA	NA	2	2	2	NA	NA	NA	NA	NA	NA	NA	NA	NA	NA	NA	NA	NA	NA	NA	N
https://www.ncbi.nlm.nih.gov/bioproject/?term=PRJNA242023	NA	NA	NA	NA	NA	NA	Meropenem	NA	NA	NA	NA	NA	NA	NA	NA	NA	1	1	1	NA	NA	NA	NA	NA	NA	NA	NA	NA	NA	NA	NA	NA	NA	NA	N
https://www.ncbi.nlm.nih.gov/bioproject/?term=PRJNA241958	NA	NA	NA	NA	NA	NA	Gentamicin	NA	NA	NA	NA	NA	NA	NA	NA	NA	1	1	1	NA	NA	NA	NA	NA	NA	NA	NA	NA	NA	NA	NA	NA	NA	NA	N
https://www.ncbi.nlm.nih.gov/bioproject/?term=PRJNA241735	NA	NA	NA	NA	NA	NA	Ciprofloxacin	NA	NA	NA	NA	NA	NA	NA	NA	NA	1	1	1	NA	NA	NA	NA	NA	NA	NA	NA	NA	NA	NA	NA	NA	NA	NA	N
https://www.ncbi.nlm.nih.gov/bioproject/?term=PRJNA241952	NA	NA	NA	NA	NA	NA	Gentamicin	NA	NA	NA	NA	NA	NA	NA	NA	NA	1	1	1	NA	NA	NA	NA	NA	NA	NA	NA	NA	NA	NA	NA	NA	NA	NA	N
https://www.ncbi.nlm.nih.gov/bioproject/?term=PRJNA241729	NA	NA	NA	NA	NA	NA	Ciprofloxacin	NA	NA	NA	NA	NA	NA	NA	NA	NA	1	1	1	NA	NA	NA	NA	NA	NA	NA	NA	NA	NA	NA	NA	NA	NA	NA	N
https://www.ncbi.nlm.nih.gov/bioproject/?term=PRJNA241962	NA	NA	NA	NA	NA	NA	Gentamicin	NA	NA	NA	NA	NA	NA	NA	NA	NA	1	1	1	NA	NA	NA	NA	NA	NA	NA	NA	NA	NA	NA	NA	NA	NA	NA	N
https://www.ncbi.nlm.nih.gov/bioproject/?term=PRJNA241946	NA	NA	NA	NA	NA	NA	Gentamicin	NA	NA	NA	NA	NA	NA	NA	NA	NA	1	1	1	NA	NA	NA	NA	NA	NA	NA	NA	NA	NA	NA	NA	NA	NA	NA	N
https://www.ncbi.nlm.nih.gov/bioproject/?term=PRJNA242028	NA	NA	NA	NA	NA	NA	Meropenem	NA	NA	NA	NA	NA	NA	NA	NA	NA	1	1	1	NA	NA	NA	NA	NA	NA	NA	NA	NA	NA	NA	NA	NA	NA	NA	N
https://www.ncbi.nlm.nih.gov/bioproject/?term=PRJNA241725	NA	NA	NA	NA	NA	NA	Ciprofloxacin	NA	NA	NA	NA	NA	NA	NA	NA	NA	1	1	1	NA	NA	NA	NA	NA	NA	NA	NA	NA	NA	NA	NA	NA	NA	NA	N
https://www.ncbi.nlm.nih.gov/bioproject/?term=PRJNA241747	NA	NA	NA	NA	NA	NA	Ciprofloxacin	NA	NA	NA	NA	NA	NA	NA	NA	NA	1	1	1	NA	NA	NA	NA	NA	NA	NA	NA	NA	NA	NA	NA	NA	NA	NA	N
https://www.ncbi.nlm.nih.gov/bioproject/?term=PRJNA241743	NA	NA	NA	NA	NA	NA	Ciprofloxacin	NA	NA	NA	NA	NA	NA	NA	NA	NA	1	1	1	NA	NA	NA	NA	NA	NA	NA	NA	NA	NA	NA	NA	NA	NA	NA	N
https://www.ncbi.nlm.nih.gov/bioproject/?term=PRJNA241961	NA	NA	NA	NA	NA	NA	Gentamicin	NA	NA	NA	NA	NA	NA	NA	NA	NA	1	1	1	NA	NA	NA	NA	NA	NA	NA	NA	NA	NA	NA	NA	NA	NA	NA	N
https://www.ncbi.nlm.nih.gov/bioproject/?term=PRJNA241726	NA	NA	NA	NA	NA	NA	NA	NA	NA	NA	NA	NA	NA	NA	NA	NA	2	2	2	NA	NA	NA	NA	NA	NA	NA	NA	NA	NA	NA	NA	NA	NA	NA	N
https://www.ncbi.nlm.nih.gov/bioproject/?term=PRJNA241723	NA	NA	NA	NA	NA	NA	Ciprofloxacin	NA	NA	NA	NA	NA	NA	NA	NA	NA	1	1	1	NA	NA	NA	NA	NA	NA	NA	NA	NA	NA	NA	NA	NA	NA	NA	N
https://www.ncbi.nlm.nih.gov/bioproject/?term=PRJNA241960	NA	NA	NA	NA	NA	NA	Gentamicin	NA	NA	NA	NA	NA	NA	NA	NA	NA	1	1	1	NA	NA	NA	NA	NA	NA	NA	NA	NA	NA	NA	NA	NA	NA	NA	N
https://www.ncbi.nlm.nih.gov/bioproject/?term=PRJNA241716	NA	NA	NA	NA	NA	NA	NA	NA	NA	NA	NA	NA	NA	NA	NA	NA	2	2	2	NA	NA	NA	NA	NA	NA	NA	NA	NA	NA	NA	NA	NA	NA	NA	N
https://www.ncbi.nlm.nih.gov/bioproject/?term=PRJNA241948	NA	NA	NA	NA	NA	NA	Gentamicin	NA	NA	NA	NA	NA	NA	NA	NA	NA	1	1	1	NA	NA	NA	NA	NA	NA	NA	NA	NA	NA	NA	NA	NA	NA	NA	N
https://www.ncbi.nlm.nih.gov/bioproject/?term=PRJNA241943	NA	NA	NA	NA	NA	NA	Gentamicin	NA	NA	NA	NA	NA	NA	NA	NA	NA	1	1	1	NA	NA	NA	NA	NA	NA	NA	NA	NA	NA	NA	NA	NA	NA	NA	N
https://www.ncbi.nlm.nih.gov/bioproject/?term=PRJNA241949	NA	NA	NA	NA	NA	NA	Gentamicin	NA	NA	NA	NA	NA	NA	NA	NA	NA	1	1	1	NA	NA	NA	NA	NA	NA	NA	NA	NA	NA	NA	NA	NA	NA	NA	N
https://www.ncbi.nlm.nih.gov/bioproject/?term=PRJNA241717	NA	NA	NA	NA	NA	NA	Ciprofloxacin	NA	NA	NA	NA	NA	NA	NA	NA	NA	1	1	1	NA	NA	NA	NA	NA	NA	NA	NA	NA	NA	NA	NA	NA	NA	NA	N
https://www.ncbi.nlm.nih.gov/bioproject/?term=PRJNA241722	NA	NA	NA	NA	NA	NA	NA	NA	NA	NA	NA	NA	NA	NA	NA	NA	2	2	2	NA	NA	NA	NA	NA	NA	NA	NA	NA	NA	NA	NA	NA	NA	NA	N
https://www.ncbi.nlm.nih.gov/bioproject/?term=PRJNA241741	NA	NA	NA	NA	NA	NA	Ciprofloxacin	NA	NA	NA	NA	NA	NA	NA	NA	NA	1	1	1	NA	NA	NA	NA	NA	NA	NA	NA	NA	NA	NA	NA	NA	NA	NA	N
https://www.ncbi.nlm.nih.gov/bioproject/?term=PRJNA241745	NA	NA	NA	NA	NA	NA	Ciprofloxacin	NA	NA	NA	NA	NA	NA	NA	NA	NA	1	1	1	NA	NA	NA	NA	NA	NA	NA	NA	NA	NA	NA	NA	NA	NA	NA	N
https://www.ncbi.nlm.nih.gov/bioproject/?term=PRJNA241954	NA	NA	NA	NA	NA	NA	Gentamicin	NA	NA	NA	NA	NA	NA	NA	NA	NA	1	1	1	NA	NA	NA	NA	NA	NA	NA	NA	NA	NA	NA	NA	NA	NA	NA	N
https://www.ncbi.nlm.nih.gov/bioproject/?term=PRJNA242017	NA	NA	NA	NA	NA	NA	Meropenem	NA	NA	NA	NA	NA	NA	NA	NA	NA	1	1	1	NA	NA	NA	NA	NA	NA	NA	NA	NA	NA	NA	NA	NA	NA	NA	N
https://www.ncbi.nlm.nih.gov/bioproject/?term=PRJNA242024	NA	NA	NA	NA	NA	NA	Meropenem	NA	NA	NA	NA	NA	NA	NA	NA	NA	1	1	1	NA	NA	NA	NA	NA	NA	NA	NA	NA	NA	NA	NA	NA	NA	NA	N
https://www.ncbi.nlm.nih.gov/bioproject/?term=PRJNA242027	NA	NA	NA	NA	NA	NA	Meropenem	NA	NA	NA	NA	NA	NA	NA	NA	NA	1	1	1	NA	NA	NA	NA	NA	NA	NA	NA	NA	NA	NA	NA	NA	NA	NA	N
https://www.ncbi.nlm.nih.gov/bioproject/?term=PRJNA289564	NA	ATCC 1045	NA	NA	NA	NA	Unnamed plant antimicrobial product	NA	NA	NA	NA	NA	NA	NA	NA	NA	4	4	4	NA	NA	NA	NA	NA	NA	NA	NA	NA	NA	NA	NA	NA	NA	NA	N
https://www.ncbi.nlm.nih.gov/bioproject/?term=PRJNA289203	NA	PAO1	NA	NA	NA	NA	Candida albicans co-culture	NA	NA	NA	NA	NA	NA	NA	NA	NA	8	8	8	NA	NA	NA	NA	NA	NA	NA	NA	NA	NA	NA	NA	NA	NA	NA	N
https://www.ncbi.nlm.nih.gov/bioproject/PRJNA243992/	NA	PA30	NA	NA	NA	BHI	Tap Water, Waste Water	NA	NA	NA	NA	NA	NA	NA	NA	NA	2	2	2	NA	NA	NA	NA	NA	NA	NA	NA	NA	NA	NA	NA	NA	NA	NA	N
https://www.ncbi.nlm.nih.gov/bioproject/PRJNA243993/	NA	PA49	NA	NA	NA	BHI	Tap Water, Waste Water	NA	NA	NA	NA	NA	NA	NA	NA	NA	2	2	2	NA	NA	NA	NA	NA	NA	NA	NA	NA	NA	NA	NA	NA	NA	NA	N
https://www.ncbi.nlm.nih.gov/bioproject/PRJEB14322/	NA	PAO1	GbuA^	NA	NA	Medium B	NA	NA	NA	NA	NA	NA	NA	NA	NA	NA	2	2	2	NA	NA	NA	NA	NA	NA	NA	NA	NA	NA	NA	NA	NA	NA	NA	N
https://www.ncbi.nlm.nih.gov/bioproject/?term=PRJEB24331	NA	NA	NA	NA	NA	NA	Benzoisothiazolinone (BIT), Phenoxyethanol (POE), Unpreserved laundry detergent	NA	NA	NA	NA	NA	NA	NA	NA	NA	32	32	32	NA	NA	NA	NA	NA	NA	NA	NA	NA	NA	NA	NA	NA	NA	NA	N
https://www.ncbi.nlm.nih.gov/bioproject/?term=PRJNA258237	NA	PAO1	NA	NA	NA	NA	TeNR (Nanomaterial)	NA	NA	NA	NA	NA	NA	NA	NA	NA	6	6	6	NA	NA	NA	NA	NA	NA	NA	NA	NA	NA	NA	NA	NA	NA	NA	N
https://www.ncbi.nlm.nih.gov/bioproject/?term=PRJNA293013	NA	PAO1	NA	NA	NA	ABTGC Medium	Cisplatin, Bile Salts	NA	NA	NA	NA	NA	NA	NA	NA	NA	6	6	6	NA	NA	NA	NA	NA	NA	NA	NA	NA	NA	NA	NA	NA	NA	NA	N
https://www.ncbi.nlm.nih.gov/bioproject/?term=PRJNA315087	NA	PAO1	fliA^	NA	NA	NA	NA	NA	NA	NA	NA	NA	NA	NA	NA	NA	2	2	2	NA	NA	NA	NA	NA	NA	NA	NA	NA	NA	NA	NA	NA	NA	NA	N
https://www.ncbi.nlm.nih.gov/bioproject/PRJNA320966/	NA	PAO1	NA	NA	NA	NA	NA	NA	NA	NA	NA	NA	NA	NA	NA	NA	6	6	6	NA	NA	NA	NA	NA	NA	NA	NA	NA	NA	NA	NA	NA	NA	NA	N
https://www.ncbi.nlm.nih.gov/bioproject/?term=PRJEB13937	NA	PA14	NA	NA	NA	TSB	SPI031 (Antimicrobial Compound)	NA	NA	NA	NA	NA	NA	NA	NA	NA	3	3	3	NA	NA	NA	NA	NA	NA	NA	NA	NA	NA	NA	NA	NA	NA	NA	N
https://www.ncbi.nlm.nih.gov/bioproject/?term=PRJNA343201	NA	PAO1	NA	NA	NA	Pseudomonas Isolation Agar, Mouse Lung Tissue	NA	NA	NA	NA	NA	NA	NA	NA	NA	NA	6	6	6	NA	NA	NA	NA	NA	NA	NA	NA	NA	NA	NA	NA	NA	NA	NA	N
https://www.ncbi.nlm.nih.gov/bioproject/?term=PRJNA349811	NA	PAO1	PrrF1^, PrrF2^, PrrF1++ (sRNA)	NA	NA	NA	NA	NA	NA	NA	NA	NA	NA	NA	NA	NA	6	6	6	NA	NA	NA	NA	NA	NA	NA	NA	NA	NA	NA	NA	NA	NA	NA	N
https://www.ncbi.nlm.nih.gov/bioproject/?term=PRJNA311263	NA	PAK	NA	NA	NA	LB	NA	NA	NA	NA	NA	NA	NA	NA	NA	NA	1	1	1	NA	NA	NA	NA	NA	NA	NA	NA	NA	NA	NA	NA	NA	NA	NA	N
https://www.ncbi.nlm.nih.gov/bioproject/?term=PRJEB28696	NA	PAO1	ReaL++ (sRNA)	NA	NA	NA	NA	NA	NA	NA	NA	NA	NA	NA	NA	NA	6	6	6	NA	NA	NA	NA	NA	NA	NA	NA	NA	NA	NA	NA	NA	NA	NA	N
https://www.ncbi.nlm.nih.gov/bioproject/?term=PRJEB34578	NA	PAO1	NA	NA	NA	MOPS	Glycerol, Acetate	NA	NA	NA	NA	NA	NA	NA	NA	NA	8	8	8	NA	NA	NA	NA	NA	NA	NA	NA	NA	NA	NA	NA	NA	NA	NA	N
https://www.ncbi.nlm.nih.gov/bioproject/?term=PRJEB34916	NA	PAO1	NA	NA	NA	MOPS	Hypoxic Conditions	NA	NA	NA	NA	NA	NA	NA	NA	NA	6	6	6	NA	NA	NA	NA	NA	NA	NA	NA	NA	NA	NA	NA	NA	NA	NA	N
https://www.ncbi.nlm.nih.gov/bioproject/?term=PRJNA517767	NA	PA14	NA	NA	NA	NA	Peptide Dendrimers	NA	NA	NA	NA	NA	NA	NA	NA	NA	3	3	3	NA	NA	NA	NA	NA	NA	NA	NA	NA	NA	NA	NA	NA	NA	NA	N
https://www.ncbi.nlm.nih.gov/bioproject/?term=PRJNA613827	NA	PAO1	NA	NA	NA	LB, Blood (Healthy Volunteers)	NA	NA	NA	NA	NA	NA	NA	NA	NA	NA	6	6	6	NA	NA	NA	NA	NA	NA	NA	NA	NA	NA	NA	NA	NA	NA	NA	N
https://www.ncbi.nlm.nih.gov/bioproject/?term=PRJEB34518	NA	PAO1	NA	NA	NA	Minimal Medium	NA	NA	NA	NA	NA	NA	NA	NA	NA	NA	30	30	30	NA	NA	NA	NA	NA	NA	NA	NA	NA	NA	NA	NA	NA	NA	NA	N
https://www.ncbi.nlm.nih.gov/bioproject/?term=PRJNA222256	NA	PAO1	PahK^, PahK++	NA	NA	NA	NA	NA	NA	NA	NA	NA	NA	NA	NA	NA	3	3	3	NA	NA	NA	NA	NA	NA	NA	NA	NA	NA	NA	NA	NA	NA	NA	N
https://www.ncbi.nlm.nih.gov/bioproject/PRJNA231042/	NA	PAO1	NA	NA	NA	LB, MOPS, Burn Wound Model, Chronic Wound Model	NA	NA	NA	NA	NA	NA	NA	NA	NA	NA	13	13	13	NA	NA	NA	NA	NA	NA	NA	NA	NA	NA	NA	NA	NA	NA	NA	N
https://www.ncbi.nlm.nih.gov/bioproject/?term=PRJNA213568	NA	PAO1	NA	NA	NA	NA	Iberin	NA	NA	NA	NA	NA	NA	NA	NA	NA	1	1	1	NA	NA	NA	NA	NA	NA	NA	NA	NA	NA	NA	NA	NA	NA	NA	N
https://www.ncbi.nlm.nih.gov/bioproject/?term=PRJEB8227	NA	PAO1	NA	NA	NA	NA	pNUK73 plasmid	NA	NA	NA	NA	NA	NA	NA	NA	NA	12	12	12	NA	NA	NA	NA	NA	NA	NA	NA	NA	NA	NA	NA	NA	NA	NA	N
https://www.ncbi.nlm.nih.gov/bioproject/?term=PRJNA287707	NA	PA14	NA	NA	NA	Blood (Healthy Volunteers), Blood (Severe Burn Victims)	NA	NA	NA	NA	NA	NA	NA	NA	NA	NA	7	7	7	NA	NA	NA	NA	NA	NA	NA	NA	NA	NA	NA	NA	NA	NA	NA	N
https://www.ncbi.nlm.nih.gov/bioproject/?term=PRJNA169508	NA	PAO1	NA	NA	NA	SCFM, LB	NA	NA	NA	NA	NA	NA	NA	NA	NA	NA	6	6	6	NA	NA	NA	NA	NA	NA	NA	NA	NA	NA	NA	NA	NA	NA	NA	N
https://www.ncbi.nlm.nih.gov/bioproject/?term=PRJNA264943	NA	PAO1	NA	NA	NA	NA	Variable Nutrient Levels	NA	NA	NA	NA	NA	NA	NA	NA	NA	1	1	1	NA	NA	NA	NA	NA	NA	NA	NA	NA	NA	NA	NA	NA	NA	NA	N
https://www.ncbi.nlm.nih.gov/bioproject/?term=PRJNA266474	NA	PAO1	NA	NA	NA	NA	NA	NA	NA	NA	NA	NA	NA	NA	NA	NA	2	2	2	NA	NA	NA	NA	NA	NA	NA	NA	NA	NA	NA	NA	NA	NA	NA	N
https://www.ncbi.nlm.nih.gov/bioproject/?term=PRJNA400528	NA	PAO1	NA	NA	NA	NA	Polymer p1, Polymer p5	NA	NA	NA	NA	NA	NA	NA	NA	NA	6	6	6	NA	NA	NA	NA	NA	NA	NA	NA	NA	NA	NA	NA	NA	NA	NA	N
https://www.ncbi.nlm.nih.gov/bioproject/?term=PRJNA374864	NA	NA	NA	NA	NA	NA	NA	NA	NA	NA	NA	NA	NA	NA	NA	NA	10	10	10	NA	NA	NA	NA	NA	NA	NA	NA	NA	NA	NA	NA	NA	NA	NA	N
https://www.ncbi.nlm.nih.gov/bioproject/?term=PRJNA392168	NA	PAO1	NA	NA	NA	NA	NA	NA	NA	NA	NA	NA	NA	NA	NA	NA	4	4	4	NA	NA	NA	NA	NA	NA	NA	NA	NA	NA	NA	NA	NA	NA	NA	N
https://www.ncbi.nlm.nih.gov/bioproject/?term=PRJEB6998	NA	NA	NA	NA	NA	NA	Ciprofloxacin, Tobramycin, Tetracyline, NaCl, H2O2	NA	NA	NA	NA	NA	NA	NA	NA	NA	26	26	26	NA	NA	NA	NA	NA	NA	NA	NA	NA	NA	NA	NA	NA	NA	NA	N
https://www.ncbi.nlm.nih.gov/bioproject/?term=PRJNA360055	NA	PAO1	NA	NA	NA	NA	NA	NA	NA	NA	NA	NA	NA	NA	NA	NA	12	12	12	NA	NA	NA	NA	NA	NA	NA	NA	NA	NA	NA	NA	NA	NA	NA	N
https://www.ncbi.nlm.nih.gov/bioproject/?term=PRJNA379630	NA	PAO1, ATCC 33988	NA	NA	NA	NA	Glycerol, n-alkanes	NA	NA	NA	NA	NA	NA	NA	NA	NA	24	24	24	NA	NA	NA	NA	NA	NA	NA	NA	NA	NA	NA	NA	NA	NA	NA	N
https://www.ncbi.nlm.nih.gov/bioproject/?term=PRJNA375803	NA	PA14	AtvR++	NA	NA	LB	NA	NA	NA	NA	NA	NA	NA	NA	NA	NA	4	4	4	NA	NA	NA	NA	NA	NA	NA	NA	NA	NA	NA	NA	NA	NA	NA	N
https://www.ncbi.nlm.nih.gov/bioproject/?term=PRJNA448905	NA	NA	NA	NA	NA	NA	Solanum torvum root extract	NA	NA	NA	NA	NA	NA	NA	NA	NA	1	1	1	NA	NA	NA	NA	NA	NA	NA	NA	NA	NA	NA	NA	NA	NA	NA	N
https://www.ncbi.nlm.nih.gov/bioproject/?term=PRJNA381683	NA	PAO1	yhjH^, wspF^	NA	NA	NA	Elevated intracellular c-di-GMP, Lowered intracellular c-di-GMP	NA	NA	NA	NA	NA	NA	NA	NA	NA	6	6	6	NA	NA	NA	NA	NA	NA	NA	NA	NA	NA	NA	NA	NA	NA	NA	N
https://www.ncbi.nlm.nih.gov/bioproject/?term=PRJNA381842	NA	PAO1	msr(E)++	NA	NA	NA	Azithromycin	NA	NA	NA	NA	NA	NA	NA	NA	NA	4	4	4	NA	NA	NA	NA	NA	NA	NA	NA	NA	NA	NA	NA	NA	NA	NA	N
https://www.ncbi.nlm.nih.gov/bioproject/?term=PRJNA448450	NA	PA14	lolB-	NA	NA	PIA	NA	NA	NA	NA	NA	NA	NA	NA	NA	NA	6	6	6	NA	NA	NA	NA	NA	NA	NA	NA	NA	NA	NA	NA	NA	NA	NA	N
https://www.ncbi.nlm.nih.gov/bioproject/PRJNA448015/	NA	NA	NA	NA	NA	NA	NA	NA	NA	NA	NA	NA	NA	NA	NA	NA	2	2	2	NA	NA	NA	NA	NA	NA	NA	NA	NA	NA	NA	NA	NA	NA	NA	N
https://www.ncbi.nlm.nih.gov/bioproject/?term=PRJNA479815	NA	PAO1	GUN (gltK^, gltG^, gltF^, gntP^, kguT^)	NA	NA	NA	NA	NA	NA	NA	NA	NA	NA	NA	NA	NA	6	6	6	NA	NA	NA	NA	NA	NA	NA	NA	NA	NA	NA	NA	NA	NA	NA	N
https://www.ncbi.nlm.nih.gov/bioproject/?term=PRJNA479711	NA	Clinical Isolates	NA	NA	NA	LB	Imipenem, ciprofloxacin, tobramycin	NA	NA	NA	NA	NA	NA	NA	NA	NA	8	8	8	NA	NA	NA	NA	NA	NA	NA	NA	NA	NA	NA	NA	NA	NA	NA	N
https://www.ncbi.nlm.nih.gov/bioproject/?term=PRJEB22593	NA	PA14	pail^ (sRNA)	NA	NA	NA	Anaerobic conditions	NA	NA	NA	NA	NA	NA	NA	NA	NA	6	6	6	NA	NA	NA	NA	NA	NA	NA	NA	NA	NA	NA	NA	NA	NA	NA	N
https://www.ncbi.nlm.nih.gov/bioproject/?term=PRJNA401973	NA	PAO1	NA	NA	NA	NA	NA	NA	NA	NA	NA	NA	NA	NA	NA	NA	4	4	4	NA	NA	NA	NA	NA	NA	NA	NA	NA	NA	NA	NA	NA	NA	NA	N
https://www.ncbi.nlm.nih.gov/bioproject/?term=PRJNA436889	NA	PAO1	cysB^	NA	NA	NA	NA	NA	NA	NA	NA	NA	NA	NA	NA	NA	6	6	6	NA	NA	NA	NA	NA	NA	NA	NA	NA	NA	NA	NA	NA	NA	NA	N
https://www.ncbi.nlm.nih.gov/bioproject/?term=PRJNA397946	NA	PA14	hepP^	NA	NA	NA	NA	NA	NA	NA	NA	NA	NA	NA	NA	NA	2	2	2	NA	NA	NA	NA	NA	NA	NA	NA	NA	NA	NA	NA	NA	NA	NA	N
https://www.ncbi.nlm.nih.gov/bioproject/?term=PRJNA326891	NA	PA14	NA	NA	NA	NA	Baicalein	NA	NA	NA	NA	NA	NA	NA	NA	NA	9	9	9	NA	NA	NA	NA	NA	NA	NA	NA	NA	NA	NA	NA	NA	NA	NA	N
https://www.ncbi.nlm.nih.gov/bioproject/?term=PRJEB23633	NA	PAO1	ersA^ (sRNA)	NA	NA	BHI (Rich Medium)	NA	NA	NA	NA	NA	NA	NA	NA	NA	NA	4	4	4	NA	NA	NA	NA	NA	NA	NA	NA	NA	NA	NA	NA	NA	NA	NA	N
https://www.ncbi.nlm.nih.gov/bioproject/?term=PRJNA373918	NA	PA14	fis^	NA	NA	NA	NA	NA	NA	NA	NA	NA	NA	NA	NA	NA	2	2	2	NA	NA	NA	NA	NA	NA	NA	NA	NA	NA	NA	NA	NA	NA	NA	N
https://www.ncbi.nlm.nih.gov/bioproject/?term=PRJEB24427	NA	PAO1	NA	NA	NA	NA	Plasmid Treatment: RmS149, pBS228, pAMBL2, pAMBL1, pAKD1,	NA	NA	NA	NA	NA	NA	NA	NA	NA	12	12	12	NA	NA	NA	NA	NA	NA	NA	NA	NA	NA	NA	NA	NA	NA	NA	N
https://www.ncbi.nlm.nih.gov/bioproject/?term=PRJNA436010	NA	PA14	NA	NA	NA	Blood (Healthy Volunteers), Blood (Trauma Patients)	NA	NA	NA	NA	NA	NA	NA	NA	NA	NA	15	15	15	NA	NA	NA	NA	NA	NA	NA	NA	NA	NA	NA	NA	NA	NA	NA	N
https://www.ncbi.nlm.nih.gov/bioproject/?term=PRJNA393588	NA	PAO1	NA	NA	NA	NA	Co-Culture with Staphylococcus aureus and Klebsiella pneumoniae	NA	NA	NA	NA	NA	NA	NA	NA	NA	1	1	1	NA	NA	NA	NA	NA	NA	NA	NA	NA	NA	NA	NA	NA	NA	NA	N
https://www.ncbi.nlm.nih.gov/bioproject/PRJNA437845/	NA	PA14, LESB58, PAO1	NA	NA	NA	NA	Co-Culture with Staphylococcus aureus, Piperacillin, Nalidixic acid, Kanamycin,	NA	NA	NA	NA	NA	NA	NA	NA	NA	24	24	24	NA	NA	NA	NA	NA	NA	NA	NA	NA	NA	NA	NA	NA	NA	NA	N
https://www.ncbi.nlm.nih.gov/bioproject/PRJNA386078/	NA	NA	NA	NA	NA	NA	Polyherbal ‚ÄòPanchvalkal‚Äô formulation (Pentaphyte P-5)	NA	NA	NA	NA	NA	NA	NA	NA	NA	2	2	2	NA	NA	NA	NA	NA	NA	NA	NA	NA	NA	NA	NA	NA	NA	NA	N
https://www.ncbi.nlm.nih.gov/bioproject/?term=PRJNA394520	NA	PAO1	‚ÄúCDI Mutant‚Äù	NA	NA	NA	NA	NA	NA	NA	NA	NA	NA	NA	NA	NA	2	2	2	NA	NA	NA	NA	NA	NA	NA	NA	NA	NA	NA	NA	NA	NA	NA	N
https://www.ncbi.nlm.nih.gov/bioproject/?term=PRJEB22802	NA	PAO1	NA	NA	NA	NA	NA	NA	NA	NA	NA	NA	NA	NA	NA	NA	6	6	6	NA	NA	NA	NA	NA	NA	NA	NA	NA	NA	NA	NA	NA	NA	NA	N
https://www.ncbi.nlm.nih.gov/bioproject/?term=PRJNA530741	NA	PAO1	NA	NA	NA	LB	Lithium Rich Buffer, Potassium Rich Buffer	NA	NA	NA	NA	NA	NA	NA	NA	NA	4	4	4	NA	NA	NA	NA	NA	NA	NA	NA	NA	NA	NA	NA	NA	NA	NA	N
https://www.ncbi.nlm.nih.gov/bioproject/?term=PRJNA588274	NA	Clinical Isolates	NA	NA	NA	SCFM	NA	NA	NA	NA	NA	NA	NA	NA	NA	NA	21	21	21	NA	NA	NA	NA	NA	NA	NA	NA	NA	NA	NA	NA	NA	NA	NA	N
https://www.ncbi.nlm.nih.gov/bioproject/?term=PRJNA600167	NA	NA	NA	NA	NA	NA	Co-Culture with Staphylococcus aureus	NA	NA	NA	NA	NA	NA	NA	NA	NA	13	13	13	NA	NA	NA	NA	NA	NA	NA	NA	NA	NA	NA	NA	NA	NA	NA	N
https://www.ncbi.nlm.nih.gov/bioproject/?term=PRJNA573460	NA	PAM	NA	NA	NA	NA	NA	NA	NA	NA	NA	NA	NA	NA	NA	NA	2	2	2	NA	NA	NA	NA	NA	NA	NA	NA	NA	NA	NA	NA	NA	NA	NA	N
https://www.ncbi.nlm.nih.gov/bioproject/?term=PRJNA562449	NA	PA2596	PA2596	NA	NA	NA	NA	NA	NA	NA	NA	NA	NA	NA	NA	NA	2	2	2	NA	NA	NA	NA	NA	NA	NA	NA	NA	NA	NA	NA	NA	NA	NA	N
