# Supplementary material for: Computationally Efficient Assembly of Pseudomonas aeruginosa Gene Expression Compendia
Source: mSystems. 2022 Dec 21;8(1):e00341-22. doi: 10.1128/msystems.00341-22 (PMC9948711; doi:10.1128/msystems.00341-22)
Supplement: DATA SET S4 [file msystems.00341-22-s0007.xlsx]

## Sheet: Legend
	Supplemental Dataset S4: Full Functional Annotations. KEGG pathway and GO molecular function annotations of studies with aberrant gene expression. Samples are sorted by the study or origin; Alternately shaded and unshaded rows indicates whether samples were from a common study or not.

## Sheet: By_Study_with_Gene_Annotations
BioProject_ID	Title	Gene Modified	GeneID	Function	Pathway	SRA_ID	GSE_ID	Strain	Medium	Study in GEO? (Y/N)
PRJ315087	A comparative alysis of transcriptome profiles of P. aeruginosa PAO1 and its fliA deletion mutant	fliA	PA1455	flagellar biosynthesis sigma factor FliA	Flagellar assembly			PAO1		N
PRJ315087	A comparative alysis of transcriptome profiles of P. aeruginosa PAO1 and its fliA deletion mutant	fliA	PA1455	flagellar biosynthesis sigma factor FliA	Two-component system			PAO1		N
PRJ238223	A mouse tumor biofilm model and its use for dissecting in vivo anti-bacterial and anti-biofilm activities of anti-pseudomos drugs	pqsA	PA0996	anthranilate--CoA ligase	Biofilm formation - Pseudomonas aeruginosa	SRP037772	GSE55000	PA14	LB	Y
PRJ238223	A mouse tumor biofilm model and its use for dissecting in vivo anti-bacterial and anti-biofilm activities of anti-pseudomos drugs	pqsA	PA0996	anthranilate--CoA ligase	Biosynthesis of secondary metabolites	SRP037772	GSE55000	PA14	LB	Y
PRJ238223	A mouse tumor biofilm model and its use for dissecting in vivo anti-bacterial and anti-biofilm activities of anti-pseudomos drugs	pqsA	PA0996	anthranilate--CoA ligase	Quorum sensing	SRP037772	GSE55000	PA14	LB	Y
PRJ238229	Alysis of sigma factor-dependent gene expression in Pseudomos aeruginosa by R sequencing	rpoH	PA0376	RNA polymerase sigma factor RpoH	NA	SRP037771	GSE54998	PA14	Other	Y
PRJ238229	Alysis of sigma factor-dependent gene expression in Pseudomos aeruginosa by R sequencing	algU	PA0762	RNA polymerase sigma factor AlgU	NA	SRP037771	GSE54998	PA14	Other	Y
PRJ238229	Alysis of sigma factor-dependent gene expression in Pseudomos aeruginosa by R sequencing	fliA	PA1455	flagellar biosynthesis sigma factor FliA	Flagellar assembly	SRP037771	GSE54998	PA14	Other	Y
PRJ238229	Alysis of sigma factor-dependent gene expression in Pseudomos aeruginosa by R sequencing	fliA	PA1455	flagellar biosynthesis sigma factor FliA	Two-component system	SRP037771	GSE54998	PA14	Other	Y
PRJ238229	Alysis of sigma factor-dependent gene expression in Pseudomos aeruginosa by R sequencing	sigX	PA1776	RNA polymerase sigma factor SigX	NA	SRP037771	GSE54998	PA14	Other	Y
PRJ238229	Alysis of sigma factor-dependent gene expression in Pseudomos aeruginosa by R sequencing	fpvI	PA2387	RNA polymerase sigma factor	NA	SRP037771	GSE54998	PA14	Other	Y
PRJ238229	Alysis of sigma factor-dependent gene expression in Pseudomos aeruginosa by R sequencing	pvdS	PA2426	extracytoplasmic-function sigma-70 factor	NA	SRP037771	GSE54998	PA14	Other	Y
PRJ238229	Alysis of sigma factor-dependent gene expression in Pseudomos aeruginosa by R sequencing	rpoS	PA3622	RNA polymerase sigma factor RpoS	NA	SRP037771	GSE54998	PA14	Other	Y
PRJ238229	Alysis of sigma factor-dependent gene expression in Pseudomos aeruginosa by R sequencing	fecI	PA3899	RNA polymerase sigma factor	Two-component system	SRP037771	GSE54998	PA14	Other	Y
PRJ238229	Alysis of sigma factor-dependent gene expression in Pseudomos aeruginosa by R sequencing	rpoN	PA4462	RNA polymerase factor sigma-54	Flagellar assembly	SRP037771	GSE54998	PA14	Other	Y
PRJ238229	Alysis of sigma factor-dependent gene expression in Pseudomos aeruginosa by R sequencing	rpoN	PA4462	RNA polymerase factor sigma-54	Two-component system	SRP037771	GSE54998	PA14	Other	Y
PRJ238229	Alysis of sigma factor-dependent gene expression in Pseudomos aeruginosa by R sequencing	rpoN	PA4462	RNA polymerase factor sigma-54	Two-component system	SRP037771	GSE54998	PA14	Other	Y
PRJ527727	ChIP-seq and R-seq alyses of genomic regulators in Pseudomos aeruginosa	fleQ	PA1097	transcriptional regulator FleQ	Biofilm formation - Pseudomonas aeruginosa	SRP188684	GSE128430	PAO1	LB	Y
PRJ527727	ChIP-seq and R-seq alyses of genomic regulators in Pseudomos aeruginosa	fleQ	PA1097	transcriptional regulator FleQ	Flagellar assembly	SRP188684	GSE128430	PAO1	LB	Y
PRJ527727	ChIP-seq and R-seq alyses of genomic regulators in Pseudomos aeruginosa	lasR	PA1430	transcriptional regulator LasR	Biofilm formation - Pseudomonas aeruginosa	SRP188684	GSE128430	PAO1	LB	Y
PRJ527727	ChIP-seq and R-seq alyses of genomic regulators in Pseudomos aeruginosa	lasR	PA1430	transcriptional regulator LasR	Quorum sensing	SRP188684	GSE128430	PAO1	LB	Y
PRJ527727	ChIP-seq and R-seq alyses of genomic regulators in Pseudomos aeruginosa	lasR	PA1430	transcriptional regulator LasR	Quorum sensing	SRP188684	GSE128430	PAO1	LB	Y
PRJ527727	ChIP-seq and R-seq alyses of genomic regulators in Pseudomos aeruginosa	rsaL	PA1431	regulatory protein RsaL	NA	SRP188684	GSE128430	PAO1	LB	Y
PRJ527727	ChIP-seq and R-seq alyses of genomic regulators in Pseudomos aeruginosa	exsA	PA1713	exoenzyme S transcriptional regulator ExsA	Biofilm formation - Pseudomonas aeruginosa	SRP188684	GSE128430	PAO1	LB	Y
PRJ527727	ChIP-seq and R-seq alyses of genomic regulators in Pseudomos aeruginosa	qscR	PA1898	quorum-sensing control repressor	NA	SRP188684	GSE128430	PAO1	LB	Y
PRJ527727	ChIP-seq and R-seq alyses of genomic regulators in Pseudomos aeruginosa	vqsM	PA2227	HTH-type transcriptional regulator VqsM	NA	SRP188684	GSE128430	PAO1	LB	Y
PRJ527727	ChIP-seq and R-seq alyses of genomic regulators in Pseudomos aeruginosa	gacA	PA2586	response regulator GacA	Biofilm formation - Pseudomonas aeruginosa	SRP188684	GSE128430	PAO1	LB	Y
PRJ527727	ChIP-seq and R-seq alyses of genomic regulators in Pseudomos aeruginosa	gacA	PA2586	response regulator GacA	Two-component system	SRP188684	GSE128430	PAO1	LB	Y
PRJ527727	ChIP-seq and R-seq alyses of genomic regulators in Pseudomos aeruginosa		PA2588	transcriptional regulator	NA	SRP188684	GSE128430	PAO1	LB	Y
PRJ527727	ChIP-seq and R-seq alyses of genomic regulators in Pseudomos aeruginosa	vqsR	PA2591	transcriptional regulator	NA	SRP188684	GSE128430	PAO1	LB	Y
PRJ527727	ChIP-seq and R-seq alyses of genomic regulators in Pseudomos aeruginosa	pchR	PA4227	transcriptional regulator PchR	NA	SRP188684	GSE128430	PAO1	LB	Y
PRJ527727	ChIP-seq and R-seq alyses of genomic regulators in Pseudomos aeruginosa	rpoN	PA4462	RNA polymerase factor sigma-54	Two-component system	SRP188684	GSE128430	PAO1	LB	Y
PRJ527727	ChIP-seq and R-seq alyses of genomic regulators in Pseudomos aeruginosa	algR	PA5261	alginate biosynthesis regulatory protein AlgR	Two-component system	SRP188684	GSE128430	PAO1	LB	Y
PRJ527727	ChIP-seq and R-seq alyses of genomic regulators in Pseudomos aeruginosa	sphR	PA5324	transcriptional regulator	NA	SRP188684	GSE128430	PAO1	LB	Y
PRJ527727	ChIP-seq and R-seq alyses of genomic regulators in Pseudomos aeruginosa	phoB	PA5360	two-component response regulator PhoB	Two-component system	SRP188684	GSE128430	PAO1	LB	Y
PRJ527727	ChIP-seq and R-seq alyses of genomic regulators in Pseudomos aeruginosa	gbdR	PA5380	protein GbdR	NA	SRP188684	GSE128430	PAO1	LB	Y
PRJ626445	ClpV3 affects pathogenicity in Pseudomos aeruginosa	clpV	PA2371	ClpA/B-type protease	Bacterial secretion system	SRP257374	GSE148116	PAO1	LB	Y
PRJ626445	ClpV3 affects pathogenicity in Pseudomos aeruginosa	clpV	PA2371	ClpA/B-type protease	Biofilm formation - Pseudomonas aeruginosa	SRP257374	GSE148116	PAO1	LB	Y
PRJ491816	Comparative metabolomics and transcriptomics revealed multiple pathways associated with polymyxin killing in Pseudomos aeruginosa	pmrB	PA4777	two-component regulator system signal sensor kinase PmrB	Two-component system			PAK		N
PRJ504405	Comparative R-seq alysis of the transcriptome of the Pseudomos aeruginosa PAO1 wild-type strain with that of the ŒîvreR mutant	vreR	PA0676	sigma factor regulator VreR	NA	SRP168022	GSE122253	PAO1	Other	Y
PRJ742417	Comparison of the Pseudomos aeruginosa PA2504 deficient strain and the PAO1161 wild type strain		PA2504	hypothetical protein	NA	SRP326148	GSE179150	PAO1	LB	Y
PRJ639519	Control of a programmed cell death pathway in Pseudomos aeruginosa by a ppGpp-responsive antitermitor	alpA	PA0934	GTP pyrophosphokinase	Metabolic pathways		GSE152485	PAO1	LB	Y
PRJ639519	Control of a programmed cell death pathway in Pseudomos aeruginosa by a ppGpp-responsive antitermitor	alpA	PA0934	GTP pyrophosphokinase	Purine metabolism		GSE152485	PAO1	LB	Y
PRJ639523	Control of a programmed cell death pathway in Pseudomos aeruginosa by a ppGpp-responsive antitermitor [R-Seq]	relA	PA0934	GTP pyrophosphokinase	Metabolic pathways	SRP267376	GSE152484	PAO1	LB	Y
PRJ639523	Control of a programmed cell death pathway in Pseudomos aeruginosa by a ppGpp-responsive antitermitor [R-Seq]	relA	PA0934	GTP pyrophosphokinase	Purine metabolism	SRP267376	GSE152484	PAO1	LB	Y
PRJ269980	Cross-regulation between the response regulators PhoB and TctD allows for the integration of diverse environmental sigls in Pseudomos aeruginosa	phoB	PA5360	two-component response regulator PhoB	Two-component system	SRP051048	GSE64056	PA14	Other	Y
PRJ685406	Defining the regulons of Pseudomos aeruginosa transcriptiol regulators	bsrA	PA2121	transcriptional regulator	NA		GSE163235	PAO1	LB	Y
PRJ685406	Defining the regulons of Pseudomos aeruginosa transcriptiol regulators		PA3458	transcriptional regulator	NA		GSE163235	PAO1	LB	Y
PRJ508412	Determition of Pseudomos aeruginosa transcriptome induced by oleic acid or its derived oxylipins 10-HOME and 7,10-DiHOME.	odsR	PA2076	transcriptional regulator	NA	SRP172498	GSE123356	PAO1	Other	Y
PRJ649981	Determition of the regulons of 7 XRE-cupin regulators by R-seq		PA0535	transcriptional regulator	NA	SRP274667	GSE155521	PAO1	LB	Y
PRJ649981	Determition of the regulons of 7 XRE-cupin regulators by R-seq		PA1359	transcriptional regulator	NA	SRP274667	GSE155521	PAO1	LB	Y
PRJ649981	Determition of the regulons of 7 XRE-cupin regulators by R-seq		PA1884	transcriptional regulator	NA	SRP274667	GSE155521	PAO1	LB	Y
PRJ649981	Determition of the regulons of 7 XRE-cupin regulators by R-seq		PA2312	transcriptional regulator	NA	SRP274667	GSE155521	PAO1	LB	Y
PRJ649981	Determition of the regulons of 7 XRE-cupin regulators by R-seq	psdR	PA4499	transcriptional regulator	NA	SRP274667	GSE155521	PAO1	LB	Y
PRJ649981	Determition of the regulons of 7 XRE-cupin regulators by R-seq		PA4987	transcriptional regulator	NA	SRP274667	GSE155521	PAO1	LB	Y
PRJ649981	Determition of the regulons of 7 XRE-cupin regulators by R-seq	pauR	PA5301	transcriptional regulator	NA	SRP274667	GSE155521	PAO1	LB	Y
PRJ238222	Elucidating the Sigmulome of P.aeruginosa PA14 by ChIP-Seq and R-Seq approaches	rpoH	PA0376	RNA polymerase sigma factor RpoH	NA		GSE54999	PA14	Other	Y
PRJ238222	Elucidating the Sigmulome of P.aeruginosa PA14 by ChIP-Seq and R-Seq approaches	algU	PA0762	RNA polymerase sigma factor AlgU	NA		GSE54999	PA14	Other	Y
PRJ238222	Elucidating the Sigmulome of P.aeruginosa PA14 by ChIP-Seq and R-Seq approaches	fliA	PA1455	flagellar biosynthesis sigma factor FliA	Biofilm formation - Pseudomonas aeruginosa		GSE54999	PA14	Other	Y
PRJ238222	Elucidating the Sigmulome of P.aeruginosa PA14 by ChIP-Seq and R-Seq approaches	fliA	PA1455	flagellar biosynthesis sigma factor FliA	Flagellar assembly		GSE54999	PA14	Other	Y
PRJ238222	Elucidating the Sigmulome of P.aeruginosa PA14 by ChIP-Seq and R-Seq approaches	fliA	PA1455	flagellar biosynthesis sigma factor FliA	Two-component system		GSE54999	PA14	Other	Y
PRJ238222	Elucidating the Sigmulome of P.aeruginosa PA14 by ChIP-Seq and R-Seq approaches	sigX	PA1776	RNA polymerase sigma factor SigX	NA		GSE54999	PA14	Other	Y
PRJ238222	Elucidating the Sigmulome of P.aeruginosa PA14 by ChIP-Seq and R-Seq approaches	pvdS	PA2426	extracytoplasmic-function sigma-70 factor	NA		GSE54999	PA14	Other	Y
PRJ238222	Elucidating the Sigmulome of P.aeruginosa PA14 by ChIP-Seq and R-Seq approaches	gcsR	PA2449	transcriptional regulator	NA		GSE54999	PA14	Other	Y
PRJ238222	Elucidating the Sigmulome of P.aeruginosa PA14 by ChIP-Seq and R-Seq approaches		PA3662	hypothetical protein	NA		GSE54999	PA14	Other	Y
PRJ238222	Elucidating the Sigmulome of P.aeruginosa PA14 by ChIP-Seq and R-Seq approaches	rpoN	PA4462	RNA polymerase factor sigma-54	Flagellar assembly		GSE54999	PA14	Other	Y
PRJ238222	Elucidating the Sigmulome of P.aeruginosa PA14 by ChIP-Seq and R-Seq approaches	rpoN	PA4462	RNA polymerase factor sigma-54	Two-component system		GSE54999	PA14	Other	Y
PRJ238222	Elucidating the Sigmulome of P.aeruginosa PA14 by ChIP-Seq and R-Seq approaches	rpoN	PA4462	RNA polymerase factor sigma-54	Two-component system		GSE54999	PA14	Other	Y
PRJ349811	GRIL-Seq: a method for identifying direct targets of bacterial small regulatory R by in vivo proximity ligation	prrF1	PA4704.1	regulatory RNA PrrF1	NA			PAO1		N
PRJ349811	GRIL-Seq: a method for identifying direct targets of bacterial small regulatory R by in vivo proximity ligation	prrF2	PA4704.2	regulatory RNA PrrF2	NA			PAO1		N
PRJ648174	H-NS-like proteins in Pseudomos aeruginosa coorditely silence intragenic transcription	rpoD	PA0576	RNA polymerase sigma factor RpoD	Flagellar assembly		GSE155025	PAO1	LB	Y
PRJ648174	H-NS-like proteins in Pseudomos aeruginosa coorditely silence intragenic transcription	mvaU	PA2667	hypothetical protein	NA		GSE155025	PAO1	LB	Y
PRJ648174	H-NS-like proteins in Pseudomos aeruginosa coorditely silence intragenic transcription	mvaT	PA4315	transcriptional regulator MvaT	NA		GSE155025	PAO1	LB	Y
PRJ648174	H-NS-like proteins in Pseudomos aeruginosa coorditely silence intragenic transcription	pilY1	PA4554	type 4 fimbrial biogenesis protein PilY1	NA		GSE155025	PAO1	LB	Y
PRJ594638	Host-induced spermidine production in motile Pseudomos aeruginosa triggers phagocytic uptake	flgK	PA1086	flagellar hook-associated protein FlgK	Flagellar assembly	SRP235563		PA14, Other	LB, Other	Y
PRJ594638	Host-induced spermidine production in motile Pseudomos aeruginosa triggers phagocytic uptake	flgK	PA1086	flagellar hook-associated protein FlgK	Flagellar assembly	SRP235563		PA14, Other	LB, Other	Y
PRJ594638	Host-induced spermidine production in motile Pseudomos aeruginosa triggers phagocytic uptake	fliC	PA1092	B-type flagellin	Flagellar assembly	SRP235563		PA14, Other	LB, Other	Y
PRJ594638	Host-induced spermidine production in motile Pseudomos aeruginosa triggers phagocytic uptake	fliC	PA1092	B-type flagellin	Flagellar assembly	SRP235563		PA14, Other	LB, Other	Y
PRJ594638	Host-induced spermidine production in motile Pseudomos aeruginosa triggers phagocytic uptake	fliC	PA1092	B-type flagellin	Two-component system	SRP235563		PA14, Other	LB, Other	Y
PRJ594638	Host-induced spermidine production in motile Pseudomos aeruginosa triggers phagocytic uptake	fliC	PA1092	B-type flagellin	Two-component system	SRP235563		PA14, Other	LB, Other	Y
PRJ594638	Host-induced spermidine production in motile Pseudomos aeruginosa triggers phagocytic uptake	motC	PA1460	flagellar motor protein	Bacterial chemotaxis	SRP235563		PA14, Other	LB, Other	Y
PRJ594638	Host-induced spermidine production in motile Pseudomos aeruginosa triggers phagocytic uptake	motC	PA1460	flagellar motor protein	Flagellar assembly	SRP235563		PA14, Other	LB, Other	Y
PRJ594638	Host-induced spermidine production in motile Pseudomos aeruginosa triggers phagocytic uptake	motC	PA1460	flagellar motor protein	Flagellar assembly	SRP235563		PA14, Other	LB, Other	Y
PRJ594638	Host-induced spermidine production in motile Pseudomos aeruginosa triggers phagocytic uptake	motC	PA1460	flagellar motor protein	Two-component system	SRP235563		PA14, Other	LB, Other	Y
PRJ594638	Host-induced spermidine production in motile Pseudomos aeruginosa triggers phagocytic uptake	motC	PA1460	flagellar motor protein	Two-component system	SRP235563		PA14, Other	LB, Other	Y
PRJ594638	Host-induced spermidine production in motile Pseudomos aeruginosa triggers phagocytic uptake	motD	PA1461	flagellar motor protein MotD	Bacterial chemotaxis	SRP235563		PA14, Other	LB, Other	Y
PRJ594638	Host-induced spermidine production in motile Pseudomos aeruginosa triggers phagocytic uptake	motD	PA1461	flagellar motor protein MotD	Flagellar assembly	SRP235563		PA14, Other	LB, Other	Y
PRJ594638	Host-induced spermidine production in motile Pseudomos aeruginosa triggers phagocytic uptake	motD	PA1461	flagellar motor protein MotD	Flagellar assembly	SRP235563		PA14, Other	LB, Other	Y
PRJ594638	Host-induced spermidine production in motile Pseudomos aeruginosa triggers phagocytic uptake	motB	PA4953	flagellar motor protein MotB	Bacterial chemotaxis	SRP235563		PA14, Other	LB, Other	Y
PRJ594638	Host-induced spermidine production in motile Pseudomos aeruginosa triggers phagocytic uptake	motB	PA4953	flagellar motor protein MotB	Flagellar assembly	SRP235563		PA14, Other	LB, Other	Y
PRJ594638	Host-induced spermidine production in motile Pseudomos aeruginosa triggers phagocytic uptake	motB	PA4953	flagellar motor protein MotB	Flagellar assembly	SRP235563		PA14, Other	LB, Other	Y
PRJ594638	Host-induced spermidine production in motile Pseudomos aeruginosa triggers phagocytic uptake	motA	PA4954	flagellar motor protein MotA	Bacterial chemotaxis	SRP235563		PA14, Other	LB, Other	Y
PRJ594638	Host-induced spermidine production in motile Pseudomos aeruginosa triggers phagocytic uptake	motA	PA4954	flagellar motor protein MotA	Flagellar assembly	SRP235563		PA14, Other	LB, Other	Y
PRJ594638	Host-induced spermidine production in motile Pseudomos aeruginosa triggers phagocytic uptake	motA	PA4954	flagellar motor protein MotA	Flagellar assembly	SRP235563		PA14, Other	LB, Other	Y
PRJ594638	Host-induced spermidine production in motile Pseudomos aeruginosa triggers phagocytic uptake	motA	PA4954	flagellar motor protein MotA	Two-component system	SRP235563		PA14, Other	LB, Other	Y
PRJ594638	Host-induced spermidine production in motile Pseudomos aeruginosa triggers phagocytic uptake	motA	PA4954	flagellar motor protein MotA	Two-component system	SRP235563		PA14, Other	LB, Other	Y
PRJ448450	In vitro transcriptome alysis of the effects of interruption of PA14_61720 and down-regulation of lolB in Pseudomos aeruginosa PA14	lolB	PA4668	molecular chaperone LolB	NA			PA14	PIA	N
SubSeries of: GSE163235 PRJ703381	MarR type regulator PA3458 is involved in osmoadaptation control in Pseudomos aeruginosa (R-seq)		PA3458	transcriptional regulator	NA	SRP307241	GSE167147	PAO1	LB	Y
PRJ607691	NtrBC as a regulator of adaptive lifestyles and virulence	ntrB	PA5124	two-component sensor NtrB	Two-component system	SRP250093	GSE145591	PA14	BM2	Y
PRJ607691	NtrBC as a regulator of adaptive lifestyles and virulence	ntrC	PA5125	two-component response regulator NtrC	Two-component system	SRP250093	GSE145591	PA14	BM2	Y
PRJ384725	Nudix-type R pyrophosphohydrolase regulates pathogenesis-associated factors in Pseudomos aeruginosa	rppH	PA0336	RNA pyrophosphohydrolase	RNA degradation	SRP105407	GSE98329	PAO1	Other	Y
PRJ504928	Opportunistic pathogen P. aeruginosa that causes importmant diseases	bfmR	PA4101	protein BfmR	NA			PAO1		N
PRJ504928	Opportunistic pathogen P. aeruginosa that causes importmant diseases	bfmS	PA4102	protein BfmS	NA			PAO1		N
PRJ686675	PA3027, a novel AraC-type transcriptiol regulator activating genes of glycerolipid metabolism in Pseudomos aeruginosa (PA3027 overexpression R-seq)		PA3027	transcriptional regulator	NA	SRP298576	GSE163555	PAO1	LB	Y
PRJ714944	Physiology of Pseudomos aeruginosa cells without major RND-type multidrug efflux pumps		PA0156	resistance-nodulation-cell division (RND) efflux membrane fusion protein	NA	SRP310929		PAO1	LB	Y
PRJ714944	Physiology of Pseudomos aeruginosa cells without major RND-type multidrug efflux pumps	triB	PA0157	resistance-nodulation-cell division (RND) efflux membrane fusion protein	NA	SRP310929		PAO1	LB	Y
PRJ714944	Physiology of Pseudomos aeruginosa cells without major RND-type multidrug efflux pumps	triC	PA0158	resistance-nodulation-cell division (RND) efflux transporter	NA	SRP310929		PAO1	LB	Y
PRJ714944	Physiology of Pseudomos aeruginosa cells without major RND-type multidrug efflux pumps	mexA	PA0425	multidrug resistance protein MexA	beta-Lactam resistance	SRP310929		PAO1	LB	Y
PRJ714944	Physiology of Pseudomos aeruginosa cells without major RND-type multidrug efflux pumps	mexA	PA0425	multidrug resistance protein MexA	Cationic antimicrobial peptide (CAMP) resistance	SRP310929		PAO1	LB	Y
PRJ714944	Physiology of Pseudomos aeruginosa cells without major RND-type multidrug efflux pumps	mexB	PA0426	multidrug resistance protein MexB	beta-Lactam resistance	SRP310929		PAO1	LB	Y
PRJ714944	Physiology of Pseudomos aeruginosa cells without major RND-type multidrug efflux pumps	mexB	PA0426	multidrug resistance protein MexB	Cationic antimicrobial peptide (CAMP) resistance	SRP310929		PAO1	LB	Y
PRJ714944	Physiology of Pseudomos aeruginosa cells without major RND-type multidrug efflux pumps	oprM	PA0427	outer membrane protein OprM	beta-Lactam resistance	SRP310929		PAO1	LB	Y
PRJ714944	Physiology of Pseudomos aeruginosa cells without major RND-type multidrug efflux pumps	oprM	PA0427	outer membrane protein OprM	Quorum sensing	SRP310929		PAO1	LB	Y
PRJ714944	Physiology of Pseudomos aeruginosa cells without major RND-type multidrug efflux pumps	mexY	PA2018	multidrug efflux protein	beta-Lactam resistance	SRP310929		PAO1	LB	Y
PRJ714944	Physiology of Pseudomos aeruginosa cells without major RND-type multidrug efflux pumps	mexY	PA2018	multidrug efflux protein	Two-component system	SRP310929		PAO1	LB	Y
PRJ714944	Physiology of Pseudomos aeruginosa cells without major RND-type multidrug efflux pumps	mexX	PA2019	multidrug efflux lipoprotein	beta-Lactam resistance	SRP310929		PAO1	LB	Y
PRJ714944	Physiology of Pseudomos aeruginosa cells without major RND-type multidrug efflux pumps	mexX	PA2019	multidrug efflux lipoprotein	Two-component system	SRP310929		PAO1	LB	Y
PRJ714944	Physiology of Pseudomos aeruginosa cells without major RND-type multidrug efflux pumps	mexE	PA2493	resistance-nodulation-cell division (RND) multidrug efflux membrane fusion protein MexE	NA	SRP310929		PAO1	LB	Y
PRJ714944	Physiology of Pseudomos aeruginosa cells without major RND-type multidrug efflux pumps	mexF	PA2494	resistance-nodulation-cell division (RND) multidrug efflux transporter MexF	NA	SRP310929		PAO1	LB	Y
PRJ714944	Physiology of Pseudomos aeruginosa cells without major RND-type multidrug efflux pumps	oprN	PA2495	multidrug efflux outer membrane protein OprN	NA	SRP310929		PAO1	LB	Y
PRJ714944	Physiology of Pseudomos aeruginosa cells without major RND-type multidrug efflux pumps	mexK	PA3676	resistance-nodulation-cell division (RND) efflux transporter	NA	SRP310929		PAO1	LB	Y
PRJ714944	Physiology of Pseudomos aeruginosa cells without major RND-type multidrug efflux pumps	mexJ	PA3677	resistance-nodulation-cell division (RND) efflux membrane fusion protein	NA	SRP310929		PAO1	LB	Y
PRJ714944	Physiology of Pseudomos aeruginosa cells without major RND-type multidrug efflux pumps	mexL	PA3678	transcriptional regulator	NA	SRP310929		PAO1	LB	Y
PRJ714944	Physiology of Pseudomos aeruginosa cells without major RND-type multidrug efflux pumps	oprJ	PA4597	multidrug efflux outer membrane protein OprJ	NA	SRP310929		PAO1	LB	Y
PRJ714944	Physiology of Pseudomos aeruginosa cells without major RND-type multidrug efflux pumps	mexD	PA4598	resistance-nodulation-cell division (RND) multidrug efflux transporter MexD	NA	SRP310929		PAO1	LB	Y
PRJ714944	Physiology of Pseudomos aeruginosa cells without major RND-type multidrug efflux pumps	mexC	PA4599	resistance-nodulation-cell division (RND) multidrug efflux membrane fusion protein MexC	NA	SRP310929		PAO1	LB	Y
PRJ375803	Pseudomos aerugi Raw sequence reads	atvR	PA2899	transcriptional regulator	Two-component system			PA14	LB	N
PRJ479815	Pseudomos aeruginosa mutants defective in glucose uptake		PA2262	2-ketogluconate transporter	NA			PAO1		N
PRJ479815	Pseudomos aeruginosa mutants defective in glucose uptake	gntP	PA2322	gluconate permease	NA			PAO1		N
PRJ479815	Pseudomos aeruginosa mutants defective in glucose uptake		PA3187	ABC transporter ATP-binding protein	ABC transporters			PAO1		N
PRJ479815	Pseudomos aeruginosa mutants defective in glucose uptake		PA3188	sugar ABC transporter permease	ABC transporters			PAO1		N
PRJ479815	Pseudomos aeruginosa mutants defective in glucose uptake		PA3189	sugar ABC transporter permease	ABC transporters			PAO1		N
PRJ320337	Pseudomos aeruginosa PA1201 Raw sequence reads		PA1201	transcriptional regulator	NA			PA1201		N
PRJ273872	Pseudomos aeruginosa PA14 differential gene expression in bqsR (PA14_29730) mutants	bqsR	PA2657	two-component response regulator	NA	SRP052915	GSE65393	PA14	Other	Y
PRJ276069	Pseudomos aeruginosa PA14 differential gene expression in PA14_69770 mutants	sutA	PA5285	hypothetical protein	NA	SRP055410	GSE66180	PA14	LB	Y
PRJ373918	Pseudomos aeruginosa PA14 fis full transcriptome sequencing	fis	PA4853	Fis family transcriptional regulator	NA			PA14		N
PRJ562449	Pseudomos aeruginosa strain : PA2596 R-Seq		PA2596	hypothetical protein	ABC transporters			PA2596		N
PRJ562449	Pseudomos aeruginosa strain : PA2596 R-Seq		PA2596	hypothetical protein	Sulfur metabolism			PA2596		N
PRJ482690	Pseudomos aeruginosa strain:ATCC 9027	nirS	PA0519	nitrite reductase	Metabolic pathways			ATCC 9027		N
PRJ482690	Pseudomos aeruginosa strain:ATCC 9027	nirS	PA0519	nitrite reductase	Microbial metabolism in diverse environments			ATCC 9027		N
PRJ482690	Pseudomos aeruginosa strain:ATCC 9027	nirS	PA0519	nitrite reductase	Nitrogen metabolism			ATCC 9027		N
PRJ482690	Pseudomos aeruginosa strain:ATCC 9027	pslB	PA2232	biofilm formation protein PslB	O-Antigen nucleotide sugar biosynthesis			ATCC 9027		N
PRJ320165	Pseudomos aeruginosa tanscriptiol profiling under doxorubicin treatment as assayed by R-Seq	pslB	PA2232	biofilm formation protein PslB	Amino sugar and nucleotide sugar metabolism			PAO1		N
PRJ320165	Pseudomos aeruginosa tanscriptiol profiling under doxorubicin treatment as assayed by R-Seq	pslB	PA2232	biofilm formation protein PslB	Biofilm formation - Pseudomonas aeruginosa			PAO1		N
PRJ320165	Pseudomos aeruginosa tanscriptiol profiling under doxorubicin treatment as assayed by R-Seq	pslB	PA2232	biofilm formation protein PslB	Biosynthesis of nucleotide sugars			PAO1		N
PRJ320165	Pseudomos aeruginosa tanscriptiol profiling under doxorubicin treatment as assayed by R-Seq	pslB	PA2232	biofilm formation protein PslB	Biosynthesis of secondary metabolites			PAO1		N
PRJ320165	Pseudomos aeruginosa tanscriptiol profiling under doxorubicin treatment as assayed by R-Seq	pslB	PA2232	biofilm formation protein PslB	Fructose and mannose metabolism			PAO1		N
PRJ320165	Pseudomos aeruginosa tanscriptiol profiling under doxorubicin treatment as assayed by R-Seq	pslB	PA2232	biofilm formation protein PslB	Metabolic pathways			PAO1		N
PRJ320165	Pseudomos aeruginosa tanscriptiol profiling under doxorubicin treatment as assayed by R-Seq	pslC	PA2233	biofilm formation protein PslC	Biofilm formation - Pseudomonas aeruginosa			PAO1		N
PRJ320165	Pseudomos aeruginosa tanscriptiol profiling under doxorubicin treatment as assayed by R-Seq	pslD	PA2234	biofilm formation protein PslD	Biofilm formation - Pseudomonas aeruginosa			PAO1		N
PRJ320165	Pseudomos aeruginosa tanscriptiol profiling under doxorubicin treatment as assayed by R-Seq	pelA	PA3064	hypothetical protein	Biofilm formation - Pseudomonas aeruginosa			PAO1		N
PRJ320165	Pseudomos aeruginosa tanscriptiol profiling under doxorubicin treatment as assayed by R-Seq	wspF	PA3703	chemotaxis-specific methylesterase	Biofilm formation - Pseudomonas aeruginosa			PAO1		N
PRJ320165	Pseudomos aeruginosa tanscriptiol profiling under doxorubicin treatment as assayed by R-Seq	wspF	PA3703	chemotaxis-specific methylesterase	Two-component system			PAO1		N
PRJ501877	Pseudomos aeruginosa Transcriptome or Gene expression	nalD	PA3574	transcriptional regulator	beta-Lactam resistance			Clinical Isolates		N
PRJ260130	Pseudomos aeruginosa transcriptome under HodC treatment	lasB	PA3724	elastase LasB	Cationic antimicrobial peptide (CAMP) resistance			PA14		N
PRJ260130	Pseudomos aeruginosa transcriptome under HodC treatment	lasB	PA3724	elastase LasB	Quorum sensing			PA14		N
PRJ627218	Quorum sensing inhibitor norharmane can effectively overcome drug resistance of Pseudomos aeruginosa	pqsA	PA0996	anthranilate--CoA ligase	Biofilm formation - Pseudomonas aeruginosa			PAO1, C218		N
PRJ627218	Quorum sensing inhibitor norharmane can effectively overcome drug resistance of Pseudomos aeruginosa	pqsA	PA0996	anthranilate--CoA ligase	Biosynthesis of secondary metabolites			PAO1, C218		N
PRJ627218	Quorum sensing inhibitor norharmane can effectively overcome drug resistance of Pseudomos aeruginosa	pqsA	PA0996	anthranilate--CoA ligase	Phenazine biosynthesis			PAO1, C218		N
PRJ627218	Quorum sensing inhibitor norharmane can effectively overcome drug resistance of Pseudomos aeruginosa	pqsA	PA0996	anthranilate--CoA ligase	Quorum sensing			PAO1, C218		N
PRJ587337	R seq of PAO1 after prtR gene inhibited by CIRSPRi	prtR	PA0611	HTH-type transcriptional regulator PrtR	NA			PAO1		N
PRJ531832	R-seq for AnvM	anvM	PA3880	hypothetical protein	NA	SRP191772	GSE129571	PAO1	LB	Y
PRJ496467	R-seq for MvfR, RhlR and QscR	mvfR	PA1003	transcriptional regulator MvfR	Biofilm formation - Pseudomonas aeruginosa	SRP165737	GSE121243	PAO1	Other	Y
PRJ496467	R-seq for MvfR, RhlR and QscR	mvfR	PA1003	transcriptional regulator MvfR	Quorum sensing	SRP165737	GSE121243	PAO1	Other	Y
PRJ496467	R-seq for MvfR, RhlR and QscR	qscR	PA1898	quorum-sensing control repressor	NA	SRP165737	GSE121243	PAO1	Other	Y
PRJ496467	R-seq for MvfR, RhlR and QscR	rhlR	PA3477	transcriptional regulator RhlR	Biofilm formation - Pseudomonas aeruginosa	SRP165737	GSE121243	PAO1	Other	Y
PRJ496467	R-seq for MvfR, RhlR and QscR	rhlR	PA3477	transcriptional regulator RhlR	Quorum sensing	SRP165737	GSE121243	PAO1	Other	Y
PRJ496467	R-seq for MvfR, RhlR and QscR	pmrB	PA4777	two-component regulator system signal sensor kinase PmrB	Quorum sensing	SRP165737	GSE121243	PAO1	Other	Y
PRJ525278	R-seq for PA4595		PA4595	ABC transporter ATP-binding protein	NA	SRP187353	GSE127751	PAO1	LB	Y
PRJ433727	R-seq for RpoN	rpoN	PA4462	RNA polymerase factor sigma-54	Flagellar assembly	SRP132626	GSE110445	PAO1	LB	Y
PRJ300924	R-Seq of Pseudomos aeruginosa mPAO1 wide type, mutants HapZ, SagS, and HapZ+pHapZ		PA2799	hypothetical protein	NA			PAO1	LB	N
PRJ300924	R-Seq of Pseudomos aeruginosa mPAO1 wide type, mutants HapZ, SagS, and HapZ+pHapZ	sagS	PA2824	sensor/response regulator hybrid protein	Biofilm formation - Pseudomonas aeruginosa			PAO1	LB	N
PRJ300924	R-Seq of Pseudomos aeruginosa mPAO1 wide type, mutants HapZ, SagS, and HapZ+pHapZ	sagS	PA2824	sensor/response regulator hybrid protein	Two-component system			PAO1	LB	N
PRJEB21307	R-seq of Pseudomos aeruginosa PAO1 wild-type and mexZ transcriptiol regulator knockout mutant	mexZ	PA2020	transcriptional regulator	beta-Lactam resistance			PAO1	LB	N
PRJEB36276	R-seq of Pseudomos aeruginosa PAO1 wild-type and mutant containing a single nucleotide polymorphism in fusA1	fusA1	PA4266	elongation factor G	NA			PAO1	M9 Minimal Media	N
PRJ239334	R-seq study of major P.aeruginosa PA14 transcription factors	fleQ	PA1097	transcriptional regulator FleQ	Biofilm formation - Pseudomonas aeruginosa	SRP038922	GSE55328	PA14	LB	Y
PRJ239334	R-seq study of major P.aeruginosa PA14 transcription factors	fleQ	PA1097	transcriptional regulator FleQ	Flagellar assembly	SRP038922	GSE55328	PA14	LB	Y
PRJ239334	R-seq study of major P.aeruginosa PA14 transcription factors	fleQ	PA1097	transcriptional regulator FleQ	Two-component system	SRP038922	GSE55328	PA14	LB	Y
PRJ239334	R-seq study of major P.aeruginosa PA14 transcription factors	fleQ	PA1097	transcriptional regulator FleQ	Two-component system	SRP038922	GSE55328	PA14	LB	Y
PRJ239334	R-seq study of major P.aeruginosa PA14 transcription factors	lasR	PA1430	transcriptional regulator LasR	Biofilm formation - Pseudomonas aeruginosa	SRP038922	GSE55328	PA14	LB	Y
PRJ239334	R-seq study of major P.aeruginosa PA14 transcription factors	anr	PA1544	transcriptional regulator Anr	NA	SRP038922	GSE55328	PA14	LB	Y
PRJ239334	R-seq study of major P.aeruginosa PA14 transcription factors	gacA	PA2586	response regulator GacA	Biofilm formation - Pseudomonas aeruginosa	SRP038922	GSE55328	PA14	LB	Y
PRJ239334	R-seq study of major P.aeruginosa PA14 transcription factors	gacA	PA2586	response regulator GacA	Two-component system	SRP038922	GSE55328	PA14	LB	Y
PRJ239334	R-seq study of major P.aeruginosa PA14 transcription factors	rhlR	PA3477	transcriptional regulator RhlR	Biofilm formation - Pseudomonas aeruginosa	SRP038922	GSE55328	PA14	LB	Y
PRJ239334	R-seq study of major P.aeruginosa PA14 transcription factors	rhlR	PA3477	transcriptional regulator RhlR	Biofilm formation - Pseudomonas aeruginosa	SRP038922	GSE55328	PA14	LB	Y
PRJ239334	R-seq study of major P.aeruginosa PA14 transcription factors	ladS	PA3974	lost adherence sensor LadS	Biofilm formation - Pseudomonas aeruginosa	SRP038922	GSE55328	PA14	LB	Y
PRJ239334	R-seq study of major P.aeruginosa PA14 transcription factors	cbrB	PA4726	two-component response regulator CbrB	Two-component system	SRP038922	GSE55328	PA14	LB	Y
PRJ381683	Reducing intracellular c-di-GMP content increases quorum sensing-regulated virulence in Pseudomos aeruginosa	wspF	PA3703	chemotaxis-specific methylesterase	Biofilm formation - Pseudomonas aeruginosa			PAO1		N
PRJ381683	Reducing intracellular c-di-GMP content increases quorum sensing-regulated virulence in Pseudomos aeruginosa	wspF	PA3703	chemotaxis-specific methylesterase	Two-component system			PAO1		N
PRJ322024	Rewiring of a sigma factor regulatory network in P. aeruginosa by a turally occurring single nucleotide polymorphism	rpoN	PA4462	RNA polymerase factor sigma-54	Flagellar assembly	SRP075343	GSE81573	PAO1	LB	Y
PRJ322024	Rewiring of a sigma factor regulatory network in P. aeruginosa by a turally occurring single nucleotide polymorphism	rpoN	PA4462	RNA polymerase factor sigma-54	Two-component system	SRP075343	GSE81573	PAO1	LB	Y
PRJ322024	Rewiring of a sigma factor regulatory network in P. aeruginosa by a turally occurring single nucleotide polymorphism	rpoN	PA4462	RNA polymerase factor sigma-54	Two-component system	SRP075343	GSE81573	PAO1	LB	Y
PRJ433924	RpoN-dependent global regulation in Pseudomos aeruginosa PAO1	rpoN	PA4462	RNA polymerase factor sigma-54	Two-component system		GSE110522	PAO1	LB	Y
PRJ576893	Stringent-controlled stress adaption of Pseudomos aeruginosa	relA	PA0934	GTP pyrophosphokinase	Metabolic pathways	SRP225091	GSE138716	Other	Other	Y
PRJ576893	Stringent-controlled stress adaption of Pseudomos aeruginosa	relA	PA0934	GTP pyrophosphokinase	Purine metabolism	SRP225091	GSE138716	Other	Other	Y
PRJ576893	Stringent-controlled stress adaption of Pseudomos aeruginosa	spoT	PA5338	guanosine-3',5'-bis(diphosphate) 3'-pyrophosphohydrolase	Metabolic pathways	SRP225091	GSE138716	Other	Other	Y
PRJ576893	Stringent-controlled stress adaption of Pseudomos aeruginosa	spoT	PA5338	guanosine-3',5'-bis(diphosphate) 3'-pyrophosphohydrolase	Purine metabolism	SRP225091	GSE138716	Other	Other	Y
PRJ276067	SutA is a Transcription Elongation Factor Expressed During Slow Growth in *Pseudomos aeruginosa*	sutA	PA5285	hypothetical protein	NA		GSE66181	PA14	LB	Y
PRJ613082	The bacterial lifestyle that disguises stressful adaptations	relA	PA0934	GTP pyrophosphokinase	Metabolic pathways	SRP253109	GSE147132	PAO1	Other	Y
PRJ613082	The bacterial lifestyle that disguises stressful adaptations	relA	PA0934	GTP pyrophosphokinase	Purine metabolism	SRP253109	GSE147132	PAO1	Other	Y
PRJ613082	The bacterial lifestyle that disguises stressful adaptations	spoT	PA5338	guanosine-3',5'-bis(diphosphate) 3'-pyrophosphohydrolase	Metabolic pathways	SRP253109	GSE147132	PAO1	Other	Y
PRJ613082	The bacterial lifestyle that disguises stressful adaptations	spoT	PA5338	guanosine-3',5'-bis(diphosphate) 3'-pyrophosphohydrolase	Purine metabolism	SRP253109	GSE147132	PAO1	Other	Y
PRJ702527	The DEAD-box R helicases RhlE2 is a global regulator of Pseudomos aeruginosa lifestyle and pathogenesis		PA0428	ATP-dependent RNA helicase	RNA degradation	SRP306891	GSE166986	PAO1	MMP	Y
PRJ691924	The Fem system in Pseudomos aeruginosa functions as an ExsA-regulated interspecies sigling pathway	femI	PA1912	ECF sigma factor FemI	NA	SRP301614	GSE164773	PAO1	M9 Media	Y
PRJEB14322	The guanidinobutyrase GbuA is essential for the alkylquinolone-regulated pyocyanin production during parasitic growth of Pseudomos aeruginosa in co-culture with Aeromos hydrophila	gbuA	PA1421	guanidinobutyrase	Arginine and proline metabolism			PAO1	Medium B	N
PRJEB14322	The guanidinobutyrase GbuA is essential for the alkylquinolone-regulated pyocyanin production during parasitic growth of Pseudomos aeruginosa in co-culture with Aeromos hydrophila	gbuA	PA1421	guanidinobutyrase	Metabolic pathways			PAO1	Medium B	N
PRJ625096	The histone-like protein AlgP regulon is distinct in nonmucoid and mucoid Pseudomos aeruginosa and does not include algite biosynthesis genes	mucA	PA0763	sigma factor AlgU negative regulator MucA	NA	SRP256302	GSE148593	PAO1	Other	Y
PRJ625096	The histone-like protein AlgP regulon is distinct in nonmucoid and mucoid Pseudomos aeruginosa and does not include algite biosynthesis genes	algP	PA5253	alginate regulatory protein AlgP	NA	SRP256302	GSE148593	PAO1	Other	Y
PRJ685596	The LysR-type transcriptiol regulator BsrA (PA2121) is engaged in the control of vital metabolic pathways in Pseudomos aeruginosa (R-seq)	bsrA	PA2121	transcriptional regulator	NA	SRP298003	GSE163234	PAO1	LB	Y
PRJ190894	The ParS/ParR regulon in Pseudomos aeruginosa PAO1	parS	PA1798	two-component sensor ParS	beta-Lactam resistance	SRP018866	GSE44681	PAO1	Other	Y
PRJ190894	The ParS/ParR regulon in Pseudomos aeruginosa PAO1	parS	PA1798	two-component sensor ParS	Cationic antimicrobial peptide (CAMP) resistance	SRP018866	GSE44681	PAO1	Other	Y
PRJ190894	The ParS/ParR regulon in Pseudomos aeruginosa PAO1	parS	PA1798	two-component sensor ParS	Two-component system	SRP018866	GSE44681	PAO1	Other	Y
PRJ190894	The ParS/ParR regulon in Pseudomos aeruginosa PAO1	parR	PA1799	two-component response regulator ParR	beta-Lactam resistance	SRP018866	GSE44681	PAO1	Other	Y
PRJ190894	The ParS/ParR regulon in Pseudomos aeruginosa PAO1	parR	PA1799	two-component response regulator ParR	Cationic antimicrobial peptide (CAMP) resistance	SRP018866	GSE44681	PAO1	Other	Y
PRJ190894	The ParS/ParR regulon in Pseudomos aeruginosa PAO1	parR	PA1799	two-component response regulator ParR	Two-component system	SRP018866	GSE44681	PAO1	Other	Y
PRJ448429	The Pseudomos aeruginosa PilSR two-component system regulates both twitching and swimming motilities	pilA	PA4525	type 4 fimbrial protein PilA	Two-component system	SRP136942	GSE112597	PAK	LB	Y
PRJ448429	The Pseudomos aeruginosa PilSR two-component system regulates both twitching and swimming motilities	pilR	PA4547	two-component response regulator PilR	Two-component system	SRP136942	GSE112597	PAK	LB	Y
PRJ436889	Transcriptiol profiles of Pseudomos aeruginosa PA01 wide type and cysB mutant	cysB	PA1754	transcriptional regulator CysB	NA			PAO1		N
PRJ508631	Uncovering a new role for MexMN-OprM in efflux of Œ≤-lactams and a novel regulatory circuit (MmnRS) controlling MexMN expression	mmnS	PA1438	two-component sensor	Two-component system	SRP172693	GSE123403	PA14	Mueller-Hinton	Y
PRJEB18543	Whole genome sequencing and transcriptomics alysis of PAO1 and strains with mutations in mexT	mexT	PA2492	transcriptional regulator MexT	NA			PAO1		N
PRJ575528	Widespread targeting of scent transcripts by RsmA in Pseudomos aeruginosa	rsmA	PA0905	carbon storage regulator	Biofilm formation - Pseudomonas aeruginosa		GSE138338	PAO1	LB	Y
PRJ575528	Widespread targeting of scent transcripts by RsmA in Pseudomos aeruginosa	rsmA	PA0905	carbon storage regulator	Two-component system		GSE138338	PAO1	LB	Y
PRJ575528	Widespread targeting of scent transcripts by RsmA in Pseudomos aeruginosa	hfq	PA4944	RNA-binding protein Hfq	Quorum sensing		GSE138338	PAO1	LB	Y
PRJ575528	Widespread targeting of scent transcripts by RsmA in Pseudomos aeruginosa	hfq	PA4944	RNA-binding protein Hfq	RNA degradation		GSE138338	PAO1	LB	Y
PRJ257669	Zinc acquisition in Pseudomos aeruginosa	znuA	PA5498	adhesin	ABC transporters	SRP045313	GSE60177	PAO1	Other	Y
